# Supplementary material for: Comparative Transcriptome Analysis of Key Genes and Pathways Activated in Response to Fat Deposition in Two Sheep Breeds With Distinct Tail Phenotype
Source: Front Genet. 2021 Apr 8;12:639030. doi: 10.3389/fgene.2021.639030 (PMC8060577; doi:10.3389/fgene.2021.639030)
Supplement: Supplementary Figure 1 — Length distribution of contigs and unigenes. [file Data_Sheet_1.ZIP]

Archive with 9 entries (8 files):
- Supplementary files/
- Supplementary files/Figure S1 Length distribution of unigenes.pdf
- Supplementary files/Table S2 Primers used in detecting SNP.docx
- Supplementary files/Table S3 All the annotated genes.xlsx
- Supplementary files/Table S4 DEGs with the FDR.xlsx
- Supplementary files/Table S5 SNPs detected in Altay sheep.xlsx
- Supplementary files/Table S6 SNPs detected in XFW.xlsx
- Supplementary files/Table S1 Primers used in qRT-PCR.docx
- Supplementary files/Figure S2  Expression levels of 22 genes.pdf
