# Supplementary material for: Comparative Transcriptome Analysis of Key Genes and Pathways Activated in Response to Fat Deposition in Two Sheep Breeds With Distinct Tail Phenotype
Source: Front Genet. 2021 Apr 8;12:639030. doi: 10.3389/fgene.2021.639030 (PMC8060577; doi:10.3389/fgene.2021.639030)
Supplement: Supplementary Figure 1 — Length distribution of contigs and unigenes. [file Data_Sheet_1.ZIP › Supplementary files/Table S3 All the annotated genes.xlsx]

## Sheet: Sheet1
Table S3 All the annotated genes in the two libraries.
Gene ID (21527)	Length	Altay sheep				XFW sheep				Nt annotation				NR annotation				Swiss-Prot annotation				COG analysis					KEGG					Gene Ontology
		Rawfragments number(8058892)	Depth	Coverage	FPKM	Rawfragments number(9218490)	Depth	Coverage	FPKM	Nt-ID	Nt-Score	Nt-Evalue	Nt-annotation	Nr-ID	Nr-Score	Nr-Evalue	Nr-annotation	Swissprot-ID	Swissprot-Score	Swissprot-Evalue	Swissprot-annotation	COG-Protein-or-Domain	COG-Score	COG-Evalue	COG-ID	COG-Function-Description	KO_id	KEGG-Evalue	KEGG-Score	KEGG-Gene	ko_definition	GO-BiologicalProcess	GO-MolecularFunction	Go-CellularComponent
CL1.Contig1_All	2236	517	43.4401	0.9964	15.3727	498	39.3345	0.9928	13.9451	gi|402692156|ref|NM_001034362.2|	2353	0	Bos taurus blocked early in transport 1 homolog (S. cerevisiae)-like (BET1L), mRNA	gi|355751815|gb|EHH55935.1|	203	5e-50	hypothetical protein EGM_05239 [Macaca fascicularis]	sp|Q3MHP8|BET1L_BOVIN	201	6e-51	BET1-like protein OS=Bos taurus GN=BET1L PE=3 SV=1	--	--	--	--	--	K08504	2e-50	201	bta:509758	blocked early in transport 1	GO:0042147//retrograde transport, endosome to Golgi;GO:0015031//protein transport	GO:0005484//SNAP receptor activity	GO:0005768//endosome;GO:0005795//Golgi stack;GO:0031201//SNARE complex;GO:0005634//nucleus;GO:0030173//integral to Golgi membrane
CL100.Contig5_All	2332	78	70.554	0.9991	2.2238	71	72.4657	0.9991	1.9063	gi|160333396|ref|NM_001082607.1|	4068	0	Bos taurus SH3KBP1 binding protein 1 (SHKBP1), mRNA	gi|160333397|ref|NP_001076076.1|	1415.2	0	SH3KBP1-binding protein 1 [Bos taurus] >gi|160184879|sp|A3KMV1.1|SHKB1_BOVIN RecName: Full=SH3KBP1-binding protein 1 >gi|126717368|gb|AAI33280.1| SHKBP1 protein [Bos taurus] >gi|296477810|gb|DAA19925.1| SH3KBP1-binding protein 1 [Bos taurus]	sp|A3KMV1|SHKB1_BOVIN	1415	0	SH3KBP1-binding protein 1 OS=Bos taurus GN=SHKBP1 PE=2 SV=1	--	--	--	--	--	K08023	0	1120	aml:100472196	latent transforming growth factor beta binding protein	GO:0051260//protein homooligomerization	GO:0005515//protein binding	-
CL1000.Contig2_All	3015	917	55.9353	0.9977	20.2215	445	27.0799	0.9977	9.2414	gi|303324572|ref|NM_001195018.1|	3382	0	Bos taurus zinc finger, MYM-type 5 (ZMYM5), mRNA	gi|380794279|gb|AFE69015.1|	1275.8	0	zinc finger MYM-type protein 5 isoform 3, partial [Macaca mulatta]	sp|A6QPH9|ZMYM5_BOVIN	999	0	Zinc finger MYM-type protein 5 OS=Bos taurus GN=ZMYM5 PE=2 SV=2	--	--	--	--	--	--	--	--	--	--	GO:0006355//regulation of transcription, DNA-dependent	GO:0008270//zinc ion binding;GO:0031624//ubiquitin conjugating enzyme binding	GO:0005829//cytosol;GO:0016605//PML body
CL1002.Contig2_All	2323	597	89.7344	0.9957	17.0866	306	40.4365	0.9948	8.2478	gi|300797939|ref|NM_001192372.1|	3895	0	Bos taurus TGF-beta activated kinase 1/MAP3K7 binding protein 2 (TAB2), mRNA	gi|300797940|ref|NP_001179301.1|	1100.9	0	TGF-beta-activated kinase 1 and MAP3K7-binding protein 2 [Bos taurus] >gi|296483926|gb|DAA26041.1| mitogen-activated protein kinase kinase kinase 7 interacting protein 2 [Bos taurus]	sp|Q9NYJ8|TAB2_HUMAN	1085	0	TGF-beta-activated kinase 1 and MAP3K7-binding protein 2 OS=Homo sapiens GN=TAB2 PE=1 SV=1	--	--	--	--	--	K04404	0	1100	bta:540203	TAK1-binding protein 2	GO:0008063//Toll signaling pathway;GO:0034142//toll-like receptor 4 signaling pathway;GO:0007507//heart development;GO:0034134//toll-like receptor 2 signaling pathway;GO:0035666//TRIF-dependent toll-like receptor signaling pathway;GO:0007254//JNK cascade;GO:0043123//positive regulation of I-kappaB kinase/NF-kappaB cascade;GO:0050852//T cell receptor signaling pathway;GO:0070423//nucleotide-bindin…	GO:0016301//kinase activity;GO:0008270//zinc ion binding;GO:0070530//K63-linked polyubiquitin binding	GO:0005829//cytosol;GO:0005886//plasma membrane;GO:0005634//nucleus;GO:0010008//endosome membrane
CL1003.Contig3_All	9130	592	75.9867	0.9945	4.311	455	35.8327	0.9952	3.1204	gi|329664964|ref|NM_001205528.1|	4853	0	Bos taurus ATP-binding cassette, sub-family G (WHITE), member 1 (ABCG1), mRNA	gi|329664965|ref|NP_001192457.1|	1298.5	0	ATP-binding cassette sub-family G member 1 [Bos taurus] >gi|296490924|gb|DAA33037.1| ATP-binding cassette, sub-family G (WHITE), member 1 isoform 2 [Bos taurus]	sp|P45844|ABCG1_HUMAN	1267	0	ATP-binding cassette sub-family G member 1 OS=Homo sapiens GN=ABCG1 PE=2 SV=3	YCR011c_2	176	9e-43	COG1131	ABC-type multidrug transport system, ATPase component	K05679	0	1333	bta:510745	ATP-binding cassette, subfamily G (WHITE), member 1	GO:0010745//negative regulation of macrophage derived foam cell differentiation;GO:0033344//cholesterol efflux;GO:0034374//low-density lipoprotein particle remodeling;GO:0009720//detection of hormone stimulus;GO:0010872//regulation of cholesterol esterification;GO:0045542//positive regulation of cholesterol biosynthetic process;GO:0006355//regulation of transcription, DNA-dependent;GO:0043691//re…	GO:0034437//glycoprotein transporter activity;GO:0015485//cholesterol binding;GO:0005548//phospholipid transporter activity;GO:0043531//ADP binding;GO:0005543//phospholipid binding;GO:0046982//protein heterodimerization activity;GO:0034041//sterol-transporting ATPase activity;GO:0042803//protein homodimerization activity;GO:0019534//toxin transporter activity;GO:0005524//ATP binding;GO:0017127//c…	GO:0055037//recycling endosome;GO:0000139//Golgi membrane;GO:0005789//endoplasmic reticulum membrane;GO:0009897//external side of plasma membrane;GO:0005887//integral to plasma membrane;GO:0005739//mitochondrion
CL1004.Contig1_All	774	66	85.6305	0.9845	5.6694	55	77.9186	0.978	4.4493	gi|213972530|ref|NM_001141955.1|	1479	0	Ovis aries polymerase (RNA) II (DNA directed) polypeptide G (POLR2G), mRNA >gi|212378987|gb|FJ234416.1| Ovis aries DNA-directed RNA polymerase II polypeptide G (POLR2G) mRNA, complete cds	gi|355712735|gb|AES04448.1|	356.3	8e-97	polymerase II polypeptide G [Mustela putorius furo]	sp|P62489|RPB7_RAT	352	6e-97	DNA-directed RNA polymerase II subunit RPB7 OS=Rattus norvegicus GN=Polr2g PE=2 SV=1	SPACUNK4.06c	181	9e-46	COG1095	DNA-directed RNA polymerase, subunit E'	K03015	5e-101	367	ecb:100063883	DNA-directed RNA polymerase II subunit RPB7	GO:0006468//protein phosphorylation;GO:0006283//transcription-coupled nucleotide-excision repair;GO:0006367//transcription initiation from RNA polymerase II promoter;GO:0050434//positive regulation of viral transcription;GO:0006915//apoptotic process;GO:0000398//mRNA splicing, via spliceosome;GO:0006370//7-methylguanosine mRNA capping;GO:0006368//transcription elongation from RNA polymerase II pr…	GO:0003899//DNA-directed RNA polymerase activity;GO:0003723//RNA binding;GO:0004672//protein kinase activity	GO:0005665//DNA-directed RNA polymerase II, core complex
CL1005.Contig2_All	1309	52	24.2964	0.9939	2.6412	83	31.6669	0.9817	3.9701	gi|346644773|ref|NM_001014851.3|	2296	0	Bos taurus cysteine-rich with EGF-like domains 1 (CRELD1), mRNA	gi|346644774|ref|NP_001014851.3|	652.5	0	cysteine-rich with EGF-like domain protein 1 precursor [Bos taurus]	sp|Q5EA46|CREL1_BOVIN	651	0	Cysteine-rich with EGF-like domain protein 1 OS=Bos taurus GN=CRELD1 PE=2 SV=1	--	--	--	--	--	K08023	7e-20	99	mdo:100018129	latent transforming growth factor beta binding protein	GO:0003197//endocardial cushion development;GO:0003279//cardiac septum development	GO:0005509//calcium ion binding	GO:0016021//integral to membrane
CL1007.Contig1_All	223	9	7.1749	0.9865	2.6833	0	0.8969	0.5157	0	gi|157824800|gb|EU176819.1|	208	7e-51	Ovis aries MHC class II beta domain (DQB2), MHC class II alpha domain (DQA2), MHC class II beta domain (DQB1), MHC class II alpha domain (DQA1), and MHC class II beta domain (DRB1) genes, complete cds	--	--	--	--	--	--	--	--	--	--	--	--	--	--	--	--	--	--	-	-	-
CL1009.Contig1_All	1376	117	40.7987	0.992	5.6533	45	27.952	0.9273	2.0477	gi|115497545|ref|NM_001075574.1|	2416	0	Bos taurus ubiquitin-like modifier activating enzyme 3 (UBA3), mRNA >gi|112362198|gb|BC119988.1| Bos taurus ubiquitin-like modifier activating enzyme 3, mRNA (cDNA clone MGC:140052 IMAGE:8287067), complete cds	gi|115497546|ref|NP_001069042.1|	854.7	0	NEDD8-activating enzyme E1 catalytic subunit [Bos taurus] >gi|112362199|gb|AAI19989.1| Ubiquitin-like modifier activating enzyme 3 [Bos taurus] >gi|296474974|gb|DAA17089.1| ubiquitin-activating enzyme 3 [Bos taurus]	sp|Q8TBC4|UBA3_HUMAN	850	0	NEDD8-activating enzyme E1 catalytic subunit OS=Homo sapiens GN=UBA3 PE=1 SV=2	SPAC24H6.12c	333	5e-91	COG0476	Dinucleotide-utilizing enzymes involved in molybdopterin and thiamine biosynthesis family 2	K10686	0	854	bta:512647	ubiquitin-activating enzyme E1 C [EC:6.3.2.19]	GO:0051726//regulation of cell cycle;GO:0007113//endomitotic cell cycle;GO:0045116//protein neddylation;GO:0006508//proteolysis;GO:0045892//negative regulation of transcription, DNA-dependent	GO:0019781//NEDD8 activating enzyme activity;GO:0016881//acid-amino acid ligase activity;GO:0005524//ATP binding;GO:0046982//protein heterodimerization activity;GO:0016922//ligand-dependent nuclear receptor binding	GO:0005634//nucleus
CL101.Contig2_All	1960	31	41.6296	0.9913	1.0516	28	29.199	0.9954	0.8945	gi|330417867|ref|NM_001206339.1|	2797	0	Bos taurus formin homology 2 domain containing 1 (FHOD1), mRNA	gi|330417868|ref|NP_001193268.1|	1054.7	0	FH1/FH2 domain-containing protein 1 [Bos taurus]	sp|Q9Y613|FHOD1_HUMAN	985	0	FH1/FH2 domain-containing protein 1 OS=Homo sapiens GN=FHOD1 PE=1 SV=3	--	--	--	--	--	K05745	9e-21	102	cfa:485474	diaphanous 3	GO:0045944//positive regulation of transcription from RNA polymerase II promoter;GO:0051496//positive regulation of stress fiber assembly	GO:0003779//actin binding	GO:0032059//bleb;GO:0001725//stress fiber;GO:0005737//cytoplasm;GO:0005634//nucleus
CL1010.Contig6_All	1914	69	90.7398	0.9948	2.3968	47	137.287	0.9958	1.5375	gi|134085780|ref|NM_001083449.1|	880	0	Bos taurus cell death-inducing DFFA-like effector a (CIDEA), mRNA >gi|133777647|gb|BC123394.1| Bos taurus cell death-inducing DFFA-like effector a, mRNA (cDNA clone MGC:139339 IMAGE:8210875), complete cds	gi|134085781|ref|NP_001076918.1|	193	4e-47	cell death activator CIDE-A [Bos taurus] >gi|133777648|gb|AAI23395.1| CIDEA protein [Bos taurus]	sp|O60543|CIDEA_HUMAN	182	2e-45	Cell death activator CIDE-A OS=Homo sapiens GN=CIDEA PE=1 SV=1	--	--	--	--	--	K02310	6e-09	63.5	nve:NEMVE_v1g129698	DNA fragmentation factor, 45 kD, alpha subunit	GO:0010890//positive regulation of sequestering of triglyceride;GO:0030512//negative regulation of transforming growth factor beta receptor signaling pathway;GO:0001659//temperature homeostasis;GO:0043066//negative regulation of apoptotic process;GO:0050995//negative regulation of lipid catabolic process;GO:0050710//negative regulation of cytokine secretion;GO:0008630//intrinsic apoptotic signali…	GO:0042803//protein homodimerization activity	GO:0005740//mitochondrial envelope;GO:0005811//lipid particle;GO:0005634//nucleus
CL1012.Contig1_All	3325	1351	137.472	0.9997	27.0144	935	84.6568	0.9997	17.607	gi|402692110|ref|NM_001033627.2|	2989	0	Bos taurus beclin 1, autophagy related (BECN1), mRNA	gi|75812948|ref|NP_001028799.1|	901.4	0	beclin-1 [Bos taurus] >gi|109818885|sp|Q4A1L4.1|BECN1_BOVIN RecName: Full=Beclin-1 >gi|71360934|emb|CAJ19744.1| beclin 1 [Bos taurus] >gi|73586527|gb|AAI02178.1| Beclin 1, autophagy related [Bos taurus] >gi|296476348|gb|DAA18463.1| beclin-1 [Bos taurus]	sp|Q4A1L4|BECN1_BOVIN	901	0	Beclin-1 OS=Bos taurus GN=BECN1 PE=2 SV=1	--	--	--	--	--	K08334	0	901	bta:527278	beclin 1	GO:0009615//response to virus;GO:0048666//neuron development;GO:0033197//response to vitamin E;GO:0016239//positive regulation of macroautophagy;GO:0007040//lysosome organization;GO:0008285//negative regulation of cell proliferation;GO:0050435//beta-amyloid metabolic process;GO:0001666//response to hypoxia;GO:0019048//virus-host interaction;GO:0000045//autophagic vacuole assembly;GO:0042493//resp…	GO:0005515//protein binding	GO:0005802//trans-Golgi network;GO:0016020//membrane;GO:0016023//cytoplasmic membrane-bounded vesicle;GO:0005794//Golgi apparatus;GO:0030425//dendrite;GO:0043234//protein complex;GO:0005856//cytoskeleton;GO:0005634//nucleus
CL1013.Contig1_All	2342	191	73.105	0.9987	5.4222	160	61.3245	0.9991	4.2776	gi|329663366|ref|NM_001205575.1|	4185	0	Bos taurus GC-rich promoter binding protein 1-like 1 (GPBP1L1), mRNA	gi|329663367|ref|NP_001192504.1|	977.6	0	vasculin-like protein 1 [Bos taurus] >gi|296488959|gb|DAA31072.1| GC-rich promoter binding protein 1-like 1 [Bos taurus]	sp|Q5R9C3|GPBL1_PONAB	938	0	Vasculin-like protein 1 OS=Pongo abelii GN=GPBP1L1 PE=2 SV=1	--	--	--	--	--	--	--	--	--	--	GO:0006355//regulation of transcription, DNA-dependent	GO:0003677//DNA binding	GO:0005634//nucleus
CL1014.Contig1_All	214	9	5.1402	0.7523	2.7961	12	6.5421	0.9579	3.511	gi|402745148|ref|NM_001079780.2|	392	1e-106	Bos taurus H2A histone family, member X (H2AFX), mRNA	gi|397498584|ref|XP_003820060.1|	140.2	2e-32	PREDICTED: histone H2A.x-like, partial [Pan paniscus]	sp|P27661|H2AX_MOUSE	140	8e-34	Histone H2A.x OS=Mus musculus GN=H2afx PE=1 SV=2	SPCC622.08c	122	1e-28	COG5262	Histone H2A	K11251	3e-33	140	oaa:100086273	histone H2A	GO:0007283//spermatogenesis;GO:0000724//double-strand break repair via homologous recombination;GO:0000077//DNA damage checkpoint;GO:0007126//meiosis;GO:0010212//response to ionizing radiation;GO:0006334//nucleosome assembly;GO:0045739//positive regulation of DNA repair	GO:0042393//histone binding;GO:0003684//damaged DNA binding;GO:0046982//protein heterodimerization activity;GO:0019899//enzyme binding	GO:0000781//chromosome, telomeric region;GO:0005654//nucleoplasm;GO:0001741//XY body;GO:0000786//nucleosome;GO:0001673//male germ cell nucleus;GO:0000794//condensed nuclear chromosome;GO:0000790//nuclear chromatin;GO:0005657//replication fork
CL1014.Contig2_All	330	12	5.4545	0.9879	2.4177	70	29.3939	0.997	13.2816	gi|329663491|ref|NM_001205596.1|	422	1e-115	Bos taurus histone cluster 1, H2ac (HIST1H2AC), mRNA	gi|297677449|ref|XP_002816622.1|	182.6	4e-45	PREDICTED: histone H2A type 1-J-like [Pongo abelii]	sp|P13912|H2A_CAIMO	179	2e-45	Histone H2A OS=Cairina moschata PE=3 SV=2	SPCC622.08c	150	5e-37	COG5262	Histone H2A	K11251	5e-46	182	pon:100434269	histone H2A	GO:0006334//nucleosome assembly	GO:0003677//DNA binding	GO:0000786//nucleosome;GO:0005634//nucleus
CL1015.Contig1_All	3186	112	35.4131	0.994	2.3372	203	64.6689	0.9969	3.9895	gi|300796383|ref|NM_001193064.1|	5572	0	Bos taurus ring finger protein 123 (RNF123), mRNA	gi|300796384|ref|NP_001179993.1|	2050	0	E3 ubiquitin-protein ligase RNF123 [Bos taurus] >gi|296474907|gb|DAA17022.1| ring finger protein 123-like [Bos taurus]	sp|Q5XPI3|RN123_MOUSE	1944	0	E3 ubiquitin-protein ligase RNF123 OS=Mus musculus GN=Rnf123 PE=2 SV=1	--	--	--	--	--	K12169	0	2050	bta:514160	Kip1 ubiquitination-promoting complex protein 1 [EC:6.3.2.19]	GO:0016567//protein ubiquitination	GO:0008270//zinc ion binding;GO:0016874//ligase activity	GO:0005737//cytoplasm
CL1016.Contig2_All	2940	429	75.8388	0.998	9.7016	527	81.5741	0.9993	11.2235	gi|402693147|ref|NM_001046022.2|	4569	0	Bos taurus N-ethylmaleimide-sensitive factor attachment protein, gamma (NAPG), mRNA	gi|423252|pir||S32369	621.3	8e-176	gamma-SNAP protein - bovine >gi|298669|gb|AAB25814.1| gamma soluble NSF attachment protein, gamma SNAP=N-ethyl-maleimide-sensitive fusion protein attachment protein [cattle, brain, Peptide, 328 aa] >gi|445846|prf||1910317C NSF attachment protein (SNAP):ISOTYPE=gamma	sp|P81127|SNAG_BOVIN	617	3e-176	Gamma-soluble NSF attachment protein OS=Bos taurus GN=NAPG PE=1 SV=3	--	--	--	--	--	K10600	1e-08	63.2	hmg:100197482	U-box domain-containing protein 5	GO:0006461//protein complex assembly;GO:0006944//cellular membrane fusion;GO:0006891//intra-Golgi vesicle-mediated transport;GO:0006886//intracellular protein transport;GO:0050821//protein stabilization	GO:0005515//protein binding	GO:0016020//membrane;GO:0005739//mitochondrion
CL1017.Contig1_All	617	37	17.1799	0.9984	3.987	23	7.4554	0.987	2.334	gi|228008123|dbj|AB492175.1|	573	1e-160	Bos taurus GHSR gene for growth hormone secretagogue receptor type 1A, growth hormone secretagogue receptor type 1B, complete cds, isolate: 262-E03	--	--	--	--	--	--	--	--	--	--	--	--	--	--	--	--	--	--	-	-	-
CL1019.Contig1_All	2225	459	51.1762	0.9996	13.7156	465	49.4652	0.9991	13.0854	gi|402746480|ref|NM_001003903.3|	1231	0	Bos taurus vitamin K epoxide reductase complex, subunit 1 (VKORC1), mRNA	gi|51491825|ref|NP_001003903.1|	327.4	1e-87	vitamin K epoxide reductase complex subunit 1 precursor [Bos taurus] >gi|62511203|sp|Q6B4J2.1|VKOR1_BOVIN RecName: Full=Vitamin K epoxide reductase complex subunit 1; AltName: Full=Vitamin K1 2,3-epoxide reductase subunit 1 >gi|50897597|gb|AAT85856.1| vitamin k epoxide reductase [Bos taurus] >gi|124828999|gb|AAI33443.1| Vitamin K epoxide reductase complex, subunit 1 [Bos taurus] >gi|296473249|gb|…	sp|Q6B4J2|VKOR1_BOVIN	327	7e-89	Vitamin K epoxide reductase complex subunit 1 OS=Bos taurus GN=VKORC1 PE=2 SV=1	--	--	--	--	--	K05357	2e-88	327	bta:445422	vitamin-K-epoxide reductase (warfarin-sensitive) [EC:1.1.4.1]	GO:0055114//oxidation-reduction process;GO:0046677//response to antibiotic;GO:0010243//response to organic nitrogen;GO:0030193//regulation of blood coagulation;GO:0017187//peptidyl-glutamic acid carboxylation;GO:0043687//post-translational protein modification;GO:0042371//vitamin K biosynthetic process;GO:0014070//response to organic cyclic compound;GO:0050820//positive regulation of coagulation;…	GO:0047057//vitamin-K-epoxide reductase (warfarin-sensitive) activity;GO:0047058//vitamin-K-epoxide reductase (warfarin-insensitive) activity	GO:0016021//integral to membrane;GO:0005789//endoplasmic reticulum membrane
CL102.Contig2_All	5547	100	56.293	0.9991	1.1986	80	51.4797	0.9991	0.903	gi|156120682|ref|NM_001102018.1|	4262	0	Bos taurus HEAT repeat containing 7A (HEATR7A), mRNA >gi|154757393|gb|BC151617.1| Bos taurus HEAT repeat containing 7A, mRNA (cDNA clone MGC:152033 IMAGE:8164027), complete cds	gi|296480754|gb|DAA22869.1|	452.2	1e-124	HEAT repeat-containing protein 7A [Bos taurus]	sp|A7E2Y6|HRT7A_BOVIN	2514	0	HEAT repeat-containing protein 7A OS=Bos taurus GN=HEATR7A PE=2 SV=1	Cgl1939	61.6	1e-08	COG0532	Translation initiation factor 2 (IF-2; GTPase)	K06236	1e-30	137	hsa:1277	collagen, type I/II/III/V/XI, alpha	-	-	-
CL1020.Contig4_All	800	9	52.4237	0.9538	0.748	18	74.84	0.9988	1.4088	gi|402692489|ref|NM_001077873.2|	995	0	Bos taurus deoxyuridine triphosphatase (DUT), nuclear gene encoding mitochondrial protein, mRNA	gi|335279738|ref|XP_003353418.1|	363.6	5e-99	PREDICTED: deoxyuridine 5&apos;-triphosphate nucleotidohydrolase, mitochondrial-like isoform 1 [Sus scrofa]	sp|P33316|DUT_HUMAN	338	6e-93	Deoxyuridine 5'-triphosphate nucleotidohydrolase, mitochondrial OS=Homo sapiens GN=DUT PE=1 SV=4	SPAC644.05c	165	9e-41	COG0756	dUTPase	K01520	8e-100	363	ssc:100621123	dUTP pyrophosphatase [EC:3.6.1.23]	GO:0006260//DNA replication;GO:0006206//pyrimidine nucleobase metabolic process;GO:0046080//dUTP metabolic process;GO:0046134//pyrimidine nucleoside biosynthetic process	GO:0004170//dUTP diphosphatase activity;GO:0005515//protein binding	GO:0005654//nucleoplasm
CL1021.Contig1_All	1706	536	60.1114	0.9689	20.889	567	63.0487	0.9953	20.8099	gi|74356312|gb|BC104597.1|	2504	0	Bos taurus serine/threonine kinase 25 (STE20 homolog, yeast), mRNA (cDNA clone MGC:128993 IMAGE:8120917), complete cds	gi|122140083|sp|Q3SWY6.1|STK25_BOVIN	857.4	0	RecName: Full=Serine/threonine-protein kinase 25 >gi|74356313|gb|AAI04598.1| STK25 protein [Bos taurus]	sp|Q3SWY6|STK25_BOVIN	857	0	Serine/threonine-protein kinase 25 OS=Bos taurus GN=STK25 PE=2 SV=1	YAR019c	172	2e-42	COG0515	Serine/threonine protein kinase	K08839	0	847	ssc:100511107	serine/threonine kinase 25 [EC:2.7.11.22]	GO:0006979//response to oxidative stress;GO:0006468//protein phosphorylation;GO:0007163//establishment or maintenance of cell polarity;GO:0007165//signal transduction;GO:0051645//Golgi localization;GO:0050772//positive regulation of axonogenesis	GO:0004674//protein serine/threonine kinase activity;GO:0046872//metal ion binding;GO:0005524//ATP binding;GO:0005515//protein binding	GO:0005794//Golgi apparatus
CL1022.Contig10_All	5566	1	57.3482	0.9996	0.0119	0	15.8103	0.9772	0	gi|329664683|ref|NM_001205750.1|	2010	0	Bos taurus ADAM metallopeptidase with thrombospondin type 1 motif, 10 (ADAMTS10), mRNA	gi|344244028|gb|EGW00132.1|	69.7	1e-09	A disintegrin and metalloproteinase with thrombospondin motifs 10 [Cricetulus griseus]	sp|Q9H324|ATS10_HUMAN	538	0	A disintegrin and metalloproteinase with thrombospondin motifs 10 OS=Homo sapiens GN=ADAMTS10 PE=1 SV=2	--	--	--	--	--	K08625	0	560	bta:513140	a disintegrin and metalloproteinase with thrombospondin motifs 10 [EC:3.4.24.-]	GO:0007229//integrin-mediated signaling pathway;GO:0006508//proteolysis	GO:0004222//metalloendopeptidase activity;GO:0008270//zinc ion binding	GO:0005578//proteinaceous extracellular matrix
CL1025.Contig2_All	3071	250	84.0596	0.9987	5.4124	245	76.4005	0.9971	4.9952	gi|375151598|ref|NM_001256581.1|	5463	0	Bos taurus AT rich interactive domain 4A (RBP1-like) (ARID4A), mRNA	gi|375151599|ref|NP_001243510.1|	1511.5	0	AT-rich interactive domain-containing protein 4A [Bos taurus] >gi|296483162|gb|DAA25277.1| retinoblastoma-binding protein 1-like [Bos taurus]	sp|P29374|ARI4A_HUMAN	1429	0	AT-rich interactive domain-containing protein 4A OS=Homo sapiens GN=ARID4A PE=1 SV=3	YLR106c	57.4	1e-07	COG5271	AAA ATPase containing von Willebrand factor type A (vWA) domain	K07874	1e-19	99.8	ame:409456	Ras-related protein Rab-1A	GO:0045892//negative regulation of transcription, DNA-dependent;GO:0006366//transcription from RNA polymerase II promoter	GO:0003677//DNA binding;GO:0003700//sequence-specific DNA binding transcription factor activity	GO:0017053//transcriptional repressor complex
CL1027.Contig3_All	3539	1620	471.279	0.9994	30.4345	1828	505.415	0.998	32.3416	gi|154426057|gb|BC151552.1|	3622	0	Bos taurus eukaryotic translation initiation factor 4H, mRNA (cDNA clone MGC:179311 IMAGE:8967939), complete cds	gi|51094971|gb|EAL24215.1|	473.8	2e-131	similar to mKIAA0038 protein [Homo sapiens]	sp|Q1JPH6|IF4H_BOVIN	469	2e-131	Eukaryotic translation initiation factor 4H OS=Bos taurus GN=EIF4H PE=2 SV=1	SPAC140.02	79.7	3e-14	COG0724	RNA-binding proteins (RRM domain)	K03258	2e-18	96.3	cin:100183462	translation initiation factor 4B	GO:0019953//sexual reproduction;GO:0048589//developmental growth;GO:0006446//regulation of translational initiation;GO:0019048//virus-host interaction	GO:0003743//translation initiation factor activity;GO:0005515//protein binding;GO:0000166//nucleotide binding	GO:0016281//eukaryotic translation initiation factor 4F complex;GO:0005829//cytosol;GO:0048471//perinuclear region of cytoplasm
CL1029.Contig1_All	792	91	25.7197	0.8813	7.6392	169	51.5455	0.9861	13.3606	gi|332634815|ref|NM_001206909.1|	458	1e-125	Bos taurus ATP-binding cassette, sub-family F (GCN20), member 1 (ABCF1), mRNA	gi|395831897|ref|XP_003789019.1|	155.6	2e-36	PREDICTED: ATP-binding cassette sub-family F member 1 isoform 2 [Otolemur garnettii]	sp|Q767L0|ABCF1_PIG	146	6e-35	ATP-binding cassette sub-family F member 1 OS=Sus scrofa GN=ABCF1 PE=3 SV=1	--	--	--	--	--	K06184	3e-35	149	bta:281589	ATP-binding cassette, subfamily F, member 1	GO:0006413//translational initiation;GO:0045727//positive regulation of translation;GO:0006954//inflammatory response;GO:0006200//ATP catabolic process;GO:0042254//ribosome biogenesis	GO:0005515//protein binding;GO:0043022//ribosome binding;GO:0008135//translation factor activity, nucleic acid binding;GO:0016887//ATPase activity;GO:0008494//translation activator activity;GO:0005524//ATP binding	GO:0005654//nucleoplasm;GO:0005635//nuclear envelope;GO:0042788//polysomal ribosome
CL103.Contig2_All	713	37	43.4741	0.993	3.4502	25	42.0757	0.9818	2.1954	gi|95768303|gb|BT025388.1|	1215	0	Bos taurus mitochondrial ribosomal protein L35 (MRPL35), nuclear gene encoding mitochondrial protein, mRNA, incomplete 5' cds	gi|95768304|gb|ABF57344.1|	352.8	7e-96	mitochondrial ribosomal protein L35 isoform a [Bos taurus]	sp|Q3SZA9|RM35_BOVIN	352	4e-97	39S ribosomal protein L35, mitochondrial OS=Bos taurus GN=MRPL35 PE=2 SV=2	--	--	--	--	--	--	--	--	--	--	GO:0006412//translation	GO:0003735//structural constituent of ribosome	GO:0005761//mitochondrial ribosome
CL1030.Contig3_All	2305	593	78.8421	0.9952	17.1047	806	95.0456	0.9935	21.8942	gi|402693374|ref|NM_001103298.2|	1330	0	Bos taurus uncharacterized LOC615263 (LOC615263), mRNA	gi|157074112|ref|NP_001096768.1|	396	4e-108	uncharacterized protein LOC615263 [Bos taurus] >gi|151556880|gb|AAI49373.1| LOC615263 protein [Bos taurus]	sp|Q4R626|CA063_MACFA	291	6e-78	UPF0471 protein C1orf63 homolog OS=Macaca fascicularis GN=QtsA-19294 PE=2 SV=1	XF1267	63.2	2e-09	COG5297	Cellobiohydrolase A (1,4-beta-cellobiosidase A)	K15176	2e-15	85.1	nvi:100121981	RNA polymerase-associated protein CTR9	-	-	-
CL1031.Contig2_All	3187	121	106.608	0.9978	2.5243	72	72.6505	0.9975	1.4145	gi|328550522|ref|NM_001205275.1|	1550	0	Bos taurus MAP kinase interacting serine/threonine kinase 2 (MKNK2), mRNA	gi|328550523|ref|NP_001192204.1|	699.9	0	MAP kinase-interacting serine/threonine-protein kinase 2 [Bos taurus] >gi|296485643|gb|DAA27758.1| MAP kinase-interacting serine/threonine-protein kinase 2-like [Bos taurus]	sp|Q9HBH9|MKNK2_HUMAN	680	0	MAP kinase-interacting serine/threonine-protein kinase 2 OS=Homo sapiens GN=MKNK2 PE=1 SV=3	SPAC14C4.03	96.7	2e-19	COG0515	Serine/threonine protein kinase	K04372	0	699	bta:538519	MAP kinase interacting serine/threonine kinase [EC:2.7.11.1]	GO:0006468//protein phosphorylation;GO:0007243//intracellular protein kinase cascade;GO:0006417//regulation of translation;GO:0006915//apoptotic process;GO:0030097//hemopoiesis;GO:0007166//cell surface receptor signaling pathway;GO:0071243//cellular response to arsenic-containing substance	GO:0004674//protein serine/threonine kinase activity;GO:0046872//metal ion binding;GO:0005524//ATP binding;GO:0005515//protein binding	GO:0016605//PML body;GO:0005737//cytoplasm
CL1033.Contig2_All	1064	19	23.7143	0.9897	1.1873	11	22.3524	0.9211	0.6473	gi|329664383|ref|NM_001205968.1|	1695	0	Bos taurus WD repeat domain 37 (WDR37), mRNA	gi|329664384|ref|NP_001192897.1|	522.7	1e-146	WD repeat-containing protein 37 [Bos taurus] >gi|296481336|gb|DAA23451.1| CG12333-like [Bos taurus]	sp|Q5R650|WDR37_PONAB	515	5e-146	WD repeat-containing protein 37 OS=Pongo abelii GN=WDR37 PE=2 SV=1	all0664	89.7	8e-18	COG2319	FOG: WD40 repeat	K12857	4e-13	76.3	acs:100558825	Prp8 binding protein	-	-	-
CL1034.Contig8_All	4411	22	38.0186	0.9964	0.3316	32	14.2779	0.9946	0.4542	gi|151554138|gb|BC149216.1|	4442	0	Bos taurus similar to sarcolemma associated protein, mRNA (cDNA clone IMAGE:8479007), partial cds	gi|395824708|ref|XP_003785599.1|	1593.6	0	PREDICTED: sarcolemmal membrane-associated protein isoform 2 [Otolemur garnettii]	sp|Q3URD3|SLMAP_MOUSE	1551	0	Sarcolemmal membrane-associated protein OS=Mus musculus GN=Slmap PE=1 SV=2	MK0690	108	1e-22	COG0419	ATPase involved in DNA repair	K12478	1e-27	127	xtr:100216061	early endosome antigen 1	GO:0006457//protein folding;GO:0006936//muscle contraction	GO:0051082//unfolded protein binding	GO:0005615//extracellular space;GO:0005887//integral to plasma membrane;GO:0005815//microtubule organizing center;GO:0042383//sarcolemma;GO:0016272//prefoldin complex;GO:0005790//smooth endoplasmic reticulum
CL1035.Contig5_All	2361	3	75.0529	0.9979	0.0845	2	66.8361	0.9979	0.053	gi|274326662|ref|NM_001101108.1|	1935	0	Bos taurus cleavage and polyadenylation specific factor 3-like (CPSF3L), mRNA >gi|152941099|gb|BT030671.1| Bos taurus cleavage and polyadenylation specific factor 3-like (CPSF3L), mRNA, complete cds	gi|274326663|ref|NP_001094578.1|	230.3	5e-152	integrator complex subunit 11 [Bos taurus] >gi|152941100|gb|ABS44987.1| related to CPSF subunits 68 kDa [Bos taurus]	sp|Q2YDM2|INT11_BOVIN	657	0	Integrator complex subunit 11 OS=Bos taurus GN=CPSF3L PE=2 SV=2	ECU10g1350	424	4e-118	COG1236	Predicted exonuclease of the beta-lactamase fold involved in RNA processing	K13148	0	660	bta:522378	integrator complex subunit 11 [EC:3.1.27.-]	-	GO:0016787//hydrolase activity	GO:0005634//nucleus;GO:0005737//cytoplasm
CL1036.Contig1_All	1257	51	24.8751	0.9889	2.6975	56	22.8083	0.9769	2.7894	gi|156523093|ref|NM_001102491.1|	2389	0	Bos taurus family with sequence similarity 160, member A2 (FAM160A2), mRNA	gi|156523094|ref|NP_001095961.1|	726.1	0	FTS and Hook-interacting protein [Bos taurus] >gi|251764686|sp|A7YY62.1|F16A2_BOVIN RecName: Full=FTS and Hook-interacting protein; Short=FHIP; AltName: Full=Protein FAM160A2 >gi|154425639|gb|AAI51393.1| LOC508334 protein [Bos taurus]	sp|A7YY62|F16A2_BOVIN	726	0	FTS and Hook-interacting protein OS=Bos taurus GN=FAM160A2 PE=2 SV=1	--	--	--	--	--	K05753	7e-07	55.8	oaa:100075943	WAS protein family, member 1	GO:0008333//endosome to lysosome transport;GO:0045022//early endosome to late endosome transport;GO:0007032//endosome organization;GO:0007040//lysosome organization;GO:0015031//protein transport	GO:0005515//protein binding	GO:0070695//FHF complex
CL1039.Contig2_All	1524	154	64.5689	0.9941	6.7184	313	78.1299	0.9888	12.8595	gi|402745587|ref|NM_001014930.3|	1895	0	Bos taurus transmembrane protein 230 (TMEM230), mRNA	gi|348581376|ref|XP_003476453.1|	79	4e-59	PREDICTED: UPF0414 transmembrane protein C20orf30-like [Cavia porcellus]	sp|Q5E975|TM230_BOVIN	176	1e-57	Transmembrane protein 230 OS=Bos taurus GN=TMEM230 PE=2 SV=1	--	--	--	--	--	--	--	--	--	--	-	-	GO:0016021//integral to membrane
CL104.Contig1_All	3616	519	83.2005	0.9989	9.5427	586	70.443	0.9909	10.1469	gi|329665043|ref|NM_001205792.1|	6032	0	Bos taurus ubiquitin protein ligase E3 component n-recognin 4 (UBR4), mRNA	gi|329665044|ref|NP_001192721.1|	2178.3	0	E3 ubiquitin-protein ligase UBR4 [Bos taurus] >gi|296490093|gb|DAA32206.1| ubiquitin protein ligase E3 component n-recognin 4 [Bos taurus]	sp|Q5T4S7|UBR4_HUMAN	2159	0	E3 ubiquitin-protein ligase UBR4 OS=Homo sapiens GN=UBR4 PE=1 SV=1	--	--	--	--	--	K10691	0	2178	bta:514561	E3 ubiquitin-protein ligase UBR4 [EC:6.3.2.19]	GO:0019048//virus-host interaction	GO:0004842//ubiquitin-protein ligase activity;GO:0008270//zinc ion binding;GO:0005516//calmodulin binding	GO:0005737//cytoplasm;GO:0005856//cytoskeleton;GO:0016021//integral to membrane;GO:0005634//nucleus
CL1040.Contig1_All	4776	971	46.2309	0.9954	13.5172	514	24.4717	0.9971	6.7385	gi|155372072|ref|NM_001101173.1|	7218	0	Bos taurus cullin-associated and neddylation-dissociated 1 (CAND1), mRNA >gi|154426007|gb|BC151594.1| Bos taurus cullin-associated and neddylation-dissociated 1, mRNA (cDNA clone MGC:151847 IMAGE:8473943), complete cds	gi|291389515|ref|XP_002711291.1|	2263.8	0	PREDICTED: TIP120 protein [Oryctolagus cuniculus]	sp|Q86VP6|CAND1_HUMAN	2263	0	Cullin-associated NEDD8-dissociated protein 1 OS=Homo sapiens GN=CAND1 PE=1 SV=2	--	--	--	--	--	--	--	--	--	--	GO:0045899//positive regulation of RNA polymerase II transcriptional preinitiation complex assembly;GO:0016567//protein ubiquitination;GO:0043086//negative regulation of catalytic activity;GO:0030154//cell differentiation	GO:0017025//TBP-class protein binding	GO:0000151//ubiquitin ligase complex;GO:0005634//nucleus
CL1043.Contig8_All	1122	207	68.3948	0.9857	12.2662	397	93.1114	0.9866	22.1546	gi|240849311|ref|NM_001161868.1|	2153	0	Ovis aries Rab geranylgeranyltransferase, beta subunit (RABGGTB), mRNA >gi|238566778|gb|FJ943976.1| Ovis aries RABGGTB mRNA, complete cds	gi|62751851|ref|NP_001015646.1|	684.1	0	geranylgeranyl transferase type-2 subunit beta [Bos taurus] >gi|75052658|sp|Q5E9B3.1|PGTB2_BOVIN RecName: Full=Geranylgeranyl transferase type-2 subunit beta; AltName: Full=Geranylgeranyl transferase type II subunit beta; Short=GGTase-II-beta; AltName: Full=Rab geranyl-geranyltransferase subunit beta; Short=Rab GG transferase beta; Short=Rab GGTase beta; AltName: Full=Rab geranylgeranyltransferas…	sp|Q5E9B3|PGTB2_BOVIN	684	0	Geranylgeranyl transferase type-2 subunit beta OS=Bos taurus GN=RABGGTB PE=2 SV=1	YPR176c	342	5e-94	COG5029	Prenyltransferase, beta subunit	K05956	0	684	bta:533276	geranylgeranyl transferase type-2 subunit beta [EC:2.5.1.60]	GO:0018344//protein geranylgeranylation;GO:0007601//visual perception	GO:0004663//Rab geranylgeranyltransferase activity;GO:0046872//metal ion binding;GO:0005515//protein binding	-
CL1044.Contig1_All	875	280	320.719	0.9954	21.2756	148	131.465	0.9886	10.5906	gi|329664743|ref|NM_001206269.1|	1376	0	Bos taurus frizzled family receptor 4 (FZD4), mRNA	gi|329664744|ref|NP_001193198.1|	152.9	1e-35	frizzled-4 precursor [Bos taurus] >gi|296471956|gb|DAA14071.1| frizzled homolog 4 [Bos taurus]	sp|Q9QZH0|FZD4_RAT	151	2e-36	Frizzled-4 OS=Rattus norvegicus GN=Fzd4 PE=2 SV=1	--	--	--	--	--	K02354	2e-36	152	bta:445416	frizzled 4	GO:0031987//locomotion involved in locomotory behavior;GO:0060070//canonical Wnt receptor signaling pathway;GO:0007186//G-protein coupled receptor signaling pathway;GO:0043507//positive regulation of JUN kinase activity;GO:0007605//sensory perception of sound;GO:0006357//regulation of transcription from RNA polymerase II promoter;GO:0034446//substrate adhesion-dependent cell spreading;GO:0061301/…	GO:0030165//PDZ domain binding;GO:0004930//G-protein coupled receptor activity;GO:0046982//protein heterodimerization activity;GO:0031625//ubiquitin protein ligase binding;GO:0019955//cytokine binding;GO:0042813//Wnt-activated receptor activity;GO:0042803//protein homodimerization activity;GO:0017147//Wnt-protein binding	GO:0005911//cell-cell junction;GO:0016021//integral to membrane;GO:0005737//cytoplasm;GO:0009986//cell surface;GO:0042995//cell projection;GO:0005886//plasma membrane
CL1046.Contig2_All	1115	66	132.694	0.9973	3.9355	68	171.885	0.9991	3.8186	gi|375268713|ref|NM_001256589.1|	1675	0	Bos taurus RNA binding motif protein, X-linked 2 (RBMX2), mRNA	gi|375268714|ref|NP_001243518.1|	671.4	0	RNA binding motif protein, X-linked 2 [Bos taurus] >gi|296471256|gb|DAA13371.1| RNA binding motif protein, X-linked 2-like protein [Bos taurus]	sp|Q9Y388|RBMX2_HUMAN	503	2e-142	RNA-binding motif protein, X-linked 2 OS=Homo sapiens GN=RBMX2 PE=1 SV=2	SPAC140.02	63.2	8e-10	COG0724	RNA-binding proteins (RRM domain)	K13107	0	671	bta:613705	RNA-binding motif protein, X-linked 2	-	GO:0000166//nucleotide binding;GO:0003723//RNA binding	-
CL1047.Contig2_All	1221	373	66.593	0.9926	20.3107	254	42.9992	0.991	13.0252	gi|84000266|ref|NM_001038147.1|	2194	0	Bos taurus coiled-coil domain containing 50 (CCDC50), mRNA >gi|83405298|gb|BC111161.1| Bos taurus coiled-coil domain containing 50, mRNA (cDNA clone MGC:133563 IMAGE:8055812), complete cds	gi|296491299|gb|DAA33362.1|	544.7	3e-153	coiled-coil domain containing 50 [Bos taurus]	sp|Q8IVM0|CCD50_HUMAN	497	2e-140	Coiled-coil domain-containing protein 50 OS=Homo sapiens GN=CCDC50 PE=1 SV=1	--	--	--	--	--	K11515	3e-08	60.1	cin:100186162	inner centromere protein	-	GO:0005515//protein binding	GO:0005737//cytoplasm
CL1048.Contig2_All	868	90	48.6486	0.9942	6.8937	39	29.8998	0.9804	2.8133	gi|329663316|ref|NM_001206078.1|	1023	0	Bos taurus WD repeat domain 33 (WDR33), mRNA	gi|329663317|ref|NP_001193007.1|	409.1	1e-112	WD repeat-containing protein 33 [Bos taurus] >gi|296490769|gb|DAA32882.1| WD repeat domain 33 [Bos taurus]	sp|Q9C0J8|WDR33_HUMAN	398	9e-111	pre-mRNA 3' end processing protein WDR33 OS=Homo sapiens GN=WDR33 PE=1 SV=2	--	--	--	--	--	K15542	2e-113	409	bta:541270	polyadenylation factor subunit 2	GO:0007283//spermatogenesis;GO:0006397//mRNA processing;GO:0006301//postreplication repair	-	GO:0005730//nucleolus;GO:0005581//collagen
CL1049.Contig3_All	4673	63	172.534	0.9998	0.8963	94	304.276	0.9998	1.2595	gi|115495006|ref|NM_001075173.1|	1310	0	Bos taurus cytochrome P450 subfamily 2B (CYP2B6), mRNA >gi|86827423|gb|BC112659.1| Bos taurus cytochrome P450 subfamily 2B, mRNA (cDNA clone MGC:137119 IMAGE:8022597), complete cds	gi|395859750|ref|XP_003802195.1|	250.4	6e-64	PREDICTED: uncharacterized protein LOC100944476 [Otolemur garnettii]	sp|P24460|CP2BB_CANFA	457	1e-127	Cytochrome P450 2B11 OS=Canis familiaris GN=CYP2B11 PE=2 SV=1	BH0579	93.2	4e-18	COG2124	Cytochrome P450	K07412	3e-128	461	aml:100464347	cytochrome P450, family 2, subfamily B [EC:1.14.14.1]	GO:0055114//oxidation-reduction process	GO:0009055//electron carrier activity;GO:0005506//iron ion binding;GO:0020037//heme binding;GO:0070330//aromatase activity	GO:0005789//endoplasmic reticulum membrane
CL105.Contig2_All	1951	712	80.9149	0.9985	24.2636	420	50.9851	0.9841	13.479	gi|402692162|ref|NM_001038171.2|	3055	0	Bos taurus ArfGAP with FG repeats 1 (AGFG1), mRNA	gi|84000315|ref|NP_001033260.1|	195.3	9e-48	arf-GAP domain and FG repeat-containing protein 1 [Bos taurus] >gi|90101423|sp|Q2TA45.1|AGFG1_BOVIN RecName: Full=Arf-GAP domain and FG repeat-containing protein 1; AltName: Full=HIV-1 Rev-binding protein homolog; AltName: Full=Nucleoporin-like protein RIP >gi|83405023|gb|AAI11121.1| ArfGAP with FG repeats 1 [Bos taurus] >gi|296490190|gb|DAA32303.1| arf-GAP domain and FG repeats-containing protei…	sp|Q2TA45|AGFG1_BOVIN	1062	0	Arf-GAP domain and FG repeat-containing protein 1 OS=Bos taurus GN=AGFG1 PE=2 SV=1	SPAC824.09c	85.5	3e-16	COG5347	GTPase-activating protein that regulates ARFs (ADP-ribosylation factors), involved in ARF-mediated vesicular transport	K15044	0	1062	bta:536149	Arf-GAP domain and FG repeats-containing protein 1	GO:0007275//multicellular organismal development;GO:0001675//acrosome assembly;GO:0006406//mRNA export from nucleus;GO:0007289//spermatid nucleus differentiation;GO:0032312//regulation of ARF GTPase activity;GO:0045109//intermediate filament organization	GO:0005515//protein binding;GO:0008270//zinc ion binding;GO:0003677//DNA binding;GO:0003723//RNA binding;GO:0008060//ARF GTPase activator activity	GO:0016023//cytoplasmic membrane-bounded vesicle;GO:0005794//Golgi apparatus;GO:0005643//nuclear pore;GO:0043025//neuronal cell body;GO:0042995//cell projection
CL1050.Contig1_All	578	60	18.1661	0.9948	6.9017	35	10.7266	0.9723	3.7915	gi|331284186|ref|NM_001206657.1|	1027	0	Bos taurus plexin A2 (PLXNA2), mRNA	gi|403277635|ref|XP_003930458.1|	376.3	4e-103	PREDICTED: plexin-A2 [Saimiri boliviensis boliviensis]	sp|O75051|PLXA2_HUMAN	376	2e-104	Plexin-A2 OS=Homo sapiens GN=PLXNA2 PE=1 SV=4	--	--	--	--	--	K06820	6e-104	376	ptr:457693	plexin A	GO:0071526//semaphorin-plexin signaling pathway;GO:0007411//axon guidance;GO:0060037//pharyngeal system development;GO:0021915//neural tube development;GO:0060174//limb bud formation;GO:0021935//cerebellar granule cell precursor tangential migration;GO:0030334//regulation of cell migration;GO:0051642//centrosome localization;GO:0001756//somitogenesis	GO:0017154//semaphorin receptor activity	GO:0002116//semaphorin receptor complex;GO:0005622//intracellular;GO:0005887//integral to plasma membrane
CL1051.Contig3_All	1318	26	33.5751	0.9947	1.3116	20	36.5645	0.9856	0.9501	gi|149944712|ref|NM_001098967.1|	862	0	Bos taurus transmembrane protein 138 (TMEM138), mRNA >gi|148745018|gb|BC142428.1| Bos taurus transmembrane protein 138, mRNA (cDNA clone MGC:159690 IMAGE:8590701), complete cds	gi|194381874|dbj|BAG64306.1|	30.4	6e-72	unnamed protein product [Homo sapiens]	sp|A5PJY4|TM138_BOVIN	238	2e-62	Transmembrane protein 138 OS=Bos taurus GN=TMEM138 PE=2 SV=1	--	--	--	--	--	--	--	--	--	--	GO:0042384//cilium assembly	-	GO:0005929//cilium;GO:0005774//vacuolar membrane;GO:0016021//integral to membrane
CL1054.Contig3_All	267	8	8.6142	0.9663	1.9921	4	15.3558	0.97	0.938	gi|31341372|ref|NM_176674.2|	400	1e-108	Bos taurus cytochrome c oxidase subunit VIIa polypeptide 1 (muscle) (COX7A1), nuclear gene encoding mitochondrial protein, mRNA >gi|271|emb|X56739.1| B.taurus COX7a mRNA for cytochrome oxidase c subunit VIIa (heart isoform)	gi|1942995|pdb|1OCC|J	105.5	7e-22	Chain J, Structure Of Bovine Heart Cytochrome C Oxidase At The Fully Oxidized State >gi|1943008|pdb|1OCC|W Chain W, Structure Of Bovine Heart Cytochrome C Oxidase At The Fully Oxidized State >gi|4389088|pdb|2OCC|J Chain J, Bovine Heart Cytochrome C Oxidase At The Fully Oxidized State >gi|4389101|pdb|2OCC|W Chain W, Bovine Heart Cytochrome C Oxidase At The Fully Oxidized State >gi|5822147|pdb|1OCO…	sp|P07470|CX7A1_BOVIN	105	2e-23	Cytochrome c oxidase subunit 7A1, mitochondrial OS=Bos taurus GN=COX7A1 PE=1 SV=2	--	--	--	--	--	K02270	8e-23	105	bta:338086	cytochrome c oxidase subunit 7a	GO:0034220//ion transmembrane transport;GO:0015992//proton transport;GO:0055114//oxidation-reduction process;GO:0006091//generation of precursor metabolites and energy	GO:0009055//electron carrier activity;GO:0004129//cytochrome-c oxidase activity	GO:0016021//integral to membrane;GO:0005746//mitochondrial respiratory chain
CL1055.Contig1_All	1539	15	42.2118	0.9812	0.648	29	39.6608	0.9825	1.1798	gi|300797024|ref|NM_001193096.1|	2416	0	Bos taurus myosin IXB (MYO9B), mRNA	gi|300797025|ref|NP_001180025.1|	377.5	9e-103	myosin-IXb [Bos taurus] >gi|296486099|gb|DAA28212.1| myosin IXB [Bos taurus]	sp|Q13459|MYO9B_HUMAN	336	7e-92	Unconventional myosin-IXb OS=Homo sapiens GN=MYO9B PE=1 SV=3	Rv3876	53.5	1e-06	COG0455	ATPases involved in chromosome partitioning	K10360	1e-103	377	bta:513493	myosin IX	GO:0030048//actin filament-based movement;GO:0032011//ARF protein signal transduction;GO:0006200//ATP catabolic process;GO:0032321//positive regulation of Rho GTPase activity	GO:0043531//ADP binding;GO:0005100//Rho GTPase activator activity;GO:0000146//microfilament motor activity;GO:0003779//actin binding;GO:0046872//metal ion binding;GO:0016887//ATPase activity;GO:0042803//protein homodimerization activity;GO:0005516//calmodulin binding;GO:0005524//ATP binding	GO:0031941//filamentous actin;GO:0005829//cytosol;GO:0048471//perinuclear region of cytoplasm;GO:0016459//myosin complex;GO:0005938//cell cortex
CL1056.Contig1_All	402	31	12.1891	0.9801	5.127	27	12.9353	0.9851	4.2054	gi|402692976|ref|NM_001037447.2|	700	0	Bos taurus transmembrane protein 143 (TMEM143), mRNA	gi|82697325|ref|NP_001032524.1|	250.4	1e-65	transmembrane protein 143 [Bos taurus] >gi|122138881|sp|Q32PH2.1|TM143_BOVIN RecName: Full=Transmembrane protein 143 >gi|79153603|gb|AAI08118.1| Transmembrane protein 143 [Bos taurus] >gi|296477437|gb|DAA19552.1| transmembrane protein 143 [Bos taurus]	sp|Q32PH2|TM143_BOVIN	250	7e-67	Transmembrane protein 143 OS=Bos taurus GN=TMEM143 PE=2 SV=1	--	--	--	--	--	--	--	--	--	--	-	-	GO:0005739//mitochondrion;GO:0016021//integral to membrane
CL1057.Contig2_All	720	22	14.7222	0.9944	2.0315	21	11.6667	0.9875	1.8262	gi|114050794|ref|NM_001046465.1|	1233	0	Bos taurus WD repeat domain 92 (WDR92), mRNA >gi|88758669|gb|BC113293.1| Bos taurus WD repeat domain 92, mRNA (cDNA clone MGC:137951 IMAGE:8086231), complete cds	gi|114050795|ref|NP_001039930.1|	439.9	4e-122	WD repeat-containing protein 92 [Bos taurus] >gi|122135329|sp|Q29RZ9.1|WDR92_BOVIN RecName: Full=WD repeat-containing protein 92 >gi|88758670|gb|AAI13294.1| WD repeat domain 92 [Bos taurus] >gi|296482424|gb|DAA24539.1| WD repeat-containing protein 92 [Bos taurus]	sp|Q29RZ9|WDR92_BOVIN	439	2e-123	WD repeat-containing protein 92 OS=Bos taurus GN=WDR92 PE=2 SV=1	--	--	--	--	--	K13175	1e-07	57	spu:580431	THO complex subunit 6	GO:0034968//histone lysine methylation;GO:0006915//apoptotic process	GO:0005509//calcium ion binding;GO:0035064//methylated histone residue binding	-
CL1058.Contig2_All	422	13	42.4171	0.9668	2.0482	11	31.5166	0.9929	1.6321	gi|334278869|ref|NM_001242311.1|	718	0	Bos taurus atlastin GTPase 2 (ATL2), mRNA	gi|344288793|ref|XP_003416131.1|	113.6	2e-24	PREDICTED: atlastin-2-like isoform 1 [Loxodonta africana]	sp|Q8NHH9|ATLA2_HUMAN	113	1e-25	Atlastin-2 OS=Homo sapiens GN=ATL2 PE=1 SV=2	--	--	--	--	--	--	--	--	--	--	GO:0007029//endoplasmic reticulum organization;GO:0051260//protein homooligomerization;GO:0006184//GTP catabolic process;GO:0007030//Golgi organization;GO:0006888//ER to Golgi vesicle-mediated transport	GO:0042802//identical protein binding;GO:0003924//GTPase activity;GO:0005525//GTP binding	GO:0016021//integral to membrane;GO:0005789//endoplasmic reticulum membrane
CL106.Contig1_All	1481	3	30.5949	0.971	0.1347	4	31.312	0.9946	0.1691	gi|139947539|ref|NM_001083683.1|	1316	0	Bos taurus activating transcription factor 6 beta (ATF6B), mRNA >gi|133778344|gb|BC123436.1| Bos taurus activating transcription factor 6 beta, mRNA (cDNA clone MGC:139486 IMAGE:8215480), complete cds	gi|139947540|ref|NP_001077152.1|	227.6	1e-57	cyclic AMP-dependent transcription factor ATF-6 beta [Bos taurus] >gi|133778345|gb|AAI23437.1| ATF6B protein [Bos taurus] >gi|296474250|gb|DAA16365.1| activating transcription factor 6 beta [Bos taurus]	sp|Q99941|ATF6B_HUMAN	426	9e-119	Cyclic AMP-dependent transcription factor ATF-6 beta OS=Homo sapiens GN=ATF6B PE=1 SV=2	--	--	--	--	--	K09049	4e-136	485	bta:513928	cAMP response element-binding protein-like 1	GO:0006355//regulation of transcription, DNA-dependent;GO:0007165//signal transduction;GO:0006986//response to unfolded protein	GO:0043565//sequence-specific DNA binding;GO:0046983//protein dimerization activity;GO:0003700//sequence-specific DNA binding transcription factor activity	GO:0016021//integral to membrane;GO:0005789//endoplasmic reticulum membrane;GO:0005634//nucleus
CL1060.Contig1_All	4904	15	103.778	0.9992	0.2034	8	69.7237	0.9994	0.1021	gi|329664990|ref|NM_001206042.1|	4976	0	Bos taurus pleckstrin homology-like domain, family B, member 1 (PHLDB1), mRNA	gi|329664991|ref|NP_001192971.1|	2549.6	0	pleckstrin homology-like domain family B member 1 [Bos taurus] >gi|296480231|gb|DAA22346.1| pleckstrin homology-like domain, family B, member 1 [Bos taurus]	sp|Q86UU1|PHLB1_HUMAN	2447	0	Pleckstrin homology-like domain family B member 1 OS=Homo sapiens GN=PHLDB1 PE=1 SV=1	Cgl1939	100	2e-20	COG0532	Translation initiation factor 2 (IF-2; GTPase)	K06236	2e-40	169	ptr:455117	collagen, type I/II/III/V/XI, alpha	-	GO:0005543//phospholipid binding	-
CL1061.Contig2_All	3793	5348	399.814	0.9989	93.7433	1296	88.5537	0.9968	21.3938	gi|300797486|ref|NM_001192862.1|	6248	0	Bos taurus FK506 binding protein 5 (FKBP5), mRNA	gi|300797487|ref|NP_001179791.1|	911	0	peptidyl-prolyl cis-trans isomerase FKBP5 [Bos taurus] >gi|296474525|gb|DAA16640.1| FK506 binding protein 5 [Bos taurus]	sp|Q13451|FKBP5_HUMAN	881	0	Peptidyl-prolyl cis-trans isomerase FKBP5 OS=Homo sapiens GN=FKBP5 PE=1 SV=2	slr1761	110	1e-23	COG0545	FKBP-type peptidyl-prolyl cis-trans isomerases 1	K09571	0	910	bta:535704	FK506-binding protein 4/5 [EC:5.2.1.8]	GO:0006457//protein folding;GO:0000413//protein peptidyl-prolyl isomerization	GO:0005528//FK506 binding;GO:0031072//heat shock protein binding;GO:0003755//peptidyl-prolyl cis-trans isomerase activity	GO:0005737//cytoplasm;GO:0005730//nucleolus;GO:0016020//membrane
CL1064.Contig1_All	1639	3	80.781	0.9982	0.1217	0	71.446	0.9951	0	gi|156120834|ref|NM_001102094.1|	2060	0	Bos taurus G protein pathway suppressor 1 (GPS1), mRNA >gi|151556092|gb|BC150066.1| Bos taurus G protein pathway suppressor 1, mRNA (cDNA clone MGC:166130 IMAGE:8092971), complete cds	gi|348558132|ref|XP_003464872.1|	938.3	0	PREDICTED: COP9 signalosome complex subunit 1 isoform 3 [Cavia porcellus]	sp|Q13098|CSN1_HUMAN	924	0	COP9 signalosome complex subunit 1 OS=Homo sapiens GN=GPS1 PE=1 SV=4	ECU10g0190	54.7	5e-07	COG5187	26S proteasome regulatory complex component, contains PCI domain	K12175	0	937	bta:525572	COP9 signalosome complex subunit 1	GO:0007254//JNK cascade;GO:0000188//inactivation of MAPK activity;GO:0007049//cell cycle;GO:0010388//cullin deneddylation	GO:0005095//GTPase inhibitor activity;GO:0005515//protein binding	GO:0008180//signalosome;GO:0005737//cytoplasm
CL1065.Contig2_All	3628	321	130.703	0.9975	5.8826	152	45.6464	0.9992	2.6233	gi|329665085|ref|NM_001206308.1|	6510	0	Bos taurus pleckstrin homology-like domain, family B, member 2 (PHLDB2), mRNA	gi|329665086|ref|NP_001193237.1|	2202.2	0	pleckstrin homology-like domain family B member 2 [Bos taurus]	sp|Q86SQ0|PHLB2_HUMAN	2042	0	Pleckstrin homology-like domain family B member 2 OS=Homo sapiens GN=PHLDB2 PE=1 SV=2	YLR086w	61.6	9e-09	COG1196	Chromosome segregation ATPases	K11498	6e-16	87.8	mcc:711186	centromeric protein E	-	GO:0005543//phospholipid binding	GO:0045111//intermediate filament cytoskeleton;GO:0005737//cytoplasm;GO:0005886//plasma membrane
CL1067.Contig2_All	1835	201	122.097	0.9962	7.2827	61	43.3166	0.9728	2.0814	gi|151556337|gb|BC148079.1|	3225	0	Bos taurus ubiquitin associated protein 2-like, mRNA (cDNA clone MGC:152087 IMAGE:8393684), complete cds	gi|151556338|gb|AAI48080.1|	79	8e-13	UBAP2L protein [Bos taurus] >gi|296489635|gb|DAA31748.1| ubiquitin associated protein 2-like [Bos taurus]	sp|Q14157|UBP2L_HUMAN	1095	0	Ubiquitin-associated protein 2-like OS=Homo sapiens GN=UBAP2L PE=1 SV=2	--	--	--	--	--	K13199	3e-06	54.3	nve:NEMVE_v1g240667	plasminogen activator inhibitor 1 RNA-binding protein	GO:0007339//binding of sperm to zona pellucida	GO:0005515//protein binding	GO:0005671//Ada2/Gcn5/Ada3 transcription activator complex
CL1068.Contig1_All	2137	453	149.595	0.9939	14.0937	851	186.66	0.9995	24.9339	gi|261244943|ref|NM_001166185.1|	2644	0	Ovis aries tumor necrosis factor receptor superfamily, member 1A (TNFRSF1A), mRNA >gi|256665344|gb|GQ221036.1| Ovis aries tumor necrosis factor receptor superfamily member 1A (TNFRSF1A) mRNA, complete cds	gi|261244944|ref|NP_001159657.1|	952.6	0	tumor necrosis factor receptor superfamily member 1A precursor [Ovis aries] >gi|256665345|gb|ACV04818.1| tumor necrosis factor receptor superfamily member 1A [Ovis aries]	sp|O19131|TNR1A_BOVIN	910	0	Tumor necrosis factor receptor superfamily member 1A OS=Bos taurus GN=TNFRSF1A PE=2 SV=1	slr0744	52.4	3e-06	COG0532	Translation initiation factor 2 (IF-2; GTPase)	K03158	0	910	bta:282527	tumor necrosis factor receptor superfamily member 1A	GO:0050728//negative regulation of inflammatory response;GO:0043123//positive regulation of I-kappaB kinase/NF-kappaB cascade;GO:0042742//defense response to bacterium;GO:0045944//positive regulation of transcription from RNA polymerase II promoter;GO:0033209//tumor necrosis factor-mediated signaling pathway;GO:0006693//prostaglandin metabolic process;GO:0001817//regulation of cytokine production…	GO:0005031//tumor necrosis factor-activated receptor activity;GO:0005515//protein binding	GO:0005615//extracellular space;GO:0045121//membrane raft;GO:0005887//integral to plasma membrane
CL1069.Contig2_All	2382	389	75.5252	0.9996	10.8577	44	7.5718	0.9442	1.1566	gi|118151047|ref|NM_001077980.1|	3263	0	Bos taurus polycomb group ring finger 5 (PCGF5), mRNA >gi|117306236|gb|BC126565.1| Bos taurus polycomb group ring finger 5, mRNA (cDNA clone MGC:142374 IMAGE:8193841), complete cds	gi|344274969|ref|XP_003409287.1|	539.3	3e-151	PREDICTED: polycomb group RING finger protein 5-like [Loxodonta africana]	sp|Q86SE9|PCGF5_HUMAN	536	8e-152	Polycomb group RING finger protein 5 OS=Homo sapiens GN=PCGF5 PE=1 SV=1	--	--	--	--	--	K11489	1e-151	538	ssc:100522283	polycomb group RING finger protein 5	GO:0006355//regulation of transcription, DNA-dependent	GO:0008270//zinc ion binding;GO:0005515//protein binding	GO:0031519//PcG protein complex;GO:0005813//centrosome
CL107.Contig2_All	2340	201	58.5722	0.9927	5.711	449	124.28	0.9932	12.0142	gi|394999626|gb|JQ711177.1|	1695	0	Bos taurus growth hormone receptor gene, complete cds	gi|148645276|gb|ABR01162.1|	158.3	1e-36	endonuclease/reverse transcriptase [Sus scrofa]	sp|P08548|LIN1_NYCCO	158	1e-39	LINE-1 reverse transcriptase homolog OS=Nycticebus coucang PE=1 SV=1	--	--	--	--	--	K11849	1e-09	46.2	acs:100555596	ubiquitin carboxyl-terminal hydrolase 25/28 [EC:3.1.2.15]	-	-	-
CL1070.Contig9_All	5446	219	241.315	0.9996	2.6736	188	185.699	0.989	2.1615	gi|114052129|ref|NM_001046374.1|	2823	0	Bos taurus RNA binding motif protein 5 (RBM5), mRNA >gi|92096752|gb|BC114706.1| Bos taurus RNA binding motif protein 5, mRNA (cDNA clone MGC:137881 IMAGE:8086359), complete cds	gi|114052130|ref|NP_001039839.1|	590.5	3e-166	RNA-binding protein 5 [Bos taurus] >gi|92096753|gb|AAI14707.1| RNA binding motif protein 5 [Bos taurus] >gi|296474828|gb|DAA16943.1| RNA-binding protein 5 [Bos taurus]	sp|Q1RMU5|RBM5_BOVIN	786	0	RNA-binding protein 5 OS=Bos taurus GN=RBM5 PE=2 SV=1	--	--	--	--	--	K13094	0	786	bta:534216	RNA-binding protein 5/10	GO:0000245//spliceosomal complex assembly;GO:0043065//positive regulation of apoptotic process;GO:0008285//negative regulation of cell proliferation;GO:0000381//regulation of alternative mRNA splicing, via spliceosome	GO:0003729//mRNA binding;GO:0008270//zinc ion binding;GO:0003677//DNA binding;GO:0005515//protein binding;GO:0000166//nucleotide binding	GO:0005681//spliceosomal complex;GO:0005730//nucleolus;GO:0005654//nucleoplasm
CL1071.Contig2_All	1267	381	418.682	0.9953	19.9931	213	226.358	0.989	10.5261	gi|77735510|ref|NM_001034278.1|	2109	0	Bos taurus cold inducible RNA binding protein (CIRBP), mRNA >gi|74353850|gb|BC102773.1| Bos taurus cold inducible RNA binding protein, mRNA (cDNA clone MGC:127049 IMAGE:7942825), complete cds	gi|77735511|ref|NP_001029450.1|	416	1e-114	cold-inducible RNA-binding protein [Bos taurus] >gi|74353851|gb|AAI02774.1| Cold inducible RNA binding protein [Bos taurus] >gi|296485364|gb|DAA27479.1| cold inducible RNA binding protein [Bos taurus]	sp|Q5RF83|CIRBP_PONAB	330	3e-90	Cold-inducible RNA-binding protein OS=Pongo abelii GN=CIRBP PE=2 SV=1	SPAC140.02	89.4	1e-17	COG0724	RNA-binding proteins (RRM domain)	K13195	3e-115	416	bta:507120	cold-inducible RNA-binding protein	GO:0009411//response to UV;GO:0017148//negative regulation of translation;GO:0009409//response to cold;GO:0048255//mRNA stabilization;GO:0045727//positive regulation of translation;GO:0034063//stress granule assembly	GO:0030371//translation repressor activity;GO:0003730//mRNA 3'-UTR binding;GO:0070181//SSU rRNA binding;GO:0005515//protein binding;GO:0000166//nucleotide binding	GO:0010494//cytoplasmic stress granule;GO:0005654//nucleoplasm
CL1072.Contig1_All	875	113	42.8571	0.9703	8.5862	173	63.7657	0.9166	12.3795	gi|402766639|ref|NM_001034576.2|	1461	0	Bos taurus mitochondrial ribosomal protein L24 (MRPL24), nuclear gene encoding mitochondrial protein, mRNA	gi|77736099|ref|NP_001029748.1|	444.9	2e-123	39S ribosomal protein L24, mitochondrial precursor [Bos taurus] >gi|122069630|sp|Q3SYS0.1|RM24_BOVIN RecName: Full=39S ribosomal protein L24, mitochondrial; Short=L24mt; Short=MRP-L24; Flags: Precursor >gi|74354754|gb|AAI03425.1| Mitochondrial ribosomal protein L24 [Bos taurus] >gi|296489687|gb|DAA31800.1| 39S ribosomal protein L24, mitochondrial precursor [Bos taurus]	sp|Q3SYS0|RM24_BOVIN	444	9e-125	39S ribosomal protein L24, mitochondrial OS=Bos taurus GN=MRPL24 PE=1 SV=1	TM1489	75.1	1e-13	COG0198	Ribosomal protein L24	--	--	--	--	--	GO:0006412//translation	GO:0003735//structural constituent of ribosome	GO:0005840//ribosome;GO:0005739//mitochondrion
CL1076.Contig1_All	985	194	65.1909	0.997	13.0947	166	62.334	0.999	10.5521	gi|300796878|ref|NM_001192065.1|	1532	0	Bos taurus polymerase (RNA) II (DNA directed) polypeptide H (POLR2H), mRNA	gi|332214985|ref|XP_003256616.1|	354	6e-96	PREDICTED: DNA-directed RNA polymerases I, II, and III subunit RPABC3-like isoform 1 [Nomascus leucogenys]	sp|Q923G2|RPAB3_MOUSE	303	4e-82	DNA-directed RNA polymerases I, II, and III subunit RPABC3 OS=Mus musculus GN=Polr2h PE=2 SV=3	--	--	--	--	--	K03016	1e-81	303	ssc:100628241	DNA-directed RNA polymerases I, II, and III subunit RPABC3	GO:0006385//transcription elongation from RNA polymerase III promoter;GO:0006367//transcription initiation from RNA polymerase II promoter;GO:0006370//7-methylguanosine mRNA capping;GO:0006362//transcription elongation from RNA polymerase I promoter;GO:0006283//transcription-coupled nucleotide-excision repair;GO:0006363//termination of RNA polymerase I transcription;GO:0006386//termination of RNA…	GO:0003899//DNA-directed RNA polymerase activity;GO:0008270//zinc ion binding;GO:0004672//protein kinase activity	GO:0005737//cytoplasm;GO:0005730//nucleolus;GO:0005665//DNA-directed RNA polymerase II, core complex
CL1077.Contig1_All	1214	543	134.552	0.9951	29.7381	622	153.254	0.9852	32.0802	gi|126717386|gb|BC133428.1|	2012	0	Bos taurus glutaredoxin 3, mRNA (cDNA clone MGC:148349 IMAGE:8057694), complete cds	gi|296472534|gb|DAA14649.1|	656	0	glutaredoxin-3 [Bos taurus]	sp|Q58DA7|GLRX3_BOVIN	653	0	Glutaredoxin-3 OS=Bos taurus GN=GLRX3 PE=2 SV=1	SPBC26H8.06_2	121	2e-27	COG0278	Glutaredoxin-related protein	K07390	2e-22	107	nvi:100121623	monothiol glutaredoxin	GO:0002026//regulation of the force of heart contraction;GO:0055114//oxidation-reduction process;GO:0045454//cell redox homeostasis;GO:0010614//negative regulation of cardiac muscle hypertrophy	GO:0005080//protein kinase C binding;GO:0051536//iron-sulfur cluster binding;GO:0046872//metal ion binding;GO:0009055//electron carrier activity;GO:0015035//protein disulfide oxidoreductase activity	GO:0030018//Z disc;GO:0005938//cell cortex
CL1078.Contig2_All	922	12	56.91	0.9913	0.8653	8	53.0423	0.9642	0.5433	gi|402744655|ref|NM_001046122.2|	969	0	Bos taurus BRCA2 and CDKN1A interacting protein (BCCIP), mRNA	gi|114326222|ref|NP_001039587.1|	366.3	1e-99	BRCA2 and CDKN1A-interacting protein [Bos taurus] >gi|115311312|sp|Q2NL37.1|BCCIP_BOVIN RecName: Full=BRCA2 and CDKN1A-interacting protein >gi|84708906|gb|AAI11125.1| BRCA2 and CDKN1A interacting protein [Bos taurus] >gi|296472535|gb|DAA14650.1| BRCA2 and CDKN1A-interacting protein [Bos taurus]	sp|Q2NL37|BCCIP_BOVIN	366	4e-101	BRCA2 and CDKN1A-interacting protein OS=Bos taurus GN=BCCIP PE=2 SV=1	--	--	--	--	--	K15262	2e-100	366	bta:512466	protein BCP1	GO:0006281//DNA repair;GO:0061101//neuroendocrine cell differentiation;GO:0000079//regulation of cyclin-dependent protein kinase activity	GO:0019207//kinase regulator activity;GO:0005515//protein binding	GO:0019908//nuclear cyclin-dependent protein kinase holoenzyme complex
CL1079.Contig1_All	902	0	52.439	0.9967	0	1	91.02	0.9956	0.0694	gi|31342279|ref|NM_174340.2|	1015	0	Bos taurus histidine triad nucleotide binding protein 2 (HINT2), nuclear gene encoding mitochondrial protein, mRNA >gi|19880518|gb|AF366940.1| Bos taurus histidine triad protein 3 mRNA, complete cds	gi|403306650|ref|XP_003943836.1|	322.8	1e-86	PREDICTED: histidine triad nucleotide-binding protein 2, mitochondrial [Saimiri boliviensis boliviensis]	sp|Q8SQ21|HINT2_BOVIN	319	6e-87	Histidine triad nucleotide-binding protein 2, mitochondrial OS=Bos taurus GN=HINT2 PE=2 SV=1	all4087	148	1e-35	COG0537	Diadenosine tetraphosphate (Ap4A) hydrolase and other HIT family hydrolases	K02089	9e-42	171	ame:408406	cyclin-dependent kinase 4 [EC:2.7.11.22]	GO:0006915//apoptotic process;GO:0006694//steroid biosynthetic process	GO:0016787//hydrolase activity	GO:0005739//mitochondrion
CL108.Contig4_All	4295	360	92.0845	0.9986	5.5728	267	58.4133	0.9967	3.8924	gi|330340447|ref|NM_001206448.1|	5170	0	Bos taurus meningioma expressed antigen 5 (hyaluronidase) (MGEA5), mRNA	gi|149689742|ref|XP_001499585.1|	1619.4	0	PREDICTED: bifunctional protein NCOAT isoform 1 [Equus caballus]	sp|O60502|NCOAT_HUMAN	1617	0	Bifunctional protein NCOAT OS=Homo sapiens GN=MGEA5 PE=1 SV=2	AGc2411	61.2	1e-08	COG0454	Histone acetyltransferase HPA2 and related acetyltransferases	K15719	0	1619	ecb:100060245	protein O-GlcNAcase / histone acetyltransferase [EC:3.2.1.169 2.3.1.48]	GO:0010524//positive regulation of calcium ion transport into cytosol;GO:0006516//glycoprotein catabolic process;GO:0070265//necrotic cell death;GO:0007568//aging;GO:0006612//protein targeting to membrane;GO:0006044//N-acetylglucosamine metabolic process;GO:0048545//response to steroid hormone stimulus;GO:0051054//positive regulation of DNA metabolic process;GO:0046060//dATP metabolic process;GO:…	GO:0004402//histone acetyltransferase activity;GO:0004415//hyalurononglucosaminidase activity	GO:0005737//cytoplasm;GO:0005634//nucleus
CL1081.Contig2_All	1625	128	53.9071	0.9994	5.2371	172	56.5778	0.9883	6.6274	gi|115496108|ref|NM_001075982.1|	2139	0	Bos taurus late endosomal/lysosomal adaptor, MAPK and MTOR activator 3 (LAMTOR3), mRNA >gi|109658268|gb|BC118239.1| Bos taurus MAPK scaffold protein 1, mRNA (cDNA clone MGC:139753 IMAGE:8281977), complete cds	gi|115496109|ref|NP_001069450.1|	242.7	4e-62	ragulator complex protein LAMTOR3 [Bos taurus] >gi|122133616|sp|Q17QQ1.1|LTOR3_BOVIN RecName: Full=Ragulator complex protein LAMTOR3; AltName: Full=Late endosomal/lysosomal adaptor and MAPK and MTOR activator 3 >gi|109658269|gb|AAI18240.1| MAPK scaffold protein 1 [Bos taurus] >gi|296486732|gb|DAA28845.1| mitogen-activated protein kinase scaffold protein 1 [Bos taurus]	sp|Q17QQ1|LTOR3_BOVIN	242	2e-63	Ragulator complex protein LAMTOR3 OS=Bos taurus GN=LAMTOR3 PE=2 SV=1	--	--	--	--	--	K04370	6e-63	242	ecb:100629409	mitogen-activated protein kinase kinase 1 interacting protein 1	GO:0000186//activation of MAPKK activity;GO:0032008//positive regulation of TOR signaling cascade;GO:0034613//cellular protein localization;GO:0071230//cellular response to amino acid stimulus	GO:0005515//protein binding;GO:0019209//kinase activator activity	GO:0071986//Ragulator complex
CL1082.Contig3_All	1397	243	147.9	0.9807	11.5649	107	53.4903	0.98	4.7957	gi|84370088|ref|NM_001038532.1|	2559	0	Bos taurus integrin alpha FG-GAP repeat containing 1 (ITFG1), mRNA >gi|83638524|gb|BC109490.1| Bos taurus integrin alpha FG-GAP repeat containing 1, mRNA (cDNA clone MGC:128970 IMAGE:8120775), complete cds	gi|84370089|ref|NP_001033621.1|	922.2	0	T-cell immunomodulatory protein precursor [Bos taurus] >gi|83638525|gb|AAI09491.1| Integrin alpha FG-GAP repeat containing 1 [Bos taurus] >gi|296477947|gb|DAA20062.1| integrin alpha FG-GAP repeat containing 1 [Bos taurus]	sp|Q8TB96|TIP_HUMAN	848	0	T-cell immunomodulatory protein OS=Homo sapiens GN=ITFG1 PE=1 SV=1	--	--	--	--	--	--	--	--	--	--	GO:0007229//integrin-mediated signaling pathway	GO:0005515//protein binding	GO:0005576//extracellular region;GO:0016021//integral to membrane
CL1085.Contig1_All	3014	363	70.9891	0.9871	8.0075	578	82.4373	0.9954	12.0074	gi|156121150|ref|NM_001102253.1|	4861	0	Bos taurus myosin regulatory light chain interacting protein (MYLIP), mRNA >gi|151554390|gb|BC149770.1| Bos taurus myosin regulatory light chain interacting protein, mRNA (cDNA clone MGC:159760 IMAGE:8120351), complete cds	gi|194038036|ref|XP_001929111.1|	875.9	0	PREDICTED: E3 ubiquitin-protein ligase MYLIP [Sus scrofa]	sp|Q8WY64|MYLIP_HUMAN	853	0	E3 ubiquitin-protein ligase MYLIP OS=Homo sapiens GN=MYLIP PE=1 SV=2	--	--	--	--	--	K10637	0	875	ssc:100155795	E3 ubiquitin-protein ligase MYLIP [EC:6.3.2.19]	GO:0032803//regulation of low-density lipoprotein particle receptor catabolic process;GO:0010989//negative regulation of low-density lipoprotein particle clearance;GO:0055098//response to low-density lipoprotein particle stimulus;GO:0045732//positive regulation of protein catabolic process;GO:0042787//protein ubiquitination involved in ubiquitin-dependent protein catabolic process;GO:0007399//ner…	GO:0008092//cytoskeletal protein binding;GO:0008270//zinc ion binding;GO:0004842//ubiquitin-protein ligase activity	GO:0019898//extrinsic to membrane;GO:0005856//cytoskeleton;GO:0005737//cytoplasm;GO:0005886//plasma membrane
CL1086.Contig1_All	3402	102	84.1796	0.9994	1.9934	95	67.2831	0.9997	1.7485	gi|115495240|ref|NM_001075788.1|	603	1e-168	Bos taurus damage-specific DNA binding protein 2, 48kDa (DDB2), mRNA >gi|111305279|gb|BC120440.1| Bos taurus damage-specific DNA binding protein 2, 48kDa, mRNA (cDNA clone MGC:142936 IMAGE:8314314), complete cds	gi|115495241|ref|NP_001069256.1|	72.4	1e-10	DNA damage-binding protein 2 [Bos taurus] >gi|122143457|sp|Q0VBY8.1|DDB2_BOVIN RecName: Full=DNA damage-binding protein 2; AltName: Full=Damage-specific DNA-binding protein 2 >gi|111305280|gb|AAI20441.1| Damage-specific DNA binding protein 2, 48kDa [Bos taurus] >gi|296479658|gb|DAA21773.1| DNA damage-binding protein 2 [Bos taurus]	sp|Q0VBY8|DDB2_BOVIN	238	7e-62	DNA damage-binding protein 2 OS=Bos taurus GN=DDB2 PE=2 SV=1	--	--	--	--	--	K10140	2e-61	238	bta:519357	DNA damage-binding protein 2	GO:0000718//nucleotide-excision repair, DNA damage removal;GO:0009411//response to UV;GO:0000209//protein polyubiquitination;GO:0006290//pyrimidine dimer repair;GO:0051865//protein autoubiquitination	GO:0003684//damaged DNA binding;GO:0004842//ubiquitin-protein ligase activity;GO:0005515//protein binding	GO:0043234//protein complex;GO:0005654//nucleoplasm
CL1088.Contig1_All	1275	272	107.758	0.9992	14.1837	568	157.684	0.9898	27.8935	gi|114326273|ref|NM_174025.3|	1068	0	Bos taurus crystallin, zeta (quinone reductase) (CRYZ), mRNA >gi|111306983|gb|BC119936.1| Bos taurus crystallin, zeta (quinone reductase), mRNA (cDNA clone MGC:140010 IMAGE:8286094), complete cds	gi|4097831|gb|AAD10290.1|	323.2	1e-86	zeta-crystallin [Bos taurus]	sp|O97764|QOR_BOVIN	321	2e-87	Zeta-crystallin OS=Bos taurus GN=CRYZ PE=2 SV=2	BH0935	89	2e-17	COG0604	NADPH:quinone reductase and related Zn-dependent oxidoreductases	K00344	9e-87	321	bta:281093	NADPH2:quinone reductase [EC:1.6.5.5]	GO:0055114//oxidation-reduction process;GO:0042178//xenobiotic catabolic process;GO:0007601//visual perception;GO:0051289//protein homotetramerization	GO:0070404//NADH binding;GO:0003730//mRNA 3'-UTR binding;GO:0008270//zinc ion binding;GO:0003677//DNA binding;GO:0003960//NADPH:quinone reductase activity;GO:0070402//NADPH binding	GO:0005829//cytosol;GO:0005794//Golgi apparatus
CL1089.Contig1_All	1641	29	76.0524	0.9787	1.175	24	69.7873	0.9781	0.9157	gi|300794098|ref|NM_001192183.1|	2857	0	Bos taurus bromodomain adjacent to zinc finger domain, 1B (BAZ1B), mRNA	gi|296473066|gb|DAA15181.1|	449.1	2e-124	bromodomain adjacent to zinc finger domain, 1B [Bos taurus]	sp|Q9UIG0|BAZ1B_HUMAN	419	1e-116	Tyrosine-protein kinase BAZ1B OS=Homo sapiens GN=BAZ1B PE=1 SV=2	ECU08g1640	73.2	1e-12	COG5076	Transcription factor involved in chromatin remodeling, contains bromodomain	K11658	4e-125	449	bta:508442	bromodomain adjacent to zinc finger domain protein 1B	GO:0043044//ATP-dependent chromatin remodeling;GO:0003007//heart morphogenesis;GO:0034725//DNA replication-dependent nucleosome disassembly;GO:0048096//chromatin-mediated maintenance of transcription;GO:0006302//double-strand break repair;GO:0016572//histone phosphorylation	GO:0042809//vitamin D receptor binding;GO:0008270//zinc ion binding;GO:0004715//non-membrane spanning protein tyrosine kinase activity;GO:0071884//vitamin D receptor activator activity;GO:0035173//histone kinase activity;GO:0003682//chromatin binding;GO:0005524//ATP binding;GO:0070577//histone acetyl-lysine binding;GO:0032947//protein complex scaffold	GO:0000793//condensed chromosome;GO:0071778//WINAC complex;GO:0043596//nuclear replication fork;GO:0005721//centromeric heterochromatin
CL109.Contig5_All	1797	473	369.191	0.9983	17.5003	215	320.483	0.9989	7.4913	gi|114052383|ref|NM_001045911.1|	1982	0	Bos taurus heterogeneous nuclear ribonucleoprotein A1 (HNRNPA1), mRNA >gi|86823843|gb|BC105413.1| Bos taurus heterogeneous nuclear ribonucleoprotein A1, mRNA (cDNA clone MGC:128297 IMAGE:7988053), complete cds	gi|148671985|gb|EDL03932.1|	672.5	0	mCG15678, isoform CRA_c [Mus musculus]	sp|A5A6H4|ROA1_PANTR	668	0	Heterogeneous nuclear ribonucleoprotein A1 OS=Pan troglodytes GN=HNRNPA1 PE=2 SV=1	SPAC140.02	116	1e-25	COG0724	RNA-binding proteins (RRM domain)	K12741	0	668	ptr:100615525	heterogeneous nuclear ribonucleoprotein A1/A3	GO:0006405//RNA export from nucleus;GO:0051170//nuclear import;GO:0000380//alternative mRNA splicing, via spliceosome;GO:0019048//virus-host interaction;GO:0051028//mRNA transport	GO:0003727//single-stranded RNA binding;GO:0000166//nucleotide binding;GO:0003697//single-stranded DNA binding	GO:0005730//nucleolus;GO:0071013//catalytic step 2 spliceosome;GO:0005654//nucleoplasm;GO:0005737//cytoplasm
CL1090.Contig2_All	788	22	273.223	0.9937	1.8562	23	214.717	0.9987	1.8275	gi|61888873|ref|NM_001013599.1|	1255	0	Bos taurus transgelin 2 (TAGLN2), mRNA >gi|59858294|gb|BT020965.1| Bos taurus transgelin 2 (TAGLN2), mRNA, complete cds	gi|9956026|gb|AAG01993.1|	419.9	6e-116	similar to Homo sapiens mRNA for KIAA0120 gene with GenBank Accession Number D21261.1 [Homo sapiens] >gi|55960375|emb|CAI14604.1| transgelin 2 [Homo sapiens] >gi|119573147|gb|EAW52762.1| transgelin 2, isoform CRA_d [Homo sapiens]	sp|Q5E9F5|TAGL2_BOVIN	410	1e-114	Transgelin-2 OS=Bos taurus GN=TAGLN2 PE=2 SV=3	YOR367w	85.9	7e-17	COG5199	Calponin	--	--	--	--	--	GO:0007517//muscle organ development	GO:0005515//protein binding	GO:0031965//nuclear membrane;GO:0005886//plasma membrane
CL1093.Contig15_All	2945	21	43.5402	0.9976	0.4741	11	32.8329	0.9949	0.2339	gi|156120390|ref|NM_001101871.1|	3761	0	Bos taurus epidermal growth factor receptor pathway substrate 15-like 1 (EPS15L1), mRNA >gi|154425618|gb|BC151307.1| Bos taurus epidermal growth factor receptor pathway substrate 15-like 1, mRNA (cDNA clone MGC:166040 IMAGE:8269388), complete cds	gi|335282871|ref|XP_003123529.2|	97.4	4e-18	PREDICTED: epidermal growth factor receptor pathway substrate 15-like 1 [Sus scrofa]	sp|Q9UBC2|EP15R_HUMAN	1498	0	Epidermal growth factor receptor substrate 15-like 1 OS=Homo sapiens GN=EPS15L1 PE=1 SV=1	TM1182	64.3	1e-09	COG1196	Chromosome segregation ATPases	K12472	0	714	gga:424633	epidermal growth factor receptor substrate 15	GO:0042059//negative regulation of epidermal growth factor receptor signaling pathway;GO:0006897//endocytosis	GO:0005515//protein binding;GO:0005509//calcium ion binding	GO:0005905//coated pit;GO:0005886//plasma membrane;GO:0005634//nucleus
CL1094.Contig1_All	540	59	19.2593	0.9463	7.2642	77	23.1481	0.9796	8.9282	gi|115496263|ref|NM_001075989.1|	624	1e-176	Bos taurus KIAA1715 (KIAA1715), mRNA >gi|111304577|gb|BC119896.1| Bos taurus KIAA1715, mRNA (cDNA clone MGC:139734 IMAGE:8281743), complete cds	--	--	--	--	--	--	--	--	--	--	--	--	--	--	--	--	--	--	-	-	-
CL1098.Contig3_All	1126	49	25.9192	0.9982	2.8933	49	34.4085	0.9982	2.7247	gi|402746972|ref|NM_001082443.2|	1846	0	Bos taurus single immunoglobulin and toll-interleukin 1 receptor (TIR) domain (SIGIRR), mRNA	gi|126723291|ref|NP_001075912.1|	622.1	1e-176	single Ig IL-1-related receptor [Bos taurus] >gi|126010604|gb|AAI33494.1| SIGIRR protein [Bos taurus] >gi|296471350|gb|DAA13465.1| single immunoglobulin and toll-interleukin 1 receptor (TIR) domain [Bos taurus]	sp|Q6IA17|SIGIR_HUMAN	577	1e-164	Single Ig IL-1-related receptor OS=Homo sapiens GN=SIGIRR PE=1 SV=3	Rv2839c	54.7	3e-07	COG0532	Translation initiation factor 2 (IF-2; GTPase)	K05169	2e-177	622	bta:531801	single Ig IL-1R-related molecule	GO:0045087//innate immune response;GO:0043433//negative regulation of sequence-specific DNA binding transcription factor activity;GO:0031665//negative regulation of lipopolysaccharide-mediated signaling pathway;GO:0045079//negative regulation of chemokine biosynthetic process;GO:0006953//acute-phase response;GO:0001960//negative regulation of cytokine-mediated signaling pathway	GO:0004888//transmembrane signaling receptor activity;GO:0005515//protein binding	GO:0016021//integral to membrane;GO:0005622//intracellular
CL1099.Contig1_All	1563	28	3.6392	0.8068	1.1911	2253	277.988	0.9994	90.2543	gi|118405217|ref|NM_001079507.1|	2587	0	Bos taurus myelin protein zero (MPZ), mRNA >gi|115545485|gb|BC122659.1| Bos taurus myelin protein zero, mRNA (cDNA clone MGC:139996 IMAGE:8285762), complete cds	gi|118405218|ref|NP_001072975.1|	498	5e-139	myelin protein P0 precursor [Bos taurus] >gi|239938664|sp|P10522.2|MYP0_BOVIN RecName: Full=Myelin protein P0; AltName: Full=Myelin peripheral protein; Short=MPP; AltName: Full=Myelin protein zero; Flags: Precursor >gi|115545486|gb|AAI22660.1| Myelin protein zero [Bos taurus] >gi|296489880|gb|DAA31993.1| myelin protein P0 precursor [Bos taurus]	sp|P10522|MYP0_BOVIN	498	2e-140	Myelin protein P0 OS=Bos taurus GN=MPZ PE=1 SV=2	--	--	--	--	--	K06770	7e-140	498	bta:539462	myelin protein zero	GO:0045217//cell-cell junction maintenance;GO:0007268//synaptic transmission	GO:0005515//protein binding;GO:0005198//structural molecule activity	GO:0005887//integral to plasma membrane
CL11.Contig1_All	613	51	17.292	0.9869	5.5315	36	11.5824	0.9217	3.6771	gi|156120636|ref|NM_001101995.1|	963	0	Bos taurus hect domain and RLD 5 (HERC5), mRNA >gi|151555708|gb|BC149081.1| Bos taurus hect domain and RLD 5, mRNA (cDNA clone MGC:151596 IMAGE:8314170), complete cds	gi|296486689|gb|DAA28802.1|	386.3	4e-106	hect domain and RLD 5 [Bos taurus]	sp|Q9UII4|HERC5_HUMAN	332	5e-91	E3 ISG15--protein ligase HERC5 OS=Homo sapiens GN=HERC5 PE=1 SV=2	ECU04g0490	110	2e-24	COG5021	Ubiquitin-protein ligase	K10615	2e-44	179	nvi:100118443	E3 ubiquitin-protein ligase HERC4 [EC:6.3.2.19]	GO:0032020//ISG15-protein conjugation;GO:0045087//innate immune response;GO:0019221//cytokine-mediated signaling pathway;GO:0042787//protein ubiquitination involved in ubiquitin-dependent protein catabolic process;GO:0032480//negative regulation of type I interferon production;GO:0050688//regulation of defense response to virus;GO:0000079//regulation of cyclin-dependent protein kinase activity	GO:0004842//ubiquitin-protein ligase activity;GO:0042296//ISG15 ligase activity;GO:0005515//protein binding	GO:0005829//cytosol;GO:0048471//perinuclear region of cytoplasm;GO:0005634//nucleus
CL110.Contig2_All	2041	107	152.609	0.9995	3.4856	65	58.928	0.9927	1.994	gi|119936085|gb|BT029803.1|	3269	0	Bos taurus butyrophilin-like 9 (BTNL9), mRNA, complete cds	gi|157168347|ref|NP_001096815.1|	1053.1	0	butyrophilin-like protein 9 precursor [Bos taurus] >gi|151554219|gb|AAI49480.1| BTNL9 protein [Bos taurus]	sp|Q6UXG8|BTNL9_HUMAN	748	0	Butyrophilin-like protein 9 OS=Homo sapiens GN=BTNL9 PE=2 SV=1	--	--	--	--	--	K06712	0	1053	bta:100125313	butyrophilin	-	-	GO:0016021//integral to membrane
CL1100.Contig3_All	2234	91	210.955	0.9987	2.7083	78	134.447	0.9964	2.1861	gi|154426075|gb|BC151569.1|	3626	0	Bos taurus calcium binding and coiled-coil domain 2, mRNA (cDNA clone MGC:179582 IMAGE:8221637), complete cds	gi|27806021|ref|NP_776825.1|	858.6	0	calcium-binding and coiled-coil domain-containing protein 2 [Bos taurus] >gi|75038548|sp|O18737.1|CACO2_BOVIN RecName: Full=Calcium-binding and coiled-coil domain-containing protein 2; AltName: Full=Nuclear domain 10 protein NDP52; Short=Nuclear domain 10 protein 52 >gi|2627231|dbj|BAA23587.1| NDP52 [Bos taurus] >gi|148878163|gb|AAI46238.1| Calcium binding and coiled-coil domain 2 [Bos taurus] >g…	sp|O18737|CACO2_BOVIN	858	0	Calcium-binding and coiled-coil domain-containing protein 2 OS=Bos taurus GN=CALCOCO2 PE=2 SV=1	PH1798	64.3	8e-10	COG1196	Chromosome segregation ATPases	K10421	5e-12	73.9	mdo:100016489	CAP-Gly domain-containing linker protein 1	GO:0016032//viral reproduction;GO:0034341//response to interferon-gamma	GO:0042803//protein homodimerization activity	GO:0005730//nucleolus;GO:0005856//cytoskeleton;GO:0005794//Golgi apparatus;GO:0048471//perinuclear region of cytoplasm
CL1101.Contig2_All	3908	82	50.6136	0.9951	1.3951	73	44.4903	0.9949	1.1696	gi|289191304|ref|NM_001075250.2|	3883	0	Bos taurus PTK2 protein tyrosine kinase 2 (PTK2), mRNA	gi|296480801|gb|DAA22916.1|	1970.7	0	PTK2 protein tyrosine kinase 2 [Bos taurus]	sp|Q05397|FAK1_HUMAN	1917	0	Focal adhesion kinase 1 OS=Homo sapiens GN=PTK2 PE=1 SV=2	YAR019c	101	9e-21	COG0515	Serine/threonine protein kinase	K05725	0	1955	bta:506270	PTK2 protein tyrosine kinase 2 [EC:2.7.10.2]	GO:0046685//response to arsenic-containing substance;GO:0007172//signal complex assembly;GO:0050771//negative regulation of axonogenesis;GO:0051964//negative regulation of synapse assembly;GO:0030010//establishment of cell polarity;GO:0007411//axon guidance;GO:0009749//response to glucose stimulus;GO:0009612//response to mechanical stimulus;GO:0030336//negative regulation of cell migration;GO:001…	GO:0004871//signal transducer activity;GO:0043548//phosphatidylinositol 3-kinase binding;GO:0005178//integrin binding;GO:0042169//SH2 domain binding;GO:0008432//JUN kinase binding;GO:0005524//ATP binding;GO:0004715//non-membrane spanning protein tyrosine kinase activity	GO:0005925//focal adhesion;GO:0016324//apical plasma membrane;GO:0030027//lamellipodium;GO:0005829//cytosol;GO:0016604//nuclear body;GO:0042383//sarcolemma;GO:0048471//perinuclear region of cytoplasm;GO:0005815//microtubule organizing center;GO:0014704//intercalated disc;GO:0005730//nucleolus;GO:0005938//cell cortex
CL1103.Contig2_All	2429	633	69.6908	0.9955	17.3264	211	27.4763	0.9971	5.439	gi|221136851|ref|NM_001144083.1|	4137	0	Bos taurus apoptosis inhibitor 5 (API5), mRNA	gi|403254612|ref|XP_003920056.1|	1026.9	0	PREDICTED: apoptosis inhibitor 5 isoform 1 [Saimiri boliviensis boliviensis]	sp|Q9BZZ5|API5_HUMAN	1023	0	Apoptosis inhibitor 5 OS=Homo sapiens GN=API5 PE=1 SV=3	--	--	--	--	--	--	--	--	--	--	-	GO:0016746//transferase activity, transferring acyl groups;GO:0017134//fibroblast growth factor binding	GO:0005737//cytoplasm;GO:0005730//nucleolus;GO:0005681//spliceosomal complex
CL1104.Contig2_All	572	62	3254.02	0.9983	7.2065	37	3015.21	0.993	4.0502	gi|57164310|ref|NM_001009284.1|	745	0	Ovis aries beta-2-microglobulin (B2M), mRNA >gi|45183581|gb|AY549962.1| Ovis aries beta-2 microglobulin (B2M) mRNA, complete cds	gi|57164311|ref|NP_001009284.1|	243	5e-63	beta-2-microglobulin precursor [Ovis aries] >gi|75071619|sp|Q6QAT4.1|B2MG_SHEEP RecName: Full=Beta-2-microglobulin; Flags: Precursor >gi|45183582|gb|AAS55471.1| beta-2 microglobulin [Ovis aries] >gi|145207029|gb|ABP37879.1| beta-2-microglobulin [Ovis aries]	sp|Q6QAT4|B2MG_SHEEP	243	2e-64	Beta-2-microglobulin OS=Ovis aries GN=B2M PE=3 SV=1	--	--	--	--	--	K08055	1e-59	229	bta:280729	beta-2-microglobulin	GO:0002474//antigen processing and presentation of peptide antigen via MHC class I;GO:0042026//protein refolding;GO:0002481//antigen processing and presentation of exogenous protein antigen via MHC class Ib, TAP-dependent;GO:0033077//T cell differentiation in thymus;GO:0002237//response to molecule of bacterial origin;GO:0001916//positive regulation of T cell mediated cytotoxicity	-	GO:0009897//external side of plasma membrane;GO:0005576//extracellular region;GO:0042612//MHC class I protein complex
CL1106.Contig1_All	1204	865	560.458	0.9992	47.7663	367	222.047	0.9967	19.0856	gi|261244973|ref|NM_001166198.1|	1421	0	Ovis aries four and a half LIM domains 1 (FHL1), mRNA >gi|256665362|gb|GQ221046.1| Ovis aries four and a half LIM domains 1 protein (FHL1) mRNA, complete cds	gi|261244974|ref|NP_001159670.1|	73.2	2e-11	four and a half LIM domains protein 1 [Ovis aries] >gi|256665363|gb|ACV04827.1| four and a half LIM domains 1 protein [Ovis aries]	sp|Q13642|FHL1_HUMAN	507	2e-143	Four and a half LIM domains protein 1 OS=Homo sapiens GN=FHL1 PE=1 SV=4	--	--	--	--	--	K14365	3e-149	528	ssc:397667	four and a half LIM domains protein 1	GO:2000134//negative regulation of G1/S transition of mitotic cell cycle;GO:0030308//negative regulation of cell growth;GO:0007517//muscle organ development;GO:0009887//organ morphogenesis;GO:0010972//negative regulation of G2/M transition of mitotic cell cycle;GO:0030154//cell differentiation	GO:0008270//zinc ion binding;GO:0005515//protein binding	GO:0005829//cytosol;GO:0005634//nucleus;GO:0005886//plasma membrane
CL1107.Contig2_All	2912	205	41.8705	0.9938	4.6805	89	20.5738	0.9794	1.9137	gi|31342879|ref|NM_174081.2|	4280	0	Bos taurus molybdenum cofactor sulfurase (MOCOS), mRNA >gi|8978316|dbj|AB036422.1| Bos taurus Mcsu mRNA for molybdopterin cofactor sulfurase, complete cds	gi|226693540|sp|Q9N0E7.2|MOCOS_BOVIN	1697.6	0	RecName: Full=Molybdenum cofactor sulfurase; Short=MCS; Short=MOS; Short=MoCo sulfurase; AltName: Full=Molybdenum cofactor sulfurtransferase	sp|Q9N0E7|MOCOS_BOVIN	1697	0	Molybdenum cofactor sulfurase OS=Bos taurus GN=MOCOS PE=2 SV=2	MA1950	241	5e-63	COG0520	Selenocysteine lyase	K15631	0	1613	bta:281226	molybdenum cofactor sulfurtransferase [EC:2.8.1.9]	GO:0006777//Mo-molybdopterin cofactor biosynthetic process;GO:0006767//water-soluble vitamin metabolic process	GO:0030170//pyridoxal phosphate binding;GO:0030151//molybdenum ion binding;GO:0008265//Mo-molybdopterin cofactor sulfurase activity;GO:0016740//transferase activity	GO:0005829//cytosol
CL1110.Contig3_All	2193	220	48.8007	0.9922	6.6698	173	45.5112	0.9968	4.9394	gi|116004304|ref|NM_001077043.1|	1818	0	Bos taurus non-SMC condensin II complex, subunit H2 (NCAPH2), mRNA >gi|74354702|gb|BC102795.1| Bos taurus non-SMC condensin II complex, subunit H2, mRNA (cDNA clone MGC:127230 IMAGE:7945712), complete cds	gi|116004305|ref|NP_001070511.1|	1195.7	0	condensin-2 complex subunit H2 [Bos taurus] >gi|122140252|sp|Q3SZL8.1|CNDH2_BOVIN RecName: Full=Condensin-2 complex subunit H2; AltName: Full=Non-SMC condensin II complex subunit H2 >gi|74354703|gb|AAI02796.1| Non-SMC condensin II complex, subunit H2 [Bos taurus]	sp|Q3SZL8|CNDH2_BOVIN	1195	0	Condensin-2 complex subunit H2 OS=Bos taurus GN=NCAPH2 PE=2 SV=1	Rv3876	53.5	1e-06	COG0455	ATPases involved in chromosome partitioning	K11490	0	1195	bta:767978	condensin-2 complex subunit H2	GO:0030261//chromosome condensation	-	GO:0005634//nucleus
CL1112.Contig4_All	2316	265	154.08	0.9983	7.6074	407	155.241	0.9901	11.0033	gi|300794636|ref|NM_001193234.1|	1181	0	Bos taurus heterogeneous nuclear ribonucleoprotein H1 (H) (HNRNPH1), mRNA	gi|390459519|ref|XP_002744505.2|	66.2	7e-09	PREDICTED: heterogeneous nuclear ribonucleoprotein H [Callithrix jacchus]	sp|Q8VHV7|HNRH1_RAT	130	1e-29	Heterogeneous nuclear ribonucleoprotein H OS=Rattus norvegicus GN=Hnrnph1 PE=1 SV=2	DR0392	53.5	2e-06	COG2823	Predicted periplasmic or secreted lipoprotein	K12898	4e-50	200	ptr:462329	heterogeneous nuclear ribonucleoprotein F/H	-	GO:0003676//nucleic acid binding;GO:0000166//nucleotide binding	-
CL1114.Contig1_All	787	13	61.1461	0.9987	1.0982	6	22.4282	0.9949	0.4774	gi|154152040|ref|NM_001100317.1|	1144	0	Bos taurus membrane-associated ring finger (C3HC4) 7 (MARCH7), mRNA >gi|151557106|gb|BC150112.1| Bos taurus membrane-associated ring finger (C3HC4) 7, mRNA (cDNA clone MGC:166252 IMAGE:8618635), complete cds	gi|154152041|ref|NP_001093787.1|	410.2	4e-113	E3 ubiquitin-protein ligase MARCH7 [Bos taurus] >gi|151557107|gb|AAI50113.1| MARCH7 protein [Bos taurus] >gi|296490563|gb|DAA32676.1| membrane-associated ring finger (C3HC4) 7 [Bos taurus]	sp|Q9H992|MARH7_HUMAN	390	2e-108	E3 ubiquitin-protein ligase MARCH7 OS=Homo sapiens GN=MARCH7 PE=1 SV=1	SPBC14F5.07	61.6	1e-09	COG5183	Protein involved in mRNA turnover and stability	K10662	7e-114	410	bta:507865	E3 ubiquitin-protein ligase MARCH7 [EC:6.3.2.19]	-	GO:0008270//zinc ion binding;GO:0016874//ligase activity	-
CL1115.Contig1_All	5667	7625	421.642	0.9981	89.4578	2652	154.515	0.9885	29.3012	gi|148229657|ref|NM_181002.2|	3998	0	Bos taurus amine oxidase, copper containing 3 (vascular adhesion protein 1) (AOC3), mRNA >gi|146186848|gb|BC140657.1| Bos taurus amine oxidase, copper containing 3 (vascular adhesion protein 1), mRNA (cDNA clone MGC:148467 IMAGE:8193638), complete cds	gi|5902789|sp|O46406.1|AOCY_BOVIN	1453	0	RecName: Full=Primary amine oxidase, lung isozyme; AltName: Full=Amine oxidase [copper-containing]; AltName: Full=BOLAO; AltName: Full=Copper amine oxidase; Flags: Precursor >gi|2665358|emb|CAA75776.1| copper amine oxidase [Bos taurus]	sp|O46406|AOCY_BOVIN	1452	0	Primary amine oxidase, lung isozyme OS=Bos taurus PE=2 SV=1	tynA	145	8e-34	COG3733	Cu2+-containing amine oxidase	K00276	0	1430	bta:100138645	primary-amine oxidase [EC:1.4.3.21]	GO:0006954//inflammatory response;GO:0009308//amine metabolic process;GO:0007155//cell adhesion;GO:0046677//response to antibiotic	GO:0008131//primary amine oxidase activity;GO:0005507//copper ion binding;GO:0052595//aliphatic-amine oxidase activity;GO:0052593//tryptamine:oxygen oxidoreductase (deaminating) activity;GO:0048038//quinone binding;GO:0052594//aminoacetone:oxygen oxidoreductase(deaminating) activity;GO:0005509//calcium ion binding;GO:0005261//cation channel activity;GO:0052596//phenethylamine:oxygen oxidoreductas…	GO:0005615//extracellular space;GO:0009986//cell surface;GO:0005886//plasma membrane;GO:0016021//integral to membrane
CL1115.Contig2_All	1614	4672	920.955	0.9994	192.456	1153	255.842	0.9969	44.7292	gi|6682824|dbj|AB019242.1|	2644	0	Bos taurus SSAO mRNA for semicarbazide-sensitive amine oxidase, complete cds	gi|30794300|ref|NP_851345.1|	946.4	0	primary amine oxidase, lung isozyme [Bos taurus] >gi|75068368|sp|Q9TTK6.3|AOC3_BOVIN RecName: Full=Membrane primary amine oxidase; AltName: Full=Copper amine oxidase; AltName: Full=Semicarbazide-sensitive amine oxidase; Short=SSAO; AltName: Full=Vascular adhesion protein 1; Short=VAP-1 >gi|6682825|dbj|BAA88896.1| semicarbazide-sensitive amine oxidase [Bos taurus] >gi|146186849|gb|AAI40658.1| AOC3…	sp|Q9TTK6|AOC3_BOVIN	946	0	Membrane primary amine oxidase OS=Bos taurus GN=AOC3 PE=2 SV=3	mll6250	77	9e-14	COG3733	Cu2+-containing amine oxidase	K00276	0	946	bta:281002	primary-amine oxidase [EC:1.4.3.21]	GO:0006954//inflammatory response;GO:0009308//amine metabolic process;GO:0007155//cell adhesion;GO:0046677//response to antibiotic;GO:0055114//oxidation-reduction process	GO:0008131//primary amine oxidase activity;GO:0005507//copper ion binding;GO:0052593//tryptamine:oxygen oxidoreductase (deaminating) activity;GO:0052595//aliphatic-amine oxidase activity;GO:0048038//quinone binding;GO:0052594//aminoacetone:oxygen oxidoreductase(deaminating) activity;GO:0005509//calcium ion binding;GO:0005261//cation channel activity;GO:0052596//phenethylamine:oxygen oxidoreductas…	GO:0009986//cell surface;GO:0005886//plasma membrane;GO:0016021//integral to membrane
CL1116.Contig1_All	851	287	170.709	0.9988	22.4225	169	106.6	0.9988	12.4343	gi|73587419|gb|BC103234.1|	1443	0	Bos taurus Sjogren syndrome antigen B (autoantigen La), mRNA (cDNA clone MGC:128659 IMAGE:7986937), complete cds	gi|143811414|sp|P10881.2|LA_BOVIN	481.1	2e-134	RecName: Full=Lupus La protein homolog; AltName: Full=La autoantigen homolog; AltName: Full=La ribonucleoprotein >gi|73587420|gb|AAI03235.1| Sjogren syndrome antigen B (autoantigen La) [Bos taurus] >gi|296490691|gb|DAA32804.1| lupus La protein homolog [Bos taurus]	sp|P10881|LA_BOVIN	481	1e-135	Lupus La protein homolog OS=Bos taurus GN=SSB PE=2 SV=2	SPAC57A10.10c	111	1e-24	COG5193	La protein, small RNA-binding pol III transcript stabilizing protein and related La-motif-containing proteins involved in translation	K11090	1e-134	479	bta:338071	lupus La protein	GO:0008334//histone mRNA metabolic process;GO:0006400//tRNA modification	GO:0003729//mRNA binding;GO:0000049//tRNA binding;GO:0000166//nucleotide binding	GO:0030529//ribonucleoprotein complex;GO:0005634//nucleus
CL1117.Contig1_All	826	32	29.54	0.9782	2.5757	57	61.2591	0.9831	4.3208	gi|402743838|ref|NM_001046488.2|	1386	0	Bos taurus translocase of inner mitochondrial membrane 17 homolog B (yeast) (TIMM17B), nuclear gene encoding mitochondrial protein, mRNA	gi|296470743|gb|DAA12858.1|	357.1	5e-97	mitochondrial import inner membrane translocase subunit Tim17-B [Bos taurus]	sp|Q2HJE9|TI17B_BOVIN	353	2e-97	Mitochondrial import inner membrane translocase subunit Tim17-B OS=Bos taurus GN=TIMM17B PE=2 SV=1	YJL143w	149	6e-36	COG5596	Mitochondrial import inner membrane translocase, subunit TIM22	K10836	5e-55	214	dme:Dmel_CG15257	mitochondrial protein-transporting ATPase [EC:3.6.3.51]	GO:0055085//transmembrane transport;GO:0044267//cellular protein metabolic process;GO:0006626//protein targeting to mitochondrion	GO:0015450//P-P-bond-hydrolysis-driven protein transmembrane transporter activity	GO:0015630//microtubule cytoskeleton;GO:0005744//mitochondrial inner membrane presequence translocase complex;GO:0031305//integral to mitochondrial inner membrane
CL1118.Contig1_All	1994	68	106.013	0.9995	2.2673	51	122.073	0.9995	1.6014	gi|73586998|gb|BC102888.1|	1140	0	Bos taurus ancient ubiquitous protein 1, mRNA (cDNA clone MGC:128101 IMAGE:7958003), complete cds	gi|348566457|ref|XP_003469018.1|	222.6	5e-56	PREDICTED: LOW QUALITY PROTEIN: ancient ubiquitous protein 1-like [Cavia porcellus]	sp|A1L134|AUP1_RAT	288	1e-83	Ancient ubiquitous protein 1 OS=Rattus norvegicus GN=Aup1 PE=2 SV=1	--	--	--	--	--	K14022	5e-16	87	spu:581694	coupling of ubiquitin conjugation to ER degradation protein 1	GO:0008152//metabolic process	GO:0016746//transferase activity, transferring acyl groups	GO:0005730//nucleolus;GO:0005789//endoplasmic reticulum membrane;GO:0016021//integral to membrane
CL1119.Contig3_All	2625	1850	163.692	0.9947	46.857	1096	90.0137	0.965	26.1425	gi|347300343|ref|NM_001046196.2|	3858	0	Bos taurus HMG-box transcription factor 1 (HBP1), mRNA	gi|347300344|ref|NP_001039661.2|	804.3	0	HMG box-containing protein 1 [Bos taurus]	sp|Q2KJ34|HBP1_BOVIN	801	0	HMG box-containing protein 1 OS=Bos taurus GN=HBP1 PE=2 SV=1	--	--	--	--	--	K09269	6e-09	63.9	oaa:100081372	transcription factor SOX5/6/13 (SOX group D)	GO:0017038//protein import;GO:0016055//Wnt receptor signaling pathway;GO:0090321//positive regulation of chylomicron remnant clearance;GO:0006869//lipid transport;GO:0006355//regulation of transcription, DNA-dependent;GO:0051006//positive regulation of lipoprotein lipase activity;GO:0050821//protein stabilization;GO:0071503//response to heparin;GO:0034394//protein localization to cell surface;GO:…	GO:0035478//chylomicron binding;GO:0035473//lipase binding;GO:0008320//protein transmembrane transporter activity;GO:0003677//DNA binding;GO:0008289//lipid binding;GO:0003723//RNA binding;GO:0008035//high-density lipoprotein particle binding;GO:0034185//apolipoprotein binding	GO:0016323//basolateral plasma membrane;GO:0034364//high-density lipoprotein particle;GO:0016021//integral to membrane;GO:0005634//nucleus;GO:0016324//apical plasma membrane;GO:0031362//anchored to external side of plasma membrane
CL112.Contig16_All	2336	0	53.9812	0.9987	0	0	39.9401	0.9927	0	gi|147904693|ref|NM_001098114.1|	2068	0	Bos taurus TERF1 (TRF1)-interacting nuclear factor 2 (TINF2), mRNA >gi|126920878|gb|BC133484.1| Bos taurus TERF1 (TRF1)-interacting nuclear factor 2, mRNA (cDNA clone MGC:140286 IMAGE:8183649), complete cds	gi|194038855|ref|XP_001928049.1|	124	3e-26	PREDICTED: hypothetical protein LOC100154068 [Sus scrofa]	sp|Q32L93|GMPR2_BOVIN	421	3e-117	GMP reductase 2 OS=Bos taurus GN=GMPR2 PE=2 SV=1	YPO3428	303	7e-82	COG0516	IMP dehydrogenase/GMP reductase	K00364	1e-118	428	cfa:480266	GMP reductase [EC:1.7.1.7]	GO:0006144//purine nucleobase metabolic process;GO:0043101//purine-containing compound salvage;GO:0009117//nucleotide metabolic process;GO:0055114//oxidation-reduction process	GO:0046872//metal ion binding;GO:0003920//GMP reductase activity	GO:0005829//cytosol
CL1120.Contig4_All	1687	92	73.5738	0.997	3.6258	69	87.2786	0.9953	2.5609	gi|402766281|ref|NM_001037595.2|	1041	0	Bos taurus tetraspanin 31 (TSPAN31), mRNA	gi|355726621|gb|AES08930.1|	219.2	4e-55	tetraspanin 31 [Mustela putorius furo]	sp|Q32KP1|TSN31_BOVIN	226	1e-58	Tetraspanin-31 OS=Bos taurus GN=TSPAN31 PE=2 SV=1	--	--	--	--	--	K10303	8e-07	56.2	acs:100559491	F-box protein 23	GO:0008284//positive regulation of cell proliferation	-	GO:0005887//integral to plasma membrane
CL1122.Contig2_All	742	183	44.2466	0.9987	16.3975	197	47.5741	0.9987	16.6237	gi|156120480|ref|NM_001101916.1|	837	0	Bos taurus uncharacterized LOC509649 (MGC139164), mRNA	gi|296477309|gb|DAA19424.1|	348.2	2e-94	hypothetical protein LOC509649 [Bos taurus]	sp|Q8WY07|CTR3_HUMAN	210	3e-54	Cationic amino acid transporter 3 OS=Homo sapiens GN=SLC7A3 PE=1 SV=1	Rv3253c	63.2	4e-10	COG0531	Amino acid transporters	K13865	3e-56	218	ecb:100055782	solute carrier family 7 (cationic amino acid transporter), member 3	-	-	-
CL1123.Contig3_All	1048	17	44.7338	0.9962	1.0785	51	77.876	0.9885	3.047	gi|89191831|ref|NM_174153.3|	1790	0	Bos taurus peptidylprolyl isomerase D (PPID), mRNA >gi|87578322|gb|BC113318.1| Bos taurus peptidylprolyl isomerase D, mRNA (cDNA clone MGC:137782 IMAGE:8080165), complete cds	gi|27806463|ref|NP_776578.1|	490.7	4e-137	peptidyl-prolyl cis-trans isomerase D [Bos taurus] >gi|2507229|sp|P26882.6|PPID_BOVIN RecName: Full=Peptidyl-prolyl cis-trans isomerase D; Short=PPIase D; AltName: Full=40 kDa peptidyl-prolyl cis-trans isomerase; AltName: Full=Cyclophilin-40; Short=CYP-40; AltName: Full=Cyclophilin-related protein; AltName: Full=Estrogen receptor-binding cyclophilin; AltName: Full=Rotamase D >gi|14277809|pdb|1IHG…	sp|P26882|PPID_BOVIN	490	2e-138	Peptidyl-prolyl cis-trans isomerase D OS=Bos taurus GN=PPID PE=1 SV=6	SPAC1B3.03c_1	88.6	2e-17	COG0652	Peptidyl-prolyl cis-trans isomerase (rotamase) - cyclophilin family	K05864	6e-138	490	bta:281420	peptidyl-prolyl isomerase D [EC:5.2.1.8]	GO:0006457//protein folding;GO:0000413//protein peptidyl-prolyl isomerization	GO:0031072//heat shock protein binding;GO:0042277//peptide binding;GO:0003755//peptidyl-prolyl cis-trans isomerase activity	GO:0005737//cytoplasm;GO:0045111//intermediate filament cytoskeleton
CL1124.Contig1_All	795	26	5.2176	0.9899	2.1744	62	14.8428	0.9824	4.883	gi|114053094|ref|NM_001046256.1|	922	0	Bos taurus myotubularin related protein 9-like (MTMR9), mRNA >gi|86822109|gb|BC105556.1| Bos taurus myotubularin related protein 9, mRNA (cDNA clone MGC:129119 IMAGE:8122088), complete cds	gi|114053095|ref|NP_001039721.1|	332.4	1e-89	myotubularin-related protein 9 [Bos taurus] >gi|109892689|sp|Q2KJ24.1|MTMR9_BOVIN RecName: Full=Myotubularin-related protein 9 >gi|86822110|gb|AAI05557.1| Myotubularin related protein 9 [Bos taurus] >gi|296490184|gb|DAA32297.1| myotubularin-related protein 9 [Bos taurus]	sp|Q2KJ24|MTMR9_BOVIN	332	6e-91	Myotubularin-related protein 9 OS=Bos taurus GN=MTMR9 PE=2 SV=1	--	--	--	--	--	K01112	5e-16	85.1	gga:418938	[EC:3.1.3.-]	GO:0050790//regulation of catalytic activity	GO:0016791//phosphatase activity;GO:0030234//enzyme regulator activity;GO:0005515//protein binding	GO:0005737//cytoplasm
CL1126.Contig1_All	1399	96	30.6783	0.9886	4.5623	132	41.3181	0.9907	5.9077	gi|109659151|gb|BC118176.1|	2185	0	Bos taurus G protein beta subunit-like, mRNA (cDNA clone MGC:139583 IMAGE:8220527), complete cds	gi|78365301|ref|NP_001030488.1|	66.6	0	target of rapamycin complex subunit LST8 [Bos taurus] >gi|61553455|gb|AAX46409.1| G protein beta subunit-like [Bos taurus] >gi|296473492|gb|DAA15607.1| target of rapamycin complex subunit LST8 [Bos taurus]	sp|Q17QU5|LST8_BOVIN	685	0	Target of rapamycin complex subunit LST8 OS=Bos taurus GN=MLST8 PE=2 SV=1	all0284_3	105	2e-22	COG2319	FOG: WD40 repeat	K08266	0	674	bta:535236	G protein beta subunit-like	GO:0032314//regulation of Rac GTPase activity;GO:0048011//nerve growth factor receptor signaling pathway;GO:0008286//insulin receptor signaling pathway;GO:0031295//T cell costimulation;GO:0007173//epidermal growth factor receptor signaling pathway;GO:0032008//positive regulation of TOR signaling cascade;GO:0048015//phosphatidylinositol-mediated signaling;GO:0050731//positive regulation of peptidy…	GO:0005515//protein binding	GO:0031932//TORC2 complex;GO:0005829//cytosol;GO:0031931//TORC1 complex
CL1127.Contig1_All	643	42	12.2862	0.9456	4.3428	74	23.3281	0.9953	7.2059	gi|329664813|ref|NM_001205766.1|	904	0	Bos taurus SIX homeobox 5 (SIX5), mRNA	gi|329664814|ref|NP_001192695.1|	75.5	1e-12	homeobox protein SIX5 [Bos taurus] >gi|296477568|gb|DAA19683.1| SIX homeobox 5-like [Bos taurus]	sp|Q8N196|SIX5_HUMAN	73.6	3e-13	Homeobox protein SIX5 OS=Homo sapiens GN=SIX5 PE=1 SV=3	--	--	--	--	--	--	--	--	--	--	GO:0006355//regulation of transcription, DNA-dependent;GO:0007286//spermatid development;GO:0008285//negative regulation of cell proliferation;GO:0002088//lens development in camera-type eye	GO:0043565//sequence-specific DNA binding;GO:0005515//protein binding;GO:0003700//sequence-specific DNA binding transcription factor activity	GO:0005737//cytoplasm;GO:0005634//nucleus
CL1129.Contig1_All	2457	38	76.8315	0.9996	1.0283	11	42.1595	0.9996	0.2803	gi|75775328|gb|BC105230.1|	2288	0	Bos taurus deoxyhypusine synthase, mRNA (cDNA clone MGC:128506 IMAGE:7984735), complete cds	gi|51036248|ref|NP_001003657.1|	733	0	deoxyhypusine synthase [Bos taurus] >gi|50399584|emb|CAE12195.1| deoxyhypusine synthase [Bos taurus]	sp|Q6EWQ6|DHYS_BOVIN	732	0	Deoxyhypusine synthase OS=Bos taurus GN=DHPS PE=2 SV=2	SPBC1271.04c	404	3e-112	COG1899	Deoxyhypusine synthase	K00809	0	733	bta:444988	deoxyhypusine synthase [EC:2.5.1.46]	GO:0006412//translation;GO:0008612//peptidyl-lysine modification to hypusine;GO:0043687//post-translational protein modification;GO:0050983//deoxyhypusine biosynthetic process from spermidine;GO:0008284//positive regulation of cell proliferation;GO:0051289//protein homotetramerization	GO:0005515//protein binding;GO:0034038//deoxyhypusine synthase activity	GO:0005829//cytosol
CL113.Contig2_All	3850	333	38.0096	0.9982	5.7506	43	9.8766	0.9335	0.6993	gi|134024668|gb|BC134516.1|	1485	0	Bos taurus zinc finger, FYVE domain containing 27, mRNA (cDNA clone MGC:139100 IMAGE:8097090), complete cds	gi|62988292|ref|NP_001017939.1|	102.8	1e-19	protrudin [Bos taurus] >gi|75057762|sp|Q5BIM5.1|ZFY27_BOVIN RecName: Full=Protrudin; AltName: Full=Zinc finger FYVE domain-containing protein 27 >gi|60650298|gb|AAX31381.1| zinc finger, FYVE domain containing 27 isoform c [Bos taurus] >gi|134024669|gb|AAI34517.1| Zinc finger, FYVE domain containing 27 [Bos taurus] >gi|296472685|gb|DAA14800.1| zinc finger FYVE domain-containing protein 27 [Bos tau…	sp|Q5BIM5|ZFY27_BOVIN	233	3e-60	Protrudin OS=Bos taurus GN=ZFYVE27 PE=2 SV=1	--	--	--	--	--	K04679	6e-08	61.2	dse:Dsec_GM15837	MAD, mothers against decapentaplegic interacting protein	GO:0031175//neuron projection development;GO:0048011//nerve growth factor receptor signaling pathway;GO:0072659//protein localization to plasma membrane	GO:0046872//metal ion binding	GO:0030424//axon;GO:0016021//integral to membrane;GO:0030425//dendrite;GO:0032584//growth cone membrane;GO:0055038//recycling endosome membrane;GO:0005789//endoplasmic reticulum membrane
CL1131.Contig2_All	1332	362	52.4962	0.9857	18.0691	294	181.107	0.9837	13.82	gi|115494951|ref|NM_001075776.1|	2379	0	Bos taurus osteopetrosis associated transmembrane protein 1 (OSTM1), mRNA >gi|111304921|gb|BC120014.1| Bos taurus osteopetrosis associated transmembrane protein 1, mRNA (cDNA clone MGC:140566 IMAGE:8272014), complete cds	gi|115494952|ref|NP_001069244.1|	643.3	0	osteopetrosis-associated transmembrane protein 1 [Bos taurus] >gi|111304922|gb|AAI20015.1| Osteopetrosis associated transmembrane protein 1 [Bos taurus] >gi|296484140|gb|DAA26255.1| osteopetrosis associated transmembrane protein 1 [Bos taurus]	sp|Q86WC4|OSTM1_HUMAN	570	3e-162	Osteopetrosis-associated transmembrane protein 1 OS=Homo sapiens GN=OSTM1 PE=1 SV=1	--	--	--	--	--	--	--	--	--	--	GO:0030316//osteoclast differentiation	-	GO:0005765//lysosomal membrane;GO:0016021//integral to membrane;GO:0005829//cytosol
CL1132.Contig1_All	307	33	142.345	0.9967	7.1467	60	149.02	0.9902	12.2371	gi|157279063|gb|BC123832.1|	476	1e-131	Bos taurus reticulon 4, mRNA (cDNA clone MGC:143113 IMAGE:8283450), complete cds	--	--	--	--	--	--	--	--	--	--	--	--	--	--	--	--	--	--	-	-	-
CL1133.Contig3_All	3680	854	66.7823	0.9932	15.4291	286	95.8498	0.9973	4.8661	gi|326937478|ref|NM_001205178.1|	3372	0	Bos taurus myocyte enhancer factor 2D (MEF2D), mRNA >gi|323387856|gb|HQ615718.1| Bos taurus isolate 3107 myocyte enhancer factor 2D (MEF2D) mRNA, complete cds	gi|326937479|ref|NP_001192107.1|	1018.8	0	myocyte-specific enhancer factor 2D [Bos taurus] >gi|323387857|gb|ADX60068.1| myocyte enhancer factor 2D [Bos taurus]	sp|Q14814|MEF2D_HUMAN	976	0	Myocyte-specific enhancer factor 2D OS=Homo sapiens GN=MEF2D PE=1 SV=1	YPL089c	84.7	1e-15	COG5068	Regulator of arginine metabolism and related MADS box-containing transcription factors	K09262	0	1018	bta:100336730	MADS-box transcription enhancer factor 2D	GO:0007512//adult heart development;GO:0045944//positive regulation of transcription from RNA polymerase II promoter;GO:0006915//apoptotic process;GO:0002062//chondrocyte differentiation;GO:0007517//muscle organ development;GO:0007399//nervous system development;GO:0001649//osteoblast differentiation;GO:0001958//endochondral ossification	GO:0033613//activating transcription factor binding;GO:0000981//sequence-specific DNA binding RNA polymerase II transcription factor activity;GO:0000977//RNA polymerase II regulatory region sequence-specific DNA binding;GO:0046982//protein heterodimerization activity;GO:0042803//protein homodimerization activity;GO:0042826//histone deacetylase binding	GO:0005730//nucleolus
CL1134.Contig2_All	3031	723	135.872	0.999	15.8593	448	74.7598	0.999	9.2546	gi|153792722|ref|NM_001099715.1|	2375	0	Bos taurus scaffold attachment factor B (SAFB), mRNA >gi|148743837|gb|BC142189.1| Bos taurus scaffold attachment factor B, mRNA (cDNA clone MGC:140161 IMAGE:8167242), complete cds	gi|297458528|ref|XP_604198.5|	386	6e-105	PREDICTED: scaffold attachment factor B1-like [Bos taurus]	sp|Q5R452|SAFB1_PONAB	670	0	Scaffold attachment factor B1 OS=Pongo abelii GN=SAFB PE=2 SV=1	YLR106c	58.2	8e-08	COG5271	AAA ATPase containing von Willebrand factor type A (vWA) domain	K14572	4e-10	68.2	dpo:Dpse_GA24138	midasin	-	-	-
CL1135.Contig1_All	238	4	392.017	0.7815	1.1174	4	104.088	0.9279	1.0523	gi|402743307|ref|NM_001080354.2|	303	2e-79	Bos taurus glutathione S-transferase mu 1 (GSTM1), mRNA	--	--	--	--	--	--	--	--	--	--	--	--	--	--	--	--	--	--	-	-	-
CL1136.Contig2_All	1746	2245	245.129	0.9989	85.4877	1742	66.9544	0.9923	62.4697	gi|78369355|ref|NM_001035487.1|	2958	0	Bos taurus tetraspanin 3 (TSPAN3), mRNA >gi|74354169|gb|BC102734.1| Bos taurus tetraspanin 3, mRNA (cDNA clone MGC:127862 IMAGE:30957619), complete cds	gi|355726618|gb|AES08929.1|	529.6	1e-148	tetraspanin 3 [Mustela putorius furo]	sp|Q5RE11|TSN3_PONAB	510	3e-144	Tetraspanin-3 OS=Pongo abelii GN=TSPAN3 PE=2 SV=1	--	--	--	--	--	K06537	6e-36	152	acs:100551648	CD151 antigen	-	-	GO:0016021//integral to membrane
CL1138.Contig2_All	675	41	69.1852	0.9407	4.0384	49	18.4615	0.9577	4.5453	gi|77736028|ref|NM_001034541.1|	827	0	Bos taurus methylmalonic aciduria (cobalamin deficiency) cblD type, with homocystinuria (MMADHC), nuclear gene encoding mitochondrial protein, mRNA >gi|74354037|gb|BC102457.1| Bos taurus methylmalonic aciduria (cobalamin deficiency) cblD type, with homocystinuria, mRNA (cDNA clone MGC:127500 IMAGE:7948107), complete cds	gi|119712149|gb|ABL96620.1|	280	5e-74	mammary gland protein [Capra hircus]	sp|Q9H3L0|MMAD_HUMAN	274	1e-73	Methylmalonic aciduria and homocystinuria type D protein, mitochondrial OS=Homo sapiens GN=MMADHC PE=1 SV=2	--	--	--	--	--	--	--	--	--	--	GO:0009235//cobalamin metabolic process	-	GO:0005739//mitochondrion
CL114.Contig1_All	1663	39	31.2526	0.997	1.5592	164	66.5539	0.9981	6.1747	gi|118151299|ref|NM_001078116.1|	2829	0	Bos taurus abhydrolase domain containing 12 (ABHD12), mRNA >gi|115305145|gb|BC123534.1| Bos taurus abhydrolase domain containing 12, mRNA (cDNA clone MGC:140778 IMAGE:8276537), complete cds	gi|118151300|ref|NP_001071584.1|	828.2	0	monoacylglycerol lipase ABHD12 [Bos taurus] >gi|122132393|sp|Q08DW9.1|ABD12_BOVIN RecName: Full=Monoacylglycerol lipase ABHD12; AltName: Full=2-arachidonoylglycerol hydrolase; AltName: Full=Abhydrolase domain-containing protein 12 >gi|115305146|gb|AAI23535.1| Abhydrolase domain containing 12 [Bos taurus] >gi|296481364|gb|DAA23479.1| monoacylglycerol lipase ABHD12 [Bos taurus]	sp|Q08DW9|ABD12_BOVIN	828	0	Monoacylglycerol lipase ABHD12 OS=Bos taurus GN=ABHD12 PE=2 SV=1	Rv2307c	90.1	1e-17	COG1073	Hydrolases of the alpha/beta superfamily	K13704	0	828	bta:768242	abhydrolase domain-containing protein 12 [EC:3.1.1.23]	-	GO:0047372//acylglycerol lipase activity	GO:0016021//integral to membrane
CL1142.Contig1_All	1086	184	34.372	0.9926	11.2647	81	10.1648	0.9368	4.67	gi|332205912|ref|NM_001206828.1|	1407	0	Bos taurus UBX domain protein 2B (UBXN2B), mRNA	--	--	--	--	--	--	--	--	--	--	--	--	--	--	--	--	--	--	-	-	-
CL1143.Contig1_All	473	18	137.632	0.9979	2.5301	20	153.044	0.9992	2.6475	gi|63169154|gb|AY957499.1|	860	0	Bos taurus glutamate-cysteine ligase catalytic subunit (GCLC), MHC class II antigen (DSB), MHC class II antigen (DYA), MHC class II antigen (DYB), MHC class II antigen (DOB), transporter 2 ATP-binding cassette sub-family B (TAP2), proteasome subunit beta type 8 (PSMB8), transporter 1 ATP-binding cassette sub-family B (TAP1), proteosome subunit beta type 9 (PSMB9), histone H2B-like (H2B), MHC clas…	gi|133777453|gb|AAI14644.1|	63.2	4e-09	BRD2 protein [Bos taurus]	sp|Q32S26|BRD2_BOVIN	270	7e-73	Bromodomain-containing protein 2 OS=Bos taurus GN=BRD2 PE=3 SV=1	SPAC631.02	73.9	1e-13	COG5076	Transcription factor involved in chromatin remodeling, contains bromodomain	K08871	2e-72	270	bta:505358	bromodomain-containing protein 2	GO:0006357//regulation of transcription from RNA polymerase II promoter;GO:0006334//nucleosome assembly	GO:0070577//histone acetyl-lysine binding;GO:0003682//chromatin binding	GO:0005737//cytoplasm;GO:0005634//nucleus
CL1143.Contig6_All	4103	823	200.768	0.9929	13.3361	776	17.3429	0.9276	11.842	gi|114052339|ref|NM_001045866.1|	3136	0	Bos taurus bromodomain containing 2 (BRD2), mRNA	gi|114052340|ref|NP_001039331.1|	38.5	1e-18	bromodomain-containing protein 2 [Bos taurus] >gi|108935958|sp|Q32S26.1|BRD2_BOVIN RecName: Full=Bromodomain-containing protein 2 >gi|63169167|gb|AAY34703.1| bromodomain containing 2 [Bos taurus] >gi|296474561|gb|DAA16676.1| bromodomain-containing protein 2 [Bos taurus]	sp|Q32S26|BRD2_BOVIN	1179	0	Bromodomain-containing protein 2 OS=Bos taurus GN=BRD2 PE=3 SV=1	YDL070w	122	5e-27	COG5076	Transcription factor involved in chromatin remodeling, contains bromodomain	K08871	0	1179	bta:505358	bromodomain-containing protein 2	GO:0016568//chromatin modification;GO:0006357//regulation of transcription from RNA polymerase II promoter;GO:0007283//spermatogenesis;GO:0006334//nucleosome assembly	GO:0070577//histone acetyl-lysine binding;GO:0003682//chromatin binding	GO:0005737//cytoplasm;GO:0005634//nucleus
CL1144.Contig2_All	594	1	51.5152	0.8923	0.1119	0	90.1356	0.9236	0	gi|61653305|dbj|AB164442.2|	121	3e-24	Bos taurus gene for meltrin alpha, partial cds	--	--	--	--	--	--	--	--	--	--	--	--	--	--	--	--	--	--	-	-	-
CL1145.Contig5_All	884	5	127.506	0.9989	0.3761	2	43.1784	0.9985	0.1417	gi|115496186|ref|NM_001076214.1|	1522	0	Bos taurus DR1-associated protein 1 (negative cofactor 2 alpha) (DRAP1), mRNA >gi|82571600|gb|BC110127.1| Bos taurus DR1-associated protein 1 (negative cofactor 2 alpha), mRNA (cDNA clone MGC:134551 IMAGE:8056664), complete cds	gi|115496187|ref|NP_001069682.1|	413.7	5e-114	dr1-associated corepressor [Bos taurus] >gi|122142908|sp|Q2YDP3.1|NC2A_BOVIN RecName: Full=Dr1-associated corepressor; AltName: Full=Dr1-associated protein 1; AltName: Full=Negative co-factor 2-alpha; Short=NC2-alpha >gi|82571601|gb|AAI10128.1| DR1-associated protein 1 (negative cofactor 2 alpha) [Bos taurus] >gi|296471467|gb|DAA13582.1| dr1-associated corepressor [Bos taurus]	sp|Q2YDP3|NC2A_BOVIN	413	2e-115	Dr1-associated corepressor OS=Bos taurus GN=DRAP1 PE=2 SV=1	SPAC17G8.03c	114	2e-25	COG5247	Class 2 transcription repressor NC2, alpha subunit (DRAP1 homolog)	K08066	7e-09	61.6	hmg:100213726	nuclear transcription factor Y, gamma	GO:0000122//negative regulation of transcription from RNA polymerase II promoter	GO:0043565//sequence-specific DNA binding;GO:0003714//transcription corepressor activity;GO:0003700//sequence-specific DNA binding transcription factor activity;GO:0008134//transcription factor binding;GO:0046982//protein heterodimerization activity	GO:0005634//nucleus
CL1146.Contig1_All	406	74	39.4089	0.8498	12.1182	60	2.8881	0.7292	9.2532	gi|402767292|ref|NM_001076872.2|	601	1e-169	Bos taurus nucleoporin 133kDa (NUP133), mRNA	--	--	--	--	--	--	--	--	--	--	--	--	--	--	--	--	--	--	-	-	-
CL1149.Contig1_All	1587	195	24.4423	0.9981	8.1694	76	4.9065	0.8131	2.9985	gi|300796148|ref|NM_001192029.1|	2845	0	Bos taurus E74-like factor 4 (ets domain transcription factor) (ELF4), mRNA	gi|300796149|ref|NP_001178958.1|	1022.3	0	ETS-related transcription factor Elf-4 [Bos taurus] >gi|296471286|gb|DAA13401.1| E74-like factor 4 (ets domain transcription factor) [Bos taurus]	sp|Q99607|ELF4_HUMAN	918	0	ETS-related transcription factor Elf-4 OS=Homo sapiens GN=ELF4 PE=1 SV=1	--	--	--	--	--	K09428	0	1022	bta:504514	E74-like factor 1/2/4	GO:0045944//positive regulation of transcription from RNA polymerase II promoter;GO:0001866//NK T cell proliferation;GO:0001787//natural killer cell proliferation	GO:0043565//sequence-specific DNA binding;GO:0005515//protein binding;GO:0003700//sequence-specific DNA binding transcription factor activity	GO:0016605//PML body
CL115.Contig2_All	2297	464	67.6038	0.9991	13.4304	229	314.339	0.9796	6.2422	gi|77735376|ref|NM_001034209.1|	3380	0	Bos taurus splA/ryanodine receptor domain and SOCS box containing 1 (SPSB1), mRNA >gi|59857952|gb|BT020794.1| Bos taurus SPRY domain-containing SOCS box protein SSB-1 (SSB1), mRNA, complete cds	gi|62088698|dbj|BAD92796.1|	594.3	8e-168	SPRY domain-containing SOCS box protein SSB-1 variant [Homo sapiens]	sp|Q5E9X6|SPSB1_BOVIN	570	4e-162	SPRY domain-containing SOCS box protein 1 OS=Bos taurus GN=SPSB1 PE=2 SV=1	--	--	--	--	--	K10343	3e-167	589	cfa:479598	SPRY domain-containing SOCS box protein 1/4	GO:0016567//protein ubiquitination;GO:0035556//intracellular signal transduction	-	GO:0005737//cytoplasm
CL1150.Contig1_All	1081	7	508.048	0.9917	0.4305	3	325.477	0.9926	0.1738	gi|31442876|ref|NM_174245.2|	1697	0	Bos taurus ATPase, H+ transporting, lysosomal 13kDa, V1 subunit G1 (ATP6V1G1), mRNA >gi|1699358|gb|S82464.1| vacuolar H(+)-ATPase subunit=13.7 kda F-ATPases subunit b homolog [cattle, adrenal medulla, chromaffin granules, mRNA, 1050 nt]	gi|298104120|ref|NP_001177123.1|	230.3	1e-58	V-type proton ATPase subunit G 1 [Sus scrofa]	sp|P79251|VATG1_BOVIN	228	2e-59	V-type proton ATPase subunit G 1 OS=Bos taurus GN=ATP6V1G1 PE=1 SV=3	--	--	--	--	--	K02152	2e-59	230	ssc:100154379	V-type H+-transporting ATPase subunit G [EC:3.6.3.14]	GO:0033572//transferrin transport;GO:0015992//proton transport;GO:0090382//phagosome maturation;GO:0008286//insulin receptor signaling pathway;GO:0006879//cellular iron ion homeostasis;GO:0051701//interaction with host;GO:0034220//ion transmembrane transport;GO:0006200//ATP catabolic process	GO:0008553//hydrogen-exporting ATPase activity, phosphorylative mechanism;GO:0051117//ATPase binding	GO:0005765//lysosomal membrane;GO:0005829//cytosol;GO:0016471//vacuolar proton-transporting V-type ATPase complex;GO:0008021//synaptic vesicle;GO:0005886//plasma membrane
CL1151.Contig1_All	447	95	41.6107	0.9933	14.1302	147	5.9574	0.9447	20.5909	gi|134085923|ref|NM_001083373.1|	178	1e-41	Bos taurus cyclin I (CCNI), mRNA >gi|133777874|gb|BC114754.1| Bos taurus cyclin I, mRNA (cDNA clone MGC:138097 IMAGE:8087006), complete cds	--	--	--	--	--	--	--	--	--	--	--	--	--	--	--	--	--	--	-	-	-
CL1153.Contig5_All	3374	1	44.1909	0.9988	0.0197	0	7.3141	0.994	0	gi|300798181|ref|NM_001191360.1|	4173	0	Bos taurus SUMO1/sentrin/SMT3 specific peptidase 2 (SENP2), mRNA	gi|300798182|ref|NP_001178289.1|	73.2	9e-11	sentrin-specific protease 2 [Bos taurus] >gi|296491334|gb|DAA33397.1| SUMO1/sentrin/SMT3 specific peptidase 2 [Bos taurus]	sp|Q5R7K7|SENP2_PONAB	1056	0	Sentrin-specific protease 2 OS=Pongo abelii GN=SENP2 PE=2 SV=1	SPBC19G7.09	152	5e-36	COG5160	Protease, Ulp1 family	K03345	0	1108	bta:539639	sentrin-specific protease 2 (axin associating molecule) [EC:3.4.22.-]	GO:0009950//dorsal/ventral axis specification;GO:0016926//protein desumoylation;GO:0032091//negative regulation of protein binding;GO:0006508//proteolysis;GO:0030111//regulation of Wnt receptor signaling pathway;GO:0001934//positive regulation of protein phosphorylation;GO:0015031//protein transport;GO:0051028//mRNA transport	GO:0016929//SUMO-specific protease activity;GO:0019904//protein domain specific binding	GO:0031965//nuclear membrane;GO:0005643//nuclear pore;GO:0016605//PML body;GO:0005737//cytoplasm
CL1156.Contig2_All	964	158	30.3527	0.9907	10.8971	86	113.279	0.9962	5.5858	gi|115305289|gb|BC123784.1|	1816	0	Bos taurus calcium channel, voltage-dependent, beta 3 subunit, mRNA (cDNA clone MGC:143077 IMAGE:8227432), complete cds	gi|125987801|sp|Q9MZL3.2|CACB3_BOVIN	626.7	4e-178	RecName: Full=Voltage-dependent L-type calcium channel subunit beta-3; Short=CAB3; AltName: Full=Calcium channel voltage-dependent subunit beta 3 >gi|115305290|gb|AAI23785.1| Calcium channel, voltage-dependent, beta 3 subunit [Bos taurus] >gi|296487783|gb|DAA29896.1| voltage-dependent L-type calcium channel subunit beta-3 [Bos taurus]	sp|Q9MZL3|CACB3_BOVIN	626	2e-179	Voltage-dependent L-type calcium channel subunit beta-3 OS=Bos taurus GN=CACNB3 PE=2 SV=2	--	--	--	--	--	K04864	7e-179	626	bta:282160	voltage-dependent calcium channel beta-3	GO:0006816//calcium ion transport;GO:0050852//T cell receptor signaling pathway	GO:0005245//voltage-gated calcium channel activity	GO:0005891//voltage-gated calcium channel complex
CL1157.Contig4_All	2026	94	99.1866	0.9995	3.0848	121	244.726	0.9995	3.7395	gi|74267685|gb|BC102317.1|	3328	0	Bos taurus glycosylphosphatidylinositol anchor attachment protein 1 homolog (yeast), mRNA (cDNA clone MGC:127431 IMAGE:7950561), complete cds	gi|74267686|gb|AAI02318.1|	1187.9	0	GPAA1 protein [Bos taurus]	sp|O43292|GPAA1_HUMAN	1154	0	Glycosylphosphatidylinositol anchor attachment 1 protein OS=Homo sapiens GN=GPAA1 PE=1 SV=3	Cgl1939	65.9	3e-10	COG0532	Translation initiation factor 2 (IF-2; GTPase)	K05289	0	1165	ssc:100525695	glycosylphosphatidylinositol transamidase	GO:0006501//C-terminal protein lipidation;GO:0016255//attachment of GPI anchor to protein;GO:0006461//protein complex assembly;GO:0006621//protein retention in ER lumen	GO:0034235//GPI anchor binding;GO:0015631//tubulin binding;GO:0003923//GPI-anchor transamidase activity	GO:0042765//GPI-anchor transamidase complex
CL1158.Contig1_All	1887	857	108.891	0.9995	30.1954	1867	179.516	0.9742	61.9495	gi|31343540|ref|NM_175787.2|	1037	0	Bos taurus NADH dehydrogenase (ubiquinone) 1 beta subcomplex, 6, 17kDa (NDUFB6), nuclear gene encoding mitochondrial protein, mRNA >gi|241|emb|X63212.1| B.taurus CI-B17 mRNA for ubiquinone oxidoreductase complex	gi|297591809|ref|NP_001172052.1|	273.5	2e-71	NADH dehydrogenase [ubiquinone] 1 beta subcomplex subunit 6 [Ovis aries] >gi|295853623|gb|ADG45755.1| NADH dehydrogenase (ubiquinone) 1 beta [Ovis aries]	sp|Q02367|NDUB6_BOVIN	272	2e-72	NADH dehydrogenase [ubiquinone] 1 beta subcomplex subunit 6 OS=Bos taurus GN=NDUFB6 PE=1 SV=2	--	--	--	--	--	K03962	8e-72	272	bta:327665	NADH dehydrogenase (ubiquinone) 1 beta subcomplex 6 [EC:1.6.5.3 1.6.99.3]	GO:0006810//transport;GO:0006120//mitochondrial electron transport, NADH to ubiquinone;GO:0044281//small molecule metabolic process	GO:0008137//NADH dehydrogenase (ubiquinone) activity	GO:0005747//mitochondrial respiratory chain complex I;GO:0005730//nucleolus;GO:0016021//integral to membrane
CL1159.Contig2_All	1627	34	66.5403	0.992	1.3894	37	184.586	0.9293	1.4239	gi|402745823|ref|NM_001075505.2|	2936	0	Bos taurus oxysterol binding protein-like 9 (OSBPL9), mRNA	gi|115495329|ref|NP_001068973.1|	742.3	0	oxysterol-binding protein-related protein 9 [Bos taurus] >gi|112362296|gb|AAI19825.1| Oxysterol binding protein-like 9 [Bos taurus]	sp|A2A8Z1|OSBL9_MOUSE	729	0	Oxysterol-binding protein-related protein 9 OS=Mus musculus GN=Osbpl9 PE=1 SV=1	--	--	--	--	--	--	--	--	--	--	-	-	-
CL116.Contig3_All	2852	834	184.438	0.9996	19.4423	338	149.024	0.9116	7.4205	gi|155372240|ref|NM_001101262.1|	1041	0	Bos taurus MARVEL domain containing 1 (MARVELD1), mRNA >gi|154426023|gb|BC151267.1| Bos taurus MARVEL domain containing 1, mRNA (cDNA clone MGC:152426 IMAGE:8170884), complete cds	--	--	--	--	--	--	--	--	--	--	--	--	--	--	--	--	--	--	-	-	-
CL1160.Contig2_All	4850	771	41.3334	0.9936	10.5693	535	36.8876	0.9841	6.9068	gi|329664269|ref|NM_001205698.1|	3213	0	Bos taurus trimethylguanosine synthase 1 (TGS1), mRNA	gi|329664270|ref|NP_001192627.1|	1227.2	0	trimethylguanosine synthase [Bos taurus]	sp|A8MW92|P20L1_HUMAN	863	0	PHD finger protein 20-like protein 1 OS=Homo sapiens GN=PHF20L1 PE=1 SV=2	SPAC22E12.11c	63.2	4e-09	COG2940	Proteins containing SET domain	K14292	0	1227	bta:511392	trimethylguanosine synthase [EC:2.1.1.-]	-	GO:0008270//zinc ion binding	-
CL1161.Contig2_All	2341	222	38.3499	0.994	6.305	111	135.906	0.9849	2.9688	gi|329755338|ref|NM_001206400.1|	4147	0	Bos taurus structural maintenance of chromosomes flexible hinge domain containing 1 (SMCHD1), mRNA	gi|329755339|ref|NP_001193329.1|	917.9	0	structural maintenance of chromosomes flexible hinge domain-containing protein 1 [Bos taurus] >gi|296473726|gb|DAA15841.1| structural maintenance of chromosomes flexible hinge domain containing 1 [Bos taurus]	sp|A6NHR9|SMHD1_HUMAN	839	0	Structural maintenance of chromosomes flexible hinge domain-containing protein 1 OS=Homo sapiens GN=SMCHD1 PE=1 SV=2	--	--	--	--	--	K06674	7e-06	53.5	cel:M106.1	structural maintenance of chromosome 2	GO:0051276//chromosome organization;GO:0060821//inactivation of X chromosome by DNA methylation	GO:0005524//ATP binding	GO:0001740//Barr body
CL1162.Contig2_All	605	14	73.8843	0.8843	1.5385	10	136.427	0.9142	1.0349	gi|84201669|gb|BC111630.1|	761	0	Bos taurus mitochondrial ribosomal protein S17, mRNA (cDNA clone MGC:137051 IMAGE:8022413), complete cds	gi|108935896|sp|P82916.3|RT17_BOVIN	181.4	2e-44	RecName: Full=28S ribosomal protein S17, mitochondrial; Short=MRP-S17; Short=S17mt >gi|84201670|gb|AAI11631.1| MRPS17 protein [Bos taurus] >gi|296473259|gb|DAA15374.1| 28S ribosomal protein S17, mitochondrial [Bos taurus]	sp|P82916|RT17_BOVIN	181	1e-45	28S ribosomal protein S17, mitochondrial OS=Bos taurus GN=MRPS17 PE=1 SV=3	--	--	--	--	--	K15120	3e-40	164	mcc:712034	solute carrier family 25, member 43	GO:0006412//translation;GO:0006355//regulation of transcription, DNA-dependent	GO:0019843//rRNA binding;GO:0003735//structural constituent of ribosome	GO:0005763//mitochondrial small ribosomal subunit
CL1163.Contig1_All	3800	852	56.7026	0.9968	14.9069	764	11.0577	0.8766	12.5885	gi|329664753|ref|NM_001205503.1|	3293	0	Bos taurus transportin 2 (TNPO2), mRNA	gi|148679040|gb|EDL10987.1|	1298.9	0	transportin 2 (importin 3, karyopherin beta 2b), isoform CRA_a [Mus musculus]	sp|Q99LG2|TNPO2_MOUSE	1262	0	Transportin-2 OS=Mus musculus GN=Tnpo2 PE=2 SV=1	SPAC1B1.03c	86.7	3e-16	COG5215	Karyopherin (importin) beta	K14293	3e-21	105	mcc:694121	importin subunit beta-1	GO:0006886//intracellular protein transport	GO:0005515//protein binding;GO:0008565//protein transporter activity;GO:0008139//nuclear localization sequence binding	GO:0005737//cytoplasm;GO:0005634//nucleus
CL1164.Contig1_All	1211	91	36.2172	0.9959	4.9961	97	25	0.997	5.0153	gi|300794738|ref|NM_001191204.1|	1994	0	Bos taurus trafficking protein particle complex 4 (TRAPPC4), mRNA	gi|84370033|ref|NP_001033591.1|	435.3	2e-120	trafficking protein particle complex subunit 4 [Bos taurus] >gi|300794739|ref|NP_001178133.1| trafficking protein particle complex 4 [Bos taurus] >gi|118574159|sp|Q2TBL9.1|TPPC4_BOVIN RecName: Full=Trafficking protein particle complex subunit 4 >gi|83638602|gb|AAI09940.1| Trafficking protein particle complex 4 [Bos taurus] >gi|296480098|gb|DAA22213.1| trafficking protein particle complex subunit …	sp|Q2TBL9|TPPC4_BOVIN	435	1e-121	Trafficking protein particle complex subunit 4 OS=Bos taurus GN=TRAPPC4 PE=2 SV=1	SPBC3B9.12	116	7e-26	COG5122	Transport protein particle (TRAPP) complex subunit	--	--	--	--	--	GO:0016358//dendrite development;GO:0006888//ER to Golgi vesicle-mediated transport;GO:0045212//neurotransmitter receptor biosynthetic process	GO:0005515//protein binding	GO:0030054//cell junction;GO:0030425//dendrite;GO:0008021//synaptic vesicle;GO:0030008//TRAPP complex;GO:0005795//Golgi stack;GO:0045211//postsynaptic membrane;GO:0005783//endoplasmic reticulum;GO:0005886//plasma membrane
CL1165.Contig2_All	3240	117	111.891	0.9997	2.4009	51	41.2773	0.9984	0.9856	gi|300796696|ref|NM_001192056.1|	5561	0	Bos taurus ubiquitin specific peptidase 5 (isopeptidase T) (USP5), mRNA	gi|296487137|gb|DAA29250.1|	1743.8	0	ubiquitin specific peptidase 5 (isopeptidase T) isoform 1 [Bos taurus]	sp|P56399|UBP5_MOUSE	1719	0	Ubiquitin carboxyl-terminal hydrolase 5 OS=Mus musculus GN=Usp5 PE=1 SV=1	SPBC6B1.06c	409	2e-113	COG5207	Isopeptidase T	K11836	0	1742	bta:505280	ubiquitin carboxyl-terminal hydrolase 5/13 [EC:3.1.2.15]	GO:0071108//protein K48-linked deubiquitination;GO:0032436//positive regulation of proteasomal ubiquitin-dependent protein catabolic process	GO:0004221//ubiquitin thiolesterase activity;GO:0008242//omega peptidase activity;GO:0008270//zinc ion binding;GO:0004197//cysteine-type endopeptidase activity;GO:0005515//protein binding	GO:0005764//lysosome
CL1168.Contig4_All	1306	1	51.3683	0.9962	0.0509	5	78.0436	0.9542	0.2397	gi|402765991|ref|NM_001034265.2|	1082	0	Bos taurus motile sperm domain containing 3 (MOSPD3), mRNA	gi|77735485|ref|NP_001029437.1|	459.1	2e-127	motile sperm domain-containing protein 3 [Bos taurus] >gi|114150040|sp|Q3T033.1|MSPD3_BOVIN RecName: Full=Motile sperm domain-containing protein 3 >gi|74354646|gb|AAI02593.1| Motile sperm domain containing 3 [Bos taurus] >gi|296472921|gb|DAA15036.1| motile sperm domain-containing protein 3 [Bos taurus]	sp|Q3T033|MSPD3_BOVIN	459	8e-129	Motile sperm domain-containing protein 3 OS=Bos taurus GN=MOSPD3 PE=2 SV=1	--	--	--	--	--	K15381	2e-07	57.4	cfa:478588	MFS transporter, FLVCR family, disrupted in renal carcinoma protein 2	GO:0007507//heart development	GO:0005198//structural molecule activity;GO:0005515//protein binding	GO:0016021//integral to membrane
CL1169.Contig1_All	1403	49	37.2131	0.9943	2.322	32	25.903	0.9841	1.4281	gi|157074093|ref|NM_001103289.1|	2014	0	Bos taurus pleiomorphic adenoma gene-like 1 (PLAGL1), mRNA >gi|151554468|gb|BC149832.1| Bos taurus pleiomorphic adenoma gene-like 1, mRNA (cDNA clone MGC:160033 IMAGE:8503979), complete cds	gi|113205624|ref|NP_001038010.1|	858.2	0	zinc finger protein PLAGL1 [Sus scrofa] >gi|122135875|sp|Q2I689.1|PLAL1_PIG RecName: Full=Zinc finger protein PLAGL1; AltName: Full=Pleiomorphic adenoma-like protein 1 >gi|82780774|gb|ABB90556.1| pleiomorphic adenoma gene-like 1 [Sus scrofa] >gi|224797927|gb|ACN62926.1| pleiomorphic adenoma gene-like 1 [Sus scrofa]	sp|Q2I689|PLAL1_PIG	858	0	Zinc finger protein PLAGL1 OS=Sus scrofa GN=PLAGL1 PE=2 SV=1	ECU03g0790	86.7	9e-17	COG5048	FOG: Zn-finger	K09228	5e-32	139	bfo:BRAFLDRAFT_71028	KRAB domain-containing zinc finger protein	GO:0007050//cell cycle arrest;GO:0006917//induction of apoptosis;GO:0045944//positive regulation of transcription from RNA polymerase II promoter	GO:0008270//zinc ion binding;GO:0003677//DNA binding	GO:0005634//nucleus
CL117.Contig2_All	696	1	42.5287	0.9727	0.0955	5	58.1513	0.9984	0.4498	gi|187607508|ref|NM_001126349.1|	1007	0	Ovis aries dystrobrevin binding protein 1 (DTNBP1), mRNA >gi|182636731|gb|EU583472.1| Ovis aries SDY mRNA, complete cds	gi|187607509|ref|NP_001119821.1|	335.5	1e-90	dysbindin [Ovis aries] >gi|182636732|gb|ACB97624.1| SDY [Ovis aries]	sp|Q2HJA5|DTBP1_BOVIN	325	5e-89	Dysbindin OS=Bos taurus GN=DTNBP1 PE=2 SV=1	--	--	--	--	--	K05720	8e-07	54.3	bta:100124501	FYVE, RhoGEF and PH domain containing 1	GO:0048490//anterograde synaptic vesicle transport;GO:0048812//neuron projection morphogenesis;GO:0060155//platelet dense granule organization;GO:0016044//cellular membrane organization;GO:0060159//regulation of dopamine receptor signaling pathway;GO:0008089//anterograde axon cargo transport;GO:0032438//melanosome organization;GO:0007596//blood coagulation;GO:0006892//post-Golgi vesicle-mediated …	GO:0005515//protein binding	GO:0033162//melanosome membrane;GO:0030426//growth cone;GO:0030672//synaptic vesicle membrane;GO:0005789//endoplasmic reticulum membrane;GO:0045211//postsynaptic membrane;GO:0016528//sarcoplasm;GO:0031083//BLOC-1 complex;GO:0042383//sarcolemma;GO:0014069//postsynaptic density;GO:0030054//cell junction;GO:0033267//axon part;GO:0005634//nucleus;GO:0010008//endosome membrane
CL1170.Contig1_All	1838	29	52.5849	0.9984	1.049	23	49.2078	0.996	0.7835	gi|402743760|ref|NM_001035389.2|	1275	0	Bos taurus inhibitor of growth family, member 4 (ING4), mRNA	gi|21307722|gb|AAK63169.1|	432.6	3e-119	ING1-like protein long 2 form [Mus musculus]	sp|Q3T095|ING4_BOVIN	431	4e-120	Inhibitor of growth protein 4 OS=Bos taurus GN=ING4 PE=2 SV=1	SPAC3G9.08	61.2	6e-09	COG5034	Chromatin remodeling protein, contains PhD zinc finger	K11346	1e-119	431	bta:532483	inhibitor of growth protein 4	GO:0045926//negative regulation of growth;GO:0045892//negative regulation of transcription, DNA-dependent;GO:0008285//negative regulation of cell proliferation;GO:0007050//cell cycle arrest;GO:0006978//DNA damage response, signal transduction by p53 class mediator resulting in transcription of p21 class mediator;GO:0043065//positive regulation of apoptotic process;GO:0043983//histone H4-K12 acety…	GO:0008270//zinc ion binding;GO:0003713//transcription coactivator activity;GO:0035064//methylated histone residue binding	GO:0000123//histone acetyltransferase complex
CL1171.Contig2_All	3106	2950	178.786	0.9984	63.1469	980	42.9681	0.9915	19.7556	gi|154425875|gb|BC151276.1|	5162	0	Bos taurus Niemann-Pick disease, type C1, mRNA (cDNA clone MGC:152602 IMAGE:8433293), complete cds	gi|154425876|gb|AAI51277.1|	2005	0	NPC1 protein [Bos taurus]	sp|P56941|NPC1_PIG	1893	0	Niemann-Pick C1 protein OS=Sus scrofa GN=NPC1 PE=2 SV=1	DRA0210	58.5	7e-08	COG0747	ABC-type dipeptide transport system, periplasmic component	K12385	0	1979	bta:286772	Niemann-Pick C1 protein	GO:0033344//cholesterol efflux;GO:0071404//cellular response to low-density lipoprotein particle stimulus;GO:0008203//cholesterol metabolic process;GO:0016242//negative regulation of macroautophagy;GO:0007628//adult walking behavior;GO:0008206//bile acid metabolic process;GO:0007041//lysosomal transport;GO:0006486//protein glycosylation;GO:0006897//endocytosis;GO:0042493//response to drug;GO:0071…	GO:0005515//protein binding;GO:0015485//cholesterol binding;GO:0015248//sterol transporter activity;GO:0008158//hedgehog receptor activity	GO:0045121//membrane raft;GO:0031982//vesicle;GO:0005765//lysosomal membrane;GO:0005576//extracellular region;GO:0005794//Golgi apparatus;GO:0031902//late endosome membrane;GO:0005635//nuclear envelope;GO:0048471//perinuclear region of cytoplasm;GO:0005783//endoplasmic reticulum;GO:0005887//integral to plasma membrane
CL1172.Contig1_All	2009	295	81.6839	0.992	9.7628	66	20.1248	0.9813	2.057	gi|126010678|gb|BC133514.1|	3739	0	Bos taurus myeloid/lymphoid or mixed-lineage leukemia 5 (trithorax homolog, Drosophila), mRNA (cDNA clone MGC:151673 IMAGE:8229703), complete cds	gi|126010679|gb|AAI33515.1|	1043.9	0	MLL5 protein [Bos taurus]	sp|Q8IZD2|MLL5_HUMAN	1026	0	Histone-lysine N-methyltransferase MLL5 OS=Homo sapiens GN=MLL5 PE=1 SV=1	SPAC22E12.11c	106	2e-22	COG2940	Proteins containing SET domain	K09189	0	1043	bta:539121	histone-lysine N-methyltransferase MLL5 [EC:2.1.1.43]	GO:0048384//retinoic acid receptor signaling pathway;GO:0042119//neutrophil activation;GO:0002446//neutrophil mediated immunity;GO:0007050//cell cycle arrest;GO:0006306//DNA methylation;GO:0071300//cellular response to retinoic acid;GO:0030218//erythrocyte differentiation;GO:0051568//histone H3-K4 methylation;GO:0030854//positive regulation of granulocyte differentiation;GO:0045893//positive regu…	GO:0008270//zinc ion binding;GO:0003713//transcription coactivator activity;GO:0042800//histone methyltransferase activity (H3-K4 specific);GO:0019899//enzyme binding	GO:0016607//nuclear speck;GO:0070688//MLL5-L complex
CL1173.Contig2_All	891	69	16.7228	0.9921	5.1488	34	50.0346	0.9974	2.3893	gi|119331183|ref|NM_001079777.1|	1070	0	Bos taurus endonuclease V (ENDOV), mRNA	gi|119331184|ref|NP_001073245.1|	416.4	8e-115	endonuclease V [Bos taurus]	sp|Q8C9A2|ENDOV_MOUSE	313	4e-85	Endonuclease V OS=Mus musculus GN=Endov PE=1 SV=2	XF1892	115	1e-25	COG1515	Deoxyinosine 3'endonuclease (endonuclease V)	K03849	7e-12	71.6	cbr:CBG00995	alpha-1,3-glucosyltransferase [EC:2.4.1.265]	GO:0006281//DNA repair	GO:0016888//endodeoxyribonuclease activity, producing 5'-phosphomonoesters;GO:0000287//magnesium ion binding	-
CL1174.Contig1_All	1157	0	0.1729	0.159	0	33	72.7512	0.9971	1.7859	gi|155371860|ref|NM_001101065.1|	1289	0	Bos taurus myo-inositol oxygenase (MIOX), mRNA >gi|154425970|gb|BC151511.1| Bos taurus myo-inositol oxygenase, mRNA (cDNA clone MGC:179440 IMAGE:8657121), complete cds	gi|155371861|ref|NP_001094535.1|	573.2	8e-162	inositol oxygenase [Bos taurus] >gi|182662407|sp|A7MBE4.1|MIOX_BOVIN RecName: Full=Inositol oxygenase; AltName: Full=Myo-inositol oxygenase; Short=MI oxygenase >gi|154425971|gb|AAI51512.1| MIOX protein [Bos taurus]	sp|A7MBE4|MIOX_BOVIN	573	3e-163	Inositol oxygenase OS=Bos taurus GN=MIOX PE=2 SV=1	--	--	--	--	--	K00469	1e-162	573	bta:508591	inositol oxygenase [EC:1.13.99.1]	GO:0009992//cellular water homeostasis;GO:0055114//oxidation-reduction process;GO:0016044//cellular membrane organization;GO:0019310//inositol catabolic process;GO:0048016//inositol phosphate-mediated signaling	GO:0008199//ferric iron binding;GO:0016651//oxidoreductase activity, acting on NADH or NADPH;GO:0050113//inositol oxygenase activity;GO:0050661//NADP binding;GO:0004033//aldo-keto reductase (NADP) activity	GO:0016234//inclusion body;GO:0005737//cytoplasm
CL1175.Contig3_All	1561	152	91.5112	0.9962	6.474	141	55.5149	0.9953	5.6556	gi|402766858|ref|NM_001046414.2|	1277	0	Bos taurus ClpP caseinolytic peptidase, ATP-dependent, proteolytic subunit homolog (E. coli) (CLPP), nuclear gene encoding mitochondrial protein, mRNA	gi|194212522|ref|XP_001496091.2|	386	2e-105	PREDICTED: putative ATP-dependent Clp protease proteolytic subunit, mitochondrial-like [Equus caballus]	sp|A8WPG6|CLPP1_CAEBR	209	1e-53	ATP-dependent Clp protease proteolytic subunit 1, mitochondrial OS=Caenorhabditis briggsae GN=clpp-1 PE=3 SV=2	RC0746	207	5e-53	COG0740	Protease subunit of ATP-dependent Clp proteases	K01358	4e-106	385	ecb:100065472	ATP-dependent Clp protease, protease subunit [EC:3.4.21.92]	GO:0006508//proteolysis	GO:0004252//serine-type endopeptidase activity;GO:0005515//protein binding;GO:0005524//ATP binding	GO:0005759//mitochondrial matrix
CL1176.Contig5_All	535	12	26.729	0.9832	1.4913	13	98.0881	0.9885	1.5214	gi|157279369|gb|BC149062.1|	706	0	Bos taurus importin 9, mRNA (cDNA clone MGC:151504 IMAGE:8089054), complete cds	gi|157279370|gb|AAI49063.1|	50.1	1e-74	IPO9 protein [Bos taurus] >gi|296478994|gb|DAA21109.1| importin 9 [Bos taurus]	sp|Q91YE6|IPO9_MOUSE	237	1e-62	Importin-9 OS=Mus musculus GN=Ipo9 PE=1 SV=3	--	--	--	--	--	--	--	--	--	--	GO:0006886//intracellular protein transport	GO:0008565//protein transporter activity	GO:0005622//intracellular
CL1178.Contig4_All	967	1	28.8128	0.9979	0.0688	0	84.5787	0.997	0	gi|77735948|ref|NM_001034500.1|	1304	0	Bos taurus emopamil binding protein (sterol isomerase) (EBP), mRNA >gi|73586740|gb|BC103111.1| Bos taurus emopamil binding protein (sterol isomerase), mRNA (cDNA clone MGC:128402 IMAGE:7985403), complete cds	gi|77735949|ref|NP_001029672.1|	472.6	1e-131	3-beta-hydroxysteroid-Delta(8),Delta(7)-isomerase [Bos taurus] >gi|73586741|gb|AAI03112.1| Emopamil binding protein (sterol isomerase) [Bos taurus] >gi|296470728|gb|DAA12843.1| 3-beta-hydroxysteroid-Delta(8),Delta(7)-isomerase [Bos taurus]	sp|Q15125|EBP_HUMAN	431	1e-120	3-beta-hydroxysteroid-Delta(8),Delta(7)-isomerase OS=Homo sapiens GN=EBP PE=1 SV=3	--	--	--	--	--	K01824	2e-132	472	bta:515569	cholestenol delta-isomerase [EC:5.3.3.5]	GO:0006855//drug transmembrane transport;GO:0030097//hemopoiesis;GO:0001501//skeletal system development;GO:0006695//cholesterol biosynthetic process	GO:0004769//steroid delta-isomerase activity;GO:0047750//cholestenol delta-isomerase activity;GO:0015238//drug transmembrane transporter activity;GO:0004888//transmembrane signaling receptor activity;GO:0000247//C-8 sterol isomerase activity	GO:0005789//endoplasmic reticulum membrane;GO:0005887//integral to plasma membrane
CL1179.Contig2_All	2971	17	178.402	0.9983	0.3804	10	128.022	0.9979	0.2107	gi|402745246|ref|NM_001102486.2|	4952	0	Bos taurus matrin 3 (MATR3), mRNA	gi|355701324|gb|AES01646.1|	142.9	8e-32	matrin 3 [Mustela putorius furo]	sp|P43243|MATR3_HUMAN	1413	0	Matrin-3 OS=Homo sapiens GN=MATR3 PE=1 SV=2	--	--	--	--	--	K13213	0	1427	bta:505129	matrin 3	-	GO:0003723//RNA binding;GO:0005515//protein binding;GO:0008270//zinc ion binding;GO:0000166//nucleotide binding;GO:0005198//structural molecule activity	GO:0005730//nucleolus;GO:0016363//nuclear matrix;GO:0005637//nuclear inner membrane
CL1180.Contig2_All	1077	348	112.248	0.961	21.483	174	13.3333	0.7719	10.1158	gi|154425711|gb|BC151422.1|	1867	0	Bos taurus tachykinin, precursor 1, mRNA (cDNA clone MGC:179287 IMAGE:30957074), complete cds	gi|128485817|ref|NP_001076065.1|	261.2	6e-68	protachykinin-1 precursor [Ovis aries] >gi|124361338|gb|ABN09237.1| beta-preprotachykinin [Ovis aries]	sp|P01289|TKN1_BOVIN	254	2e-67	Protachykinin-1 OS=Bos taurus GN=TAC1 PE=1 SV=2	--	--	--	--	--	K05239	6e-67	254	bta:281512	tachykinin 1	GO:0009582//detection of abiotic stimulus;GO:0032496//response to lipopolysaccharide;GO:2000854//positive regulation of corticosterone secretion;GO:0045760//positive regulation of action potential;GO:0002675//positive regulation of acute inflammatory response;GO:0007218//neuropeptide signaling pathway;GO:0007320//insemination;GO:0007204//elevation of cytosolic calcium ion concentration;GO:0008306…	GO:0031835//substance P receptor binding	GO:0005615//extracellular space;GO:0043025//neuronal cell body;GO:0030424//axon;GO:0005886//plasma membrane
CL1181.Contig6_All	1873	1101	162.169	0.9984	39.0824	933	58.5935	0.9924	31.1896	gi|115496337|ref|NM_001075733.1|	2757	0	Bos taurus VAMP (vesicle-associated membrane protein)-associated protein A, 33kDa (VAPA), mRNA >gi|111304647|gb|BC119937.1| Bos taurus VAMP (vesicle-associated membrane protein)-associated protein A, 33kDa, mRNA (cDNA clone MGC:140014 IMAGE:8286168), complete cds	gi|115496338|ref|NP_001069201.1|	496.9	1e-138	vesicle-associated membrane protein-associated protein A [Bos taurus] >gi|121957506|sp|Q0VCY1.1|VAPA_BOVIN RecName: Full=Vesicle-associated membrane protein-associated protein A; Short=VAMP-A; Short=VAMP-associated protein A; Short=VAP-A >gi|111304648|gb|AAI19938.1| VAMP (vesicle-associated membrane protein)-associated protein A, 33kDa [Bos taurus] >gi|296473690|gb|DAA15805.1| vesicle-associated …	sp|Q0VCY1|VAPA_BOVIN	496	5e-140	Vesicle-associated membrane protein-associated protein A OS=Bos taurus GN=VAPA PE=2 SV=1	SPAC17C9.12	90.5	9e-18	COG5066	VAMP-associated protein involved in inositol metabolism	K06096	2e-139	496	bta:516024	vesicle-associated membrane protein-associated protein A	GO:0006644//phospholipid metabolic process;GO:0070972//protein localization to endoplasmic reticulum;GO:0008219//cell death;GO:0031175//neuron projection development;GO:0043123//positive regulation of I-kappaB kinase/NF-kappaB cascade;GO:0030148//sphingolipid biosynthetic process;GO:0006944//cellular membrane fusion;GO:0044281//small molecule metabolic process	GO:0004871//signal transducer activity;GO:0046982//protein heterodimerization activity;GO:0005198//structural molecule activity	GO:0005923//tight junction;GO:0016021//integral to membrane;GO:0005874//microtubule;GO:0031982//vesicle;GO:0048471//perinuclear region of cytoplasm;GO:0005789//endoplasmic reticulum membrane
CL1182.Contig3_All	2974	138	39.6664	0.9997	3.0851	78	53.8682	0.9986	1.6422	gi|41393620|gb|AY445072.1|	3699	0	Bos taurus periostin (POSTN) mRNA, complete cds	gi|397134713|gb|AFO11020.1|	1571.6	0	periostin variant 9 [Bos taurus]	sp|Q15063|POSTN_HUMAN	1522	0	Periostin OS=Homo sapiens GN=POSTN PE=1 SV=2	all4647	80.1	2e-14	COG2335	Secreted and surface protein containing fasciclin-like repeats	--	--	--	--	--	GO:0008593//regulation of Notch signaling pathway;GO:0001501//skeletal system development;GO:0009888//tissue development;GO:0007155//cell adhesion;GO:0030198//extracellular matrix organization	GO:0008201//heparin binding	GO:0005578//proteinaceous extracellular matrix
CL1183.Contig2_All	2737	191	45.5236	0.9985	4.6397	145	18.9533	0.9717	3.3171	gi|329664197|ref|NM_001205689.1|	2079	0	Bos taurus signal transducer and activator of transcription 2, 113kDa (STAT2), mRNA	gi|329664198|ref|NP_001192618.1|	546.2	3e-153	signal transducer and activator of transcription 2 [Bos taurus] >gi|296487558|gb|DAA29671.1| signal transducer and activator of transcription 2, 113kDa [Bos taurus]	sp|O02799|STAT2_PIG	439	1e-122	Signal transducer and activator of transcription 2 OS=Sus scrofa GN=STAT2 PE=2 SV=1	--	--	--	--	--	K11221	4e-154	546	bta:511023	signal transducer and activator of transcription 2	GO:0006357//regulation of transcription from RNA polymerase II promoter;GO:0051704;GO:0007259//JAK-STAT cascade;GO:0060338//regulation of type I interferon-mediated signaling pathway	GO:0005509//calcium ion binding;GO:0004871//signal transducer activity;GO:0003677//DNA binding;GO:0005515//protein binding;GO:0003700//sequence-specific DNA binding transcription factor activity	GO:0005829//cytosol;GO:0005654//nucleoplasm;GO:0005886//plasma membrane
CL1184.Contig2_All	2756	8	31.9303	0.9938	0.193	7	18.8412	0.9877	0.159	gi|31341292|ref|NM_176643.2|	4843	0	Bos taurus DDHD domain containing 1 (DDHD1), mRNA >gi|2895757|gb|AF045022.1|AF045022 Bos taurus phosphatidic acid-preferring phospholipase A1 mRNA, complete cds	gi|296483081|gb|DAA25196.1|	1375.9	0	phospholipase DDHD1 [Bos taurus]	sp|O46606|DDHD1_BOVIN	1375	0	Phospholipase DDHD1 OS=Bos taurus GN=DDHD1 PE=1 SV=1	--	--	--	--	--	K13619	0	1375	bta:338047	phospholipase DDHD1 [EC:3.1.1.-]	GO:0016042//lipid catabolic process	GO:0046872//metal ion binding;GO:0016787//hydrolase activity	GO:0005737//cytoplasm
CL1187.Contig2_All	261	0	7.2797	0.728	0	0	40.9314	0.969	0	gi|112362034|gb|BC119822.1|	105	9e-20	Bos taurus CHK2 checkpoint homolog (S. pombe), mRNA (cDNA clone IMAGE:8168453), containing frame-shift errors	--	--	--	--	--	--	--	--	--	--	--	--	--	--	--	--	--	--	-	-	-
CL1189.Contig2_All	2204	549	93.1842	0.9968	16.5612	514	78.7709	0.9595	14.6022	gi|31343619|ref|NM_175832.2|	2851	0	Bos taurus hepatoma-derived growth factor (HDGF), mRNA >gi|4584207|emb|AJ237996.1| Bos taurus mRNA for hepatoma derived growth factor	gi|390476881|ref|XP_002760161.2|	113.6	4e-23	PREDICTED: uncharacterized protein LOC100410775 isoform 2 [Callithrix jacchus]	sp|Q9XSK7|HDGF_BOVIN	484	4e-136	Hepatoma-derived growth factor OS=Bos taurus GN=HDGF PE=2 SV=1	YDR170c	58.2	6e-08	COG5307	SEC7 domain proteins	K00020	2e-13	79	mcc:706933	3-hydroxyisobutyrate dehydrogenase [EC:1.1.1.31]	GO:0006355//regulation of transcription, DNA-dependent;GO:0008283//cell proliferation;GO:0006987//activation of signaling protein activity involved in unfolded protein response	GO:0008083//growth factor activity;GO:0000166//nucleotide binding;GO:0008201//heparin binding;GO:0003677//DNA binding	GO:0005654//nucleoplasm;GO:0005615//extracellular space;GO:0005737//cytoplasm
CL119.Contig3_All	1700	551	77.6571	0.9976	21.5494	394	41.7615	0.9938	14.5115	gi|164519001|ref|NM_001113307.1|	2464	0	Bos taurus mitochondrial ribosomal protein S21 (MRPS21), nuclear gene encoding mitochondrial protein, mRNA >gi|87578355|gb|BC113330.1| Bos taurus mitochondrial ribosomal protein S21, mRNA (cDNA clone MGC:137760 IMAGE:8083105), complete cds	gi|164519002|ref|NP_001106778.1|	183.3	3e-44	28S ribosomal protein S21, mitochondrial [Bos taurus] >gi|108935899|sp|P82920.3|RT21_BOVIN RecName: Full=28S ribosomal protein S21, mitochondrial; Short=MRP-S21; Short=S21mt >gi|87578356|gb|AAI13331.1| Mitochondrial ribosomal protein S21 [Bos taurus] >gi|296489575|gb|DAA31688.1| 28S ribosomal protein S21, mitochondrial [Bos taurus]	sp|P82920|RT21_BOVIN	183	1e-45	28S ribosomal protein S21, mitochondrial OS=Bos taurus GN=MRPS21 PE=1 SV=3	AGl1581	50.4	9e-06	COG0828	Ribosomal protein S21	--	--	--	--	--	GO:0006412//translation	GO:0003735//structural constituent of ribosome	GO:0005763//mitochondrial small ribosomal subunit;GO:0005743//mitochondrial inner membrane
CL1190.Contig3_All	2296	285	44.5274	0.9952	8.2529	383	153.382	0.9971	10.4446	gi|166064015|ref|NM_001113572.1|	2072	0	Bos taurus general transcription factor IIIA (GTF3A), mRNA	gi|166064016|ref|NP_001107044.1|	750	0	transcription factor IIIA [Bos taurus] >gi|296481724|gb|DAA23839.1| transcription factor IIIA [Bos taurus]	sp|Q92664|TF3A_HUMAN	625	1e-178	Transcription factor IIIA OS=Homo sapiens GN=GTF3A PE=1 SV=3	SPAC144.09c	184	6e-46	COG5048	FOG: Zn-finger	K09191	0	749	bta:100135054	general transcription factor IIIA	GO:0009303//rRNA transcription;GO:0006383//transcription from RNA polymerase III promoter;GO:0006355//regulation of transcription, DNA-dependent	GO:0003723//RNA binding;GO:0008270//zinc ion binding;GO:0003677//DNA binding	GO:0005654//nucleoplasm
CL1191.Contig1_All	680	294	81.7647	0.9971	28.7455	546	6.2992	0.6929	50.2747	gi|329663995|ref|NM_001205408.1|	428	1e-116	Bos taurus MLX interacting protein-like (MLXIPL), mRNA	gi|329663996|ref|NP_001192337.1|	73.2	1e-11	carbohydrate-responsive element-binding protein [Bos taurus]	sp|Q99MZ3|MLXPL_MOUSE	63.5	4e-10	Carbohydrate-responsive element-binding protein OS=Mus musculus GN=Mlxipl PE=1 SV=1	--	--	--	--	--	K09113	2e-12	73.2	bta:788534	MAX-like protein X	GO:0000122//negative regulation of transcription from RNA polymerase II promoter;GO:0045723//positive regulation of fatty acid biosynthetic process;GO:0071157//negative regulation of cell cycle arrest;GO:0008284//positive regulation of cell proliferation;GO:0045821//positive regulation of glycolysis;GO:0090324//negative regulation of oxidative phosphorylation;GO:0045944//positive regulation of tr…	GO:0046982//protein heterodimerization activity;GO:0008134//transcription factor binding;GO:0035538//carbohydrate response element binding	GO:0005737//cytoplasm;GO:0005667//transcription factor complex
CL1192.Contig2_All	2334	347	37.4477	0.9871	9.8846	264	11.2094	0.8643	7.0822	gi|139948563|ref|NM_001083698.1|	3186	0	Bos taurus growth arrest-specific 2 like 1 (GAS2L1), mRNA >gi|134025113|gb|BC134474.1| Bos taurus growth arrest-specific 2 like 1, mRNA (cDNA clone MGC:140405 IMAGE:8189627), complete cds	gi|296478413|gb|DAA20528.1|	1174.5	0	growth arrest-specific 2 like 1 [Bos taurus]	sp|Q99501|GA2L1_HUMAN	1083	0	GAS2-like protein 1 OS=Homo sapiens GN=GAS2L1 PE=1 SV=2	Rv2839c	57	1e-07	COG0532	Translation initiation factor 2 (IF-2; GTPase)	K13911	1e-16	89.4	pon:100444154	basic salivary proline-rich protein 1/2	GO:0007026//negative regulation of microtubule depolymerization;GO:0045647//negative regulation of erythrocyte differentiation;GO:0010629//negative regulation of gene expression;GO:0007050//cell cycle arrest;GO:0030308//negative regulation of cell growth;GO:0001578//microtubule bundle formation;GO:0009267//cellular response to starvation;GO:0097067//cellular response to thyroid hormone stimulus	GO:0046966//thyroid hormone receptor binding;GO:0008017//microtubule binding;GO:0008093//cytoskeletal adaptor activity	GO:0005737//cytoplasm;GO:0005874//microtubule;GO:0001725//stress fiber
CL1193.Contig2_All	4585	1621	70.5261	0.9993	23.5058	288	64.7028	0.9987	3.933	gi|114051557|ref|NM_001046155.1|	2726	0	Bos taurus F-box protein 32 (FBXO32), mRNA >gi|86438459|gb|BC112888.1| Bos taurus F-box protein 32, mRNA (cDNA clone MGC:137646 IMAGE:8163391), complete cds	gi|114051558|ref|NP_001039620.1|	727.2	0	F-box only protein 32 [Bos taurus] >gi|109829022|sp|Q2KHT6.1|FBX32_BOVIN RecName: Full=F-box only protein 32 >gi|86438460|gb|AAI12889.1| F-box protein 32 [Bos taurus] >gi|296480673|gb|DAA22788.1| F-box only protein 32 [Bos taurus]	sp|Q2KHT6|FBX32_BOVIN	727	0	F-box only protein 32 OS=Bos taurus GN=FBXO32 PE=2 SV=1	--	--	--	--	--	K10305	0	727	bta:513776	F-box protein 25/32	GO:0014889//muscle atrophy;GO:0016567//protein ubiquitination	-	GO:0005737//cytoplasm;GO:0005634//nucleus
CL1194.Contig4_All	1931	17	73.4702	0.9865	0.5853	17	48.0314	0.9885	0.5512	gi|300795517|ref|NM_001192254.1|	2040	0	Bos taurus solute carrier family 25, member 36 (SLC25A36), mRNA	gi|300795518|ref|NP_001179183.1|	610.9	6e-173	solute carrier family 25 member 36 [Bos taurus] >gi|296491016|gb|DAA33114.1| solute carrier family 25, member 36 [Bos taurus]	sp|Q96CQ1|S2536_HUMAN	600	3e-171	Solute carrier family 25 member 36 OS=Homo sapiens GN=SLC25A36 PE=2 SV=1	--	--	--	--	--	K15116	1e-173	610	bta:510392	solute carrier family 25, member 33/36	GO:0032355//response to estradiol stimulus;GO:0055085//transmembrane transport	-	GO:0005743//mitochondrial inner membrane;GO:0016021//integral to membrane
CL1195.Contig2_All	1880	171	29.1851	0.9984	6.0474	68	42.7788	0.9817	2.2647	gi|125630704|ref|NM_001081540.1|	3550	0	Bos taurus ring finger protein 14 (RNF14), mRNA >gi|124829077|gb|BC133406.1| Bos taurus ring finger protein 14, mRNA (cDNA clone MGC:155209 IMAGE:8140308), complete cds	gi|125630705|ref|NP_001075009.1|	992.6	0	E3 ubiquitin-protein ligase RNF14 [Bos taurus] >gi|124829078|gb|AAI33407.1| Ring finger protein 14 [Bos taurus] >gi|296485228|gb|DAA27343.1| ring finger protein 14 [Bos taurus]	sp|Q9UBS8|RNF14_HUMAN	958	0	E3 ubiquitin-protein ligase RNF14 OS=Homo sapiens GN=RNF14 PE=1 SV=1	--	--	--	--	--	K11971	0	992	bta:540274	E3 ubiquitin-protein ligase RNF14 [EC:6.3.2.19]	GO:0060765//regulation of androgen receptor signaling pathway;GO:0006357//regulation of transcription from RNA polymerase II promoter;GO:0016567//protein ubiquitination;GO:0032355//response to estradiol stimulus;GO:0045893//positive regulation of transcription, DNA-dependent	GO:0050681//androgen receptor binding;GO:0008270//zinc ion binding;GO:0003713//transcription coactivator activity;GO:0019787//small conjugating protein ligase activity	GO:0005737//cytoplasm;GO:0005634//nucleus
CL1196.Contig3_All	1618	163	30.9227	0.9963	6.6979	276	183.92	0.9985	10.6806	gi|402692306|ref|NM_001075808.2|	2619	0	Bos taurus SIL1 homolog, endoplasmic reticulum chaperone (S. cerevisiae) (SIL1), mRNA	gi|115495481|ref|NP_001069276.1|	862.4	0	nucleotide exchange factor SIL1 precursor [Bos taurus] >gi|88909652|sp|Q32KV6.1|SIL1_BOVIN RecName: Full=Nucleotide exchange factor SIL1; Flags: Precursor >gi|81673790|gb|AAI09908.1| SIL1 homolog, endoplasmic reticulum chaperone (S. cerevisiae) [Bos taurus] >gi|296485289|gb|DAA27404.1| nucleotide exchange factor SIL1 precursor [Bos taurus]	sp|Q32KV6|SIL1_BOVIN	862	0	Nucleotide exchange factor SIL1 OS=Bos taurus GN=SIL1 PE=2 SV=1	Rv2839c	53.5	1e-06	COG0532	Translation initiation factor 2 (IF-2; GTPase)	K14001	0	862	bta:520650	nucleotide exchange factor SIL1	GO:0006457//protein folding;GO:0006886//intracellular protein transport	GO:0051082//unfolded protein binding	GO:0005788//endoplasmic reticulum lumen
CL1197.Contig1_All	653	252	105.972	0.9985	25.6578	512	45.3358	0.9739	49.0933	gi|31343617|ref|NM_175829.2|	918	0	Bos taurus NADH dehydrogenase (ubiquinone) 1 alpha subcomplex, 5, 13kDa (NDUFA5), nuclear gene encoding mitochondrial protein, mRNA >gi|237|emb|X63218.1| B.taurus CI-B13 mRNA for ubiquinone oxidoreductase complex	gi|28461281|ref|NP_787023.1|	235	1e-60	NADH dehydrogenase [ubiquinone] 1 alpha subcomplex subunit 5 [Bos taurus] >gi|400650|sp|P23935.3|NDUA5_BOVIN RecName: Full=NADH dehydrogenase [ubiquinone] 1 alpha subcomplex subunit 5; AltName: Full=Complex I subunit B13; AltName: Full=Complex I-13kD-B; Short=CI-13kD-B; AltName: Full=NADH-ubiquinone oxidoreductase 13 kDa-B subunit >gi|238|emb|CAA44903.1| NADH dehydrogenase [Bos taurus] >gi|812942…	sp|P23935|NDUA5_BOVIN	234	9e-62	NADH dehydrogenase [ubiquinone] 1 alpha subcomplex subunit 5 OS=Bos taurus GN=NDUFA5 PE=1 SV=3	--	--	--	--	--	K03949	3e-61	234	bta:327714	NADH dehydrogenase (ubiquinone) 1 alpha subcomplex 5 [EC:1.6.5.3 1.6.99.3]	GO:0006120//mitochondrial electron transport, NADH to ubiquinone;GO:0044281//small molecule metabolic process;GO:0006810//transport	GO:0008137//NADH dehydrogenase (ubiquinone) activity	GO:0005747//mitochondrial respiratory chain complex I
CL1199.Contig1_All	3218	1554	333.1	0.9991	32.1068	630	53.125	0.9744	12.258	gi|157279321|gb|BC149003.1|	1824	0	Bos taurus CDC-like kinase 1, mRNA (cDNA clone MGC:143432 IMAGE:8287295), complete cds	gi|156121187|ref|NP_001095741.1|	90.1	7e-16	dual specificity protein kinase CLK1 [Bos taurus] >gi|151556155|gb|AAI49370.1| CLK1 protein [Bos taurus] >gi|157279322|gb|AAI49004.1| CDC-like kinase 1 [Bos taurus] >gi|296490446|gb|DAA32559.1| CDC-like kinase 1 [Bos taurus]	sp|P49759|CLK1_HUMAN	608	3e-173	Dual specificity protein kinase CLK1 OS=Homo sapiens GN=CLK1 PE=1 SV=2	YBL016w	116	3e-25	COG0515	Serine/threonine protein kinase	K08823	5e-179	629	bta:613808	CDC-like kinase [EC:2.7.12.1]	GO:0018105//peptidyl-serine phosphorylation;GO:0043484//regulation of RNA splicing;GO:0046777//protein autophosphorylation;GO:0018108//peptidyl-tyrosine phosphorylation;GO:0018107//peptidyl-threonine phosphorylation	GO:0004674//protein serine/threonine kinase activity;GO:0004713//protein tyrosine kinase activity;GO:0005524//ATP binding	GO:0005634//nucleus
CL1199.Contig4_All	893	58	84.3942	0.9821	4.3183	33	52.0089	0.9442	2.3138	gi|300794829|ref|NM_001192988.1|	1063	0	Bos taurus CDC-like kinase 4 (CLK4), mRNA	gi|149726026|ref|XP_001502003.1|	395.2	2e-108	PREDICTED: dual specificity protein kinase CLK4 [Equus caballus]	sp|Q9HAZ1|CLK4_HUMAN	390	3e-108	Dual specificity protein kinase CLK4 OS=Homo sapiens GN=CLK4 PE=1 SV=1	--	--	--	--	--	K08823	3e-109	395	ecb:100058051	CDC-like kinase [EC:2.7.12.1]	GO:0043484//regulation of RNA splicing;GO:0046777//protein autophosphorylation;GO:0018108//peptidyl-tyrosine phosphorylation	GO:0004674//protein serine/threonine kinase activity;GO:0004712//protein serine/threonine/tyrosine kinase activity;GO:0004713//protein tyrosine kinase activity;GO:0005524//ATP binding	GO:0005634//nucleus
CL12.Contig5_All	2234	62	33.1616	0.9951	1.8452	40	118.874	0.9988	1.1211	gi|331028593|ref|NM_001206603.1|	729	0	Bos taurus Fanconi anemia, complementation group A (FANCA), mRNA	gi|296478059|gb|DAA20174.1|	77	2e-53	zinc finger protein 653-like [Bos taurus]	sp|Q8N554|ZN276_HUMAN	144	2e-50	Zinc finger protein 276 OS=Homo sapiens GN=ZNF276 PE=1 SV=4	--	--	--	--	--	K10888	1e-46	106	bta:618375	fanconi anemia group A protein	GO:0006355//regulation of transcription, DNA-dependent	GO:0003677//DNA binding;GO:0008270//zinc ion binding	GO:0005634//nucleus
CL120.Contig8_All	4679	18	78.1163	0.9996	0.2558	48	107.465	0.9988	0.6423	gi|156120700|ref|NM_001102027.1|	3108	0	Bos taurus heat shock 70kD protein 12B (HSPA12B), mRNA >gi|151554668|gb|BC147984.1| Bos taurus heat shock 70kD protein 12B, mRNA (cDNA clone MGC:166098 IMAGE:8326413), complete cds	gi|149733456|ref|XP_001496123.1|	1297	0	PREDICTED: heat shock 70 kDa protein 12B isoform 1 [Equus caballus]	sp|Q96MM6|HS12B_HUMAN	1293	0	Heat shock 70 kDa protein 12B OS=Homo sapiens GN=HSPA12B PE=1 SV=2	--	--	--	--	--	K03283	9e-06	54.3	dgr:Dgri_GH23796	heat shock 70kDa protein 1/8	GO:0006950//response to stress	GO:0005524//ATP binding	-
CL1203.Contig1_All	1015	107	15.531	0.9773	7.0089	163	5.8824	0.9795	10.0551	gi|122692350|ref|NM_001080361.1|	1007	0	Bos taurus transmembrane protein 159 (TMEM159), mRNA >gi|74354225|gb|BC102594.1| Bos taurus transmembrane protein 159, mRNA (cDNA clone MGC:128035 IMAGE:7961661), complete cds	gi|73958897|ref|XP_536946.2|	165.2	4e-39	PREDICTED: promethin [Canis lupus familiaris]	sp|Q96B96|TM159_HUMAN	141	3e-33	Promethin OS=Homo sapiens GN=TMEM159 PE=2 SV=2	--	--	--	--	--	--	--	--	--	--	-	-	GO:0016021//integral to membrane
CL1204.Contig2_All	725	1	89.7931	0.8814	0.0917	1	117.744	0.9882	0.0864	gi|77735782|ref|NM_001034418.1|	1001	0	Bos taurus RCSD domain containing 1 (RCSD1), mRNA >gi|73586930|gb|BC103126.1| Bos taurus RCSD domain containing 1, mRNA (cDNA clone MGC:128398 IMAGE:7987782), complete cds	gi|359065264|ref|XP_003586095.1|	58.5	3e-07	PREDICTED: uncharacterized protein LOC100847767 [Bos taurus]	--	--	--	--	--	--	--	--	--	--	--	--	--	--	-	-	-
CL1205.Contig2_All	1689	878	127.484	0.9698	34.5618	1769	139.617	0.9956	65.5788	gi|146231757|gb|BT030514.1|	2997	0	Bos taurus acyl-CoA thioesterase 9 (ACOT9), mRNA, complete cds	gi|77736067|ref|NP_001029732.1|	866.3	0	acyl-coenzyme A thioesterase 9, mitochondrial precursor [Bos taurus] >gi|122140077|sp|Q3SWX2.1|ACOT9_BOVIN RecName: Full=Acyl-coenzyme A thioesterase 9, mitochondrial; Short=Acyl-CoA thioesterase 9; AltName: Full=Acyl-CoA thioester hydrolase 9; Flags: Precursor >gi|74356395|gb|AAI04626.1| Acyl-CoA thioesterase 9 [Bos taurus] >gi|146231758|gb|ABQ12954.1| acyl-Coenzyme A thioesterase 2, mitochondri…	sp|Q3SWX2|ACOT9_BOVIN	866	0	Acyl-coenzyme A thioesterase 9, mitochondrial OS=Bos taurus GN=ACOT9 PE=2 SV=1	SA1694	51.6	4e-06	COG1607	Acyl-CoA hydrolase	--	--	--	--	--	GO:0006637//acyl-CoA metabolic process	GO:0003986//acetyl-CoA hydrolase activity;GO:0004091//carboxylesterase activity	GO:0005739//mitochondrion
CL1206.Contig1_All	906	114	94.5872	0.9868	8.3658	156	109.081	0.9944	10.7811	gi|402692593|ref|NM_001105508.2|	1338	0	Bos taurus elongation factor 1 homolog (S. cerevisiae) (ELOF1), mRNA	gi|397520936|ref|XP_003830563.1|	192.2	2e-47	PREDICTED: transcription elongation factor 1 homolog isoform 4 [Pan paniscus]	sp|P60003|ELOF1_MOUSE	181	3e-45	Transcription elongation factor 1 homolog OS=Mus musculus GN=Elof1 PE=1 SV=1	SPAC1B3.02c	90.5	4e-18	COG4888	Uncharacterized Zn ribbon-containing protein	--	--	--	--	--	GO:0006355//regulation of transcription, DNA-dependent;GO:0006414//translational elongation	GO:0046872//metal ion binding;GO:0003746//translation elongation factor activity	GO:0005634//nucleus
CL1207.Contig1_All	909	272	50.6348	0.9395	19.8947	437	74.6323	0.9948	30.1012	gi|402746714|ref|NM_001034668.3|	1411	0	Bos taurus MHC class II antigen (BLA-DQB), mRNA	gi|52854420|gb|AAU88247.1|	383.6	6e-105	MHC class II antigen [Bos taurus]	sp|Q9TVC8|HB21_BOVIN	361	1e-99	BoLa class II histocompatibility antigen, DQB*0101 beta chain OS=Bos taurus GN=BoLA-DQB PE=2 SV=1	--	--	--	--	--	K06752	2e-105	382	bta:539241	major histocompatibility complex, class II	GO:0006955//immune response;GO:0002504//antigen processing and presentation of peptide or polysaccharide antigen via MHC class II	-	GO:0016021//integral to membrane;GO:0042613//MHC class II protein complex
CL1207.Contig2_All	1357	845	104.455	0.9993	41.4008	771	107.549	0.9981	35.5746	gi|1018982|dbj|D37954.1|BOVNB25C	1929	0	Bos taurus BoLA-DQB mRNA for MHC class II, complete cds, clone: NB25	gi|157862702|gb|ABV90470.1|	483	1e-134	MHC class II beta domain [Ovis aries]	sp|Q9TVC8|HB21_BOVIN	475	1e-133	BoLa class II histocompatibility antigen, DQB*0101 beta chain OS=Bos taurus GN=BoLA-DQB PE=2 SV=1	--	--	--	--	--	K06752	8e-129	461	bta:539241	major histocompatibility complex, class II	GO:0006955//immune response;GO:0002504//antigen processing and presentation of peptide or polysaccharide antigen via MHC class II	-	GO:0016021//integral to membrane;GO:0042613//MHC class II protein complex
CL1207.Contig3_All	1539	897	100.961	0.9818	38.7512	933	19.8131	0.9803	37.9585	gi|74354247|gb|BC102875.1|	2327	0	Bos taurus major histocompatibility complex, class II, DRB3, mRNA (cDNA clone MGC:128256 IMAGE:7948774), complete cds	gi|393809075|gb|AFN25708.1|	537	9e-151	MHC class II antigen [Ovis aries]	sp|P13760|2B14_HUMAN	442	1e-123	HLA class II histocompatibility antigen, DRB1-4 beta chain OS=Homo sapiens GN=HLA-DRB1 PE=1 SV=1	--	--	--	--	--	K06752	2e-138	493	bta:282530	major histocompatibility complex, class II	GO:0006955//immune response;GO:0002504//antigen processing and presentation of peptide or polysaccharide antigen via MHC class II	-	GO:0016021//integral to membrane;GO:0042613//MHC class II protein complex
CL1208.Contig1_All	2584	463	34.8696	0.9923	11.913	272	9.2199	0.9716	6.5909	gi|75832087|ref|NM_177501.2|	4086	0	Bos taurus fucosyltransferase 8 (alpha (1,6) fucosyltransferase) (FUT8), mRNA >gi|74356514|gb|BC104555.1| Bos taurus fucosyltransferase 8 (alpha (1,6) fucosyltransferase), mRNA (cDNA clone MGC:129067 IMAGE:8121609), complete cds	gi|296482935|gb|DAA25050.1|	1190.2	0	alpha-(1,6)-fucosyltransferase [Bos taurus]	sp|Q9N0W2|FUT8_BOVIN	1179	0	Alpha-(1,6)-fucosyltransferase OS=Bos taurus GN=FUT8 PE=2 SV=1	--	--	--	--	--	K00717	0	1187	bta:281177	glycoprotein 6-alpha-L-fucosyltransferase [EC:2.4.1.68]	GO:0016477//cell migration;GO:0006491//N-glycan processing;GO:0033578//protein glycosylation in Golgi;GO:0036071//N-glycan fucosylation;GO:0009312//oligosaccharide biosynthetic process;GO:0018279//protein N-linked glycosylation via asparagine;GO:0007229//integrin-mediated signaling pathway;GO:0043112//receptor metabolic process;GO:0042355//L-fucose catabolic process;GO:0043687//post-translational…	GO:0008424//glycoprotein 6-alpha-L-fucosyltransferase activity;GO:0017124//SH3 domain binding	GO:0032580//Golgi cisterna membrane;GO:0016021//integral to membrane
CL1211.Contig1_All	723	169	45.2282	0.9917	15.541	175	6.9841	0.9397	15.1553	gi|116004248|ref|NM_001077016.1|	745	0	Bos taurus ATP binding domain 4 (ATPBD4), mRNA >gi|88682962|gb|BC105462.1| Bos taurus ATP binding domain 4, mRNA (cDNA clone MGC:128665 IMAGE:7987035), complete cds	--	--	--	--	--	--	--	--	--	--	--	--	--	--	--	--	--	--	-	-	-
CL1212.Contig1_All	2243	125	58.1476	0.9951	3.7052	56	32.2756	0.9936	1.5632	gi|61554306|gb|BT021689.1|	4018	0	Bos taurus zinc finger, DHHC domain containing 9 (ZDHHC9), mRNA, complete cds	gi|291408183|ref|XP_002720423.1|	771.2	0	PREDICTED: zinc finger, DHHC domain containing 9 [Oryctolagus cuniculus]	sp|Q58DA8|ZDHC9_BOVIN	752	0	Palmitoyltransferase ZDHHC9 OS=Bos taurus GN=ZDHHC9 PE=2 SV=1	SPBC3H7.09	157	6e-38	COG5273	Uncharacterized protein containing DHHC-type Zn finger	K05766	3e-37	157	spu:575378	slingshot	-	GO:0016746//transferase activity, transferring acyl groups;GO:0008270//zinc ion binding	GO:0000139//Golgi membrane;GO:0005789//endoplasmic reticulum membrane;GO:0016021//integral to membrane
CL1214.Contig10_All	1783	160	48.65	0.9938	5.9662	115	74.6063	0.9902	4.0384	gi|116004216|ref|NM_001076999.1|	785	0	Bos taurus COMM domain containing 3 (COMMD3), mRNA >gi|74268142|gb|BC103075.1| Bos taurus COMM domain containing 3, mRNA (cDNA clone MGC:128365 IMAGE:7947175), complete cds	gi|116004217|ref|NP_001070467.1|	42.4	6e-84	COMM domain-containing protein 3 [Bos taurus] >gi|118572240|sp|Q3SZ76.1|COMD3_BOVIN RecName: Full=COMM domain-containing protein 3 >gi|74268143|gb|AAI03076.1| COMM domain containing 3 [Bos taurus]	sp|Q3SZ76|COMD3_BOVIN	270	3e-85	COMM domain-containing protein 3 OS=Bos taurus GN=COMMD3 PE=2 SV=1	--	--	--	--	--	K11459	7e-78	262	mcc:677699	polycomb group RING finger protein 4	-	GO:0005515//protein binding	-
CL1216.Contig1_All	233	0	3.8627	0.4678	0	12	9.5465	0.7876	3.2247	gi|133919988|emb|AM420900.1|	97.6	2e-17	Ovis aries partial T-cell receptor beta locus	--	--	--	--	--	--	--	--	--	--	--	--	--	--	--	--	--	--	-	-	-
CL1217.Contig6_All	3745	2188	233.376	0.9973	38.8443	2225	35.7953	0.9835	37.2001	gi|300794812|ref|NM_001193243.1|	5172	0	Bos taurus G protein-coupled receptor 116 (GPR116), mRNA	gi|300794813|ref|NP_001180172.1|	1991.5	0	probable G-protein coupled receptor 116 [Bos taurus] >gi|296474360|gb|DAA16475.1| G protein-coupled receptor 116 [Bos taurus]	sp|Q8IZF2|GP116_HUMAN	1586	0	Probable G-protein coupled receptor 116 OS=Homo sapiens GN=GPR116 PE=1 SV=3	--	--	--	--	--	K08458	0	1991	bta:532674	G protein-coupled receptor 116	GO:0007218//neuropeptide signaling pathway	GO:0004930//G-protein coupled receptor activity	GO:0016021//integral to membrane;GO:0005886//plasma membrane
CL1218.Contig2_All	1087	385	129.269	0.9972	23.5485	231	11.4416	0.8284	13.306	gi|402744106|ref|NM_001098948.2|	1871	0	Bos taurus small nuclear ribonucleoprotein polypeptide A' (SNRPA1), mRNA	gi|154707888|ref|NP_001092418.1|	500	8e-140	U2 small nuclear ribonucleoprotein A&apos; [Bos taurus] >gi|148877400|gb|AAI46155.1| SNRPA1 protein [Bos taurus] >gi|296475403|gb|DAA17518.1| small nuclear ribonucleoprotein polypeptide A&apos; [Bos taurus]	sp|Q4R8Y8|RU2A_MACFA	497	2e-140	U2 small nuclear ribonucleoprotein A' OS=Macaca fascicularis GN=SNRPA1 PE=2 SV=1	SPBC1861.08c	186	6e-47	COG4886	Leucine-rich repeat (LRR) protein	K11092	1e-140	499	bta:512584	U2 small nuclear ribonucleoprotein A'	GO:0000398//mRNA splicing, via spliceosome	GO:0003723//RNA binding;GO:0005515//protein binding	GO:0005686//U2 snRNP;GO:0005654//nucleoplasm;GO:0071013//catalytic step 2 spliceosome
CL122.Contig3_All	6926	101	111.97	0.9996	0.9696	34	49.9232	0.9935	0.3074	gi|156120322|ref|NM_001101837.1|	1314	0	Bos taurus ATP-binding cassette, sub-family A (ABC1), member 9 (ABCA9), mRNA >gi|151556889|gb|BC150132.1| Bos taurus ATP-binding cassette, sub-family A (ABC1), member 9, mRNA (cDNA clone MGC:151508 IMAGE:8079392), complete cds	gi|296475954|gb|DAA18069.1|	61.6	6e-07	ATP-binding cassette, sub-family A (ABC1), member 9 [Bos taurus]	sp|Q8IUA7|ABCA9_HUMAN	439	5e-122	ATP-binding cassette sub-family A member 9 OS=Homo sapiens GN=ABCA9 PE=1 SV=1	ybhF	112	9e-24	COG1131	ABC-type multidrug transport system, ATPase component	K05651	2e-147	525	bta:504278	ATP-binding cassette, subfamily A (ABC1), member 9	GO:0006810//transport;GO:0006200//ATP catabolic process	GO:0005524//ATP binding;GO:0016887//ATPase activity	GO:0005739//mitochondrion;GO:0016021//integral to membrane
CL1220.Contig2_All	3338	414	98.7921	0.997	8.246	353	166.805	0.9796	6.6215	gi|77735844|ref|NM_001034445.1|	1518	0	Bos taurus NAD kinase (NADK), mRNA >gi|74354249|gb|BC102947.1| Bos taurus NAD kinase, mRNA (cDNA clone MGC:128269 IMAGE:7944700), complete cds	gi|296478983|gb|DAA21098.1|	728.8	0	NAD kinase [Bos taurus]	sp|P58058|NADK_MOUSE	661	0	NAD kinase OS=Mus musculus GN=Nadk PE=1 SV=2	YEL041w	224	8e-58	COG0061	Predicted sugar kinase	K00858	0	728	bta:513419	NAD+ kinase [EC:2.7.1.23]	GO:0006741//NADP biosynthetic process;GO:0019674//NAD metabolic process;GO:0016310//phosphorylation	GO:0046872//metal ion binding;GO:0005524//ATP binding;GO:0003951//NAD+ kinase activity	GO:0005829//cytosol
CL1222.Contig1_All	788	237	57.2259	0.9873	19.9965	230	61.1597	0.998	18.2754	gi|402743683|ref|NM_001100368.2|	1350	0	Bos taurus uncharacterized LOC515358 (LOC515358), mRNA	gi|154152173|ref|NP_001093838.1|	372.9	8e-102	uncharacterized protein LOC515358 [Bos taurus] >gi|151554947|gb|AAI47953.1| LOC515358 protein [Bos taurus]	sp|Q9DB27|MCTS1_MOUSE	366	3e-101	Malignant T-cell-amplified sequence 1 OS=Mus musculus GN=Mcts1 PE=2 SV=1	YER007c-a	166	5e-41	COG2016	Predicted RNA-binding protein (contains PUA domain)	K07575	5e-101	367	ssc:100738535	PUA domain protein	GO:0008284//positive regulation of cell proliferation;GO:0007049//cell cycle;GO:0006974//response to DNA damage stimulus;GO:0040008//regulation of growth;GO:0006355//regulation of transcription, DNA-dependent	GO:0003723//RNA binding	GO:0005737//cytoplasm
CL1222.Contig2_All	977	299	56.0471	0.998	20.3474	326	0.9132	0.4566	20.8924	gi|402744208|ref|NM_001046003.2|	1715	0	Bos taurus malignant T cell amplified sequence 1 (MCTS1), mRNA	gi|355701567|gb|AES01723.1|	377.1	6e-103	malignant T cell amplified sequence 1 [Mustela putorius furo]	sp|Q9ULC4|MCTS1_HUMAN	375	1e-103	Malignant T-cell-amplified sequence 1 OS=Homo sapiens GN=MCTS1 PE=1 SV=1	YER007c-a	167	3e-41	COG2016	Predicted RNA-binding protein (contains PUA domain)	K07575	2e-106	386	cfa:487150	PUA domain protein	GO:0008284//positive regulation of cell proliferation;GO:0007049//cell cycle;GO:0006974//response to DNA damage stimulus;GO:0040008//regulation of growth;GO:0006355//regulation of transcription, DNA-dependent	GO:0003723//RNA binding	GO:0005737//cytoplasm
CL1224.Contig1_All	1997	284	57.8503	0.983	9.4552	170	32.9236	0.9953	5.3301	gi|78042571|ref|NM_001035112.1|	3041	0	Bos taurus CDC42 small effector 1 (CDC42SE1), mRNA >gi|73586540|gb|BC102825.1| Bos taurus CDC42 small effector 1, mRNA (cDNA clone MGC:127300 IMAGE:7951865), complete cds	--	--	--	--	--	--	--	--	--	--	--	--	--	--	--	--	--	--	-	-	-
CL1226.Contig1_All	1589	53	42.0824	0.9767	2.2176	45	52.9382	0.9924	1.7732	gi|77735548|ref|NM_001034298.1|	2240	0	Bos taurus non imprinted in Prader-Willi/Angelman syndrome 2 (NIPA2), mRNA >gi|74356314|gb|BC104627.1| Bos taurus non imprinted in Prader-Willi/Angelman syndrome 2, mRNA (cDNA clone MGC:128994 IMAGE:8120920), complete cds	gi|77735549|ref|NP_001029470.1|	702.6	0	magnesium transporter NIPA2 [Bos taurus] >gi|122140075|sp|Q3SWX0.1|NIPA2_BOVIN RecName: Full=Magnesium transporter NIPA2; AltName: Full=Non-imprinted in Prader-Willi/Angelman syndrome region protein 2 homolog >gi|74356315|gb|AAI04628.1| Non imprinted in Prader-Willi/Angelman syndrome 2 [Bos taurus] >gi|296490784|gb|DAA32897.1| magnesium transporter NIPA2 [Bos taurus]	sp|Q3SWX0|NIPA2_BOVIN	702	0	Magnesium transporter NIPA2 OS=Bos taurus GN=NIPA2 PE=2 SV=1	--	--	--	--	--	K05748	1e-07	43.1	xtr:100125121	WAS protein family, member 2	GO:0015693//magnesium ion transport;GO:0034220//ion transmembrane transport	GO:0005515//protein binding;GO:0015095//magnesium ion transmembrane transporter activity	GO:0005769//early endosome;GO:0005886//plasma membrane;GO:0016021//integral to membrane
CL1227.Contig3_All	2566	202	46.7771	0.9984	5.2339	155	42.1853	0.9965	3.7822	gi|164448575|ref|NM_001076894.2|	4555	0	Bos taurus HECT and RLD domain containing E3 ubiquitin protein ligase 4 (HERC4), mRNA	gi|164448576|ref|NP_001070362.2|	1429.5	0	probable E3 ubiquitin-protein ligase HERC4 [Bos taurus] >gi|296472143|gb|DAA14258.1| hect domain and RLD 4 [Bos taurus]	sp|Q5GLZ8|HERC4_HUMAN	1398	0	Probable E3 ubiquitin-protein ligase HERC4 OS=Homo sapiens GN=HERC4 PE=1 SV=1	SPBP8B7.27	256	1e-67	COG5021	Ubiquitin-protein ligase	K10615	0	1429	bta:533336	E3 ubiquitin-protein ligase HERC4 [EC:6.3.2.19]	GO:0007283//spermatogenesis;GO:0030154//cell differentiation;GO:0042787//protein ubiquitination involved in ubiquitin-dependent protein catabolic process	GO:0004842//ubiquitin-protein ligase activity	GO:0005634//nucleus;GO:0005829//cytosol
CL1228.Contig1_All	1700	717	122.612	0.9924	28.0415	252	45.614	0.9895	9.2815	gi|402692930|ref|NM_001101053.2|	1291	0	Bos taurus syntaxin 12 (STX12), mRNA	--	--	--	--	--	--	--	--	--	--	--	--	--	--	--	--	--	--	-	-	-
CL1229.Contig2_All	828	27	83.0628	0.9855	2.168	22	80.9326	0.9957	1.6636	gi|402691700|ref|NM_001034256.2|	1090	0	Bos taurus cytochrome C oxidase assembly factor 1 homolog (S. cerevisiae) (COA1), mRNA	gi|77735467|ref|NP_001029428.1|	261.9	2e-68	cytochrome oxidase assembly 1 [Bos taurus]	sp|Q9GZY4|COA1_HUMAN	197	2e-50	Cytochrome oxidase assembly protein 1 homolog OS=Homo sapiens GN=COA1 PE=1 SV=1	--	--	--	--	--	--	--	--	--	--	-	-	GO:0016021//integral to membrane;GO:0031966//mitochondrial membrane
CL123.Contig2_All	5178	186	113.833	0.9948	2.3883	118	71.845	0.9978	1.4269	gi|364023784|ref|NM_001255972.1|	6181	0	Bos taurus calmodulin binding transcription activator 2 (CAMTA2), mRNA	gi|364023785|ref|NP_001242901.1|	1781.5	0	calmodulin-binding transcription activator 2 [Bos taurus]	sp|O94983|CMTA2_HUMAN	1679	0	Calmodulin-binding transcription activator 2 OS=Homo sapiens GN=CAMTA2 PE=1 SV=3	--	--	--	--	--	K14788	3e-33	145	ame:411240	ribosome biogenesis protein ENP2	GO:0045944//positive regulation of transcription from RNA polymerase II promoter;GO:0014898//cardiac muscle hypertrophy in response to stress	GO:0003677//DNA binding;GO:0008134//transcription factor binding;GO:0042826//histone deacetylase binding;GO:0003682//chromatin binding	GO:0005634//nucleus
CL1230.Contig2_All	2262	368	73.3369	0.9996	10.8165	484	21.1055	0.9988	13.3973	gi|114051390|ref|NM_001046176.1|	3007	0	Bos taurus septin 10 (SEPT10), mRNA >gi|86823863|gb|BC105431.1| Bos taurus septin 10, mRNA (cDNA clone MGC:128534 IMAGE:7984940), complete cds	gi|114051391|ref|NP_001039641.1|	493.4	1e-137	septin-10 [Bos taurus] >gi|122069920|sp|Q2KJB1.1|SEP10_BOVIN RecName: Full=Septin-10 >gi|86823864|gb|AAI05432.1| Septin 10 [Bos taurus]	sp|Q2KJB1|SEP10_BOVIN	493	7e-139	Septin-10 OS=Bos taurus GN=SEPT10 PE=2 SV=1	SPAC4F10.11	129	2e-29	COG5019	Septin family protein	K13737	1e-27	125	acs:100556344	septin 1	GO:0007049//cell cycle;GO:0051301//cell division	GO:0005525//GTP binding	GO:0031105//septin complex
CL1232.Contig1_All	2334	1246	134.601	0.9923	35.4935	831	107.215	0.9977	22.2929	gi|126723027|ref|NM_001082424.1|	3965	0	Bos taurus solute carrier family 38, member 2 (SLC38A2), mRNA >gi|126010777|gb|BC133547.1| Bos taurus solute carrier family 38, member 2, mRNA (cDNA clone MGC:155088 IMAGE:8478496), complete cds	gi|297262176|ref|XP_002798589.1|	27.7	2e-08	PREDICTED: hypothetical protein LOC100428806 [Macaca mulatta] >gi|90085282|dbj|BAE91382.1| unnamed protein product [Macaca fascicularis]	--	--	--	--	--	--	--	--	--	--	--	--	--	--	-	-	-
CL1233.Contig8_All	1554	5	77.8636	0.9994	0.2139	0	94.6715	0.9255	0	gi|402745775|ref|NM_001034385.2|	1897	0	Bos taurus cathepsin H (CTSH), mRNA	gi|77735725|ref|NP_001029557.1|	75.9	6e-12	pro-cathepsin H precursor [Bos taurus] >gi|115312126|sp|Q3T0I2.1|CATH_BOVIN RecName: Full=Pro-cathepsin H; Contains: RecName: Full=Cathepsin H mini chain; Contains: RecName: Full=Cathepsin H; Contains: RecName: Full=Cathepsin H heavy chain; Contains: RecName: Full=Cathepsin H light chain; Flags: Precursor >gi|74267711|gb|AAI02387.1| Cathepsin H [Bos taurus] >gi|296475480|gb|DAA17595.1| cathepsin …	sp|Q3T0I2|CATH_BOVIN	542	9e-154	Pro-cathepsin H OS=Bos taurus GN=CTSH PE=2 SV=1	AF1946_2	79.7	1e-14	COG4870	Cysteine protease	K01366	3e-153	542	bta:510524	cathepsin H [EC:3.4.22.16]	GO:0070371//ERK1 and ERK2 cascade;GO:0010952//positive regulation of peptidase activity;GO:0010815//bradykinin catabolic process;GO:0043129//surfactant homeostasis;GO:0010628//positive regulation of gene expression;GO:0019882//antigen processing and presentation;GO:0001656//metanephros development;GO:0031638//zymogen activation;GO:0043066//negative regulation of apoptotic process;GO:0001913//T ce…	GO:0004197//cysteine-type endopeptidase activity;GO:0004252//serine-type endopeptidase activity;GO:0070324//thyroid hormone binding;GO:0016505//apoptotic protease activator activity;GO:0030108//HLA-A specific activating MHC class I receptor activity;GO:0030984//kininogen binding;GO:0004177//aminopeptidase activity	GO:0097208//alveolar lamellar body;GO:0005615//extracellular space;GO:0005764//lysosome;GO:0005829//cytosol
CL1234.Contig1_All	2230	11658	4486.58	0.9399	347.577	10655	15269.9	0.9986	299.167	gi|296244777|gb|HM061165.1|	842	0	Ovis aries adipocyte fatty acid-binding protein 4 (FABP4) gene, partial cds	gi|167900488|ref|NP_001108139.1|	214.9	1e-53	fatty acid-binding protein, adipocyte [Ovis aries] >gi|162956915|gb|ABY25854.1| adipocyte fatty acid-binding protein 4 [Ovis aries]	sp|A6YLM6|FABP4_CEREL	205	4e-52	Fatty acid-binding protein, adipocyte OS=Cervus elaphus GN=FABP4 PE=2 SV=1	--	--	--	--	--	K08753	5e-51	203	bta:281759	fatty acid-binding protein 4, adipocyte	GO:0050872//white fat cell differentiation;GO:0006810//transport;GO:0006469//negative regulation of protein kinase activity;GO:0050873//brown fat cell differentiation;GO:0045892//negative regulation of transcription, DNA-dependent;GO:0001816//cytokine production;GO:0071285//cellular response to lithium ion;GO:0050729//positive regulation of inflammatory response;GO:0042632//cholesterol homeostasis	GO:0005215//transporter activity;GO:0008289//lipid binding	GO:0005737//cytoplasm;GO:0005634//nucleus
CL1235.Contig1_All	2719	259	118.278	0.9812	6.3332	152	34.2788	0.9924	3.5003	gi|118403297|ref|NM_001078654.1|	4601	0	Ovis aries furin (paired basic amino acid cleaving enzyme) (FURIN), mRNA >gi|77735206|emb|AM084381.1| Ovis aries mRNA for furin (fur gene)	gi|118403298|ref|NP_001072122.1|	1628.2	0	furin precursor [Ovis aries] >gi|77735207|emb|CAJ29337.1| furin [Ovis aries]	sp|Q28193|FURIN_BOVIN	1610	0	Furin OS=Bos taurus GN=FURIN PE=1 SV=1	YNL238w_1	305	3e-82	COG1404	Subtilisin-like serine proteases	K01349	0	1610	bta:281374	furin [EC:3.4.21.75]	GO:0007219//Notch signaling pathway;GO:0048011//nerve growth factor receptor signaling pathway;GO:0022617//extracellular matrix disassembly;GO:0032804//negative regulation of low-density lipoprotein particle receptor catabolic process;GO:0017187//peptidyl-glutamic acid carboxylation;GO:0006465//signal peptide processing;GO:0007568//aging;GO:0008283//cell proliferation;GO:0051044//positive regulat…	GO:0004252//serine-type endopeptidase activity;GO:0004867//serine-type endopeptidase inhibitor activity;GO:0046872//metal ion binding;GO:0048406//nerve growth factor binding;GO:0042277//peptide binding;GO:0002020//protease binding	GO:0045121//membrane raft;GO:0030140//trans-Golgi network transport vesicle;GO:0005802//trans-Golgi network;GO:0000139//Golgi membrane;GO:0005615//extracellular space;GO:0016021//integral to membrane;GO:0005789//endoplasmic reticulum membrane;GO:0009986//cell surface;GO:0005796//Golgi lumen;GO:0005886//plasma membrane;GO:0031985//Golgi cisterna
CL1237.Contig1_All	3483	223	145.333	0.9994	4.2568	107	81.2259	0.995	1.9235	gi|330340362|ref|NM_001206414.1|	6028	0	Bos taurus HIV-1 Tat specific factor 1 (HTATSF1), mRNA	gi|330340363|ref|NP_001193343.1|	127.1	6e-27	HIV Tat-specific factor 1 [Bos taurus]	sp|O43719|HTSF1_HUMAN	1235	0	HIV Tat-specific factor 1 OS=Homo sapiens GN=HTATSF1 PE=1 SV=1	YLR106c	96.3	3e-19	COG5271	AAA ATPase containing von Willebrand factor type A (vWA) domain	K13093	0	1553	bta:526910	HIV Tat-specific factor 1	GO:0019079//viral genome replication;GO:0006357//regulation of transcription from RNA polymerase II promoter;GO:0032784//regulation of DNA-dependent transcription, elongation	GO:0003723//RNA binding;GO:0000166//nucleotide binding	GO:0005730//nucleolus
CL1238.Contig2_All	1260	116	49.6579	0.9937	6.121	85	49.5203	0.9911	4.2239	gi|329663694|ref|NM_001206137.1|	2208	0	Bos taurus splicing regulatory glutamine/lysine-rich protein 1 (SREK1), mRNA	gi|329663695|ref|NP_001193066.1|	742.3	0	splicing regulatory glutamine/lysine-rich protein 1 [Bos taurus]	sp|Q8WXA9|SREK1_HUMAN	513	3e-145	Splicing regulatory glutamine/lysine-rich protein 1 OS=Homo sapiens GN=SREK1 PE=1 SV=1	--	--	--	--	--	K13165	0	742	bta:507801	splicing factor, arginine/serine-rich 12	GO:0008380//RNA splicing;GO:0006397//mRNA processing	GO:0003676//nucleic acid binding;GO:0000166//nucleotide binding	GO:0005730//nucleolus;GO:0005681//spliceosomal complex;GO:0005739//mitochondrion
CL1239.Contig1_All	860	1	39.4186	0.9919	0.0773	3	20.341	0.944	0.2184	gi|402746530|ref|NM_001038678.2|	1070	0	Bos taurus non-SMC element 4 homolog A (S. cerevisiae) (NSMCE4A), mRNA	gi|84579845|ref|NP_001033767.1|	386	1e-105	non-structural maintenance of chromosomes element 4 homolog A [Bos taurus] >gi|122137047|sp|Q2TBI1.1|NSE4A_BOVIN RecName: Full=Non-structural maintenance of chromosomes element 4 homolog A; Short=Non-SMC element 4 homolog A >gi|83759117|gb|AAI10172.1| Non-SMC element 4 homolog A (S. cerevisiae) [Bos taurus] >gi|296472581|gb|DAA14696.1| non-structural maintenance of chromosomes element 4 homolog A…	sp|Q2TBI1|NSE4A_BOVIN	385	5e-107	Non-structural maintenance of chromosomes element 4 homolog A OS=Bos taurus GN=NSMCE4A PE=2 SV=1	--	--	--	--	--	K00685	2e-17	90.1	mgp:100541056	arginine-tRNA-protein transferase [EC:2.3.2.8]	GO:2001022//positive regulation of response to DNA damage stimulus;GO:0006310//DNA recombination;GO:0006281//DNA repair	GO:0005515//protein binding	GO:0030915//Smc5-Smc6 complex;GO:0000781//chromosome, telomeric region;GO:0005634//nucleus
CL1240.Contig2_All	4221	40	36.2706	0.9891	0.6301	23	52.0301	0.9916	0.3412	gi|346644792|ref|NM_001244226.1|	708	0	Bos taurus MTERF domain containing 2 (MTERFD2), mRNA	gi|346644793|ref|NP_001231155.1|	127.9	4e-27	MTERF domain containing 2 [Bos taurus] >gi|296488753|gb|DAA30866.1| MTERF domain containing 2 [Bos taurus]	sp|Q7Z6M4|MTER2_HUMAN	175	9e-43	mTERF domain-containing protein 2 OS=Homo sapiens GN=MTERFD2 PE=1 SV=3	--	--	--	--	--	K15032	8e-52	207	bta:512153	mTERF domain-containing protein, mitochondrial	GO:0043010//camera-type eye development;GO:0007507//heart development;GO:0006626//protein targeting to mitochondrion;GO:0006390//transcription from mitochondrial promoter;GO:0042255//ribosome assembly	GO:0019843//rRNA binding	GO:0005762//mitochondrial large ribosomal subunit
CL1241.Contig1_All	721	126	33.0097	0.9958	11.619	40	1.5625	0.8398	3.4737	gi|329664577|ref|NM_001205481.1|	1142	0	Bos taurus lin-54 homolog (C. elegans) (LIN54), mRNA	gi|402869365|ref|XP_003898733.1|	401	2e-110	PREDICTED: protein lin-54 homolog isoform 3 [Papio anubis]	sp|Q5RBN8|LIN54_PONAB	400	1e-111	Protein lin-54 homolog OS=Pongo abelii GN=LIN54 PE=2 SV=1	--	--	--	--	--	--	--	--	--	--	GO:0000278//mitotic cell cycle;GO:0006355//regulation of transcription, DNA-dependent	GO:0003677//DNA binding	GO:0005654//nucleoplasm
CL1242.Contig1_All	2521	470	96.9163	0.9944	12.3953	260	91.5858	0.9846	6.4575	gi|115495632|ref|NM_001076158.1|	1370	0	Bos taurus myelin protein zero-like 1 (MPZL1), mRNA >gi|79153359|gb|BC108099.1| Bos taurus myelin protein zero-like 1, mRNA (cDNA clone MGC:127916 IMAGE:30957722), complete cds	gi|115495633|ref|NP_001069626.1|	137.5	3e-30	myelin protein zero-like protein 1 precursor [Bos taurus] >gi|109892686|sp|Q32PI9.1|MPZL1_BOVIN RecName: Full=Myelin protein zero-like protein 1; Flags: Precursor >gi|79153360|gb|AAI08100.1| Myelin protein zero-like 1 [Bos taurus] >gi|88193172|gb|ABD42945.1| zero-related protein [Bos taurus] >gi|296489928|gb|DAA32041.1| myelin protein zero-like protein 1 precursor [Bos taurus]	sp|Q32PI9|MPZL1_BOVIN	137	1e-31	Myelin protein zero-like protein 1 OS=Bos taurus GN=MPZL1 PE=2 SV=1	--	--	--	--	--	K06770	4e-31	137	bta:539387	myelin protein zero	GO:0007169//transmembrane receptor protein tyrosine kinase signaling pathway;GO:0007267//cell-cell signaling	GO:0005198//structural molecule activity;GO:0005515//protein binding	GO:0005887//integral to plasma membrane
CL1245.Contig1_All	1800	13	64.78	0.995	0.4802	3	52.4444	0.9976	0.1044	gi|402691863|ref|NM_001045886.2|	2720	0	Bos taurus phenazine biosynthesis-like protein domain containing (PBLD), mRNA	gi|114052683|ref|NP_001039351.1|	566.6	1e-159	phenazine biosynthesis-like domain-containing protein [Bos taurus] >gi|110279047|sp|Q2HJF4.1|PBLD_BOVIN RecName: Full=Phenazine biosynthesis-like domain-containing protein >gi|88682907|gb|AAI05466.1| Phenazine biosynthesis-like protein domain containing [Bos taurus] >gi|296472115|gb|DAA14230.1| phenazine biosynthesis-like domain-containing protein [Bos taurus]	sp|Q2HJF4|PBLD_BOVIN	566	5e-161	Phenazine biosynthesis-like domain-containing protein OS=Bos taurus GN=PBLD PE=2 SV=1	PA2770	177	5e-44	COG0384	Predicted epimerase, PhzC/PhzF homolog	K06998	2e-160	566	bta:504417		GO:0009058//biosynthetic process	GO:0016853//isomerase activity	-
CL1246.Contig3_All	1027	12	60.3252	0.9961	0.7769	8	44.4668	0.996	0.4877	gi|402693380|ref|NM_001079771.2|	1382	0	Bos taurus SPARC related modular calcium binding 1 (SMOC1), mRNA	gi|355693395|gb|EHH27998.1|	71.6	6e-11	hypothetical protein EGK_18330, partial [Macaca mulatta]	sp|Q8BLY1|SMOC1_MOUSE	457	2e-128	SPARC-related modular calcium-binding protein 1 OS=Mus musculus GN=Smoc1 PE=2 SV=2	--	--	--	--	--	K06826	1e-10	67.8	cfa:488958	nidogen (entactin)	GO:0060173//limb development;GO:0045667//regulation of osteoblast differentiation;GO:0010811//positive regulation of cell-substrate adhesion;GO:0007165//signal transduction;GO:0001654//eye development;GO:0030198//extracellular matrix organization	GO:0050840//extracellular matrix binding;GO:0005509//calcium ion binding	GO:0005604//basement membrane
CL1247.Contig1_All	2338	14	90.7421	0.9996	0.3981	2	54.8737	0.9795	0.0536	gi|402691929|ref|NM_001101986.2|	1235	0	Bos taurus inositol polyphosphate-5-phosphatase K (INPP5K), mRNA	gi|298231141|ref|NP_001177221.1|	233.8	2e-59	inositol polyphosphate 5-phosphatase K [Sus scrofa] >gi|294336032|gb|ADE62527.1| skeletal muscle- and kidney-enriched inositol phosphatase [Sus scrofa]	sp|Q9BT40|INP5K_HUMAN	456	8e-128	Inositol polyphosphate 5-phosphatase K OS=Homo sapiens GN=INPP5K PE=1 SV=3	YIL002c_2	100	9e-21	COG5411	Phosphatidylinositol 5-phosphate phosphatase	K01106	1e-151	538	ssc:100462756	inositol-1,4,5-trisphosphate 5-phosphatase [EC:3.1.3.56]	GO:0045892//negative regulation of transcription, DNA-dependent;GO:0010829//negative regulation of glucose transport;GO:0045719//negative regulation of glycogen biosynthetic process;GO:0090315//negative regulation of protein targeting to membrane;GO:0001701//in utero embryonic development;GO:0045869//negative regulation of retroviral genome replication;GO:0071364//cellular response to epidermal g…	GO:0034485//phosphatidylinositol-3,4,5-trisphosphate 5-phosphatase activity;GO:0005000//vasopressin receptor activity;GO:0046030//inositol trisphosphate phosphatase activity;GO:0016312//inositol bisphosphate phosphatase activity	GO:0043005//neuron projection;GO:0005802//trans-Golgi network;GO:0005783//endoplasmic reticulum;GO:0005829//cytosol;GO:0048471//perinuclear region of cytoplasm;GO:0005634//nucleus;GO:0032587//ruffle membrane
CL1249.Contig1_All	917	16	35.1897	0.9978	1.1601	6	15.4696	0.9559	0.4097	gi|402692920|ref|NM_001034571.2|	835	0	Bos taurus DEAD (Asp-Glu-Ala-As) box polypeptide 19A (DDX19A), mRNA	gi|61554048|gb|AAX46499.1|	253.4	9e-66	DDX19-like protein [Bos taurus]	sp|Q3ZBV2|DD19A_BOVIN	253	4e-67	ATP-dependent RNA helicase DDX19A OS=Bos taurus GN=DDX19A PE=2 SV=1	SPAC1F7.02c	50.1	5e-06	COG0513	Superfamily II DNA and RNA helicases	K01529	1e-66	253	bta:529929	[EC:3.6.1.-]	GO:0051028//mRNA transport;GO:0015031//protein transport	GO:0008026//ATP-dependent helicase activity;GO:0003723//RNA binding;GO:0005524//ATP binding	GO:0005737//cytoplasm;GO:0005643//nuclear pore;GO:0031965//nuclear membrane
CL1250.Contig1_All	2943	769	53.5012	0.9969	17.3727	525	42.2932	0.9981	11.1695	gi|156120970|ref|NM_001102162.1|	4034	0	Bos taurus transmembrane protein 63A (TMEM63A), mRNA >gi|154425918|gb|BC151398.1| Bos taurus transmembrane protein 63A, mRNA (cDNA clone MGC:166315 IMAGE:8629442), complete cds	gi|156120971|ref|NP_001095632.1|	1479.2	0	transmembrane protein 63A [Bos taurus] >gi|154425919|gb|AAI51399.1| TMEM63A protein [Bos taurus] >gi|296479272|gb|DAA21387.1| transmembrane protein 63A [Bos taurus]	sp|O94886|TM63A_HUMAN	1390	0	Transmembrane protein 63A OS=Homo sapiens GN=TMEM63A PE=1 SV=3	SPAC2G11.09	82.8	3e-15	COG5594	Uncharacterized integral membrane protein	K00728	2e-33	145	ssc:100155173	dolichyl-phosphate-mannose-protein mannosyltransferase [EC:2.4.1.109]	-	GO:0000166//nucleotide binding	GO:0016021//integral to membrane;GO:0005765//lysosomal membrane
CL1252.Contig2_All	2214	609	75.3112	0.9855	18.2882	238	76.6757	0.998	6.7308	gi|300798305|ref|NM_001191122.1|	3893	0	Bos taurus jumonji domain containing 1C (JMJD1C), mRNA	gi|300798306|ref|NP_001178051.1|	1464.5	0	probable JmjC domain-containing histone demethylation protein 2C [Bos taurus] >gi|296472198|gb|DAA14313.1| jumonji domain containing 1C [Bos taurus]	sp|Q15652|JHD2C_HUMAN	1390	0	Probable JmjC domain-containing histone demethylation protein 2C OS=Homo sapiens GN=JMJD1C PE=1 SV=2	--	--	--	--	--	K11449	0	1464	bta:781067	jumonji domain-containing protein 1C [EC:1.14.11.-]	-	-	-
CL1253.Contig1_All	1200	201	113.873	0.9875	11.1364	157	88.0291	0.9852	8.1919	gi|145279640|ref|NM_173896.2|	1665	0	Bos taurus betacellulin (BTC), mRNA >gi|126010697|gb|BC133541.1| Bos taurus betacellulin, mRNA (cDNA clone MGC:155325 IMAGE:8134467), complete cds	gi|145279641|ref|NP_776321.2|	367.1	9e-100	probetacellulin precursor [Bos taurus] >gi|126010698|gb|AAI33542.1| Betacellulin [Bos taurus] >gi|296486411|gb|DAA28524.1| probetacellulin precursor [Bos taurus]	sp|Q9TTC5|BTC_BOVIN	365	8e-101	Probetacellulin OS=Bos taurus GN=BTC PE=2 SV=1	--	--	--	--	--	K09783	1e-100	367	bta:280737	betacellulin	GO:0008284//positive regulation of cell proliferation;GO:0051781//positive regulation of cell division;GO:0043066//negative regulation of apoptotic process	GO:0008083//growth factor activity;GO:0005154//epidermal growth factor receptor binding	GO:0005615//extracellular space;GO:0005886//plasma membrane;GO:0016021//integral to membrane
CL1254.Contig4_All	892	77	142.774	0.9978	5.7393	99	99.3582	0.9676	6.9492	gi|402692404|ref|NM_001080268.2|	1614	0	Bos taurus U2 small nuclear RNA auxiliary factor 1 (U2AF1), mRNA	gi|390478246|ref|XP_002761504.2|	53.5	1e-139	PREDICTED: uncharacterized protein LOC100415206 [Callithrix jacchus]	sp|A1A4K8|U2AF1_BOVIN	496	2e-140	Splicing factor U2AF 35 kDa subunit OS=Bos taurus GN=U2AF1 PE=2 SV=1	--	--	--	--	--	K12836	5e-146	517	ptr:737227	splicing factor U2AF 35 kDa subunit	GO:0006369//termination of RNA polymerase II transcription;GO:0000398//mRNA splicing, via spliceosome;GO:0031124//mRNA 3'-end processing;GO:0006406//mRNA export from nucleus	GO:0003723//RNA binding;GO:0008270//zinc ion binding;GO:0050733//RS domain binding;GO:0000166//nucleotide binding	GO:0015030//Cajal body;GO:0005730//nucleolus;GO:0016607//nuclear speck;GO:0071013//catalytic step 2 spliceosome
CL1255.Contig2_All	5531	681	69.5654	0.9948	8.1861	303	219.225	0.9983	3.4301	gi|166157489|ref|NM_001113764.1|	6788	0	Bos taurus tyrosine kinase 2 (TYK2), mRNA	gi|166157490|ref|NP_001107236.1|	2344.7	0	non-receptor tyrosine-protein kinase TYK2 [Bos taurus] >gi|296485811|gb|DAA27926.1| tyrosine kinase 2 [Bos taurus]	sp|P29597|TYK2_HUMAN	1965	0	Non-receptor tyrosine-protein kinase TYK2 OS=Homo sapiens GN=TYK2 PE=1 SV=3	YAR019c	89.7	5e-17	COG0515	Serine/threonine protein kinase	K11219	0	2344	bta:512484	non-receptor tyrosine kinase [EC:2.7.10.2]	GO:0006468//protein phosphorylation;GO:0007243//intracellular protein kinase cascade;GO:0060338//regulation of type I interferon-mediated signaling pathway	GO:0005131//growth hormone receptor binding;GO:0005524//ATP binding;GO:0004715//non-membrane spanning protein tyrosine kinase activity	GO:0005829//cytosol;GO:0005856//cytoskeleton;GO:0016020//membrane;GO:0005634//nucleus
CL1260.Contig1_All	3488	647	35.2027	0.998	12.3327	753	24.0474	0.9969	13.5171	gi|139949089|ref|NM_001083687.1|	6010	0	Bos taurus ArfGAP with coiled-coil, ankyrin repeat and PH domains 3 (ACAP3), mRNA >gi|134024741|gb|BC134639.1| Bos taurus ArfGAP with coiled-coil, ankyrin repeat and PH domains 3, mRNA (cDNA clone MGC:151806 IMAGE:8469854), complete cds	gi|139949090|ref|NP_001077156.1|	1356.3	0	arf-GAP with coiled-coil, ANK repeat and PH domain-containing protein 3 [Bos taurus] >gi|134024742|gb|AAI34640.1| ACAP3 protein [Bos taurus]	sp|Q96P50|ACAP3_HUMAN	1234	0	Arf-GAP with coiled-coil, ANK repeat and PH domain-containing protein 3 OS=Homo sapiens GN=ACAP3 PE=2 SV=2	SPAC26A3.10_2	105	7e-22	COG5347	GTPase-activating protein that regulates ARFs (ADP-ribosylation factors), involved in ARF-mediated vesicular transport	K12489	0	1356	bta:515444	Arf-GAP with coiled-coil, ANK repeat and PH domain-containing protein	GO:0032312//regulation of ARF GTPase activity;GO:0046847//filopodium assembly	GO:0008060//ARF GTPase activator activity;GO:0008270//zinc ion binding;GO:0005543//phospholipid binding;GO:0008093//cytoskeletal adaptor activity;GO:0017124//SH3 domain binding	-
CL1261.Contig1_All	1286	101	27.1625	0.9969	5.2217	85	19.5513	0.9936	4.1385	gi|402746865|ref|NM_001038124.2|	2224	0	Bos taurus polymerase (RNA) I polypeptide C, 30kDa (POLR1C), mRNA	gi|84000223|ref|NP_001033213.1|	690.6	0	DNA-directed RNA polymerases I and III subunit RPAC1 [Bos taurus] >gi|122143987|sp|Q32L22.1|RPAC1_BOVIN RecName: Full=DNA-directed RNA polymerases I and III subunit RPAC1; Short=DNA-directed RNA polymerase I subunit C; Short=RNA polymerases I and III subunit AC1 >gi|81673907|gb|AAI09804.1| Polymerase (RNA) I polypeptide C, 30kDa [Bos taurus] >gi|296474425|gb|DAA16540.1| DNA-directed RNA polymeras…	sp|Q32L22|RPAC1_BOVIN	690	0	DNA-directed RNA polymerases I and III subunit RPAC1 OS=Bos taurus GN=POLR1C PE=2 SV=1	SPBC1289.07c	340	2e-93	COG0202	DNA-directed RNA polymerase, alpha subunit/40 kD subunit	K03027	0	690	bta:516337	DNA-directed RNA polymerases I and III subunit RPAC1	GO:0006362//transcription elongation from RNA polymerase I promoter;GO:0006386//termination of RNA polymerase III transcription;GO:0006363//termination of RNA polymerase I transcription;GO:0006361//transcription initiation from RNA polymerase I promoter;GO:0006385//transcription elongation from RNA polymerase III promoter	GO:0003899//DNA-directed RNA polymerase activity;GO:0003677//DNA binding;GO:0046983//protein dimerization activity	GO:0005736//DNA-directed RNA polymerase I complex;GO:0005654//nucleoplasm
CL1262.Contig2_All	2212	260	174.779	0.9973	7.8148	273	354.935	0.9862	7.7276	gi|329663479|ref|NM_001205594.1|	3885	0	Bos taurus phosphoenolpyruvate carboxykinase 2 (mitochondrial) (PCK2), nuclear gene encoding mitochondrial protein, mRNA	gi|329663480|ref|NP_001192523.1|	1310	0	phosphoenolpyruvate carboxykinase [GTP], mitochondrial [Bos taurus] >gi|296483725|gb|DAA25840.1| phosphoenolpyruvate carboxykinase 2 (mitochondrial) [Bos taurus]	sp|Q16822|PCKGM_HUMAN	1256	0	Phosphoenolpyruvate carboxykinase [GTP], mitochondrial OS=Homo sapiens GN=PCK2 PE=1 SV=3	CPn0851	649	0	COG1274	Phosphoenolpyruvate carboxykinase (GTP)	K01596	0	1310	bta:282856	phosphoenolpyruvate carboxykinase (GTP) [EC:4.1.1.32]	GO:0006107//oxaloacetate metabolic process;GO:0051384//response to glucocorticoid stimulus;GO:0016310//phosphorylation;GO:0006094//gluconeogenesis	GO:0030145//manganese ion binding;GO:0005515//protein binding;GO:0016301//kinase activity;GO:0004613//phosphoenolpyruvate carboxykinase (GTP) activity;GO:0005525//GTP binding	GO:0005759//mitochondrial matrix
CL1263.Contig2_All	2148	18	37.0424	0.9986	0.5571	20	9.9673	0.9722	0.583	gi|300795424|ref|NM_001192505.1|	2849	0	Bos taurus phosphatidylinositol glycan anchor biosynthesis, class V (PIGV), mRNA	gi|300795425|ref|NP_001179434.1|	55.5	0	GPI mannosyltransferase 2 [Bos taurus] >gi|296490057|gb|DAA32170.1| phosphatidylinositol glycan anchor biosynthesis, class V [Bos taurus]	sp|Q9NUD9|PIGV_HUMAN	825	0	GPI mannosyltransferase 2 OS=Homo sapiens GN=PIGV PE=1 SV=1	SPAC18B11.05	128	3e-29	COG5542	Predicted integral membrane protein	K07542	0	936	bta:519213	phosphatidylinositol glycan, class V [EC:2.4.1.-]	GO:0006501//C-terminal protein lipidation;GO:0016254//preassembly of GPI anchor in ER membrane	GO:0000030//mannosyltransferase activity	GO:0005789//endoplasmic reticulum membrane;GO:0016021//integral to membrane
CL1264.Contig2_All	1315	55	43.1285	0.9992	2.7808	32	61.4259	0.9991	1.5237	gi|402691647|ref|NM_001079788.2|	1903	0	Bos taurus cyclin H (CCNH), mRNA	gi|348587514|ref|XP_003479512.1|	636	1e-180	PREDICTED: cyclin-H-like [Cavia porcellus]	sp|P51946|CCNH_HUMAN	634	0	Cyclin-H OS=Homo sapiens GN=CCNH PE=1 SV=1	YPR025c	119	1e-26	COG5333	Cdk activating kinase (CAK)/RNA polymerase II transcription initiation/nucleotide excision repair factor TFIIH/TFIIK, cyclin H subunit	K06634	0	646	cfa:479156	cyclin H	GO:0006367//transcription initiation from RNA polymerase II promoter;GO:0000718//nucleotide-excision repair, DNA damage removal;GO:0006370//7-methylguanosine mRNA capping;GO:0006362//transcription elongation from RNA polymerase I promoter;GO:0000080//G1 phase of mitotic cell cycle;GO:0006283//transcription-coupled nucleotide-excision repair;GO:0006363//termination of RNA polymerase I transcriptio…	GO:0008094//DNA-dependent ATPase activity;GO:0019901//protein kinase binding;GO:0008353//RNA polymerase II carboxy-terminal domain kinase activity	GO:0005675//holo TFIIH complex;GO:0019907//cyclin-dependent protein kinase activating kinase holoenzyme complex
CL1265.Contig2_All	5435	1223	42.474	0.9982	14.9609	1761	38.7435	0.9738	20.2874	gi|300796293|ref|NM_001192292.1|	6365	0	Bos taurus acyl-CoA dehydrogenase family, member 10 (ACAD10), mRNA	gi|300796294|ref|NP_001179221.1|	1951.8	0	acyl-CoA dehydrogenase family member 10 [Bos taurus] >gi|296478575|gb|DAA20690.1| acyl-Coenzyme A dehydrogenase family, member 10 [Bos taurus]	sp|Q6JQN1|ACD10_HUMAN	1772	0	Acyl-CoA dehydrogenase family member 10 OS=Homo sapiens GN=ACAD10 PE=2 SV=1	CC0690	432	2e-120	COG1960	Acyl-CoA dehydrogenases	K11729	0	1951	bta:511425	acyl-CoA dehydrogenase family member 10	GO:0055114//oxidation-reduction process	GO:0050660//flavin adenine dinucleotide binding;GO:0016772//transferase activity, transferring phosphorus-containing groups;GO:0016787//hydrolase activity;GO:0003995//acyl-CoA dehydrogenase activity	GO:0005739//mitochondrion
CL127.Contig2_All	663	251	80.3922	0.9623	25.1705	599	151.901	0.9886	56.569	gi|402743853|ref|NM_001037601.2|	967	0	Bos taurus coiled-coil-helix-coiled-coil-helix domain containing 5 (CHCHD5), mRNA	gi|83035073|ref|NP_001032690.1|	228.8	1e-58	coiled-coil-helix-coiled-coil-helix domain-containing protein 5 [Bos taurus] >gi|81674069|gb|AAI09557.1| Coiled-coil-helix-coiled-coil-helix domain containing 5 [Bos taurus] >gi|296474886|gb|DAA17001.1| coiled-coil-helix-coiled-coil-helix domain containing 5-like [Bos taurus] >gi|296482472|gb|DAA24587.1| coiled-coil-helix-coiled-coil-helix domain containing 5 [Bos taurus]	sp|Q9BSY4|CHCH5_HUMAN	213	3e-55	Coiled-coil-helix-coiled-coil-helix domain-containing protein 5 OS=Homo sapiens GN=CHCHD5 PE=2 SV=1	--	--	--	--	--	K15180	5e-08	58.2	spu:575589	negative elongation factor B	-	-	-
CL1270.Contig1_All	819	479	111.162	0.978	38.8851	584	65.0754	0.9673	44.6472	gi|74354799|gb|BC102300.1|	1170	0	Bos taurus non-metastatic cells 2, protein (NM23B) expressed in, mRNA (cDNA clone MGC:127630 IMAGE:7948126), complete cds	gi|115496892|ref|NP_001069844.1|	308.5	2e-82	nucleoside diphosphate kinase B [Bos taurus] >gi|115311823|sp|Q3T0Q4.1|NDKB_BOVIN RecName: Full=Nucleoside diphosphate kinase B; Short=NDK B; Short=NDP kinase B; AltName: Full=Histidine protein kinase NDKB >gi|74354800|gb|AAI02301.1| Non-metastatic cells 2, protein (NM23B) expressed in [Bos taurus]	sp|Q3T0Q4|NDKB_BOVIN	308	9e-84	Nucleoside diphosphate kinase B OS=Bos taurus GN=NME2 PE=1 SV=1	YKL067w	199	4e-51	COG0105	Nucleoside diphosphate kinase	K00940	3e-83	308	bta:615447	nucleoside-diphosphate kinase [EC:2.7.4.6]	GO:0007595//lactation;GO:0007155//cell adhesion;GO:0043066//negative regulation of apoptotic process;GO:0006241//CTP biosynthetic process;GO:0006355//regulation of transcription, DNA-dependent;GO:0045618//positive regulation of keratinocyte differentiation;GO:0015949//nucleobase-containing small molecule interconversion;GO:0006183//GTP biosynthetic process;GO:0006228//UTP biosynthetic process;GO:…	GO:0004673//protein histidine kinase activity;GO:0004550//nucleoside diphosphate kinase activity;GO:0005525//GTP binding;GO:0042802//identical protein binding;GO:0003677//DNA binding;GO:0000287//magnesium ion binding;GO:0003700//sequence-specific DNA binding transcription factor activity;GO:0004536//deoxyribonuclease activity;GO:0005524//ATP binding	GO:0030027//lamellipodium;GO:0005829//cytosol;GO:0001726//ruffle;GO:0005886//plasma membrane;GO:0005634//nucleus;GO:0005739//mitochondrion
CL1271.Contig1_All	2037	36	43.3706	0.999	1.175	18	44.8381	0.999	0.5533	gi|157279994|ref|NM_001105043.1|	1691	0	Bos taurus dipeptidyl-peptidase 7 (DPP7), mRNA >gi|151556162|gb|BC149045.1| Bos taurus dipeptidyl-peptidase 7, mRNA (cDNA clone MGC:151556 IMAGE:8213006), complete cds	gi|157279995|ref|NP_001098513.1|	136	3e-86	dipeptidyl peptidase 2 precursor [Bos taurus] >gi|151556163|gb|AAI49046.1| DPP7 protein [Bos taurus]	sp|Q9ET22|DPP2_MOUSE	531	2e-150	Dipeptidyl peptidase 2 OS=Mus musculus GN=Dpp7 PE=2 SV=2	--	--	--	--	--	K01276	2e-180	633	bta:100125760	dipeptidyl-peptidase II [EC:3.4.14.2]	GO:0006508//proteolysis	GO:0008239//dipeptidyl-peptidase activity;GO:0004177//aminopeptidase activity;GO:0008236//serine-type peptidase activity	GO:0016023//cytoplasmic membrane-bounded vesicle;GO:0005764//lysosome;GO:0005576//extracellular region;GO:0005829//cytosol
CL1272.Contig1_All	2791	833	64.3572	0.9706	19.8434	1165	123.724	0.9996	26.1355	gi|84000106|ref|NM_001038065.1|	4165	0	Bos taurus glycoprotein (transmembrane) nmb (GPNMB), mRNA >gi|83405311|gb|BC111183.1| Bos taurus glycoprotein (transmembrane) nmb, mRNA (cDNA clone MGC:133733 IMAGE:8057645), complete cds	gi|296488595|gb|DAA30708.1|	1102	0	glycoprotein (transmembrane) nmb [Bos taurus]	sp|Q14956|GPNMB_HUMAN	916	0	Transmembrane glycoprotein NMB OS=Homo sapiens GN=GPNMB PE=1 SV=2	--	--	--	--	--	--	--	--	--	--	GO:0008285//negative regulation of cell proliferation;GO:0007155//cell adhesion	GO:0008201//heparin binding;GO:0005178//integrin binding	GO:0005887//integral to plasma membrane;GO:0042470//melanosome
CL1276.Contig1_All	1843	186	44.56	0.9995	6.71	76	22.0391	0.9808	2.582	gi|115497717|ref|NM_001075593.1|	2868	0	Bos taurus pleckstrin homology domain containing, family A (phosphoinositide binding specific) member 1 (PLEKHA1), mRNA >gi|113912204|gb|BC122736.1| Bos taurus pleckstrin homology domain containing, family A (phosphoinositide binding specific) member 1, mRNA (cDNA clone MGC:152014 IMAGE:8415874), complete cds	gi|115497718|ref|NP_001069061.1|	771.2	0	pleckstrin homology domain-containing family A member 1 [Bos taurus] >gi|113912205|gb|AAI22737.1| Pleckstrin homology domain containing, family A (phosphoinositide binding specific) member 1 [Bos taurus] >gi|296472578|gb|DAA14693.1| pleckstrin homology domain containing, family A (phosphoinositide binding specific) member 1 [Bos taurus]	sp|Q9HB21|PKHA1_HUMAN	590	0	Pleckstrin homology domain-containing family A member 1 OS=Homo sapiens GN=PLEKHA1 PE=1 SV=2	--	--	--	--	--	K12229	1e-11	72.4	dre:550386	dual adapter for phosphotyrosine and 3-phosphotyrosine and 3-phosphoinositide	GO:0050853//B cell receptor signaling pathway;GO:0060021//palate development;GO:0031529//ruffle organization;GO:0008210//estrogen metabolic process;GO:0070301//cellular response to hydrogen peroxide;GO:0008209//androgen metabolic process;GO:0007283//spermatogenesis;GO:0060325//face morphogenesis;GO:0009791//post-embryonic development;GO:0045184//establishment of protein localization;GO:0014065//p…	GO:0030165//PDZ domain binding;GO:0043325//phosphatidylinositol-3,4-bisphosphate binding	GO:0032587//ruffle membrane;GO:0005737//cytoplasm;GO:0005730//nucleolus
CL1278.Contig2_All	880	9	35.4557	0.9614	0.68	1	51.5724	0.9914	0.0712	gi|114052157|ref|NM_001046370.1|	892	0	Bos taurus family with sequence similarity 48, member A (FAM48A), mRNA >gi|86822081|gb|BC105571.1| Bos taurus family with sequence similarity 48, member A, mRNA (cDNA clone MGC:129081 IMAGE:8121734), complete cds	gi|114052158|ref|NP_001039835.1|	204.9	3e-51	protein FAM48A [Bos taurus] >gi|86822082|gb|AAI05572.1| Family with sequence similarity 48, member A [Bos taurus]	sp|Q8NEM7|FA48A_HUMAN	133	4e-31	Protein FAM48A OS=Homo sapiens GN=FAM48A PE=1 SV=2	--	--	--	--	--	--	--	--	--	--	GO:0007369//gastrulation;GO:0006914//autophagy	GO:0005515//protein binding	GO:0070461//SAGA-type complex
CL1279.Contig3_All	4833	91	114.121	0.9998	1.2519	58	12.9534	0.6788	0.7514	gi|157427833|ref|NM_001105354.1|	8829	0	Bos taurus diphosphoinositol pentakisphosphate kinase 1 (PPIP5K1), mRNA >gi|157279360|gb|BC153248.1| Bos taurus histidine acid phosphatase domain containing 2A, mRNA (cDNA clone MGC:166325 IMAGE:8227941), complete cds	gi|157427834|ref|NP_001098824.1|	2932.1	0	inositol hexakisphosphate and diphosphoinositol-pentakisphosphate kinase 1 [Bos taurus] >gi|166227816|sp|A7Z050.1|VIP1_BOVIN RecName: Full=Inositol hexakisphosphate and diphosphoinositol-pentakisphosphate kinase 1; AltName: Full=Diphosphoinositol pentakisphosphate kinase 1; AltName: Full=Histidine acid phosphatase domain-containing protein 2A; AltName: Full=InsP6 and PP-IP5 kinase 1 >gi|157279361…	sp|A7Z050|VIP1_BOVIN	2932	0	Inositol hexakisphosphate and diphosphoinositol-pentakisphosphate kinase 1 OS=Bos taurus GN=PPIP5K1 PE=2 SV=1	--	--	--	--	--	K13024	0	2932	bta:510684	inositol hexakisphosphate/diphosphoinositol-pentakisphosphate kinase [EC:2.7.4.21 2.7.4.24]	GO:0006020//inositol metabolic process	GO:0052723//inositol hexakisphosphate 1-kinase activity;GO:0003993//acid phosphatase activity;GO:0000832//inositol hexakisphosphate 5-kinase activity;GO:0000827//inositol-1,3,4,5,6-pentakisphosphate kinase activity;GO:0016301//kinase activity;GO:0052724//inositol hexakisphosphate 3-kinase activity;GO:0005524//ATP binding;GO:0033857//diphosphoinositol-pentakisphosphate kinase activity	GO:0005730//nucleolus;GO:0005829//cytosol
CL1280.Contig2_All	1721	26	116.492	0.9959	1.0044	12	9222.77	0.9982	0.4366	gi|402692096|ref|NM_001076995.2|	1911	0	Bos taurus angio-associated, migratory cell protein (AAMP), mRNA	gi|390464911|ref|XP_002749824.2|	216.9	2e-54	PREDICTED: angio-associated migratory cell protein [Callithrix jacchus]	sp|Q3SZK1|AAMP_BOVIN	674	0	Angio-associated migratory cell protein OS=Bos taurus GN=AAMP PE=2 SV=1	all0438_2	88.2	4e-17	COG2319	FOG: WD40 repeat	K14818	5e-145	515	gga:769880	ribosome assembly protein SQT1	GO:0030154//cell differentiation;GO:0045766//positive regulation of angiogenesis;GO:0010595//positive regulation of endothelial cell migration;GO:0014909//smooth muscle cell migration	GO:0008201//heparin binding	GO:0005737//cytoplasm;GO:0009986//cell surface;GO:0005886//plasma membrane
CL1281.Contig2_All	549	17651	6204.92	0.9909	2137.61	26233	399.628	0.829	2991.86	gi|402691688|ref|NM_001015512.3|	999	0	Bos taurus ribosomal protein L26 (RPL26), mRNA	gi|296480924|gb|DAA23039.1|	301.6	1e-80	ribosomal protein L26-like [Bos taurus]	sp|P61255|RL26_MOUSE	289	2e-78	60S ribosomal protein L26 OS=Mus musculus GN=Rpl26 PE=2 SV=1	SPBC29B5.03c	150	1e-36	COG0198	Ribosomal protein L24	K02898	2e-79	294	gga:396400	large subunit ribosomal protein L26e	GO:0006413//translational initiation;GO:0019083//viral transcription;GO:0006364//rRNA processing;GO:0042273//ribosomal large subunit biogenesis;GO:0006414//translational elongation;GO:0006415//translational termination;GO:0006614//SRP-dependent cotranslational protein targeting to membrane;GO:0000184//nuclear-transcribed mRNA catabolic process, nonsense-mediated decay	GO:0003723//RNA binding;GO:0003735//structural constituent of ribosome;GO:0005515//protein binding	GO:0022625//cytosolic large ribosomal subunit
CL1282.Contig1_All	269	292	366.543	0.9963	72.1709	226	17.1946	0.7738	52.6044	gi|93205066|ref|NM_001017950.2|	408	1e-111	Bos taurus follistatin-like 1 (FSTL1), mRNA >gi|92096608|gb|BC114758.1| Bos taurus follistatin-like 1, mRNA (cDNA clone MGC:137830 IMAGE:8086270), complete cds	--	--	--	--	--	--	--	--	--	--	--	--	--	--	--	--	--	--	-	-	-
CL1283.Contig2_All	228	3	8.7719	0.5877	0.8748	152	48.7903	0.9972	41.7421	gi|157824800|gb|EU176819.1|	444	1e-122	Ovis aries MHC class II beta domain (DQB2), MHC class II alpha domain (DQA2), MHC class II beta domain (DQB1), MHC class II alpha domain (DQA1), and MHC class II beta domain (DRB1) genes, complete cds	--	--	--	--	--	--	--	--	--	--	--	--	--	--	--	--	--	--	-	-	-
CL1284.Contig2_All	720	148	38.4542	0.9986	13.6666	179	80.4772	0.9929	15.5663	gi|151554431|gb|BC149785.1|	1269	0	Bos taurus ArfGAP with coiled-coil, ankyrin repeat and PH domains 1, mRNA (cDNA clone IMAGE:8226841), partial cds	gi|151554432|gb|AAI49786.1|	442.2	9e-123	ACAP1 protein [Bos taurus]	sp|A5PK26|ACAP1_BOVIN	436	2e-122	Arf-GAP with coiled-coil, ANK repeat and PH domain-containing protein 1 OS=Bos taurus GN=ACAP1 PE=2 SV=1	FN0178	54.7	2e-07	COG0666	FOG: Ankyrin repeat	K12489	8e-122	436	bta:508582	Arf-GAP with coiled-coil, ANK repeat and PH domain-containing protein	GO:0006629//lipid metabolic process;GO:0035556//intracellular signal transduction;GO:0032312//regulation of ARF GTPase activity;GO:0015031//protein transport	GO:0004629//phospholipase C activity;GO:0008060//ARF GTPase activator activity;GO:0008270//zinc ion binding;GO:0004871//signal transducer activity;GO:0005543//phospholipid binding	GO:0005622//intracellular
CL1285.Contig1_All	2363	585	226.534	0.9932	16.4598	348	31.5624	0.998	9.2211	gi|148839050|dbj|AB325580.1|	3717	0	Bos taurus GLB1 mRNA for galactosidase, beta 1, complete cds	gi|78042544|ref|NP_001030215.1|	1287.7	0	beta-galactosidase precursor [Bos taurus] >gi|75057630|sp|Q58D55.1|BGAL_BOVIN RecName: Full=Beta-galactosidase; AltName: Full=Acid beta-galactosidase; Short=Lactase; Flags: Precursor >gi|61554628|gb|AAX46589.1| galactosidase, beta 1 [Bos taurus] >gi|148839051|dbj|BAF64285.1| galactosidase, beta 1 [Bos taurus]	sp|Q58D55|BGAL_BOVIN	1287	0	Beta-galactosidase OS=Bos taurus GN=GLB1 PE=2 SV=1	XF0840	363	5e-100	COG1874	Beta-galactosidase	K12309	0	1287	bta:507188	beta-galactosidase [EC:3.2.1.23]	GO:0006644//phospholipid metabolic process;GO:0006687//glycosphingolipid metabolic process;GO:0019388//galactose catabolic process;GO:0042340//keratan sulfate catabolic process;GO:0044281//small molecule metabolic process	GO:0043169//cation binding;GO:0016936//galactoside binding;GO:0004565//beta-galactosidase activity;GO:0005515//protein binding	GO:0043202//lysosomal lumen;GO:0048471//perinuclear region of cytoplasm
CL1286.Contig1_All	2443	341	36.4855	0.998	9.2803	338	15.625	0.9978	8.6628	gi|164451460|ref|NM_001046094.2|	2629	0	Bos taurus coiled-coil domain containing 82 (CCDC82), mRNA	gi|296480331|gb|DAA22446.1|	920.6	0	coiled-coil domain containing 82 [Bos taurus]	sp|Q8N4S0|CCD82_HUMAN	795	0	Coiled-coil domain-containing protein 82 OS=Homo sapiens GN=CCDC82 PE=1 SV=2	--	--	--	--	--	K08818	2e-10	68.9	spu:585189	cell division cycle 2-like [EC:2.7.11.22]	-	-	-
CL1287.Contig1_All	2139	67	88.8205	0.978	2.0826	73	80.1767	0.993	2.1369	gi|329663148|ref|NM_001206311.1|	3983	0	Bos taurus cyclin L1 (CCNL1), mRNA	gi|329663149|ref|NP_001193240.1|	1054.3	0	cyclin-L1 [Bos taurus]	sp|Q9UK58|CCNL1_HUMAN	1041	0	Cyclin-L1 OS=Homo sapiens GN=CCNL1 PE=1 SV=1	SPAC1296.05c	124	5e-28	COG5333	Cdk activating kinase (CAK)/RNA polymerase II transcription initiation/nucleotide excision repair factor TFIIH/TFIIK, cyclin H subunit	K15188	2e-26	122	aag:AaeL_AAEL004839	cyclin T	GO:0000075//cell cycle checkpoint;GO:0006268//DNA unwinding involved in replication;GO:0006355//regulation of transcription, DNA-dependent;GO:0000079//regulation of cyclin-dependent protein kinase activity;GO:0006396//RNA processing;GO:0000084//S phase of mitotic cell cycle;GO:0000082//G1/S transition of mitotic cell cycle;GO:0000216//M/G1 transition of mitotic cell cycle;GO:0006270//DNA replicat…	GO:0042393//histone binding;GO:0019901//protein kinase binding;GO:0046872//metal ion binding;GO:0004386//helicase activity;GO:0003688//DNA replication origin binding;GO:0005524//ATP binding	GO:0000785//chromatin;GO:0008023//transcription elongation factor complex;GO:0016607//nuclear speck;GO:0005737//cytoplasm;GO:0042555//MCM complex;GO:0005664//nuclear origin of replication recognition complex
CL1288.Contig2_All	1580	362	52.3316	0.9956	15.2329	266	8.5227	0.9716	10.5412	gi|84370088|ref|NM_001038532.1|	2418	0	Bos taurus integrin alpha FG-GAP repeat containing 1 (ITFG1), mRNA >gi|83638524|gb|BC109490.1| Bos taurus integrin alpha FG-GAP repeat containing 1, mRNA (cDNA clone MGC:128970 IMAGE:8120775), complete cds	gi|84370089|ref|NP_001033621.1|	322.4	3e-86	T-cell immunomodulatory protein precursor [Bos taurus] >gi|83638525|gb|AAI09491.1| Integrin alpha FG-GAP repeat containing 1 [Bos taurus] >gi|296477947|gb|DAA20062.1| integrin alpha FG-GAP repeat containing 1 [Bos taurus]	sp|Q95KC8|TIP_MACFA	318	2e-86	T-cell immunomodulatory protein (Fragment) OS=Macaca fascicularis GN=ITFG1 PE=2 SV=2	--	--	--	--	--	--	--	--	--	--	GO:0007229//integrin-mediated signaling pathway	-	GO:0005576//extracellular region;GO:0016021//integral to membrane
CL1289.Contig4_All	2259	0	21.8681	0.9469	0	10	178.196	0.9934	0.2772	gi|294862247|ref|NM_001177596.1|	3019	0	Bos taurus solute carrier family 24 (sodium/potassium/calcium exchanger), member 6 (SLC24A6), mRNA	gi|294862248|ref|NP_001171067.1|	630.6	1e-178	sodium/potassium/calcium exchanger 6 precursor [Bos taurus]	sp|Q6J4K2|NCKX6_HUMAN	566	5e-161	Sodium/potassium/calcium exchanger 6 OS=Homo sapiens GN=SLC24A6 PE=2 SV=2	SPAC3A12.06c	132	3e-30	COG0530	Ca2+/Na+ antiporter	K13754	1e-179	630	bta:508887	solute carrier family 24 (sodium/potassium/calcium exchanger), member 6	GO:0006851//mitochondrial calcium ion transport;GO:0050896//response to stimulus;GO:0055085//transmembrane transport;GO:0006814//sodium ion transport	GO:0015297//antiporter activity	GO:0005886//plasma membrane;GO:0016021//integral to membrane
CL129.Contig1_All	1807	2	209.906	0.9983	0.0736	2	206.832	0.992	0.0693	gi|149643058|ref|NM_001098929.1|	2474	0	Bos taurus serine/arginine-rich splicing factor 5 (SRSF5), mRNA >gi|148878096|gb|BC146185.1| Bos taurus splicing factor, arginine/serine-rich 5, mRNA (cDNA clone MGC:166270 IMAGE:8219229), complete cds	gi|149643059|ref|NP_001092399.1|	526.2	2e-147	serine/arginine-rich splicing factor 5 [Bos taurus] >gi|148878097|gb|AAI46186.1| SFRS5 protein [Bos taurus] >gi|296482956|gb|DAA25071.1| splicing factor, arginine/serine-rich 5 [Bos taurus]	sp|Q13243|SRSF5_HUMAN	516	5e-146	Serine/arginine-rich splicing factor 5 OS=Homo sapiens GN=SRSF5 PE=1 SV=1	SPAC16.02c	164	4e-40	COG0724	RNA-binding proteins (RRM domain)	K12893	3e-148	526	bta:510474	splicing factor, arginine/serine-rich 4/5/6	GO:0006369//termination of RNA polymerase II transcription;GO:0051726//regulation of cell cycle;GO:0006355//regulation of transcription, DNA-dependent;GO:0009611//response to wounding;GO:0031124//mRNA 3'-end processing;GO:0006376//mRNA splice site selection;GO:0006406//mRNA export from nucleus	GO:0003723//RNA binding;GO:0050733//RS domain binding;GO:0000166//nucleotide binding	GO:0005730//nucleolus;GO:0016607//nuclear speck;GO:0005737//cytoplasm
CL1290.Contig2_All	462	16	6.2771	0.9221	2.3026	6	40149.5	0.9991	0.8132	gi|329112488|ref|NM_001191217.2|	769	0	Bos taurus general transcription factor IIA, 1, 19/37kDa (GTF2A1), mRNA	--	--	--	--	--	--	--	--	--	--	--	--	--	--	--	--	--	--	-	-	-
CL1291.Contig3_All	3144	248707	24313.2	0.9997	5259.41	777285	45.6869	0.9489	15479.7	gi|298110635|gb|HM236175.1|	4141	0	Ovis aries isolate r359 mitochondrion, complete genome	gi|5835557|ref|NP_008408.1|COX1_13947	617.1	1e-174	cytochrome c oxidase subunit I [Ovis aries] >gi|5921840|sp|O78749.1|COX1_SHEEP RecName: Full=Cytochrome c oxidase subunit 1; AltName: Full=Cytochrome c oxidase polypeptide I >gi|3366625|gb|AAD10098.1| cytochrome c-oxidase subunit 1 [Ovis aries] >gi|56713968|gb|AAW23975.1| cytochrome c oxidase subunit I [Ovis aries] >gi|86264090|gb|ABC87781.1| cytochrome c oxidase subunit 1 [Ovis aries] >gi|862640…	sp|O78749|COX1_SHEEP	918	0	Cytochrome c oxidase subunit 1 OS=Ovis aries GN=MT-CO1 PE=3 SV=1	CC3406	577	4e-164	COG0843	Heme/copper-type cytochrome/quinol oxidases, subunit 1	K02256	0	910	bta:3283879	cytochrome c oxidase subunit 1 [EC:1.9.3.1]	GO:0006979//response to oxidative stress;GO:0022900//electron transport chain;GO:0001516//prostaglandin biosynthetic process;GO:0008217//regulation of blood pressure;GO:0009060//aerobic respiration;GO:0006119//oxidative phosphorylation	GO:0004129//cytochrome-c oxidase activity;GO:0004666//prostaglandin-endoperoxide synthase activity;GO:0004601//peroxidase activity;GO:0016702//oxidoreductase activity, acting on single donors with incorporation of molecular oxygen, incorporation of two atoms of oxygen;GO:0009055//electron carrier activity;GO:0020037//heme binding;GO:0005506//iron ion binding	GO:0016021//integral to membrane;GO:0005743//mitochondrial inner membrane;GO:0070469//respiratory chain;GO:0005789//endoplasmic reticulum membrane;GO:0005634//nucleus
CL1292.Contig2_All	1462	62	77.9822	0.9945	2.8195	61	277.62	0.9974	2.6125	gi|115497445|ref|NM_001076147.1|	2105	0	Bos taurus sprouty homolog 2 (Drosophila) (SPRY2), mRNA >gi|115305045|gb|BC123435.1| Bos taurus sprouty homolog 2 (Drosophila), mRNA (cDNA clone MGC:139477 IMAGE:8215202), complete cds	gi|115497446|ref|NP_001069615.1|	672.2	0	protein sprouty homolog 2 [Bos taurus] >gi|122132457|sp|Q08E39.1|SPY2_BOVIN RecName: Full=Protein sprouty homolog 2; Short=Spry-2 >gi|115305046|gb|AAI23436.1| Sprouty homolog 2 (Drosophila) [Bos taurus] >gi|296481688|gb|DAA23803.1| protein sprouty homolog 2 [Bos taurus]	sp|Q08E39|SPY2_BOVIN	672	0	Protein sprouty homolog 2 OS=Bos taurus GN=SPRY2 PE=2 SV=1	--	--	--	--	--	K04704	0	672	bta:539090	sprouty	GO:0033138//positive regulation of peptidyl-serine phosphorylation;GO:0070374//positive regulation of ERK1 and ERK2 cascade;GO:0046580//negative regulation of Ras protein signal transduction;GO:0007605//sensory perception of sound;GO:0070373//negative regulation of ERK1 and ERK2 cascade;GO:0071902//positive regulation of protein serine/threonine kinase activity;GO:0040037//negative regulation of …	GO:0043539//protein serine/threonine kinase activator activity;GO:0019901//protein kinase binding;GO:0030291//protein serine/threonine kinase inhibitor activity	GO:0005829//cytosol;GO:0005874//microtubule;GO:0032587//ruffle membrane
CL1293.Contig2_All	5450	892	392.091	0.9976	10.8818	649	106.32	0.9029	7.4561	gi|329664359|ref|NM_001205965.1|	6718	0	Bos taurus laminin, alpha 4 (LAMA4), mRNA	gi|329664360|ref|NP_001192894.1|	1189.5	0	laminin subunit alpha-4 precursor [Bos taurus]	sp|Q16363|LAMA4_HUMAN	2221	0	Laminin subunit alpha-4 OS=Homo sapiens GN=LAMA4 PE=1 SV=4	MK0690	53.5	4e-06	COG0419	ATPase involved in DNA repair	K06241	0	2395	bta:529670	laminin, alpha 4	GO:0030334//regulation of cell migration;GO:0045995//regulation of embryonic development;GO:0030155//regulation of cell adhesion;GO:0001568//blood vessel development;GO:0050873//brown fat cell differentiation	GO:0005201//extracellular matrix structural constituent;GO:0005102//receptor binding	GO:0005606//laminin-1 complex
CL1296.Contig2_All	1206	43	48.0191	0.9983	2.3706	21	19.2469	0.9958	1.0903	gi|156120900|ref|NM_001102127.1|	1090	0	Bos taurus myosin, heavy chain 11, smooth muscle (MYH11), mRNA >gi|151554904|gb|BC148029.1| Bos taurus myosin, heavy chain 11, smooth muscle, mRNA (cDNA clone MGC:137876 IMAGE:8083616), complete cds	gi|156120901|ref|NP_001095597.1|	61.6	8e-08	myosin-11 [Bos taurus] >gi|151554905|gb|AAI48030.1| MYH11 protein [Bos taurus]	sp|P35748|MYH11_RABIT	378	0	Myosin-11 OS=Oryctolagus cuniculus GN=MYH11 PE=2 SV=2	SSO2249	50.1	7e-13	COG0419	ATPase involved in DNA repair	K10352	0	382	bta:530050	myosin heavy chain	GO:0048739//cardiac muscle fiber development;GO:0048251//elastic fiber assembly;GO:0006939//smooth muscle contraction;GO:0030241//skeletal muscle myosin thick filament assembly	GO:0005516//calmodulin binding;GO:0008307//structural constituent of muscle;GO:0005524//ATP binding;GO:0003774//motor activity;GO:0003779//actin binding	GO:0005859//muscle myosin complex;GO:0030016//myofibril;GO:0001725//stress fiber;GO:0042470//melanosome;GO:0030485//smooth muscle contractile fiber;GO:0032982//myosin filament
CL1297.Contig2_All	1522	162	76.6945	0.9954	7.0767	56	22.3881	0.9963	2.3038	gi|261244975|ref|NM_001166199.1|	2928	0	Ovis aries NCK adaptor protein 1 (NCK1), mRNA >gi|256665358|gb|GQ221043.1| Ovis aries NCK adaptor protein 1 (NCK1) mRNA, complete cds	gi|291399833|ref|XP_002716483.1|	776.5	0	PREDICTED: NCK adaptor protein 1 [Oryctolagus cuniculus]	sp|P16333|NCK1_HUMAN	776	0	Cytoplasmic protein NCK1 OS=Homo sapiens GN=NCK1 PE=1 SV=1	--	--	--	--	--	K07365	0	776	mcc:716807	NCK adaptor protein	GO:0007411//axon guidance;GO:0030032//lamellipodium assembly;GO:0016310//phosphorylation;GO:0042102//positive regulation of T cell proliferation;GO:0050852//T cell receptor signaling pathway;GO:0006417//regulation of translation;GO:0007172//signal complex assembly;GO:0045944//positive regulation of transcription from RNA polymerase II promoter;GO:0030838//positive regulation of actin filament pol…	GO:0016301//kinase activity;GO:0005102//receptor binding;GO:0030159//receptor signaling complex scaffold activity;GO:0019904//protein domain specific binding;GO:0008093//cytoskeletal adaptor activity	GO:0012506//vesicle membrane;GO:0005829//cytosol;GO:0005783//endoplasmic reticulum;GO:0005886//plasma membrane;GO:0005634//nucleus
CL1299.Contig1_All	953	161	43.703	0.9832	11.2322	166	57.5342	0.9932	10.9064	gi|115495860|ref|NM_001075878.1|	1735	0	Bos taurus arginyl-tRNA synthetase 2, mitochondrial (RARS2), nuclear gene encoding mitochondrial protein, mRNA >gi|112362203|gb|BC120020.1| Bos taurus arginyl-tRNA synthetase 2, mitochondrial, mRNA (cDNA clone MGC:140742 IMAGE:8275975), complete cds	gi|115495861|ref|NP_001069346.1|	630.6	3e-179	probable arginine--tRNA ligase, mitochondrial precursor [Bos taurus] >gi|122144258|sp|Q0P5H7.1|SYRM_BOVIN RecName: Full=Probable arginine--tRNA ligase, mitochondrial; AltName: Full=Arginyl-tRNA synthetase; Short=ArgRS; Flags: Precursor >gi|112362204|gb|AAI20021.1| Arginyl-tRNA synthetase 2, mitochondrial [Bos taurus] >gi|296484057|gb|DAA26172.1| arginyl-tRNA synthetase 2, mitochondrial precursor …	sp|Q0P5H7|SYRM_BOVIN	630	1e-180	Probable arginine--tRNA ligase, mitochondrial OS=Bos taurus GN=RARS2 PE=2 SV=1	YDR341c	234	1e-61	COG0018	Arginyl-tRNA synthetase	K01887	5e-180	630	bta:525894	arginyl-tRNA synthetase [EC:6.1.1.19]	GO:0006420//arginyl-tRNA aminoacylation	GO:0005524//ATP binding;GO:0004814//arginine-tRNA ligase activity	GO:0005759//mitochondrial matrix
CL1300.Contig1_All	1830	723	137.151	0.9579	26.2675	100	25.3392	0.9956	3.4215	gi|21425595|emb|AJ421481.1|	2339	0	Bos taurus X-inactivation center region, Jpx and Xist genes	--	--	--	--	--	--	--	--	--	--	--	--	--	--	--	--	--	--	-	-	-
CL1301.Contig4_All	6499	122	53.4679	0.9998	1.2481	74	22.6695	0.9492	0.7129	gi|329664367|ref|NM_001205966.1|	5878	0	Bos taurus ATG2 autophagy related 2 homolog A (S. cerevisiae) (ATG2A), mRNA	gi|359081258|ref|XP_003588102.1|	189.5	1e-45	PREDICTED: autophagy-related protein 2 homolog A [Bos taurus]	sp|Q2TAZ0|ATG2A_HUMAN	1444	0	Autophagy-related protein 2 homolog A OS=Homo sapiens GN=ATG2A PE=1 SV=3	Cgl1939	59.3	8e-08	COG0532	Translation initiation factor 2 (IF-2; GTPase)	K06236	3e-30	136	mgp:100543004	collagen, type I/II/III/V/XI, alpha	-	GO:0005515//protein binding	-
CL1305.Contig2_All	1912	864	134.399	0.9906	30.044	1001	8.6022	0.9355	32.7802	gi|87196506|ref|NM_001007806.2|	2298	0	Bos taurus prostaglandin E synthase 3 (cytosolic) (PTGES3), mRNA >gi|73587290|gb|BC103350.1| Bos taurus prostaglandin E synthase 3 (cytosolic), mRNA (cDNA clone MGC:127581 IMAGE:7951939), complete cds	gi|148228297|ref|NP_001080608.1|	79.3	7e-13	prostaglandin-E synthase 3 [Xenopus laevis] >gi|28422407|gb|AAH44075.1| Tebp-pending-prov protein [Xenopus laevis]	sp|Q5NVM4|TEBP_PONAB	78.6	5e-14	Prostaglandin E synthase 3 OS=Pongo abelii GN=PTGES3 PE=2 SV=1	--	--	--	--	--	K15730	1e-13	79.3	xla:380300	cytosolic prostaglandin-E synthase [EC:5.3.99.3]	GO:0001516//prostaglandin biosynthetic process;GO:0070389//chaperone cofactor-dependent protein refolding;GO:0000723//telomere maintenance;GO:0007165//signal transduction	GO:0050220//prostaglandin-E synthase activity;GO:0003720//telomerase activity;GO:0051082//unfolded protein binding	GO:0005829//cytosol;GO:0005730//nucleolus;GO:0005697//telomerase holoenzyme complex;GO:0000781//chromosome, telomeric region
CL1307.Contig2_All	2935	1479	106.216	0.9993	33.5036	941	117.742	0.9985	20.0746	gi|402692198|ref|NM_001075680.2|	4833	0	Bos taurus adaptor-related protein complex 3, mu 1 subunit (AP3M1), mRNA	gi|355668811|gb|AER94312.1|	793.1	0	adaptor-related protein complex 3, mu 1 subunit [Mustela putorius furo]	sp|Q5R478|AP3M1_PONAB	793	0	AP-3 complex subunit mu-1 OS=Pongo abelii GN=AP3M1 PE=2 SV=1	--	--	--	--	--	K12398	0	793	aml:100476470	AP-3 complex subunit mu	GO:0048490//anterograde synaptic vesicle transport;GO:0008089//anterograde axon cargo transport;GO:0006622//protein targeting to lysosome	GO:0005515//protein binding	GO:0005764//lysosome;GO:0030131//clathrin adaptor complex;GO:0005794//Golgi apparatus
CL1308.Contig1_All	978	52	44.5808	0.999	3.5351	59	247.188	0.9992	3.7773	gi|402746667|ref|NM_001035105.2|	813	0	Bos taurus mitochondrial ribosomal protein L54 (MRPL54), nuclear gene encoding mitochondrial protein, mRNA	gi|296485678|gb|DAA27793.1|	210.7	8e-53	39S ribosomal protein L54, mitochondrial precursor [Bos taurus]	sp|Q3MHJ5|RM54_BOVIN	208	1e-53	39S ribosomal protein L54, mitochondrial OS=Bos taurus GN=MRPL54 PE=1 SV=1	--	--	--	--	--	--	--	--	--	--	-	-	GO:0005840//ribosome;GO:0005739//mitochondrion
CL1309.Contig2_All	6819	924	294.265	0.9978	9.0091	717	321.449	0.9942	6.5836	gi|148227485|ref|NM_001098025.1|	5541	0	Bos taurus cold shock domain containing E1, RNA-binding (CSDE1), mRNA >gi|146186479|gb|BC140514.1| Bos taurus cold shock domain containing E1, RNA-binding, mRNA (cDNA clone MGC:139021 IMAGE:8094769), complete cds	gi|40788973|dbj|BAA74908.2|	1561.6	0	KIAA0885 protein [Homo sapiens]	sp|O75534|CSDE1_HUMAN	1512	0	Cold shock domain-containing protein E1 OS=Homo sapiens GN=CSDE1 PE=1 SV=2	--	--	--	--	--	K01490	2e-50	203	oaa:100074630	AMP deaminase [EC:3.5.4.6]	GO:0006355//regulation of transcription, DNA-dependent;GO:0008584//male gonad development	GO:0003723//RNA binding;GO:0003677//DNA binding	GO:0005743//mitochondrial inner membrane
CL1313.Contig2_All	1286	116	36.1166	0.9946	5.9972	62	47.3107	0.9993	3.0187	gi|115497629|ref|NM_001076432.1|	1703	0	Bos taurus ephrin-A5 (EFNA5), mRNA >gi|109658183|gb|BC118089.1| Bos taurus ephrin-A5, mRNA (cDNA clone MGC:138019 IMAGE:8085435), complete cds	gi|351700911|gb|EHB03830.1|	468	4e-130	Ephrin-A5 [Heterocephalus glaber]	sp|P52803|EFNA5_HUMAN	467	2e-131	Ephrin-A5 OS=Homo sapiens GN=EFNA5 PE=1 SV=1	--	--	--	--	--	K05462	8e-131	467	bta:616742	ephrin-A	GO:0050919//negative chemotaxis;GO:0032956//regulation of actin cytoskeleton organization;GO:0032314//regulation of Rac GTPase activity;GO:0006915//apoptotic process;GO:0031290//retinal ganglion cell axon guidance;GO:0007420//brain development;GO:0051893//regulation of focal adhesion assembly;GO:0048013//ephrin receptor signaling pathway;GO:0050731//positive regulation of peptidyl-tyrosine phosph…	GO:0045499//chemorepellent activity;GO:0016301//kinase activity;GO:0046875//ephrin receptor binding	GO:0005901//caveola;GO:0031362//anchored to external side of plasma membrane
CL1314.Contig1_All	648	17	66.9753	0.9846	1.7442	20	39.117	0.999	1.9325	gi|242247422|ref|NM_001162563.1|	1120	0	Ovis aries eukaryotic translation initiation factor 6 (EIF6), mRNA >gi|238815002|gb|FJ958353.1| Ovis aries eukaryotic translation initiation factor 6 (EIF6) mRNA, complete cds	gi|242247423|ref|NP_001156035.1|	379	8e-104	eukaryotic translation initiation factor 6 [Ovis aries] >gi|118593822|sp|Q9TU47.2|IF6_BOVIN RecName: Full=Eukaryotic translation initiation factor 6; Short=eIF-6; AltName: Full=Imc-415 homolog >gi|83638699|gb|AAI09923.1| EIF6 protein [Bos taurus] >gi|238815003|gb|ACR56698.1| eukaryotic translation initiation factor 6 [Ovis aries] >gi|296481013|gb|DAA23128.1| eukaryotic translation initiation fact…	sp|Q9TU47|IF6_BOVIN	379	4e-105	Eukaryotic translation initiation factor 6 OS=Bos taurus GN=EIF6 PE=2 SV=2	YPR016c	296	1e-80	COG1976	Translation initiation factor 6 (eIF-6)	K03264	6e-104	376	bta:286811	translation initiation factor 6	GO:0006413//translational initiation;GO:0042256//mature ribosome assembly	GO:0003743//translation initiation factor activity;GO:0043022//ribosome binding	GO:0005730//nucleolus;GO:0005638//lamin filament;GO:0005737//cytoplasm
CL1315.Contig4_All	1405	47	34.3872	0.9808	2.2241	45	963.566	0.9961	2.0054	gi|115496795|ref|NM_001075314.1|	2329	0	Bos taurus ring finger protein 126 (RNF126), mRNA >gi|113911886|gb|BC122844.1| Bos taurus ring finger protein 126, mRNA (cDNA clone MGC:151677 IMAGE:8230932), complete cds	gi|115496796|ref|NP_001068782.1|	661	0	RING finger protein 126 [Bos taurus] >gi|122142118|sp|Q0II22.1|RN126_BOVIN RecName: Full=RING finger protein 126 >gi|113911887|gb|AAI22845.1| Ring finger protein 126 [Bos taurus] >gi|296485365|gb|DAA27480.1| ring finger protein 126 [Bos taurus]	sp|Q0II22|RN126_BOVIN	660	0	RING finger protein 126 OS=Bos taurus GN=RNF126 PE=2 SV=1	ECU07g0330	57.4	6e-08	COG5540	RING-finger-containing ubiquitin ligase	K11982	0	660	bta:507447	E3 ubiquitin-protein ligase RNF115/126 [EC:6.3.2.19]	-	GO:0008270//zinc ion binding;GO:0005515//protein binding	-
CL1318.Contig1_All	1195	272	68.8736	0.9983	15.1333	169	26.7241	0.9724	8.8549	gi|124249239|ref|NM_001080920.1|	1685	0	Bos taurus tetraspanin 18 (TSPAN18), mRNA >gi|61555075|gb|BT021809.1| Bos taurus tetraspanin similiar to uroplakin 1 (LOC90139), mRNA, complete cds	gi|124249240|ref|NP_001074389.1|	501.9	2e-140	tetraspanin-18 [Bos taurus] >gi|68053264|sp|Q58CY8.1|TSN18_BOVIN RecName: Full=Tetraspanin-18; Short=Tspan-18 >gi|61555076|gb|AAX46656.1| tetraspanin similiar to uroplakin 1 [Bos taurus]	sp|Q58CY8|TSN18_BOVIN	501	9e-142	Tetraspanin-18 OS=Bos taurus GN=TSPAN18 PE=2 SV=1	--	--	--	--	--	K06537	7e-33	142	xtr:100144686	CD151 antigen	-	-	GO:0016021//integral to membrane
CL1319.Contig1_All	1269	890	145.63	0.9968	46.6294	431	21.7984	0.8883	21.2658	gi|115432048|ref|NM_174414.3|	1808	0	Bos taurus phosphodiesterase 1A, calmodulin-dependent (PDE1A), mRNA >gi|115305309|gb|BC123449.1| Bos taurus phosphodiesterase 1A, calmodulin-dependent, mRNA (cDNA clone MGC:139308 IMAGE:8209156), complete cds	--	--	--	--	--	--	--	--	--	--	--	--	--	--	--	--	--	--	-	-	-
CL132.Contig2_All	367	49	24.2507	0.9728	8.8769	45	61.8433	0.9981	7.6774	gi|402744486|ref|NM_001079627.2|	291	1e-75	Bos taurus IMP1 inner mitochondrial membrane peptidase-like (S. cerevisiae) (IMMP1L), nuclear gene encoding mitochondrial protein, mRNA	--	--	--	--	--	--	--	--	--	--	--	--	--	--	--	--	--	--	-	-	-
CL1321.Contig1_All	1066	25	47.5638	0.9972	1.5592	29	79.8422	0.9906	1.7034	gi|114051094|ref|NM_001046214.1|	1804	0	Bos taurus acyl-CoA binding domain containing 4 (ACBD4), mRNA >gi|86438406|gb|BC112885.1| Bos taurus acyl-Coenzyme A binding domain containing 4, mRNA (cDNA clone MGC:137561 IMAGE:8180725), complete cds	gi|114051095|ref|NP_001039679.1|	605.1	1e-171	acyl-CoA-binding domain-containing protein 4 [Bos taurus] >gi|110832731|sp|Q2KHT9.1|ACBD4_BOVIN RecName: Full=Acyl-CoA-binding domain-containing protein 4 >gi|86438407|gb|AAI12886.1| Acyl-Coenzyme A binding domain containing 4 [Bos taurus] >gi|296476247|gb|DAA18362.1| acyl-CoA-binding domain-containing protein 4 [Bos taurus]	sp|Q2KHT9|ACBD4_BOVIN	605	7e-173	Acyl-CoA-binding domain-containing protein 4 OS=Bos taurus GN=ACBD4 PE=2 SV=1	RSc1366	58.5	2e-08	COG4281	Acyl-CoA-binding protein	K13239	1e-12	74.3	bta:505355	peroxisomal 3,2-trans-enoyl-CoA isomerase [EC:5.3.3.8]	-	GO:0000062//fatty-acyl-CoA binding;GO:0008289//lipid binding	-
CL1324.Contig2_All	588	15	121.258	0.9966	1.6961	9	55.702	0.9976	0.9584	gi|402745013|ref|NM_001034747.2|	1154	0	Bos taurus enhancer of yellow 2 homolog (Drosophila) (ENY2), mRNA	gi|148676796|gb|EDL08743.1|	262.7	6e-69	mCG145920, isoform CRA_b [Mus musculus]	sp|Q9JIX0|ENY2_MOUSE	199	4e-51	Enhancer of yellow 2 transcription factor homolog OS=Mus musculus GN=Eny2 PE=2 SV=1	--	--	--	--	--	K11368	4e-63	240	aml:100470536	enhancer of yellow 2 transcription factor	GO:0016578//histone deubiquitination;GO:0045893//positive regulation of transcription, DNA-dependent;GO:0051028//mRNA transport	GO:0030374//ligand-dependent nuclear receptor transcription coactivator activity	GO:0000124//SAGA complex
CL1327.Contig3_All	1826	896	279.655	0.9962	32.6241	764	390.825	0.9891	26.1974	gi|402743585|ref|NM_001102265.2|	2341	0	Bos taurus homocysteine-inducible, endoplasmic reticulum stress-inducible, ubiquitin-like domain member 1 (HERPUD1), mRNA	gi|156121175|ref|NP_001095735.1|	780	0	homocysteine-responsive endoplasmic reticulum-resident ubiquitin-like domain member 1 protein [Bos taurus] >gi|151555923|gb|AAI49670.1| HERPUD1 protein [Bos taurus]	sp|Q15011|HERP1_HUMAN	720	0	Homocysteine-responsive endoplasmic reticulum-resident ubiquitin-like domain member 1 protein OS=Homo sapiens GN=HERPUD1 PE=1 SV=1	--	--	--	--	--	K14027	0	780	bta:613577	homocysteine-responsive endoplasmic reticulum-resident ubiquitin-like domain member 1 protein	GO:0032092//positive regulation of protein binding;GO:0006874//cellular calcium ion homeostasis;GO:0031396//regulation of protein ubiquitination;GO:0006511//ubiquitin-dependent protein catabolic process;GO:0043154//negative regulation of cysteine-type endopeptidase activity involved in apoptotic process;GO:0006987//activation of signaling protein activity involved in unfolded protein response	-	GO:0016021//integral to membrane;GO:0005789//endoplasmic reticulum membrane
CL1328.Contig2_All	2102	412	237.953	0.9862	13.0316	278	9.9944	0.9855	8.2809	gi|134085404|ref|NM_174064.3|	2014	0	Bos taurus GDP dissociation inhibitor 1 (GDI1), mRNA >gi|133778098|gb|BC123440.1| Bos taurus GDP dissociation inhibitor 1, mRNA (cDNA clone MGC:139633 IMAGE:8280521), complete cds	gi|34810749|pdb|1LV0|A	398.3	7e-109	Chain A, Crystal Structure Of The Rab Effector Guanine Nucleotide Dissociation Inhibitor (Gdi) In Complex With A Geranylgeranyl (Gg) Peptide	sp|P21856|GDIA_BOVIN	512	1e-144	Rab GDP dissociation inhibitor alpha OS=Bos taurus GN=GDI1 PE=1 SV=1	SPAC22H10.12c	280	5e-75	COG5044	RAB proteins geranylgeranyltransferase component A (RAB escort protein)	K05747	5e-06	43.1	cfa:475213	Wiskott-Aldrich syndrome protein	GO:0007264//small GTPase mediated signal transduction;GO:0051592//response to calcium ion;GO:0015031//protein transport	GO:0005096//GTPase activator activity;GO:0005515//protein binding;GO:0005093//Rab GDP-dissociation inhibitor activity	GO:0043234//protein complex;GO:0043005//neuron projection;GO:0030496//midbody;GO:0005829//cytosol
CL133.Contig2_All	1332	53	56.4655	0.9827	2.6455	31	32.8221	0.9647	1.4572	gi|332205914|ref|NM_001206829.1|	652	0	Bos taurus N(alpha)-acetyltransferase 20, NatB catalytic subunit (NAA20), mRNA	gi|380787221|gb|AFE65486.1|	213	2e-53	N-alpha-acetyltransferase 20 isoform c [Macaca mulatta]	sp|Q7ZXR3|NAA20_XENLA	212	1e-54	N-alpha-acetyltransferase 20 OS=Xenopus laevis GN=naa20 PE=2 SV=1	SPCC16C4.12	113	9e-25	COG0456	Acetyltransferases	K00670	5e-54	212	xla:380338	peptide alpha-N-acetyltransferase [EC:2.3.1.88]	-	GO:0004596//peptide alpha-N-acetyltransferase activity	GO:0005737//cytoplasm;GO:0005634//nucleus
CL1330.Contig1_All	1052	70	51.5646	0.999	4.424	108	26.572	0.8641	6.428	gi|354549724|gb|JN033790.1|	1316	0	Ovis aries copper chaperone of superoxide dismutase 1 mRNA, partial cds	gi|303227963|ref|NP_001181899.1|	521.2	3e-146	copper chaperone for superoxide dismutase [Canis lupus familiaris]	sp|O14618|CCS_HUMAN	513	3e-145	Copper chaperone for superoxide dismutase OS=Homo sapiens GN=CCS PE=1 SV=1	YJR104c	121	2e-27	COG2032	Cu/Zn superoxide dismutase	K04569	4e-147	521	cfa:442988	copper chaperone for superoxide dismutase	GO:0035434//copper ion transmembrane transport;GO:0015680//intracellular copper ion transport;GO:0055114//oxidation-reduction process;GO:0051353//positive regulation of oxidoreductase activity;GO:0019430//removal of superoxide radicals	GO:0008270//zinc ion binding;GO:0004784//superoxide dismutase activity;GO:0019899//enzyme binding;GO:0016532//superoxide dismutase copper chaperone activity;GO:0005375//copper ion transmembrane transporter activity	GO:0005829//cytosol;GO:0005743//mitochondrial inner membrane;GO:0005634//nucleus
CL1332.Contig2_All	1587	243	281.914	0.9836	10.1803	256	2.2801	0.8469	10.1002	gi|183979994|ref|NM_001123403.1|	2815	0	Ovis aries Fc fragment of IgG, receptor, transporter, alpha (FCGRT), mRNA >gi|23393911|gb|AF421499.1| Ovis aries neonatal Fc receptor alpha chain (FcRn) mRNA, complete cds	gi|183979995|ref|NP_001116875.1|	740.3	0	igG receptor FcRn large subunit p51 precursor [Ovis aries] >gi|23393912|gb|AAN31410.1|AF421499_1 neonatal Fc receptor alpha chain [Ovis aries]	sp|P55899|FCGRN_HUMAN	578	1e-164	IgG receptor FcRn large subunit p51 OS=Homo sapiens GN=FCGRT PE=1 SV=1	Cgl1939	50.8	6e-06	COG0532	Translation initiation factor 2 (IF-2; GTPase)	K06751	1e-39	165	ecb:100057920	major histocompatibility complex, class I	GO:0019882//antigen processing and presentation;GO:0006955//immune response;GO:0007565//female pregnancy	GO:0030881//beta-2-microglobulin binding;GO:0019864//IgG binding;GO:0004872//receptor activity	GO:0016021//integral to membrane;GO:0042612//MHC class I protein complex
CL1333.Contig2_All	2184	571	537.248	0.9982	17.3826	575	3.5294	0.7971	16.4847	gi|73586700|gb|BC102997.1|	2813	0	Bos taurus cathepsin B, mRNA (cDNA clone MGC:128239 IMAGE:7986891), complete cds	gi|379067374|gb|AFC90100.1|	726.1	0	cathepsin B [Capra hircus]	sp|P07688|CATB_BOVIN	699	0	Cathepsin B OS=Bos taurus GN=CTSB PE=1 SV=5	AF1946_2	66.2	2e-10	COG4870	Cysteine protease	K01363	0	699	bta:281105	cathepsin B [EC:3.4.22.1]	GO:0009749//response to glucose stimulus;GO:0045471//response to ethanol;GO:0009611//response to wounding;GO:0045087//innate immune response;GO:0006508//proteolysis;GO:0043434//response to peptide hormone stimulus;GO:0007519//skeletal muscle tissue development;GO:0014070//response to organic cyclic compound;GO:0042981//regulation of apoptotic process;GO:0070670//response to interleukin-4;GO:00970…	GO:0042277//peptide binding;GO:0030984//kininogen binding;GO:0004197//cysteine-type endopeptidase activity	GO:0009897//external side of plasma membrane;GO:0005739//mitochondrion;GO:0005901//caveola;GO:0005615//extracellular space;GO:0036021//endolysosome lumen;GO:0042470//melanosome;GO:0048471//perinuclear region of cytoplasm;GO:0016324//apical plasma membrane;GO:0042383//sarcolemma
CL1336.Contig2_All	3644	223	72.9037	0.992	4.0687	113	58.475	0.9848	1.9416	gi|329664357|ref|NM_001205709.1|	6209	0	Bos taurus ankyrin repeat domain 13A (ANKRD13A), mRNA	gi|329664358|ref|NP_001192638.1|	1179.5	0	ankyrin repeat domain-containing protein 13A [Bos taurus] >gi|296478598|gb|DAA20713.1| ankyrin repeat domain 13A [Bos taurus]	sp|Q8IZ07|AN13A_HUMAN	1102	0	Ankyrin repeat domain-containing protein 13A OS=Homo sapiens GN=ANKRD13A PE=1 SV=3	--	--	--	--	--	K15502	4e-07	58.5	aag:AaeL_AAEL014742	serine/threonine-protein phosphatase 6 regulatory ankyrin repeat subunit A	-	-	-
CL1337.Contig2_All	2235	339	57.8183	0.9996	10.0845	290	68.8178	0.9979	8.1243	gi|156120716|ref|NM_001102035.1|	3350	0	Bos taurus cerebral endothelial cell adhesion molecule (CERCAM), mRNA >gi|154425665|gb|BC151373.1| Bos taurus cerebral endothelial cell adhesion molecule, mRNA (cDNA clone MGC:166428 IMAGE:8508729), complete cds	gi|156120717|ref|NP_001095505.1|	1086.6	0	glycosyltransferase 25 family member 3 precursor [Bos taurus] >gi|160395522|sp|A7MB73.1|GT253_BOVIN RecName: Full=Glycosyltransferase 25 family member 3; AltName: Full=Cerebral endothelial cell adhesion molecule; Flags: Precursor >gi|154425666|gb|AAI51374.1| CERCAM protein [Bos taurus]	sp|A7MB73|GT253_BOVIN	1086	0	Glycosyltransferase 25 family member 3 OS=Bos taurus GN=CERCAM PE=2 SV=1	Cgl1939	67.4	1e-10	COG0532	Translation initiation factor 2 (IF-2; GTPase)	K11703	0	639	bta:513167	collagen beta-1,O-galactosyltransferase [EC:2.4.1.50]	GO:0009103//lipopolysaccharide biosynthetic process;GO:0006928//cellular component movement;GO:0007159//leukocyte cell-cell adhesion	-	GO:0005788//endoplasmic reticulum lumen;GO:0005886//plasma membrane
CL1338.Contig1_All	2438	68	77.3056	0.9992	1.8544	43	60.9219	0.993	1.1043	gi|114051533|ref|NM_001046589.1|	3414	0	Bos taurus ring finger protein 4 (RNF4), mRNA >gi|92096628|gb|BC114680.1| Bos taurus ring finger protein 4, mRNA (cDNA clone MGC:137906 IMAGE:8087140), complete cds	gi|114051534|ref|NP_001040054.1|	367.9	1e-99	E3 ubiquitin ligase RNF4 [Bos taurus] >gi|92096629|gb|AAI14681.1| Ring finger protein 4 [Bos taurus] >gi|296486326|gb|DAA28439.1| ring finger protein 4 [Bos taurus]	sp|P78317|RNF4_HUMAN	352	2e-96	E3 ubiquitin-protein ligase RNF4 OS=Homo sapiens GN=RNF4 PE=1 SV=1	--	--	--	--	--	K10695	3e-06	55.1	cbr:CBG14505	E3 ubiquitin-protein ligase RNF1/2 [EC:6.3.2.19]	GO:0051865//protein autoubiquitination;GO:0070979//protein K11-linked ubiquitination;GO:0070936//protein K48-linked ubiquitination;GO:0043161//proteasomal ubiquitin-dependent protein catabolic process;GO:0070534//protein K63-linked ubiquitination;GO:0090169//regulation of spindle assembly;GO:0030521//androgen receptor signaling pathway;GO:0046685//response to arsenic-containing substance;GO:00902…	GO:0033142//progesterone receptor binding;GO:0008270//zinc ion binding;GO:0031491//nucleosome binding;GO:0032184//SUMO polymer binding;GO:0004842//ubiquitin-protein ligase activity;GO:0003713//transcription coactivator activity;GO:0017025//TBP-class protein binding;GO:0003677//DNA binding;GO:0030331//estrogen receptor binding;GO:0003700//sequence-specific DNA binding transcription factor activity…	GO:0016605//PML body;GO:0005737//cytoplasm
CL1339.Contig1_All	1281	364	64.5746	0.9992	18.8923	346	46.4215	0.9776	16.9119	gi|113911884|gb|BC122843.1|	1750	0	Bos taurus HEC1/NDC80 interacting, centrosome associated 1, mRNA (cDNA clone MGC:151496 IMAGE:8086243), complete cds	gi|115496882|ref|NP_001068955.1|	553.9	5e-156	HAUS augmin-like complex subunit 8 [Bos taurus] >gi|113911885|gb|AAI22844.1| HEC1/NDC80 interacting, centrosome associated 1 [Bos taurus] >gi|126717477|gb|AAI33320.1| HICE1 protein [Bos taurus] >gi|296486061|gb|DAA28174.1| sarcoma antigen NY-SAR-48 [Bos taurus]	sp|Q9BT25|HAUS8_HUMAN	460	3e-129	HAUS augmin-like complex subunit 8 OS=Homo sapiens GN=HAUS8 PE=1 SV=3	--	--	--	--	--	--	--	--	--	--	GO:0051297//centrosome organization;GO:0051225//spindle assembly	-	GO:0070652//HAUS complex;GO:0005813//centrosome
CL134.Contig1_All	2529	230	37.0905	0.9996	6.0466	216	75.517	0.98	5.3477	gi|328887907|ref|NM_001205309.1|	3404	0	Bos taurus tetratricopeptide repeat domain 17 (TTC17), mRNA	gi|395742871|ref|XP_002821904.2|	72.4	1e-10	PREDICTED: tetratricopeptide repeat protein 17 [Pongo abelii]	sp|Q96AE7|TTC17_HUMAN	851	0	Tetratricopeptide repeat protein 17 OS=Homo sapiens GN=TTC17 PE=1 SV=1	--	--	--	--	--	--	--	--	--	--	-	-	-
CL1340.Contig1_All	2034	33	148.708	0.9931	1.0787	29	72.8387	0.9977	0.8927	gi|402693086|ref|NM_001034308.2|	2072	0	Bos taurus proline-rich nuclear receptor coactivator 1 (PNRC1), mRNA	gi|77735569|ref|NP_001029480.1|	665.2	0	proline-rich nuclear receptor coactivator 1 [Bos taurus] >gi|75773540|gb|AAI05160.1| Proline-rich nuclear receptor coactivator 1 [Bos taurus]	sp|Q28193|FURIN_BOVIN	642	0	Furin OS=Bos taurus GN=FURIN PE=1 SV=1	SPAC22E12.09c_2	92.4	3e-18	COG4935	Regulatory P domain of the subtilisin-like proprotein convertases and other proteases	K01349	0	642	bta:281374	furin [EC:3.4.21.75]	GO:0007219//Notch signaling pathway;GO:0048011//nerve growth factor receptor signaling pathway;GO:0022617//extracellular matrix disassembly;GO:0032804//negative regulation of low-density lipoprotein particle receptor catabolic process;GO:0017187//peptidyl-glutamic acid carboxylation;GO:0006465//signal peptide processing;GO:0007568//aging;GO:0008283//cell proliferation;GO:0051044//positive regulat…	GO:0004252//serine-type endopeptidase activity;GO:0004867//serine-type endopeptidase inhibitor activity;GO:0046872//metal ion binding;GO:0048406//nerve growth factor binding;GO:0042277//peptide binding;GO:0002020//protease binding	GO:0045121//membrane raft;GO:0030140//trans-Golgi network transport vesicle;GO:0005802//trans-Golgi network;GO:0000139//Golgi membrane;GO:0005615//extracellular space;GO:0016021//integral to membrane;GO:0005789//endoplasmic reticulum membrane;GO:0009986//cell surface;GO:0005796//Golgi lumen;GO:0005886//plasma membrane;GO:0031985//Golgi cisterna
CL1341.Contig1_All	937	41	41.1494	0.9626	2.9092	71	73.9074	0.9896	4.7444	gi|402744659|ref|NM_001076481.2|	1439	0	Bos taurus polymerase (DNA-directed), delta 4 (POLD4), mRNA	gi|355712620|gb|AES04409.1|	232.3	2e-59	polymerase , delta 4 [Mustela putorius furo]	sp|Q3T0X9|DPOD4_BOVIN	221	1e-57	DNA polymerase delta subunit 4 OS=Bos taurus GN=POLD4 PE=1 SV=1	--	--	--	--	--	K03505	5e-57	221	bta:617899	DNA polymerase delta subunit 4	GO:0000084//S phase of mitotic cell cycle;GO:0001938//positive regulation of endothelial cell proliferation;GO:0006283//transcription-coupled nucleotide-excision repair;GO:0006284//base-excision repair;GO:0006297//nucleotide-excision repair, DNA gap filling;GO:0006271//DNA strand elongation involved in DNA replication;GO:0032201//telomere maintenance via semi-conservative replication;GO:0000722//…	GO:0003887//DNA-directed DNA polymerase activity;GO:0003677//DNA binding;GO:0005515//protein binding	GO:0043625//delta DNA polymerase complex;GO:0042645//mitochondrial nucleoid;GO:0005654//nucleoplasm
CL1342.Contig2_All	1596	33	72.4016	0.9906	1.3747	39	190.167	0.9989	1.53	gi|329663419|ref|NM_001205584.1|	2490	0	Bos taurus splicing factor 3b, subunit 4, 49kDa (SF3B4), mRNA	gi|329663420|ref|NP_001192513.1|	926.4	0	splicing factor 3B subunit 4 [Bos taurus] >gi|296489611|gb|DAA31724.1| splicing factor 3b, subunit 4, 49kDa [Bos taurus]	sp|Q6AYL5|SF3B4_RAT	925	0	Splicing factor 3B subunit 4 OS=Rattus norvegicus GN=Sf3b4 PE=2 SV=1	Rv3876	88.6	3e-17	COG0455	ATPases involved in chromosome partitioning	K12831	0	926	bta:506123	splicing factor 3B subunit 4	GO:0000398//mRNA splicing, via spliceosome	GO:0003723//RNA binding;GO:0005515//protein binding;GO:0000166//nucleotide binding	GO:0005654//nucleoplasm;GO:0005689//U12-type spliceosomal complex
CL1343.Contig1_All	1538	216	26.2367	0.987	9.3375	148	147.969	0.9956	6.0252	gi|151556925|gb|BC149028.1|	2355	0	Bos taurus protein phosphatase 2 (formerly 2A), regulatory subunit B'', alpha, mRNA (cDNA clone MGC:152251 IMAGE:8425500), complete cds	--	--	--	--	--	--	--	--	--	--	--	--	--	--	--	--	--	--	-	-	-
CL1344.Contig2_All	2699	849	121.928	0.9974	20.914	724	67.1445	0.971	16.7958	gi|240849341|ref|NM_001161857.1|	2551	0	Ovis aries v-akt murine thymoma viral oncogene homolog 1 (AKT1), mRNA >gi|238566878|gb|FJ943991.1| Ovis aries AKT1 mRNA, complete cds	gi|240849342|ref|NP_001155329.1|	946.8	0	RAC-alpha serine/threonine-protein kinase [Ovis aries] >gi|238566879|gb|ACR46646.1| AKT1 [Ovis aries]	sp|Q01314|AKT1_BOVIN	940	0	RAC-alpha serine/threonine-protein kinase OS=Bos taurus GN=AKT1 PE=1 SV=2	SPAC17G8.14c_2	319	1e-86	COG0515	Serine/threonine protein kinase	K04456	0	941	ssc:100126861	RAC serine/threonine-protein kinase [EC:2.7.11.1]	GO:0060644//mammary gland epithelial cell differentiation;GO:0007173//epidermal growth factor receptor signaling pathway;GO:0000060//protein import into nucleus, translocation;GO:0070141//response to UV-A;GO:0051146//striated muscle cell differentiation;GO:0060716//labyrinthine layer blood vessel development;GO:0071364//cellular response to epidermal growth factor stimulus;GO:0032094//response to…	GO:0030235//nitric-oxide synthase regulator activity;GO:0005080//protein kinase C binding;GO:0042802//identical protein binding;GO:0004674//protein serine/threonine kinase activity;GO:0005524//ATP binding;GO:0005547//phosphatidylinositol-3,4,5-trisphosphate binding;GO:0043325//phosphatidylinositol-3,4-bisphosphate binding	GO:0005819//spindle;GO:0005886//plasma membrane;GO:0005654//nucleoplasm;GO:0005829//cytosol;GO:0030027//lamellipodium
CL1345.Contig2_All	8254	362	111.211	0.9992	2.9159	181	73.3753	0.914	1.373	gi|61966459|emb|AJ780930.1|	5568	0	Bos taurus gart gene, son gene, donson gene and cryzl1 gene	gi|36546|emb|CAA45282.1|	95.9	3e-17	son-a [Homo sapiens]	sp|Q9QX47|SON_MOUSE	1249	0	Protein SON OS=Mus musculus GN=Son PE=1 SV=2	PA2976	68.9	1e-10	COG1530	Ribonucleases G and E	K13172	3e-35	153	aml:100474834	serine/arginine repetitive matrix protein 2	GO:0043484//regulation of RNA splicing;GO:0000910//cytokinesis;GO:0051726//regulation of cell cycle;GO:0000226//microtubule cytoskeleton organization;GO:0006397//mRNA processing	GO:0050733//RS domain binding;GO:0003677//DNA binding;GO:0003725//double-stranded RNA binding	GO:0005730//nucleolus;GO:0016607//nuclear speck
CL1347.Contig2_All	1258	162	28.9078	0.961	8.5618	105	259.548	0.9589	5.2261	gi|153791318|ref|NM_001099946.1|	1917	0	Bos taurus RAS guanyl releasing protein 2 (calcium and DAG-regulated) (RASGRP2), mRNA >gi|149395209|gb|EF633475.1| Bos taurus calcium diacylglycerol guanine nucleotide exchange factor I (CalDAG-GEFI) mRNA, complete cds	gi|296471616|gb|DAA13731.1|	716.5	0	RAS guanyl-releasing protein 2 [Bos taurus]	sp|A6N9I4|GRP2_BOVIN	716	0	RAS guanyl-releasing protein 2 OS=Bos taurus GN=RASGRP2 PE=2 SV=1	--	--	--	--	--	K12361	0	716	bta:512056	RAS guanyl-releasing protein 2	GO:0030168//platelet activation;GO:0007265//Ras protein signal transduction;GO:0001558//regulation of cell growth;GO:0051056//regulation of small GTPase mediated signal transduction	GO:0005509//calcium ion binding;GO:0005085//guanyl-nucleotide exchange factor activity;GO:0019992//diacylglycerol binding	GO:0005829//cytosol;GO:0030054//cell junction;GO:0032587//ruffle membrane;GO:0043005//neuron projection;GO:0045202//synapse
CL1349.Contig1_All	487	56	155.441	0.9651	7.6452	75	264.878	0.9987	9.6427	gi|94966774|ref|NM_001040483.1|	426	1e-116	Bos taurus succinate dehydrogenase complex, subunit B, iron sulfur (Ip) (SDHB), nuclear gene encoding mitochondrial protein, mRNA >gi|74267981|gb|BC102067.1| Bos taurus succinate dehydrogenase complex, subunit B, iron sulfur (Ip), mRNA (cDNA clone MGC:127046 IMAGE:7942444), complete cds	gi|94966775|ref|NP_001035573.1|	207.2	2e-52	succinate dehydrogenase [ubiquinone] iron-sulfur subunit, mitochondrial precursor [Bos taurus] >gi|110808206|sp|Q3T189.1|DHSB_BOVIN RecName: Full=Succinate dehydrogenase [ubiquinone] iron-sulfur subunit, mitochondrial; AltName: Full=Iron-sulfur subunit of complex II; Short=IP; Flags: Precursor >gi|74267982|gb|AAI02068.1| Succinate dehydrogenase complex, subunit B, iron sulfur (Ip) [Bos taurus] >g…	sp|Q3T189|DHSB_BOVIN	207	1e-53	Succinate dehydrogenase [ubiquinone] iron-sulfur subunit, mitochondrial OS=Bos taurus GN=SDHB PE=2 SV=1	YLL041c	128	5e-30	COG0479	Succinate dehydrogenase/fumarate reductase, Fe-S protein subunit	K00235	3e-53	207	bta:286840	succinate dehydrogenase (ubiquinone) iron-sulfur subunit [EC:1.3.5.1]	GO:0006105//succinate metabolic process;GO:0006099//tricarboxylic acid cycle;GO:0022904//respiratory electron transport chain	GO:0048039//ubiquinone binding;GO:0051537//2 iron, 2 sulfur cluster binding;GO:0046872//metal ion binding;GO:0009055//electron carrier activity;GO:0051539//4 iron, 4 sulfur cluster binding;GO:0051538//3 iron, 4 sulfur cluster binding;GO:0005515//protein binding;GO:0008177//succinate dehydrogenase (ubiquinone) activity	GO:0005749//mitochondrial respiratory chain complex II
CL1351.Contig1_All	1550	474	61.1148	0.9916	20.3319	431	60.5063	0.9861	17.4105	gi|402692202|ref|NM_001076063.2|	2658	0	Bos taurus abhydrolase domain containing 5 (ABHD5), mRNA	gi|157278608|ref|NP_001098403.1|	727.6	0	1-acylglycerol-3-phosphate O-acyltransferase ABHD5 [Ovis aries] >gi|151327613|gb|ABS00243.1| abhydrolase domain containing 5 [Ovis aries]	sp|Q5RBI4|ABHD5_PONAB	705	0	1-acylglycerol-3-phosphate O-acyltransferase ABHD5 OS=Pongo abelii GN=ABHD5 PE=2 SV=1	SPAC6G10.03c	120	8e-27	COG0596	Predicted hydrolases or acyltransferases (alpha/beta hydrolase superfamily)	K13699	0	707	ptr:460303	abhydrolase domain-containing protein 5 [EC:2.3.1.51]	GO:0051006//positive regulation of lipoprotein lipase activity;GO:0006631//fatty acid metabolic process;GO:0006508//proteolysis;GO:0030154//cell differentiation;GO:0006654//phosphatidic acid biosynthetic process;GO:0010898//positive regulation of triglyceride catabolic process;GO:0010891//negative regulation of sequestering of triglyceride	GO:0008233//peptidase activity;GO:0042171//lysophosphatidic acid acyltransferase activity;GO:0003841//1-acylglycerol-3-phosphate O-acyltransferase activity;GO:0004806//triglyceride lipase activity	GO:0005829//cytosol;GO:0005811//lipid particle
CL1352.Contig2_All	876	33	45.8642	0.9886	2.5046	23	30.9168	0.9829	1.644	gi|82697344|ref|NM_001037452.1|	1116	0	Bos taurus FCF1 small subunit (SSU) processome component homolog (S. cerevisiae) (FCF1), mRNA >gi|81294273|gb|BC108165.1| Bos taurus FCF1 small subunit (SSU) processome component homolog (S. cerevisiae), mRNA (cDNA clone MGC:133546 IMAGE:8052381), complete cds	gi|355693442|gb|EHH28045.1|	366.7	7e-100	hypothetical protein EGK_18381, partial [Macaca mulatta]	sp|Q5RFQ0|FCF1_PONAB	366	3e-101	rRNA-processing protein FCF1 homolog OS=Pongo abelii GN=FCF1 PE=2 SV=1	SPBC32H8.04c	238	1e-62	COG1412	Uncharacterized proteins of PilT N-term./Vapc superfamily	K14566	1e-100	366	ecb:100057010	U3 small nucleolar RNA-associated protein 24	GO:0006364//rRNA processing	-	GO:0005730//nucleolus
CL1355.Contig1_All	1116	157	21.4859	0.9859	9.3533	88	24.8252	0.9755	4.9372	gi|329664541|ref|NM_001205988.1|	1568	0	Bos taurus sulfiredoxin 1 (SRXN1), mRNA	--	--	--	--	--	--	--	--	--	--	--	--	--	--	--	--	--	--	-	-	-
CL1357.Contig2_All	2245	587	230.346	0.9983	17.3841	302	2363.18	0.9992	8.4228	gi|114326283|ref|NM_181014.2|	3328	0	Bos taurus monoamine oxidase A (MAOA), nuclear gene encoding mitochondrial protein, mRNA >gi|113912184|gb|BC122682.1| Bos taurus monoamine oxidase A, mRNA (cDNA clone MGC:142852 IMAGE:8218370), complete cds	gi|114326284|ref|NP_851357.2|	1065.1	0	amine oxidase [flavin-containing] A [Bos taurus] >gi|124028637|sp|P21398.2|AOFA_BOVIN RecName: Full=Amine oxidase [flavin-containing] A; AltName: Full=Monoamine oxidase type A; Short=MAO-A >gi|113912185|gb|AAI22683.1| Monoamine oxidase A [Bos taurus] >gi|296470590|gb|DAA12705.1| amine oxidase [flavin-containing] A [Bos taurus]	sp|P21398|AOFA_BOVIN	1065	0	Amine oxidase [flavin-containing] A OS=Bos taurus GN=MAOA PE=2 SV=2	Rv3170	269	2e-71	COG1231	Monoamine oxidase	K00274	0	1065	bta:281293	monoamine oxidase [EC:1.4.3.4]	GO:0042420//dopamine catabolic process;GO:0055114//oxidation-reduction process;GO:0042428//serotonin metabolic process;GO:0006805//xenobiotic metabolic process;GO:0042443//phenylethylamine metabolic process;GO:0007269//neurotransmitter secretion;GO:0042135//neurotransmitter catabolic process;GO:0042136//neurotransmitter biosynthetic process;GO:0007610//behavior	GO:0008131//primary amine oxidase activity;GO:0050660//flavin adenine dinucleotide binding;GO:0051378//serotonin binding	GO:0016021//integral to membrane;GO:0005741//mitochondrial outer membrane
CL1358.Contig2_All	1313	521	56.5957	0.9617	26.3818	846	124.27	0.9981	40.3433	gi|89191842|ref|NM_001015561.2|	1641	0	Bos taurus ribosomal protein S26 (RPS26), mRNA >gi|88758688|gb|BC113281.1| Bos taurus ribosomal protein S26, mRNA (cDNA clone MGC:137851 IMAGE:8083543), complete cds	gi|6981488|ref|NP_037356.1|	240.3	1e-61	40S ribosomal protein S26 [Rattus norvegicus] >gi|15011936|ref|NP_001020.2| 40S ribosomal protein S26 [Homo sapiens] >gi|62751960|ref|NP_001015561.1| 40S ribosomal protein S26 [Bos taurus] >gi|147899011|ref|NP_001090950.1| 40S ribosomal protein S26 [Sus scrofa] >gi|255003793|ref|NP_038793.2| 40S ribosomal protein S26 [Mus musculus] >gi|255522917|ref|NP_001157362.1| 40S ribosomal protein S26 [Equu…	sp|P62856|RS26_RAT	240	6e-63	40S ribosomal protein S26 OS=Rattus norvegicus GN=Rps26 PE=3 SV=3	SPAC1805.11c	159	1e-38	COG4830	Ribosomal protein S26	K02976	2e-62	240	ecb:100034009	small subunit ribosomal protein S26e	GO:0006413//translational initiation;GO:0019083//viral transcription;GO:0006414//translational elongation;GO:0033119//negative regulation of RNA splicing;GO:0006415//translational termination;GO:0006614//SRP-dependent cotranslational protein targeting to membrane;GO:0000184//nuclear-transcribed mRNA catabolic process, nonsense-mediated decay	GO:0003729//mRNA binding;GO:0003735//structural constituent of ribosome;GO:0005515//protein binding	GO:0022627//cytosolic small ribosomal subunit
CL1359.Contig2_All	1695	447	115.925	0.9977	17.5335	368	29.4872	0.9772	13.5939	gi|157427905|ref|NM_001105390.1|	3075	0	Bos taurus importin 13 (IPO13), mRNA >gi|157278890|gb|BC134514.1| Bos taurus importin 13, mRNA (cDNA clone MGC:139065 IMAGE:8095813), complete cds	gi|157427906|ref|NP_001098860.1|	1064.3	0	importin-13 [Bos taurus] >gi|218526448|sp|A7YWD2.1|IPO13_BOVIN RecName: Full=Importin-13; Short=Imp13 >gi|157278891|gb|AAI34515.1| IPO13 protein [Bos taurus] >gi|296488899|gb|DAA31012.1| importin 13 [Bos taurus]	sp|A7YWD2|IPO13_BOVIN	1064	0	Importin-13 OS=Bos taurus GN=IPO13 PE=2 SV=1	--	--	--	--	--	K15436	0	984	tgu:100222227	transportin-3	GO:0002147//glucocorticoid receptor import into nucleus	GO:0035259//glucocorticoid receptor binding;GO:0008565//protein transporter activity	GO:0005737//cytoplasm;GO:0005634//nucleus
CL136.Contig2_All	2056	558	89.7464	0.9842	18.0444	502	57.5901	0.998	15.2878	gi|158519808|ref|NM_001110088.1|	3085	0	Bos taurus synaptophysin-like 1 (SYPL1), mRNA >gi|86826536|gb|BC112703.1| Bos taurus synaptophysin-like 1, mRNA (cDNA clone MGC:137623 IMAGE:8168505), complete cds	gi|311264732|ref|XP_003130306.1|	418.3	7e-115	PREDICTED: synaptophysin-like protein 1-like [Sus scrofa]	sp|Q16563|SYPL1_HUMAN	402	2e-111	Synaptophysin-like protein 1 OS=Homo sapiens GN=SYPL1 PE=1 SV=1	--	--	--	--	--	--	--	--	--	--	GO:0007268//synaptic transmission;GO:0006810//transport	GO:0005215//transporter activity	GO:0005887//integral to plasma membrane;GO:0030659//cytoplasmic vesicle membrane;GO:0042470//melanosome;GO:0008021//synaptic vesicle;GO:0030141//secretory granule
CL1360.Contig2_All	1515	689	54.1153	0.9678	30.237	430	101.316	0.9914	17.7714	gi|329663590|ref|NM_001206122.1|	2884	0	Bos taurus gametogenetin binding protein 2 (GGNBP2), mRNA	gi|329663591|ref|NP_001193051.1|	990.7	0	gametogenetin-binding protein 2 [Bos taurus] >gi|296476943|gb|DAA19058.1| gametogenetin binding protein 2 [Bos taurus]	sp|Q9H3C7|GGNB2_HUMAN	983	0	Gametogenetin-binding protein 2 OS=Homo sapiens GN=GGNBP2 PE=1 SV=1	--	--	--	--	--	--	--	--	--	--	GO:0007283//spermatogenesis;GO:0030154//cell differentiation;GO:0007275//multicellular organismal development	GO:0005515//protein binding	GO:0016023//cytoplasmic membrane-bounded vesicle;GO:0005634//nucleus
CL1362.Contig2_All	1853	179	77.1285	0.9766	6.4226	133	82.817	0.9971	4.4941	gi|149642864|ref|NM_001098904.1|	3295	0	Bos taurus COP9 constitutive photomorphogenic homolog subunit 3 (Arabidopsis) (COPS3), mRNA >gi|148877450|gb|BC146183.1| Bos taurus COP9 constitutive photomorphogenic homolog subunit 3 (Arabidopsis), mRNA (cDNA clone MGC:166268 IMAGE:8218554), complete cds	gi|149642865|ref|NP_001092374.1|	843.2	0	COP9 signalosome complex subunit 3 [Bos taurus] >gi|162416117|sp|A6H7B5.1|CSN3_BOVIN RecName: Full=COP9 signalosome complex subunit 3; Short=SGN3; Short=Signalosome subunit 3 >gi|148877451|gb|AAI46184.1| COPS3 protein [Bos taurus] >gi|296476711|gb|DAA18826.1| COP9 signalosome complex subunit 3 [Bos taurus]	sp|A6H7B5|CSN3_BOVIN	843	0	COP9 signalosome complex subunit 3 OS=Bos taurus GN=COPS3 PE=2 SV=1	--	--	--	--	--	K12177	0	843	bta:507932	COP9 signalosome complex subunit 3	GO:0001701//in utero embryonic development;GO:0007165//signal transduction;GO:0009416//response to light stimulus;GO:0010388//cullin deneddylation	GO:0005515//protein binding	GO:0005737//cytoplasm;GO:0008180//signalosome
CL1363.Contig1_All	998	102	80.2782	0.9892	6.7952	179	81.889	0.9972	11.2302	gi|402745746|ref|NM_001075816.2|	1568	0	Bos taurus nucleoside-triphosphatase, cancer-related (NTPCR), mRNA	gi|296472237|gb|DAA14352.1|	367.1	7e-100	nucleoside-triphosphatase C1orf57 [Bos taurus]	sp|Q1LZ78|NTPCR_BOVIN	364	1e-100	Cancer-related nucleoside-triphosphatase homolog OS=Bos taurus GN=NTPCR PE=2 SV=1	TM0036	116	7e-26	COG1618	Predicted nucleotide kinase	K06928	5e-100	364	bta:521103	nucleoside-triphosphatase THEP1 [EC:3.6.1.15]	GO:0016311//dephosphorylation	GO:0017111//nucleoside-triphosphatase activity;GO:0005524//ATP binding;GO:0019204//nucleotide phosphatase activity;GO:0016740//transferase activity	-
CL1364.Contig4_All	2574	90	46.5426	0.9911	2.3247	52	40.3264	0.9743	1.2649	gi|261490694|ref|NM_001166302.1|	4105	0	Bos taurus zinc finger CCCH-type containing 14 (ZC3H14), transcript variant 1, mRNA	gi|261490695|ref|NP_001159774.1|	1423.7	0	zinc finger CCCH domain-containing protein 14 isoform 1 [Bos taurus]	sp|Q3ZC82|ZC3HE_BOVIN	1422	0	Zinc finger CCCH domain-containing protein 14 OS=Bos taurus GN=ZC3H14 PE=2 SV=2	--	--	--	--	--	K15193	3e-20	101	cel:Y61A9LA.8	protein SPT2	GO:0006397//mRNA processing	GO:0003723//RNA binding;GO:0005515//protein binding;GO:0008270//zinc ion binding	GO:0005737//cytoplasm;GO:0016607//nuclear speck
CL1365.Contig1_All	1126	138	42.0058	0.9855	8.1484	51	38.836	0.9989	2.8359	gi|402747098|ref|NM_001099195.2|	749	0	Bos taurus copine family member IX (CPNE9), mRNA	gi|395733488|ref|XP_002813523.2|	234.6	6e-60	PREDICTED: copine-9-like [Pongo abelii]	sp|Q8IYJ1|CPNE9_HUMAN	172	1e-42	Copine-9 OS=Homo sapiens GN=CPNE9 PE=1 SV=3	--	--	--	--	--	K10955	8e-14	78.6	hsa:4583	intestinal mucin-2	-	-	-
CL1367.Contig1_All	2167	329	115.998	0.994	10.0941	205	36.0153	0.9617	5.9233	gi|84000084|ref|NM_001038054.1|	2587	0	Bos taurus high mobility group 20B (HMG20B), mRNA >gi|81674157|gb|BC109740.1| Bos taurus high-mobility group 20B, mRNA (cDNA clone MGC:134468 IMAGE:8064240), complete cds	gi|84000085|ref|NP_001033143.1|	100.5	3e-19	SWI/SNF-related matrix-associated actin-dependent regulator of chromatin subfamily E member 1-related [Bos taurus] >gi|122145024|sp|Q32L68.1|HM20B_BOVIN RecName: Full=SWI/SNF-related matrix-associated actin-dependent regulator of chromatin subfamily E member 1-related; Short=SMARCE1-related protein; AltName: Full=HMG box-containing protein 20B >gi|81674158|gb|AAI09741.1| High-mobility group 20B […	sp|Q32L68|HM20B_BOVIN	534	4e-151	SWI/SNF-related matrix-associated actin-dependent regulator of chromatin subfamily E member 1-related OS=Bos taurus GN=HMG20B PE=2 SV=1	YPR052c	69.3	3e-11	COG5648	Chromatin-associated proteins containing the HMG domain	K11651	3e-17	91.3	dgr:Dgri_GH12291	SWI/SNF-related matrix-associated actin-dependent regulator of chromatin subfamily E, member 1	GO:0006355//regulation of transcription, DNA-dependent;GO:0033234//negative regulation of protein sumoylation;GO:0007596//blood coagulation;GO:0006338//chromatin remodeling;GO:0045666//positive regulation of neuron differentiation;GO:0007049//cell cycle	GO:0000400//four-way junction DNA binding;GO:0046982//protein heterodimerization activity;GO:0003700//sequence-specific DNA binding transcription factor activity	GO:0005654//nucleoplasm;GO:0002111//BRCA2-BRAF35 complex;GO:0000794//condensed nuclear chromosome
CL1368.Contig1_All	4602	1330	93.4866	0.9847	19.2148	1102	5.2486	0.6851	14.9934	gi|155372074|ref|NM_001101174.1|	4668	0	Bos taurus sestrin 1 (SESN1), mRNA >gi|151556054|gb|BC149973.1| Bos taurus sestrin 1, mRNA (cDNA clone MGC:165845 IMAGE:8170194), complete cds	gi|155372075|ref|NP_001094644.1|	753.4	0	sestrin-1 [Bos taurus] >gi|151556055|gb|AAI49974.1| SESN1 protein [Bos taurus] >gi|296484150|gb|DAA26265.1| sestrin 1 [Bos taurus]	sp|P58006|SESN1_MOUSE	994	0	Sestrin-1 OS=Mus musculus GN=Sesn1 PE=2 SV=3	--	--	--	--	--	K10141	0	1016	bta:538226	sestrin	GO:0008285//negative regulation of cell proliferation;GO:0006974//response to DNA damage stimulus;GO:0007050//cell cycle arrest	-	GO:0005634//nucleus
CL137.Contig3_All	2187	76	50.0641	0.9936	2.3104	72	77.4527	0.8726	2.0613	gi|61553047|gb|BT021493.1|	2904	0	Bos taurus FAST kinase (FASTK), mRNA, complete cds	gi|164448689|ref|NP_001030249.2|	232.3	0	fas-activated serine/threonine kinase [Bos taurus] >gi|87578376|gb|AAI13258.1| FASTK protein [Bos taurus]	sp|Q9JIX9|FASTK_MOUSE	694	0	Fas-activated serine/threonine kinase OS=Mus musculus GN=Fastk PE=2 SV=1	--	--	--	--	--	K08290	0	806	bta:509781	Fas-activated serine/threonine kinase [EC:2.7.11.8]	GO:0043484//regulation of RNA splicing;GO:0006468//protein phosphorylation	GO:0004674//protein serine/threonine kinase activity	GO:0005739//mitochondrion
CL1370.Contig1_All	1322	262	148.021	0.9931	13.1765	139	24.983	0.9874	6.5834	gi|115495670|ref|NM_001076199.1|	2413	0	Bos taurus neuroplastin (NPTN), mRNA >gi|111306965|gb|BC119903.1| Bos taurus neuroplastin, mRNA (cDNA clone MGC:139829 IMAGE:8283211), complete cds	gi|115495671|ref|NP_001069667.1|	555.4	2e-156	neuroplastin precursor [Bos taurus] >gi|111306966|gb|AAI19904.1| Neuroplastin [Bos taurus] >gi|296483659|gb|DAA25774.1| neuroplastin [Bos taurus]	sp|Q9Y639|NPTN_HUMAN	481	2e-135	Neuroplastin OS=Homo sapiens GN=NPTN PE=1 SV=2	--	--	--	--	--	K06535	4e-55	216	dre:337692	basigin	GO:0001934//positive regulation of protein phosphorylation;GO:0007204//elevation of cytosolic calcium ion concentration;GO:0030155//regulation of cell adhesion;GO:0045743//positive regulation of fibroblast growth factor receptor signaling pathway;GO:0060291//long-term synaptic potentiation;GO:0007156//homophilic cell adhesion;GO:0048170//positive regulation of long-term neuronal synaptic plastici…	GO:0050839//cell adhesion molecule binding;GO:0005105//type 1 fibroblast growth factor receptor binding	GO:0042734//presynaptic membrane;GO:0016021//integral to membrane;GO:0045211//postsynaptic membrane;GO:0005886//plasma membrane
CL1376.Contig3_All	7024	372	1043.47	0.9994	3.5212	105	55.9224	0.9808	0.936	gi|117553214|gb|EF093511.1|	63.9	9e-06	Bos taurus BTA21 scaffold125212_13312 genomic sequence contig containing highly polymorphic single nucleotide sites	gi|62184389|ref|YP_220699.1|	24.3	5e-12	cytochrome c oxidase subunit III [Mystacina tuberculata] >gi|61660111|gb|AAX50184.1| cytochrome oxidase subunit III [Mystacina tuberculata]	sp|O21619|COX3_SHEEP	50.8	1e-11	Cytochrome c oxidase subunit 3 OS=Ovis aries GN=MT-CO3 PE=3 SV=2	--	--	--	--	--	K02262	1e-10	50.8	bta:3283883	cytochrome c oxidase subunit 3	-	-	GO:0016020//membrane
CL1377.Contig1_All	630	67	7.6305	0.9719	7.0708	44	42.7301	0.9678	4.373	gi|164518949|ref|NM_001015661.2|	581	1e-162	Bos taurus ELMO/CED-12 domain containing 3 (ELMOD3), mRNA >gi|151556291|gb|BC150099.1| Bos taurus ELMO/CED-12 domain containing 3, mRNA (cDNA clone MGC:166404 IMAGE:8486537), complete cds	--	--	--	--	--	--	--	--	--	--	--	--	--	--	--	--	--	--	-	-	-
CL1378.Contig4_All	1177	64	35.1701	0.9956	3.6152	119	35.3293	0.9569	6.3305	gi|402692457|ref|NM_001076396.2|	1616	0	Bos taurus pyrophosphatase (inorganic) 2 (PPA2), nuclear gene encoding mitochondrial protein, mRNA	gi|115497094|ref|NP_001069864.1|	652.1	0	inorganic pyrophosphatase 2, mitochondrial [Bos taurus] >gi|86826455|gb|AAI12493.1| Pyrophosphatase (inorganic) 2 [Bos taurus] >gi|296486771|gb|DAA28884.1| inorganic pyrophosphatase 2 [Bos taurus]	sp|Q9H2U2|IPYR2_HUMAN	585	8e-167	Inorganic pyrophosphatase 2, mitochondrial OS=Homo sapiens GN=PPA2 PE=1 SV=2	YBR011c	296	4e-80	COG0221	Inorganic pyrophosphatase	K01507	0	652	bta:615820	inorganic pyrophosphatase [EC:3.6.1.1]	GO:0006796//phosphate-containing compound metabolic process;GO:0006418//tRNA aminoacylation for protein translation;GO:0071344//diphosphate metabolic process	GO:0000287//magnesium ion binding;GO:0004427//inorganic diphosphatase activity	GO:0005759//mitochondrial matrix
CL1379.Contig1_All	1599	112	23.3876	0.9952	4.6569	87	5.8201	0.9894	3.4067	gi|115495864|ref|NM_001075533.1|	1324	0	Bos taurus ST6 (alpha-N-acetyl-neuraminyl-2,3-beta-galactosyl-1, 3)-N-acetylgalactosaminide alpha-2,6-sialyltransferase 2 (ST6GALNAC2), mRNA >gi|109939977|gb|BC118158.1| Bos taurus ST6 (alpha-N-acetyl-neuraminyl-2,3-beta-galactosyl-1, 3)-N-acetylgalactosaminide alpha-2,6-sialyltransferase 2, mRNA (cDNA clone MGC:139669 IMAGE:8211381), complete cds	gi|335297299|ref|XP_003131225.2|	468	5e-130	PREDICTED: alpha-N-acetylgalactosaminide alpha-2,6-sialyltransferase 2-like [Sus scrofa]	sp|Q9UJ37|SIA7B_HUMAN	446	7e-125	Alpha-N-acetylgalactosaminide alpha-2,6-sialyltransferase 2 OS=Homo sapiens GN=ST6GALNAC2 PE=1 SV=1	--	--	--	--	--	K06616	8e-131	468	ssc:100518510	alpha-N-acetylgalactosaminide alpha-2,6-sialyltransferase (sialyltransferase 7B) [EC:2.4.99.-]	GO:0016266//O-glycan processing;GO:0043687//post-translational protein modification	GO:0047290//(alpha-N-acetylneuraminyl-2,3-beta-galactosyl-1,3)-N-acetyl-galactosaminide 6-alpha-sialyltransferase activity	GO:0005634//nucleus;GO:0030173//integral to Golgi membrane
CL1382.Contig2_All	458	25	38.1046	0.9959	3.6292	28	34.02	0.9955	3.8279	gi|308153303|ref|NR_036663.1|	303	3e-79	Bos taurus small nucleolar RNA host gene 3 (non-protein coding) (SNHG3), non-coding RNA	gi|359080303|ref|XP_003587971.1|	56.6	3e-07	PREDICTED: uncharacterized protein LOC100848498 [Bos taurus]	--	--	--	--	--	--	--	--	--	--	--	--	--	--	-	-	-
CL1383.Contig1_All	2936	503	29.5024	0.9963	11.3905	440	4.5016	0.9357	9.3834	gi|156120340|ref|NM_001101846.1|	5279	0	Bos taurus echinoderm microtubule associated protein like 3 (EML3), mRNA >gi|151554936|gb|BC147905.1| Bos taurus echinoderm microtubule associated protein like 3, mRNA (cDNA clone MGC:159751 IMAGE:8084937), complete cds	gi|156120341|ref|NP_001095316.1|	1814.3	0	echinoderm microtubule-associated protein-like 3 [Bos taurus] >gi|151554937|gb|AAI47906.1| EML3 protein [Bos taurus] >gi|296471635|gb|DAA13750.1| echinoderm microtubule associated protein like 3 [Bos taurus]	sp|Q32P44|EMAL3_HUMAN	1729	0	Echinoderm microtubule-associated protein-like 3 OS=Homo sapiens GN=EML3 PE=1 SV=1	all0664	90.5	1e-17	COG2319	FOG: WD40 repeat	K15420	0	894	mgp:100541442	echinoderm microtubule-associated protein-like 4	GO:0006508//proteolysis	GO:0004252//serine-type endopeptidase activity	GO:0005737//cytoplasm;GO:0005874//microtubule
CL1384.Contig2_All	1101	73	12.8617	0.992	4.4083	98	41.9587	0.9659	5.5732	gi|115495038|ref|NM_001075395.1|	1935	0	Bos taurus PIH1 domain containing 1 (PIH1D1), mRNA >gi|111305162|gb|BC120150.1| Bos taurus PIH1 domain containing 1, mRNA (cDNA clone MGC:142550 IMAGE:8253580), complete cds	gi|115495039|ref|NP_001068863.1|	577.8	3e-163	PIH1 domain-containing protein 1 [Bos taurus] >gi|122145579|sp|Q0VCI6.1|PIHD1_BOVIN RecName: Full=PIH1 domain-containing protein 1 >gi|111305163|gb|AAI20151.1| PIH1 domain containing 1 [Bos taurus]	sp|Q0VCI6|PIHD1_BOVIN	577	1e-164	PIH1 domain-containing protein 1 OS=Bos taurus GN=PIH1D1 PE=2 SV=1	--	--	--	--	--	K00102	7e-07	55.5	cbr:CBG09729	D-lactate dehydrogenase (cytochrome) [EC:1.1.2.4]	GO:0000492//box C/D snoRNP assembly	-	GO:0070761//pre-snoRNP complex
CL1386.Contig3_All	1884	1	53.6429	0.9656	0.0353	8	11.1084	0.9749	0.2659	gi|164453036|ref|NM_001076405.2|	2991	0	Bos taurus ring finger protein 167 (RNF167), mRNA	gi|164453037|ref|NP_001069873.2|	714.9	0	E3 ubiquitin-protein ligase RNF167 [Bos taurus]	sp|Q9H6Y7|RN167_HUMAN	672	0	E3 ubiquitin-protein ligase RNF167 OS=Homo sapiens GN=RNF167 PE=1 SV=1	SPAC57A7.09	63.9	9e-10	COG5540	RING-finger-containing ubiquitin ligase	K15706	0	714	bta:616030	E3 ubiquitin-protein ligase RNF167 [EC:6.3.2.19]	GO:0000209//protein polyubiquitination;GO:0045786//negative regulation of cell cycle	GO:0005515//protein binding;GO:0004842//ubiquitin-protein ligase activity;GO:0008270//zinc ion binding	GO:0005737//cytoplasm;GO:0012505//endomembrane system;GO:0016021//integral to membrane
CL1388.Contig8_All	3830	0	44.644	0.9859	0	0	6.2427	0.9532	0	gi|328802694|ref|NM_001192195.1|	6464	0	Bos taurus golgin A2 (GOLGA2), mRNA	gi|328802695|ref|NP_001179124.1|	1919.8	0	Golgin subfamily A member 2 [Bos taurus]	sp|Q62839|GOGA2_RAT	1413	0	Golgin subfamily A member 2 OS=Rattus norvegicus GN=Golga2 PE=1 SV=3	alr3988	100	2e-20	COG0419	ATPase involved in DNA repair	K03626	6e-38	160	gga:396544	nascent polypeptide-associated complex subunit alpha	GO:0051645//Golgi localization;GO:0050772//positive regulation of axonogenesis	GO:0032403//protein complex binding	GO:0043234//protein complex;GO:0043025//neuronal cell body;GO:0005801//cis-Golgi network;GO:0016020//membrane;GO:0000137//Golgi cis cisterna
CL1389.Contig1_All	1278	234	37.2197	0.9955	12.1735	29	106.015	0.9887	1.4208	gi|300795664|ref|NM_001193029.1|	2056	0	Bos taurus transducin (beta)-like 1 X-linked receptor 1 (TBL1XR1), mRNA	gi|351696115|gb|EHA99033.1|	654.8	0	F-box-like/WD repeat-containing protein TBL1XR1 [Heterocephalus glaber]	sp|Q9BZK7|TBL1R_HUMAN	650	0	F-box-like/WD repeat-containing protein TBL1XR1 OS=Homo sapiens GN=TBL1XR1 PE=1 SV=1	YBR103w	124	5e-28	COG2319	FOG: WD40 repeat	K04508	0	654	ssc:100522831	transducin (beta)-like 1	GO:0060070//canonical Wnt receptor signaling pathway;GO:0000122//negative regulation of transcription from RNA polymerase II promoter;GO:0007219//Notch signaling pathway;GO:0043161//proteasomal ubiquitin-dependent protein catabolic process;GO:0044255//cellular lipid metabolic process;GO:0044281//small molecule metabolic process;GO:0045944//positive regulation of transcription from RNA polymerase …	GO:0042393//histone binding;GO:0003714//transcription corepressor activity;GO:0047485//protein N-terminus binding;GO:0044212//transcription regulatory region DNA binding;GO:0008013//beta-catenin binding	GO:0017053//transcriptional repressor complex;GO:0005730//nucleolus;GO:0000118//histone deacetylase complex;GO:0005876//spindle microtubule
CL1392.Contig8_All	2044	123	293.09	0.999	4.0009	83	31.9875	0.9988	2.5425	gi|330688444|ref|NM_001206504.1|	3644	0	Bos taurus RNA binding motif protein 39 (RBM39), mRNA	gi|35493811|ref|NP_909122.1|	1036.2	0	RNA-binding protein 39 isoform a [Homo sapiens] >gi|281182530|ref|NP_001162566.1| RNA-binding protein 39 [Papio anubis] >gi|284004921|ref|NP_001164806.1| RNA-binding protein 39 [Oryctolagus cuniculus] >gi|28201880|sp|Q14498.2|RBM39_HUMAN RecName: Full=RNA-binding protein 39; AltName: Full=Hepatocellular carcinoma protein 1; AltName: Full=RNA-binding motif protein 39; AltName: Full=RNA-binding reg…	sp|Q14498|RBM39_HUMAN	1036	0	RNA-binding protein 39 OS=Homo sapiens GN=RBM39 PE=1 SV=2	SPAC140.02	117	8e-26	COG0724	RNA-binding proteins (RRM domain)	K13091	0	1036	ecb:100054976	RNA-binding protein 39	GO:0006355//regulation of transcription, DNA-dependent;GO:0008380//RNA splicing;GO:0006397//mRNA processing	GO:0003723//RNA binding;GO:0005515//protein binding;GO:0000166//nucleotide binding;GO:0003713//transcription coactivator activity	GO:0005730//nucleolus;GO:0016607//nuclear speck;GO:0005813//centrosome
CL1394.Contig1_All	2557	481	12.2642	0.9906	12.5068	432	117.62	0.9944	10.5784	gi|329663670|ref|NM_001206134.1|	4661	0	Bos taurus DEAH (Asp-Glu-Ala-His) box polypeptide 29 (DHX29), mRNA	gi|329663671|ref|NP_001193063.1|	1523.1	0	ATP-dependent RNA helicase DHX29 [Bos taurus] >gi|296475799|gb|DAA17914.1| DEAH (Asp-Glu-Ala-His) box polypeptide 29 [Bos taurus]	sp|Q7Z478|DHX29_HUMAN	1483	0	ATP-dependent RNA helicase DHX29 OS=Homo sapiens GN=DHX29 PE=1 SV=2	SPBC15C4.05	398	3e-110	COG1643	HrpA-like helicases	K13026	2e-160	567	aga:AgaP_AGAP002223	ATP-dependent RNA helicase DHX57 [EC:3.6.4.13]	-	GO:0008026//ATP-dependent helicase activity;GO:0005524//ATP binding;GO:0003743//translation initiation factor activity	GO:0005739//mitochondrion
CL1395.Contig4_All	4739	567	47.0085	0.9466	7.9548	421	48.298	0.9711	5.5624	gi|254281263|ref|NM_173998.4|	7906	0	Bos taurus adaptor-related protein complex 3, delta 1 subunit (AP3D1), mRNA	gi|254281264|ref|NP_776423.3|	2353.6	0	AP-3 complex subunit delta-1 [Bos taurus] >gi|85700952|sp|Q865S1.2|AP3D1_BOVIN RecName: Full=AP-3 complex subunit delta-1; AltName: Full=AP-3 complex subunit delta; AltName: Full=Adapter-related protein complex 3 subunit delta-1; AltName: Full=BLVPCP1; AltName: Full=Bovine leukemia virus cell receptor; Short=BLV-R; AltName: Full=Delta-adaptin >gi|296485615|gb|DAA27730.1| AP-3 complex subunit delt…	sp|Q865S1|AP3D1_BOVIN	2353	0	AP-3 complex subunit delta-1 OS=Bos taurus GN=AP3D1 PE=1 SV=2	SPBC146.14c	76.3	5e-13	COG5096	Vesicle coat complex, various subunits	K12396	0	2353	bta:281023	AP-3 complex subunit delta-1	GO:0048490//anterograde synaptic vesicle transport;GO:0061088//regulation of sequestering of zinc ion;GO:0008089//anterograde axon cargo transport;GO:0006886//intracellular protein transport;GO:0048007//antigen processing and presentation, exogenous lipid antigen via MHC class Ib;GO:0006829//zinc ion transport;GO:0051138//positive regulation of NK T cell differentiation;GO:0033365//protein locali…	GO:0008565//protein transporter activity	GO:0030117//membrane coat;GO:0005802//trans-Golgi network;GO:0000139//Golgi membrane;GO:0043195//terminal button;GO:0010008//endosome membrane
CL1396.Contig1_All	468	119	39.2086	0.9928	16.9057	23	46.1489	0.9443	3.0771	gi|28789378|gb|AY193894.1|	735	0	Ovis aries endogenous-virus beta-2 pro/pol region, partial sequence	gi|3600073|gb|AAC63294.1|	206.8	2e-52	polymerase [Homo sapiens]	sp|Q9UQG0|POK20_HUMAN	206	2e-53	HERV-K_3q27.3 provirus ancestral Pol protein OS=Homo sapiens PE=2 SV=2	YIL082w-a_2	60.8	9e-10	COG2801	Transposase and inactivated derivatives	K06833	8e-12	69.7	mdo:100032993	disintegrin and metalloproteinase domain-containing protein 2 [EC:3.4.24.-]	GO:0051028//mRNA transport	GO:0003723//RNA binding	GO:0005737//cytoplasm;GO:0005730//nucleolus
CL1397.Contig6_All	1673	30	48.0224	0.9694	1.1922	58	24.9655	0.996	2.1707	gi|114051380|ref|NM_001046047.1|	2870	0	Bos taurus family with sequence similarity 49, member B (FAM49B), mRNA >gi|86823803|gb|BC105327.1| Bos taurus family with sequence similarity 49, member B, mRNA (cDNA clone MGC:127316 IMAGE:7948239), complete cds	gi|42734438|ref|NP_057707.3|	646	0	protein FAM49B [Homo sapiens] >gi|114051381|ref|NP_001039512.1| protein FAM49B [Bos taurus] >gi|346986437|ref|NP_001231368.1| family with sequence similarity 49, member B [Sus scrofa] >gi|377520143|ref|NP_001243692.1| protein FAM49B [Homo sapiens] >gi|387762642|ref|NP_001248623.1| uncharacterized protein LOC695449 [Macaca mulatta] >gi|52782794|sp|Q9NUQ9.1|FA49B_HUMAN RecName: Full=Protein FAM49B;…	sp|Q9NUQ9|FA49B_HUMAN	645	0	Protein FAM49B OS=Homo sapiens GN=FAM49B PE=1 SV=1	--	--	--	--	--	--	--	--	--	--	-	-	GO:0005929//cilium
CL1398.Contig2_All	2486	290	88.0913	0.9964	7.7558	216	22.5557	0.9814	5.4402	gi|402744322|ref|NM_001034332.2|	3255	0	Bos taurus family with sequence similarity 54, member B (FAM54B), mRNA	gi|355735882|gb|AES11818.1|	592.4	3e-167	hypothetical protein [Mustela putorius furo]	sp|Q3ZBW7|FA54B_BOVIN	572	2e-162	Protein FAM54B OS=Bos taurus GN=FAM54B PE=2 SV=1	--	--	--	--	--	K13087	8e-22	106	gga:421691	bcl2 associated transcription factor 1	-	-	-
CL14.Contig3_All	2405	73	88.9375	0.9972	2.0181	39	73.7745	0.9936	1.0153	gi|402744463|ref|NM_001098906.2|	1378	0	Bos taurus zinc finger, AN1-type domain 2B (ZFAND2B), mRNA	gi|296490289|gb|DAA32402.1|	496.9	1e-138	zinc finger, AN1-type domain 2B [Bos taurus]	sp|Q4KLG9|ZFN2B_RAT	463	9e-130	AN1-type zinc finger protein 2B OS=Rattus norvegicus GN=Zfand2b PE=2 SV=1	mlr7818	62	2e-16	COG5265	ABC-type transport system involved in Fe-S cluster assembly, permease and ATPase components	K05661	1e-35	107	bta:783257	ATP-binding cassette, subfamily B (MDR/TAP), member 6	-	GO:0008270//zinc ion binding;GO:0005515//protein binding	GO:0005783//endoplasmic reticulum
CL140.Contig1_All	881	114	9.1304	0.9739	8.6032	65	66.9639	0.9989	4.6196	gi|300795149|ref|NM_001193003.1|	1318	0	Bos taurus chloride channel 3 (CLCN3), mRNA	gi|296484982|gb|DAA27097.1|	562	1e-158	chloride channel 3 isoform 2 [Bos taurus]	sp|P51791|CLCN3_MOUSE	560	1e-159	H(+)/Cl(-) exchange transporter 3 OS=Mus musculus GN=Clcn3 PE=1 SV=2	SPBC887.02	92.4	9e-19	COG0038	Chloride channel protein EriC	K05012	4e-159	560	mmu:12725	chloride channel 3	GO:0034765//regulation of ion transmembrane transport;GO:0006821//chloride transport	GO:0005247//voltage-gated chloride channel activity;GO:0005524//ATP binding;GO:0030165//PDZ domain binding;GO:0046982//protein heterodimerization activity;GO:0015297//antiporter activity	GO:0031901//early endosome membrane;GO:0016021//integral to membrane;GO:0031902//late endosome membrane;GO:0030658//transport vesicle membrane;GO:0016324//apical plasma membrane;GO:0005794//Golgi apparatus
CL1400.Contig3_All	943	46	54.1322	0.9884	3.2432	102	394.84	0.9978	6.7726	gi|402745388|ref|NM_001034254.2|	801	0	Bos taurus sodium channel modifier 1 (SCNM1), mRNA	gi|77735463|ref|NP_001029426.1|	452.2	1e-125	sodium channel modifier 1 [Bos taurus] >gi|117949777|sp|Q3ZBR0.1|SCNM1_BOVIN RecName: Full=Sodium channel modifier 1 >gi|73586846|gb|AAI03164.1| Sodium channel modifier 1 [Bos taurus] >gi|296489539|gb|DAA31652.1| sodium channel modifier 1 [Bos taurus]	sp|Q3ZBR0|SCNM1_BOVIN	452	6e-127	Sodium channel modifier 1 OS=Bos taurus GN=SCNM1 PE=2 SV=1	--	--	--	--	--	--	--	--	--	--	GO:0008380//RNA splicing;GO:0006397//mRNA processing	GO:0046872//metal ion binding;GO:0005216//ion channel activity	GO:0016607//nuclear speck
CL1401.Contig1_All	1339	1194	148.276	0.8777	59.2864	2383	37.931	0.9936	111.432	gi|73586849|gb|BC103205.1|	1838	0	Bos taurus tissue factor pathway inhibitor 2, mRNA (cDNA clone MGC:128723 IMAGE:7987951), complete cds	gi|33354271|ref|NP_877589.1|	482.3	2e-134	tissue factor pathway inhibitor 2 precursor [Bos taurus] >gi|75053603|sp|Q7YRQ8.1|TFPI2_BOVIN RecName: Full=Tissue factor pathway inhibitor 2; Short=TFPI-2; Flags: Precursor >gi|32478144|gb|AAO84035.1| tissue factor pathway inhibitor-2 [Bos taurus] >gi|73586850|gb|AAI03206.1| Tissue factor pathway inhibitor 2 [Bos taurus] >gi|296488669|gb|DAA30782.1| tissue factor pathway inhibitor 2 precursor [B…	sp|Q7YRQ8|TFPI2_BOVIN	482	9e-136	Tissue factor pathway inhibitor 2 OS=Bos taurus GN=TFPI2 PE=2 SV=1	--	--	--	--	--	K03909	5e-37	155	aml:100467371	tissue factor pathway inhibitor	GO:0010466//negative regulation of peptidase activity;GO:0007596//blood coagulation	GO:0004867//serine-type endopeptidase inhibitor activity;GO:0005201//extracellular matrix structural constituent	GO:0005578//proteinaceous extracellular matrix
CL1404.Contig1_All	1249	113	23.3405	0.9893	6.0152	91	55.9146	0.9952	4.5619	gi|328802666|ref|NM_001191393.1|	2264	0	Bos taurus carbamoyl-phosphate synthetase 2, aspartate transcarbamylase, and dihydroorotase (CAD), mRNA	gi|328802667|ref|NP_001178322.1|	840.9	0	CAD protein [Bos taurus]	sp|P27708|PYR1_HUMAN	811	0	CAD protein OS=Homo sapiens GN=CAD PE=1 SV=3	PH1963	149	1e-35	COG0044	Dihydroorotase and related cyclic amidohydrolases	K11540	0	840	bta:504261	carbamoyl-phosphate synthase / aspartate carbamoyltransferase / dihydroorotase [EC:6.3.5.5 2.1.3.2 3.5.2.3]	GO:0032092//positive regulation of protein binding;GO:0018107//peptidyl-threonine phosphorylation;GO:0006207//'de novo' pyrimidine nucleobase biosynthetic process;GO:0051017//actin filament bundle assembly;GO:0006928//cellular component movement;GO:0006936//muscle contraction;GO:0017144//drug metabolic process;GO:0046777//protein autophosphorylation;GO:0006309//apoptotic DNA fragmentation;GO:0044…	GO:0070335//aspartate binding;GO:0004070//aspartate carbamoyltransferase activity;GO:0004516//nicotinate phosphoribosyltransferase activity;GO:0004672//protein kinase activity;GO:0017022//myosin binding;GO:0003779//actin binding;GO:0046872//metal ion binding;GO:0004151//dihydroorotase activity;GO:0042802//identical protein binding;GO:0003677//DNA binding;GO:0005523//tropomyosin binding;GO:0004536…	GO:0005654//nucleoplasm;GO:0005884//actin filament;GO:0030478//actin cap;GO:0005829//cytosol;GO:0030016//myofibril;GO:0043025//neuronal cell body;GO:0014069//postsynaptic density;GO:0016363//nuclear matrix;GO:0000790//nuclear chromatin;GO:0043195//terminal button;GO:0005886//plasma membrane
CL1405.Contig1_All	697	80	124.302	0.9984	7.6311	115	31.2532	0.9608	10.3307	gi|73586536|gb|BC102769.1|	1168	0	Bos taurus microfibrillar associated protein 5, mRNA (cDNA clone MGC:126995 IMAGE:7940952), complete cds	gi|73586537|gb|AAI02770.1|	343.2	5e-93	Microfibrillar associated protein 5 [Bos taurus] >gi|296487152|gb|DAA29265.1| microfibrillar-associated protein 5 precursor [Bos taurus]	sp|Q28022|MFAP5_BOVIN	343	3e-94	Microfibrillar-associated protein 5 OS=Bos taurus GN=MFAP5 PE=1 SV=1	--	--	--	--	--	K10989	3e-29	129	tgu:100229705	activation-induced cytidine deaminase [EC:3.5.4.5]	-	GO:0005201//extracellular matrix structural constituent	GO:0001527//microfibril
CL1408.Contig1_All	3756	37	58.9031	0.9981	0.6549	45	34.6264	0.9928	0.7502	gi|115496587|ref|NM_001076532.1|	7085	0	Bos taurus cell division cycle and apoptosis regulator 1 (CCAR1), mRNA >gi|109658187|gb|BC118090.1| Bos taurus cell division cycle and apoptosis regulator 1, mRNA (cDNA clone MGC:137970 IMAGE:8080631), complete cds	gi|115496588|ref|NP_001070000.1|	2293.8	0	cell division cycle and apoptosis regulator protein 1 [Bos taurus] >gi|109658188|gb|AAI18091.1| Cell division cycle and apoptosis regulator 1 [Bos taurus]	sp|Q8IX12|CCAR1_HUMAN	2256	0	Cell division cycle and apoptosis regulator protein 1 OS=Homo sapiens GN=CCAR1 PE=1 SV=2	YOR054c	68.9	6e-11	COG0452	Phosphopantothenoylcysteine synthetase/decarboxylase	K14822	1e-24	116	tgu:100219403	rRNA-processing protein CGR1	GO:0007049//cell cycle;GO:0006915//apoptotic process;GO:0006355//regulation of transcription, DNA-dependent;GO:0000398//mRNA splicing, via spliceosome;GO:0051301//cell division	GO:0003676//nucleic acid binding;GO:0005509//calcium ion binding;GO:0030374//ligand-dependent nuclear receptor transcription coactivator activity;GO:0005515//protein binding	GO:0048471//perinuclear region of cytoplasm;GO:0005654//nucleoplasm
CL141.Contig2_All	4934	275	10.5485	0.9747	3.7057	54	18.5681	0.9276	0.6853	gi|219804515|ref|NM_001143860.1|	8748	0	Bos taurus microtubule-actin crosslinking factor 1 (MACF1), mRNA	gi|219804516|ref|NP_001137332.1|	88.2	4e-15	microtubule-actin cross-linking factor 1 [Bos taurus]	sp|Q9UPN3|MACF1_HUMAN	2700	0	Microtubule-actin cross-linking factor 1, isoforms 1/2/3/5 OS=Homo sapiens GN=MACF1 PE=1 SV=4	AF1032	60.1	4e-08	COG0419	ATPase involved in DNA repair	K10382	0	1959	tgu:100220178	dystonin	GO:0051893//regulation of focal adhesion assembly;GO:0032886//regulation of microtubule-based process;GO:0010632//regulation of epithelial cell migration;GO:0007050//cell cycle arrest;GO:0042060//wound healing;GO:0043001//Golgi to plasma membrane protein transport;GO:0006200//ATP catabolic process;GO:0030177//positive regulation of Wnt receptor signaling pathway	GO:0005509//calcium ion binding;GO:0008017//microtubule binding;GO:0051015//actin filament binding;GO:0016887//ATPase activity	GO:0032587//ruffle membrane;GO:0005794//Golgi apparatus;GO:0005874//microtubule
CL1412.Contig2_All	214	4	132.381	0.9997	1.2427	2	110.198	0.9994	0.5852	gi|254892263|dbj|AB450824.1|	188	6e-45	Bos taurus vegf mRNA for vascular endothelial growth factor 188, complete cds	gi|355561738|gb|EHH18370.1|	71.6	1e-11	hypothetical protein EGK_14948, partial [Macaca mulatta] >gi|355748586|gb|EHH53069.1| hypothetical protein EGM_13630, partial [Macaca fascicularis]	sp|P15692|VEGFA_HUMAN	71.6	4e-13	Vascular endothelial growth factor A OS=Homo sapiens GN=VEGFA PE=1 SV=2	--	--	--	--	--	K05448	1e-12	71.6	mcc:574209	vascular endothelial growth factor A/B, PGF	GO:0033138//positive regulation of peptidyl-serine phosphorylation;GO:0030949//positive regulation of vascular endothelial growth factor receptor signaling pathway;GO:0090037//positive regulation of protein kinase C signaling cascade;GO:0032147//activation of protein kinase activity;GO:1900086//positive regulation of peptidyl-tyrosine autophosphorylation;GO:0043406//positive regulation of MAP kin…	GO:0042803//protein homodimerization activity;GO:0008201//heparin binding;GO:0043184//vascular endothelial growth factor receptor 2 binding;GO:0008083//growth factor activity;GO:0005161//platelet-derived growth factor receptor binding;GO:0050840//extracellular matrix binding;GO:0001968//fibronectin binding;GO:0005125//cytokine activity;GO:0048018//receptor agonist activity;GO:0043183//vascular en…	GO:0009986//cell surface;GO:0005615//extracellular space;GO:0005578//proteinaceous extracellular matrix;GO:0031093//platelet alpha granule lumen
CL1413.Contig1_All	3860	3	121.665	0.9997	0.0517	2	166.972	0.9898	0.0324	gi|329664629|ref|NM_001205999.1|	2611	0	Bos taurus adducin 1 (alpha) (ADD1), mRNA	gi|338723776|ref|XP_003364792.1|	1367.8	0	PREDICTED: alpha-adducin [Equus caballus]	sp|P35611|ADDA_HUMAN	1325	0	Alpha-adducin OS=Homo sapiens GN=ADD1 PE=1 SV=2	RSc0806	176	4e-43	COG0235	Ribulose-5-phosphate 4-epimerase and related epimerases and aldolases	K04574	1e-11	73.6	hsa:4744	neurofilament heavy polypeptide	GO:0032092//positive regulation of protein binding;GO:0006921//cellular component disassembly involved in execution phase of apoptosis;GO:0048873//homeostasis of number of cells within a tissue;GO:0006884//cell volume homeostasis;GO:0051017//actin filament bundle assembly;GO:0045766//positive regulation of angiogenesis;GO:0000902//cell morphogenesis;GO:0071300//cellular response to retinoic acid;…	GO:0030507//spectrin binding;GO:0005198//structural molecule activity;GO:0046982//protein heterodimerization activity;GO:0046872//metal ion binding;GO:0051015//actin filament binding;GO:0042608//T cell receptor binding;GO:0042803//protein homodimerization activity;GO:0005516//calmodulin binding;GO:0008134//transcription factor binding	GO:0005829//cytosol;GO:0008290//F-actin capping protein complex;GO:0014069//postsynaptic density;GO:0048471//perinuclear region of cytoplasm;GO:0005886//plasma membrane;GO:0005634//nucleus
CL1414.Contig1_All	2493	335	96.7394	0.9993	8.9342	359	38.9105	0.9995	9.0165	gi|157074157|ref|NM_001103323.1|	3596	0	Bos taurus lipase A, lysosomal acid, cholesterol esterase (LIPA), mRNA >gi|148877347|gb|BC146075.1| Bos taurus lipase A, lysosomal acid, cholesterol esterase, mRNA (cDNA clone MGC:159953 IMAGE:8469939), complete cds	gi|187607485|ref|NP_001119818.1|	837.4	0	lysosomal acid lipase/cholesteryl ester hydrolase precursor [Ovis aries] >gi|182382504|gb|ACB87534.1| lipase A [Ovis aries]	sp|Q4R4S5|LICH_MACFA	699	0	Lysosomal acid lipase/cholesteryl ester hydrolase OS=Macaca fascicularis GN=LIPA PE=2 SV=1	SPBC16A3.12c	206	2e-52	COG0596	Predicted hydrolases or acyltransferases (alpha/beta hydrolase superfamily)	K01052	0	806	bta:100125267	lysosomal acid lipase/cholesteryl ester hydrolase [EC:3.1.1.13]	GO:0030324//lung development;GO:0006631//fatty acid metabolic process;GO:0048873//homeostasis of number of cells within a tissue;GO:0006954//inflammatory response;GO:0016042//lipid catabolic process;GO:0048771//tissue remodeling;GO:0000902//cell morphogenesis;GO:0016125//sterol metabolic process;GO:0008283//cell proliferation;GO:0001816//cytokine production	GO:0016298//lipase activity;GO:0004771//sterol esterase activity	GO:0005764//lysosome
CL1416.Contig1_All	393	15	76.8845	0.9948	2.5376	8	80.6765	0.9994	1.2746	gi|77735912|ref|NM_001034481.1|	228	1e-56	Bos taurus archaelysin family metallopeptidase 2 (AMZ2), mRNA >gi|74268091|gb|BC102726.1| Bos taurus archaelysin family metallopeptidase 2, mRNA (cDNA clone MGC:127801 IMAGE:30957407), complete cds	gi|296475956|gb|DAA18071.1|	109	6e-23	archaemetzincins-2 [Bos taurus]	sp|Q86W34|AMZ2_HUMAN	98.2	4e-21	Archaemetzincin-2 OS=Homo sapiens GN=AMZ2 PE=1 SV=2	--	--	--	--	--	K06974	2e-16	84	mmu:13929		GO:0006508//proteolysis	GO:0008237//metallopeptidase activity;GO:0008270//zinc ion binding	-
CL1417.Contig3_All	1725	49	128.216	0.9921	1.8886	32	98.9406	0.965	1.1615	gi|195539552|ref|NM_001130752.1|	2906	0	Bos taurus mitogen-activated protein kinase kinase 1 (MAP2K1), mRNA >gi|111308432|gb|BC119886.1| Bos taurus mitogen-activated protein kinase kinase 1, mRNA (cDNA clone MGC:139362 IMAGE:8278792), complete cds	gi|338717834|ref|XP_001496470.3|	517.3	9e-145	PREDICTED: dual specificity mitogen-activated protein kinase kinase 1 [Equus caballus]	sp|Q02750|MP2K1_HUMAN	517	3e-146	Dual specificity mitogen-activated protein kinase kinase 1 OS=Homo sapiens GN=MAP2K1 PE=1 SV=2	lin1934_1	84	8e-16	COG0515	Serine/threonine protein kinase	K04368	1e-145	517	ecb:100065996	mitogen-activated protein kinase kinase 1 [EC:2.7.12.2]	GO:0034111//negative regulation of homotypic cell-cell adhesion;GO:0023014//signal transduction by phosphorylation;GO:0032402//melanosome transport;GO:0034138//toll-like receptor 3 signaling pathway;GO:0090170//regulation of Golgi inheritance;GO:0007411//axon guidance;GO:0034142//toll-like receptor 4 signaling pathway;GO:0060711//labyrinthine layer development;GO:0008063//Toll signaling pathway;G…	GO:0004713//protein tyrosine kinase activity;GO:0004674//protein serine/threonine kinase activity;GO:0004728//receptor signaling protein tyrosine phosphatase activity;GO:0004708//MAP kinase kinase activity;GO:0043539//protein serine/threonine kinase activator activity;GO:0005524//ATP binding;GO:0017016//Ras GTPase binding;GO:0031435//mitogen-activated protein kinase kinase kinase binding	GO:0005816//spindle pole body;GO:0005925//focal adhesion;GO:0033267//axon part;GO:0005829//cytosol;GO:0032839//dendrite cytoplasm;GO:0043204//perikaryon;GO:0048471//perinuclear region of cytoplasm;GO:0005769//early endosome;GO:0005794//Golgi apparatus;GO:0005739//mitochondrion;GO:0005874//microtubule;GO:0005634//nucleus;GO:0005770//late endosome;GO:0005938//cell cortex
CL1418.Contig2_All	2291	764	41.1985	0.9916	22.1717	662	54.7753	0.9657	18.0925	gi|300794810|ref|NM_001192987.1|	3634	0	Bos taurus spermatogenesis associated, serine-rich 2-like (SPATS2L), mRNA	gi|300794811|ref|NP_001179916.1|	954.5	0	SPATS2-like protein [Bos taurus] >gi|296490406|gb|DAA32519.1| spermatogenesis associated, serine-rich 2-like [Bos taurus]	sp|Q5U2T3|SPS2L_RAT	802	0	SPATS2-like protein OS=Rattus norvegicus GN=Spats2l PE=2 SV=1	--	--	--	--	--	K09486	2e-07	58.5	acs:100558385	hypoxia up-regulated 1	-	-	GO:0005730//nucleolus;GO:0005737//cytoplasm;GO:0043234//protein complex
CL142.Contig2_All	2557	441	110.431	0.9991	11.4667	324	63.3073	0.9977	7.9338	gi|115496353|ref|NM_001075358.1|	1705	0	Bos taurus replication factor C (activator 1) 5, 36.5kDa (RFC5), mRNA >gi|79160182|gb|BC108105.1| Bos taurus replication factor C (activator 1) 5, 36.5kDa, mRNA (cDNA clone MGC:128229 IMAGE:7988023), complete cds	gi|194042984|ref|XP_001926304.1|	657.1	0	PREDICTED: replication factor C subunit 5 [Sus scrofa]	sp|P40937|RFC5_HUMAN	646	0	Replication factor C subunit 5 OS=Homo sapiens GN=RFC5 PE=1 SV=1	YNL290w	332	2e-90	COG0470	ATPase involved in DNA replication	K10756	0	657	ssc:100153965	replication factor C subunit 3/5	GO:0000084//S phase of mitotic cell cycle;GO:0000075//cell cycle checkpoint;GO:0006283//transcription-coupled nucleotide-excision repair;GO:0006297//nucleotide-excision repair, DNA gap filling;GO:0006271//DNA strand elongation involved in DNA replication;GO:0032201//telomere maintenance via semi-conservative replication;GO:0000722//telomere maintenance via recombination	GO:0017111//nucleoside-triphosphatase activity;GO:0019899//enzyme binding;GO:0003677//DNA binding;GO:0005524//ATP binding	GO:0005654//nucleoplasm;GO:0005663//DNA replication factor C complex
CL1421.Contig1_All	1629	243	69.9029	0.9595	9.9178	141	34.4972	0.9972	5.4196	gi|300794113|ref|NM_001191416.1|	2678	0	Bos taurus YTH domain family, member 1 (YTHDF1), mRNA	gi|296480891|gb|DAA23006.1|	1068.9	0	YTH domain family 1-like isoform 1 [Bos taurus]	sp|Q9BYJ9|YTHD1_HUMAN	986	0	YTH domain family protein 1 OS=Homo sapiens GN=YTHDF1 PE=1 SV=1	Rv3876	55.1	4e-07	COG0455	ATPases involved in chromosome partitioning	K10955	9e-10	65.9	gga:100857128	intestinal mucin-2	-	-	-
CL1423.Contig1_All	716	96	49.3846	0.9415	8.9144	135	75.3744	0.9817	11.8056	gi|115497793|ref|NM_001075603.1|	1140	0	Bos taurus transmembrane protein 27 (TMEM27), mRNA >gi|111308547|gb|BC120016.1| Bos taurus transmembrane protein 27, mRNA (cDNA clone MGC:140709 IMAGE:8275455), complete cds	gi|115497794|ref|NP_001069071.1|	403.3	4e-111	collectrin precursor [Bos taurus] >gi|122133525|sp|Q0VCT4.1|TMM27_BOVIN RecName: Full=Collectrin; AltName: Full=Transmembrane protein 27; Flags: Precursor >gi|111308548|gb|AAI20017.1| Transmembrane protein 27 [Bos taurus]	sp|Q0VCT4|TMM27_BOVIN	403	2e-112	Collectrin OS=Bos taurus GN=TMEM27 PE=2 SV=1	--	--	--	--	--	K09708	5e-36	151	oaa:100085223	angiotensin-converting enzyme 2 [EC:3.4.17.23]	GO:0006508//proteolysis	GO:0008237//metallopeptidase activity;GO:0008241//peptidyl-dipeptidase activity	GO:0016021//integral to membrane;GO:0005737//cytoplasm
CL1424.Contig3_All	876	364	20.2417	0.8187	27.6267	259	78.1915	0.9242	18.5123	gi|346644823|ref|NM_001045940.2|	1368	0	Bos taurus zinc finger, MYND-type containing 11 (ZMYND11), mRNA	--	--	--	--	--	--	--	--	--	--	--	--	--	--	--	--	--	--	-	-	-
CL1425.Contig1_All	448	13	68.484	0.9215	1.9293	29	135.142	0.9981	4.0531	gi|402765772|ref|NM_001046489.2|	856	0	Bos taurus phospholipase C, delta 4 (PLCD4), mRNA	gi|296490308|gb|DAA32421.1|	310.1	1e-83	1-phosphatidylinositol-4,5-bisphosphate phosphodiesterase delta-4 [Bos taurus]	sp|P21671|PLCD4_BOVIN	310	9e-85	1-phosphatidylinositol 4,5-bisphosphate phosphodiesterase delta-4 OS=Bos taurus GN=PLCD4 PE=1 SV=2	--	--	--	--	--	K05857	3e-84	310	bta:540771	phosphatidylinositol phospholipase C, delta [EC:3.1.4.11]	GO:0007340//acrosome reaction;GO:0035556//intracellular signal transduction;GO:0016042//lipid catabolic process	GO:0004871//signal transducer activity;GO:0005543//phospholipid binding;GO:0004435//phosphatidylinositol phospholipase C activity;GO:0005509//calcium ion binding	GO:0016020//membrane;GO:0005634//nucleus;GO:0005783//endoplasmic reticulum
CL1428.Contig2_All	2515	895	27.3148	0.9537	23.6601	336	1360.37	0.9635	8.365	gi|346421393|ref|NM_001244141.1|	4738	0	Bos taurus nicotinamide phosphoribosyltransferase (NAMPT), mRNA	gi|402864506|ref|XP_003896502.1|	47	0	PREDICTED: nicotinamide phosphoribosyltransferase [Papio anubis]	sp|Q52I78|NAMPT_PIG	992	0	Nicotinamide phosphoribosyltransferase OS=Sus scrofa GN=NAMPT PE=2 SV=2	slr0788	395	2e-109	COG1488	Nicotinic acid phosphoribosyltransferase	K03462	0	1001	bta:520472	nicotinamide phosphoribosyltransferase [EC:2.4.2.12]	GO:0008286//insulin receptor signaling pathway;GO:0007267//cell-cell signaling;GO:0007049//cell cycle;GO:0009435//NAD biosynthetic process;GO:0051770//positive regulation of nitric-oxide synthase biosynthetic process;GO:0006769//nicotinamide metabolic process;GO:0007565//female pregnancy;GO:0014070//response to organic cyclic compound;GO:0060612//adipose tissue development;GO:0006767//water-solub…	GO:0008144//drug binding;GO:0047280//nicotinamide phosphoribosyltransferase activity;GO:0004514//nicotinate-nucleotide diphosphorylase (carboxylating) activity;GO:0005125//cytokine activity;GO:0004516//nicotinate phosphoribosyltransferase activity;GO:0042803//protein homodimerization activity	GO:0005829//cytosol;GO:0005634//nucleus
CL1429.Contig2_All	334	17	1900.34	0.9992	3.384	10	1284.86	0.999	1.8746	gi|300797188|ref|NM_001192336.1|	321	1e-84	Bos taurus arachidonate 12-lipoxygenase (ALOX12), mRNA	gi|296476804|gb|DAA18919.1|	55.8	6e-07	arachidonate 12-lipoxygenase isoform 2 [Bos taurus]	sp|P18054|LOX12_HUMAN	107	5e-24	Arachidonate 12-lipoxygenase, 12S-type OS=Homo sapiens GN=ALOX12 PE=1 SV=4	--	--	--	--	--	K00458	1e-29	128	bta:407169	arachidonate 12-lipoxygenase [EC:1.13.11.31]	GO:0030307//positive regulation of cell growth;GO:0045603//positive regulation of endothelial cell differentiation;GO:0010628//positive regulation of gene expression;GO:0042554//superoxide anion generation;GO:0031342//negative regulation of cell killing;GO:0008284//positive regulation of cell proliferation;GO:0043065//positive regulation of apoptotic process;GO:0019395//fatty acid oxidation;GO:00…	GO:0004052//arachidonate 12-lipoxygenase activity;GO:0005515//protein binding;GO:0047977//hepoxilin-epoxide hydrolase activity;GO:0005506//iron ion binding;GO:0016165//lipoxygenase activity	GO:0005829//cytosol;GO:0042383//sarcolemma
CL143.Contig1_All	432	83	1920.8	0.9969	12.774	293	131.143	0.989	42.4668	gi|394999626|gb|JQ711177.1|	597	1e-167	Bos taurus growth hormone receptor gene, complete cds	gi|358410936|ref|XP_003581879.1|	108.6	8e-23	PREDICTED: craniofacial development protein 2-like [Bos taurus]	sp|O02751|CFDP2_BOVIN	92	4e-19	Craniofacial development protein 2 OS=Bos taurus GN=CFDP2 PE=1 SV=2	--	--	--	--	--	--	--	--	--	--	-	-	GO:0005634//nucleus;GO:0005737//cytoplasm
CL1432.Contig3_All	1491	80	68.5171	0.9994	3.5673	113	21.699	0.9995	4.7453	gi|115496825|ref|NM_001076041.1|	2599	0	Bos taurus activating signal cointegrator 1 complex subunit 1 (ASCC1), mRNA >gi|113911871|gb|BC122605.1| Bos taurus activating signal cointegrator 1 complex subunit 1, mRNA (cDNA clone MGC:139403 IMAGE:8279553), complete cds	gi|115496826|ref|NP_001069509.1|	715.7	0	activating signal cointegrator 1 complex subunit 1 [Bos taurus] >gi|113911872|gb|AAI22606.1| Activating signal cointegrator 1 complex subunit 1 [Bos taurus] >gi|296472149|gb|DAA14264.1| activating signal cointegrator 1 complex subunit 1 [Bos taurus]	sp|Q9D8Z1|ASCC1_MOUSE	615	1e-175	Activating signal cointegrator 1 complex subunit 1 OS=Mus musculus GN=Ascc1 PE=2 SV=1	--	--	--	--	--	--	--	--	--	--	GO:0006355//regulation of transcription, DNA-dependent	GO:0003723//RNA binding	GO:0005737//cytoplasm;GO:0005667//transcription factor complex
CL1433.Contig2_All	3340	89	407.049	0.9988	1.7716	936	199.776	0.942	17.5467	gi|402746557|ref|NM_001083388.2|	5596	0	Bos taurus collagen, type XVIII, alpha 1 (COL18A1), mRNA	gi|157742960|gb|AAI53848.1|	227.6	3e-57	COL18A1 protein [Bos taurus]	sp|P39060|COIA1_HUMAN	1860	0	Collagen alpha-1(XVIII) chain OS=Homo sapiens GN=COL18A1 PE=1 SV=5	Cgl1939	103	3e-21	COG0532	Translation initiation factor 2 (IF-2; GTPase)	K06823	0	2184	bta:508076	collagen, type XVIII, alpha	GO:0001525//angiogenesis;GO:0016055//Wnt receptor signaling pathway;GO:0001886//endothelial cell morphogenesis;GO:0043065//positive regulation of apoptotic process;GO:0009887//organ morphogenesis;GO:0008285//negative regulation of cell proliferation;GO:0007601//visual perception;GO:0007155//cell adhesion;GO:0030335//positive regulation of cell migration;GO:0008284//positive regulation of cell pro…	GO:0046872//metal ion binding;GO:0005515//protein binding;GO:0005198//structural molecule activity	GO:0005581//collagen;GO:0005604//basement membrane;GO:0005615//extracellular space;GO:0005788//endoplasmic reticulum lumen
CL1434.Contig1_All	4129	1048	407.14	0.9455	16.8752	466	200.076	0.9931	7.0665	gi|300797716|ref|NM_001192361.1|	6905	0	Bos taurus N-deacetylase/N-sulfotransferase (heparan glucosaminyl) 1 (NDST1), mRNA	gi|300797717|ref|NP_001179290.1|	1825.8	0	bifunctional heparan sulfate N-deacetylase/N-sulfotransferase 1 [Bos taurus] >gi|296485190|gb|DAA27305.1| N-deacetylase/N-sulfotransferase (heparan glucosaminyl) 1 [Bos taurus]	sp|P52848|NDST1_HUMAN	1806	0	Bifunctional heparan sulfate N-deacetylase/N-sulfotransferase 1 OS=Homo sapiens GN=NDST1 PE=1 SV=1	DR2133	55.8	6e-07	COG4372	Uncharacterized protein conserved in bacteria with the myosin-like domain	K02576	0	1825	bta:514172	heparan sulfate N-deacetylase/N-sulfotransferase NDST1 [EC:3.1.1.- 2.8.2.-]	GO:0007224//smoothened signaling pathway;GO:0006476//protein deacetylation;GO:0030900//forebrain development;GO:0006954//inflammatory response;GO:0000271//polysaccharide biosynthetic process;GO:0030901//midbrain development;GO:0015012//heparan sulfate proteoglycan biosynthetic process;GO:0008543//fibroblast growth factor receptor signaling pathway;GO:0030210//heparin biosynthetic process;GO:00075…	GO:0019213//deacetylase activity;GO:0015016//[heparan sulfate]-glucosamine N-sulfotransferase activity	GO:0016021//integral to membrane;GO:0000139//Golgi membrane
CL1435.Contig3_All	1728	98	46.1596	0.9997	3.7706	44	56.2289	0.975	1.5943	gi|61553105|gb|BT021504.1|	2888	0	Bos taurus sulfide quinone reductase-like (yeast) (SQRDL), mRNA, complete cds	gi|296483088|gb|DAA25203.1|	893.3	0	sulfide dehydrogenase like [Bos taurus]	sp|Q9Y6N5|SQRD_HUMAN	834	0	Sulfide:quinone oxidoreductase, mitochondrial OS=Homo sapiens GN=SQRDL PE=1 SV=1	SA0084	418	2e-116	COG0446	Uncharacterized NAD(FAD)-dependent dehydrogenases	K00540	0	834	hsa:58472	[EC:1.-.-.-]	GO:0000098//sulfur amino acid catabolic process;GO:0070221//sulfide oxidation, using sulfide:quinone oxidoreductase;GO:0034641//cellular nitrogen compound metabolic process	GO:0070224//sulfide:quinone oxidoreductase activity	GO:0005743//mitochondrial inner membrane
CL1436.Contig2_All	2598	541	30.5145	0.9581	13.8449	625	50.7424	0.9895	15.0628	gi|300794364|ref|NM_001193220.1|	4407	0	Bos taurus phosphofructokinase, platelet (PFKP), mRNA	gi|296481335|gb|DAA23450.1|	1553.9	0	phosphofructokinase, platelet isoform 2 [Bos taurus]	sp|P47859|K6PP_RABIT	1432	0	6-phosphofructokinase type C OS=Oryctolagus cuniculus GN=PFKP PE=1 SV=1	SPBC16H5.02	655	0	COG0205	6-phosphofructokinase	K00850	0	1553	bta:507119	6-phosphofructokinase [EC:2.7.1.11]	GO:0016310//phosphorylation;GO:0044281//small molecule metabolic process;GO:0006096//glycolysis	GO:0046872//metal ion binding;GO:0005515//protein binding;GO:0003872//6-phosphofructokinase activity;GO:0005524//ATP binding	GO:0005945//6-phosphofructokinase complex
CL1436.Contig3_All	2858	33	55.6037	0.9994	0.7677	15	47.1758	0.986	0.3286	gi|402691653|ref|NM_001080244.2|	3735	0	Bos taurus phosphofructokinase, liver (PFKL), mRNA	gi|122692503|ref|NP_001073713.1|	129.8	7e-28	6-phosphofructokinase, liver type [Bos taurus] >gi|145566784|sp|A1A4J1.1|K6PL_BOVIN RecName: Full=6-phosphofructokinase, liver type; AltName: Full=Phosphofructo-1-kinase isozyme B; Short=PFK-B; AltName: Full=Phosphofructokinase 1; AltName: Full=Phosphohexokinase >gi|119223906|gb|AAI26579.1| Phosphofructokinase, liver [Bos taurus] >gi|296490879|gb|DAA32992.1| 6-phosphofructokinase, liver type [Bos…	sp|A1A4J1|K6PL_BOVIN	1448	0	6-phosphofructokinase, liver type OS=Bos taurus GN=PFKL PE=2 SV=1	SPBC16H5.02	660	0	COG0205	6-phosphofructokinase	K00850	0	1448	bta:508683	6-phosphofructokinase [EC:2.7.1.11]	GO:0009749//response to glucose stimulus;GO:0051289//protein homotetramerization;GO:0046835//carbohydrate phosphorylation;GO:0030388//fructose 1,6-bisphosphate metabolic process;GO:0046676//negative regulation of insulin secretion;GO:0006096//glycolysis;GO:0044281//small molecule metabolic process;GO:0006002//fructose 6-phosphate metabolic process	GO:0004331//fructose-2,6-bisphosphate 2-phosphatase activity;GO:0046872//metal ion binding;GO:0070095//fructose-6-phosphate binding;GO:0042802//identical protein binding;GO:0070061//fructose binding;GO:0003872//6-phosphofructokinase activity;GO:0005524//ATP binding;GO:0019900//kinase binding	GO:0005945//6-phosphofructokinase complex
CL1437.Contig2_All	1312	52	46.1943	0.9438	2.6351	116	34.0297	0.913	5.5359	gi|13432048|gb|AY017222.1|	946	0	Ovis aries GTL2 splice variant E gene, 3' UTR	gi|296475257|gb|DAA17372.1|	196.1	3e-48	CRTC1 protein-like [Bos taurus]	sp|P02453|CO1A1_BOVIN	45.4	4e-08	Collagen alpha-1(I) chain OS=Bos taurus GN=COL1A1 PE=1 SV=3	--	--	--	--	--	K06236	1e-07	45.4	bta:282187	collagen, type I/II/III/V/XI, alpha	-	-	-
CL1438.Contig2_All	1712	40	121.446	0.9826	1.5534	59	37.3935	0.9304	2.1578	gi|156121272|ref|NM_001102314.1|	1142	0	Bos taurus transmembrane protein, adipocyte asscociated 1 (TPRA1), mRNA >gi|151554388|gb|BC149762.1| Bos taurus G protein-coupled receptor 175, mRNA (cDNA clone MGC:159755 IMAGE:8087996), complete cds	gi|301764509|ref|XP_002917689.1|	656	0	PREDICTED: transmembrane protein adipocyte-associated 1-like [Ailuropoda melanoleuca]	sp|Q86W33|TPRA1_HUMAN	639	0	Transmembrane protein adipocyte-associated 1 OS=Homo sapiens GN=TPRA1 PE=1 SV=1	Cgl1939	60.5	9e-09	COG0532	Translation initiation factor 2 (IF-2; GTPase)	K01316	2e-33	144	xtr:100490249	protease, serine, 7 (enterokinase) [EC:3.4.21.9]	GO:0007186//G-protein coupled receptor signaling pathway;GO:0007568//aging;GO:0006629//lipid metabolic process	GO:0004930//G-protein coupled receptor activity	GO:0016021//integral to membrane
CL1439.Contig2_All	7461	2069	25.4902	0.973	18.4372	5118	21.8765	0.9773	42.9506	gi|402746491|ref|NM_001130757.2|	1649	0	Bos taurus protein tyrosine phosphatase-like (proline instead of catalytic arginine), member b (PTPLB), mRNA	gi|296491382|gb|DAA33445.1|	501.5	2e-139	protein-tyrosine phosphatase-like member B [Bos taurus]	sp|Q6Y1H2|HACD2_HUMAN	499	5e-140	3-hydroxyacyl-CoA dehydratase 2 OS=Homo sapiens GN=PTPLB PE=1 SV=1	YJL097w	117	3e-25	COG5198	Protein tyrosine phosphatase-like protein (contains Pro instead of catalytic Arg)	K10703	2e-139	499	ptr:746499	3-hydroxy acyl-CoA dehydratase [EC:4.2.1.-]	GO:0006633//fatty acid biosynthetic process	GO:0005515//protein binding;GO:0016829//lyase activity	GO:0005789//endoplasmic reticulum membrane;GO:0016021//integral to membrane
CL144.Contig2_All	408	12	7.6923	0.7644	1.9555	7	22.5352	0.993	1.0742	gi|116004178|ref|NM_001076983.1|	492	1e-136	Bos taurus uncharacterized protein MGC126945 (MGC126945), mRNA	gi|296474287|gb|DAA16402.1|	256.1	3e-67	hypothetical protein LOC767904 [Bos taurus]	sp|Q04826|1B40_HUMAN	182	2e-46	HLA class I histocompatibility antigen, B-40 alpha chain OS=Homo sapiens GN=HLA-B PE=1 SV=1	--	--	--	--	--	K06751	3e-57	219	ssc:100135037	major histocompatibility complex, class I	GO:0006955//immune response;GO:0019882//antigen processing and presentation	-	GO:0042612//MHC class I protein complex
CL1443.Contig5_All	1386	85	41.3563	0.9708	4.0774	55	5.0847	0.9873	2.4846	gi|329663686|ref|NM_001206136.1|	2337	0	Bos taurus Hermansky-Pudlak syndrome 5 (HPS5), mRNA	gi|329663687|ref|NP_001193065.1|	737.6	0	Hermansky-Pudlak syndrome 5 protein [Bos taurus] >gi|296471869|gb|DAA13984.1| Hermansky-Pudlak syndrome 5-like [Bos taurus]	sp|Q9UPZ3|HPS5_HUMAN	654	0	Hermansky-Pudlak syndrome 5 protein OS=Homo sapiens GN=HPS5 PE=1 SV=2	--	--	--	--	--	--	--	--	--	--	GO:0007596//blood coagulation;GO:0043473//pigmentation;GO:0006996//organelle organization;GO:0007229//integrin-mediated signaling pathway	-	-
CL1445.Contig1_All	2161	465	68.4987	0.9732	14.3064	104	141.172	0.9983	3.0133	gi|402693285|ref|NM_001109802.2|	3790	0	Bos taurus protein kinase, AMP-activated, alpha 1 catalytic subunit (PRKAA1), mRNA	gi|264681478|ref|NP_001161105.1|	1118.6	0	5&apos;-AMP-activated protein kinase catalytic subunit alpha-1 [Sus scrofa] >gi|262263175|dbj|BAI48090.1| protein kinase, AMP-activated, alpha 1 catalytic subunit [Sus scrofa]	sp|Q13131|AAPK1_HUMAN	1113	0	5'-AMP-activated protein kinase catalytic subunit alpha-1 OS=Homo sapiens GN=PRKAA1 PE=1 SV=4	ECU01g0630	159	2e-38	COG0515	Serine/threonine protein kinase	K07198	0	1118	ssc:100145903	5'-AMP-activated protein kinase, catalytic alpha subunit [EC:2.7.11.11]	GO:0055089//fatty acid homeostasis;GO:0006633//fatty acid biosynthetic process;GO:0016055//Wnt receptor signaling pathway;GO:0008284//positive regulation of cell proliferation;GO:0032007//negative regulation of TOR signaling cascade;GO:0010508//positive regulation of autophagy;GO:0071456//cellular response to hypoxia;GO:0045542//positive regulation of cholesterol biosynthetic process;GO:0045821//…	GO:0008022//protein C-terminus binding;GO:0046872//metal ion binding;GO:0050321//tau-protein kinase activity;GO:0004691//cAMP-dependent protein kinase activity;GO:0047322//[hydroxymethylglutaryl-CoA reductase (NADPH)] kinase activity;GO:0005524//ATP binding;GO:0003682//chromatin binding;GO:0035174//histone serine kinase activity;GO:0050405//[acetyl-CoA carboxylase] kinase activity;GO:0004679//AMP…	GO:0016324//apical plasma membrane;GO:0005829//cytosol;GO:0005634//nucleus;GO:0031588//AMP-activated protein kinase complex
CL1449.Contig2_All	1897	234	42.9487	0.9808	8.2013	91	84.9438	0.9528	3.0036	gi|402744719|ref|NM_001075374.2|	2002	0	Bos taurus lymphocyte-specific protein 1 (LSP1), mRNA	gi|115496093|ref|NP_001068842.1|	625.2	3e-177	lymphocyte-specific protein 1 [Bos taurus] >gi|112362083|gb|AAI20174.1| Lymphocyte-specific protein 1 [Bos taurus] >gi|296471423|gb|DAA13538.1| lymphocyte-specific protein 1 [Bos taurus]	sp|P33241|LSP1_HUMAN	418	2e-116	Lymphocyte-specific protein 1 OS=Homo sapiens GN=LSP1 PE=1 SV=1	Cgl1939	55.5	3e-07	COG0532	Translation initiation factor 2 (IF-2; GTPase)	K14957	5e-178	625	bta:508832	lymphocyte-specific protein 1	GO:0006935//chemotaxis;GO:0006928//cellular component movement;GO:0006968//cellular defense response	GO:0004871//signal transducer activity;GO:0003779//actin binding	GO:0005794//Golgi apparatus;GO:0005886//plasma membrane;GO:0015629//actin cytoskeleton
CL1451.Contig1_All	1340	1	64.8391	0.9982	0.0496	0	153.993	0.9878	0	gi|332205914|ref|NM_001206829.1|	1850	0	Bos taurus N(alpha)-acetyltransferase 20, NatB catalytic subunit (NAA20), mRNA	gi|148696546|gb|EDL28493.1|	364.8	5e-99	N-acetyltransferase 5 (ARD1 homolog, S. cerevisiae), isoform CRA_f [Mus musculus]	sp|P61600|NAA20_MOUSE	364	2e-100	N-alpha-acetyltransferase 20 OS=Mus musculus GN=Naa20 PE=2 SV=1	SPCC16C4.12	187	4e-47	COG0456	Acetyltransferases	K00670	8e-100	364	bta:540212	peptide alpha-N-acetyltransferase [EC:2.3.1.88]	-	GO:0004596//peptide alpha-N-acetyltransferase activity	GO:0005737//cytoplasm;GO:0005634//nucleus
CL1453.Contig2_All	4256	148	72.29	0.9647	2.312	65	72.2222	0.9892	0.9563	gi|329663965|ref|NM_001205660.1|	3772	0	Bos taurus neuropilin 1 (NRP1), mRNA	--	--	--	--	--	--	--	--	--	--	--	--	--	--	--	--	--	--	-	-	-
CL1454.Contig1_All	907	129	22.3262	0.9973	9.4561	229	32.3568	0.9707	15.8086	gi|402692569|ref|NM_001075352.2|	1396	0	Bos taurus APAF1 interacting protein (APIP), mRNA	gi|115496396|ref|NP_001068820.1|	502.3	1e-140	probable methylthioribulose-1-phosphate dehydratase [Bos taurus] >gi|122142414|sp|Q0VCJ2.1|MTNB_BOVIN RecName: Full=Probable methylthioribulose-1-phosphate dehydratase; Short=MTRu-1-P dehydratase; AltName: Full=APAF1-interacting protein >gi|111305072|gb|AAI20141.1| APAF1 interacting protein [Bos taurus] >gi|296479717|gb|DAA21832.1| APAF1 interacting protein [Bos taurus]	sp|Q0VCJ2|MTNB_BOVIN	502	5e-142	Probable methylthioribulose-1-phosphate dehydratase OS=Bos taurus GN=APIP PE=2 SV=1	YJR024c	196	6e-50	COG0235	Ribulose-5-phosphate 4-epimerase and related epimerases and aldolases	K08964	2e-141	502	bta:508345	methylthioribulose-1-phosphate dehydratase [EC:4.2.1.109]	GO:0019509//L-methionine salvage from methylthioadenosine;GO:0006595//polyamine metabolic process;GO:0043066//negative regulation of apoptotic process	GO:0046570//methylthioribulose 1-phosphate dehydratase activity;GO:0046872//metal ion binding;GO:0042802//identical protein binding	GO:0005829//cytosol
CL1455.Contig1_All	1150	18	21.5574	0.9987	1.0407	17	38.6266	0.9857	0.9256	gi|157428099|ref|NM_001105488.1|	1332	0	Bos taurus regulatory factor X-associated ankyrin-containing protein (RFXANK), mRNA >gi|151553559|gb|BC148968.1| Bos taurus regulatory factor X-associated ankyrin-containing protein, mRNA (cDNA clone MGC:139634 IMAGE:8280525), complete cds	gi|194223795|ref|XP_001503502.2|	503.8	6e-141	PREDICTED: DNA-binding protein RFXANK-like isoform 1 [Equus caballus]	sp|O14593|RFXK_HUMAN	486	5e-137	DNA-binding protein RFXANK OS=Homo sapiens GN=RFXANK PE=1 SV=2	all2748	80.5	5e-15	COG0666	FOG: Ankyrin repeat	K08062	8e-142	503	ecb:100069652	regulatory factor X-associated ankyrin-containing protein	GO:0007265//Ras protein signal transduction;GO:0045944//positive regulation of transcription from RNA polymerase II promoter	GO:0003712//transcription cofactor activity;GO:0003677//DNA binding;GO:0003700//sequence-specific DNA binding transcription factor activity;GO:0042826//histone deacetylase binding	GO:0005737//cytoplasm;GO:0005634//nucleus
CL1456.Contig1_All	699	118	125.875	0.994	11.2237	49	132.787	0.9918	4.3892	gi|281485560|ref|NM_001082451.2|	628	1e-177	Bos taurus myeloid/lymphoid or mixed-lineage leukemia 5 (trithorax homolog, Drosophila) (MLL5), mRNA	gi|281485561|ref|NP_001075920.2|	440.7	2e-122	histone-lysine N-methyltransferase MLL5 [Bos taurus] >gi|296488563|gb|DAA30676.1| myeloid/lymphoid or mixed-lineage leukemia 5 [Bos taurus]	sp|Q8IZD2|MLL5_HUMAN	363	1e-100	Histone-lysine N-methyltransferase MLL5 OS=Homo sapiens GN=MLL5 PE=1 SV=1	--	--	--	--	--	K09189	4e-123	440	bta:539121	histone-lysine N-methyltransferase MLL5 [EC:2.1.1.43]	GO:0048384//retinoic acid receptor signaling pathway;GO:0042119//neutrophil activation;GO:0002446//neutrophil mediated immunity;GO:0006306//DNA methylation;GO:0071300//cellular response to retinoic acid;GO:0030218//erythrocyte differentiation;GO:0051568//histone H3-K4 methylation;GO:0030854//positive regulation of granulocyte differentiation;GO:0045893//positive regulation of transcription, DNA-d…	GO:0008270//zinc ion binding;GO:0003713//transcription coactivator activity;GO:0042800//histone methyltransferase activity (H3-K4 specific);GO:0019899//enzyme binding	GO:0070688//MLL5-L complex
CL1457.Contig1_All	2513	1405	28.5036	0.9889	37.172	1216	33.0047	0.9957	30.2975	gi|151556982|gb|BC149417.1|	2898	0	Bos taurus eukaryotic translation initiation factor 3, subunit J, mRNA (cDNA clone MGC:157295 IMAGE:8115058), complete cds	gi|115497462|ref|NP_001069611.1|	505	7e-141	eukaryotic translation initiation factor 3 subunit J [Bos taurus] >gi|122145597|sp|Q0VCU8.1|EIF3J_BOVIN RecName: Full=Eukaryotic translation initiation factor 3 subunit J; Short=eIF3j; AltName: Full=Eukaryotic translation initiation factor 3 subunit 1; AltName: Full=eIF-3-alpha; AltName: Full=eIF3 p35 >gi|111599285|gb|AAI19990.1| Eukaryotic translation initiation factor 3, subunit J [Bos taurus] …	sp|Q0VCU8|EIF3J_BOVIN	504	3e-142	Eukaryotic translation initiation factor 3 subunit J OS=Bos taurus GN=EIF3J PE=2 SV=1	--	--	--	--	--	K03245	1e-141	504	bta:539052	translation initiation factor 3 subunit J	GO:0006413//translational initiation	GO:0005515//protein binding;GO:0003743//translation initiation factor activity	GO:0005852//eukaryotic translation initiation factor 3 complex;GO:0005829//cytosol
CL1458.Contig5_All	3217	43	91.7554	0.9997	0.8887	43	76.6273	0.9964	0.8369	gi|149773591|ref|NM_001098961.1|	3303	0	Bos taurus HECT domain containing 3 (HECTD3), mRNA >gi|148744954|gb|BC142295.1| Bos taurus HECT domain containing 3, mRNA (cDNA clone MGC:157040 IMAGE:8417035), complete cds	gi|296488887|gb|DAA31000.1|	277.3	3e-72	HECT domain containing 3 [Bos taurus]	sp|Q5T447|HECD3_HUMAN	912	0	E3 ubiquitin-protein ligase HECTD3 OS=Homo sapiens GN=HECTD3 PE=1 SV=1	YDR457w	107	1e-22	COG5021	Ubiquitin-protein ligase	K12233	0	920	bta:513646	E3 ubiquitin-protein ligase HECTD3 [EC:6.3.2.19]	GO:0042787//protein ubiquitination involved in ubiquitin-dependent protein catabolic process;GO:0043161//proteasomal ubiquitin-dependent protein catabolic process	GO:0019905//syntaxin binding;GO:0004842//ubiquitin-protein ligase activity	GO:0005634//nucleus;GO:0048471//perinuclear region of cytoplasm
CL1459.Contig1_All	1600	249	100.129	0.9936	10.3469	145	114.492	0.9976	5.6743	gi|115495202|ref|NM_001076542.1|	2989	0	Bos taurus CDC5 cell division cycle 5-like (S. pombe) (CDC5L), mRNA >gi|86823848|gb|BC105417.1| Bos taurus CDC5 cell division cycle 5-like (S. pombe), mRNA (cDNA clone MGC:128482 IMAGE:7984532), complete cds	gi|20521049|dbj|BAA24862.2|	1029.2	0	KIAA0432 [Homo sapiens]	sp|Q2KJC1|CDC5L_BOVIN	993	0	Cell division cycle 5-like protein OS=Bos taurus GN=CDC5L PE=2 SV=1	SPAC644.12	400	4e-111	COG5147	Myb superfamily proteins, including transcription factors and mRNA splicing factors	K12860	0	1044	cfa:474921	pre-mRNA-splicing factor CDC5/CEF1	GO:0007049//cell cycle;GO:0006355//regulation of transcription, DNA-dependent;GO:0000398//mRNA splicing, via spliceosome;GO:0051301//cell division	GO:0003723//RNA binding;GO:0003677//DNA binding;GO:0071987//WD40-repeat domain binding	GO:0005730//nucleolus;GO:0016607//nuclear speck;GO:0000974//Prp19 complex;GO:0071013//catalytic step 2 spliceosome;GO:0005737//cytoplasm
CL146.Contig1_All	3120	159	106.447	0.9987	3.3882	203	216.574	0.9993	4.0739	gi|115497345|ref|NM_001075125.1|	5519	0	Bos taurus adaptor-related protein complex 2, beta 1 subunit (AP2B1), mRNA >gi|115304847|gb|BC123583.1| Bos taurus adaptor-related protein complex 2, beta 1 subunit, mRNA (cDNA clone MGC:142344 IMAGE:8190069), complete cds	gi|18034787|ref|NP_542150.1|	1879.4	0	AP-2 complex subunit beta [Rattus norvegicus] >gi|71773106|ref|NP_001025177.1| AP-2 complex subunit beta isoform a [Homo sapiens] >gi|203115|gb|AAA40808.1| beta-chain clathrin associated protein complex AP-2 [Rattus norvegicus] >gi|13623211|gb|AAH06201.1| Adaptor-related protein complex 2, beta 1 subunit [Homo sapiens] >gi|73695330|gb|AAI03482.1| Ap2b1 protein [Rattus norvegicus] >gi|119600547|gb…	sp|Q08DS7|AP1B1_BOVIN	1877	0	AP-1 complex subunit beta-1 OS=Bos taurus GN=AP2B1 PE=2 SV=1	SPBC947.02	552	1e-156	COG5096	Vesicle coat complex, various subunits	K11825	0	1879	rno:140670	AP-2 complex subunit beta-1	GO:0007411//axon guidance;GO:0042059//negative regulation of epidermal growth factor receptor signaling pathway;GO:0048011//nerve growth factor receptor signaling pathway;GO:0048268//clathrin coat assembly;GO:0016032//viral reproduction;GO:0007269//neurotransmitter secretion;GO:0006886//intracellular protein transport;GO:0019886//antigen processing and presentation of exogenous peptide antigen vi…	GO:0008565//protein transporter activity;GO:0030276//clathrin binding;GO:0032403//protein complex binding	GO:0030669//clathrin-coated endocytic vesicle membrane;GO:0005802//trans-Golgi network;GO:0030131//clathrin adaptor complex;GO:0005794//Golgi apparatus;GO:0005829//cytosol;GO:0005905//coated pit;GO:0005886//plasma membrane
CL1460.Contig1_All	1231	57	399.646	0.9994	3.0786	28	17.5127	0.9239	1.4242	gi|402693139|ref|NM_001038190.2|	2040	0	Bos taurus arginine and glutamate rich 1 (ARGLU1), mRNA	gi|84000355|ref|NP_001033279.1|	511.9	2e-143	arginine and glutamate-rich protein 1 [Bos taurus] >gi|134152708|ref|NP_060481.3| arginine and glutamate-rich protein 1 [Homo sapiens] >gi|302563467|ref|NP_001180951.1| arginine and glutamate-rich protein 1 [Macaca mulatta] >gi|74753014|sp|Q9NWB6.1|ARGL1_HUMAN RecName: Full=Arginine and glutamate-rich protein 1 >gi|122137036|sp|Q2TA42.1|ARGL1_BOVIN RecName: Full=Arginine and glutamate-rich protei…	sp|Q9NWB6|ARGL1_HUMAN	511	1e-144	Arginine and glutamate-rich protein 1 OS=Homo sapiens GN=ARGLU1 PE=1 SV=1	VC1837	77.4	5e-14	COG3064	Membrane protein involved in colicin uptake	K13173	3e-144	511	ecb:100051338	arginine and glutamate-rich protein 1	GO:0006355//regulation of transcription, DNA-dependent	-	GO:0005634//nucleus
CL1462.Contig2_All	686	50	119.204	0.989	4.8459	13	79.5082	0.9754	1.1865	gi|115495846|ref|NM_001075145.1|	458	1e-125	Bos taurus sarcoglycan, epsilon (SGCE), mRNA >gi|88758624|gb|BC113276.1| Bos taurus sarcoglycan, epsilon, mRNA (cDNA clone MGC:137800 IMAGE:8082615), complete cds	gi|332164766|ref|NP_001193721.1|	73.6	8e-12	B7 homolog 6 precursor [Bos taurus]	--	--	--	--	--	--	--	--	--	K06531	2e-07	56.2	bta:505580	poliovirus receptor-related protein 2	-	-	-
CL1464.Contig1_All	2463	1608	4.5936	0.8622	43.4064	2077	41.6667	0.9624	52.8005	gi|164451477|ref|NM_001035385.2|	3864	0	Bos taurus olfactomedin-like 1 (OLFML1), mRNA	gi|164451478|ref|NP_001030462.2|	799.7	0	olfactomedin-like protein 1 precursor [Bos taurus] >gi|296480067|gb|DAA22182.1| olfactomedin-like 1 [Bos taurus]	sp|Q6UWY5|OLFL1_HUMAN	711	0	Olfactomedin-like protein 1 OS=Homo sapiens GN=OLFML1 PE=1 SV=2	--	--	--	--	--	K04594	3e-26	121	dre:560631	latrophilin 3	-	-	GO:0005576//extracellular region
CL1466.Contig1_All	372	12	11.39	0.9286	2.1447	10	27.2232	0.9982	1.6831	gi|157074151|ref|NM_001103319.1|	545	1e-152	Bos taurus phospholamban (PLN), mRNA >gi|134024765|gb|BC134584.1| Bos taurus phospholamban, mRNA (cDNA clone MGC:152249 IMAGE:8424942), complete cds	gi|47523502|ref|NP_999378.1|	102.1	7e-21	cardiac phospholamban [Sus scrofa] >gi|50979174|ref|NP_001003332.1| cardiac phospholamban [Canis lupus familiaris] >gi|46577627|sp|P61013.1|PPLA_PIG RecName: Full=Cardiac phospholamban; Short=PLB >gi|46577629|sp|P61012.1|PPLA_CANFA RecName: Full=Cardiac phospholamban; Short=PLB >gi|164044|gb|AAA30884.1| cardiac phospholamban [Canis lupus] >gi|164046|gb|AAC41618.1| cardiac phospholamban (EC 2.7..1…	sp|P61013|PPLA_PIG	102	2e-22	Cardiac phospholamban OS=Sus scrofa GN=PLN PE=1 SV=1	--	--	--	--	--	K05852	9e-22	102	ssc:397421	phospholamban	GO:0043086//negative regulation of catalytic activity;GO:0060314//regulation of ryanodine-sensitive calcium-release channel activity;GO:0086004//regulation of cardiac muscle cell contraction;GO:0045822//negative regulation of heart contraction;GO:0086092//regulation of the force of heart contraction by cardiac conduction;GO:1901077//regulation of relaxation of muscle;GO:0086023//adrenergic recept…	GO:0005515//protein binding;GO:0005246//calcium channel regulator activity;GO:0042030//ATPase inhibitor activity	GO:0016529//sarcoplasmic reticulum;GO:0031982//vesicle;GO:0016021//integral to membrane;GO:0031966//mitochondrial membrane;GO:0043234//protein complex
CL1467.Contig1_All	1839	190	68.5601	0.9825	6.8692	94	1.1822	0.5545	3.2005	gi|332000009|ref|NM_001206706.1|	3059	0	Bos taurus topoisomerase (DNA) III beta (TOP3B), mRNA	gi|332000010|ref|NP_001193635.1|	1239.6	0	DNA topoisomerase 3-beta-1 [Bos taurus]	sp|O95985|TOP3B_HUMAN	1192	0	DNA topoisomerase 3-beta-1 OS=Homo sapiens GN=TOP3B PE=1 SV=1	SPBC16G5.12c	308	3e-83	COG0550	Topoisomerase IA	K03165	0	1239	bta:537418	DNA topoisomerase III [EC:5.99.1.2]	GO:0007059//chromosome segregation;GO:0006265//DNA topological change	GO:0003917//DNA topoisomerase type I activity;GO:0005524//ATP binding	GO:0000793//condensed chromosome;GO:0005634//nucleus
CL147.Contig2_All	4343	0	51.0789	0.9976	0	0	35.218	0.9903	0	gi|158519836|ref|NM_001110085.1|	2260	0	Bos taurus mannosidase, alpha, class 2C, member 1 (MAN2C1), mRNA >gi|75948283|gb|BC105160.1| Bos taurus mannosidase, alpha, class 2C, member 1, mRNA (cDNA clone MGC:127782 IMAGE:7962649), complete cds	gi|296475424|gb|DAA17539.1|	111.7	3e-22	mannosidase, alpha, class 2C, member 1 [Bos taurus]	sp|Q9NTJ4|MA2C1_HUMAN	805	0	Alpha-mannosidase 2C1 OS=Homo sapiens GN=MAN2C1 PE=1 SV=1	SPAC513.05	318	4e-86	COG0383	Alpha-mannosidase	K01191	0	845	bta:541086	alpha-mannosidase [EC:3.2.1.24]	GO:0006013//mannose metabolic process	GO:0030246//carbohydrate binding;GO:0004559//alpha-mannosidase activity;GO:0008270//zinc ion binding	-
CL1471.Contig1_All	1191	4783	64.726	0.997	267.006	2615	21.2629	0.9962	137.476	gi|402693447|ref|NM_001080278.2|	1768	0	Bos taurus family with sequence similarity 210, member B (FAM210B), mRNA	--	--	--	--	--	--	--	--	--	--	--	--	--	--	--	--	--	--	-	-	-
CL1476.Contig2_All	841	198	41.8838	0.994	15.6531	184	153.527	0.983	13.699	gi|110665569|gb|BT026275.1|	1449	0	Bos taurus asparagine synthetase domain containing 1 (ASNSD1), mRNA, complete cds	gi|296490757|gb|DAA32870.1|	485.3	1e-135	asparagine synthetase domain-containing protein 1 [Bos taurus]	sp|Q0V8E4|ASND1_BOVIN	484	7e-137	Asparagine synthetase domain-containing protein 1 OS=Bos taurus GN=ASNSD1 PE=2 SV=1	SPBC4F6.11c	166	3e-41	COG0367	Asparagine synthase (glutamine-hydrolyzing)	K01953	7e-06	51.6	tgu:100224891	asparagine synthase (glutamine-hydrolysing) [EC:6.3.5.4]	GO:0006541//glutamine metabolic process;GO:0006529//asparagine biosynthetic process	GO:0004066//asparagine synthase (glutamine-hydrolyzing) activity	-
CL1479.Contig2_All	1852	13	174.68	0.9869	0.4667	17	254.951	0.9992	0.5747	gi|329664581|ref|NM_001205993.1|	1923	0	Bos taurus B-cell CLL/lymphoma 3 (BCL3), mRNA	gi|329664582|ref|NP_001192922.1|	770.4	0	B-cell lymphoma 3 protein [Bos taurus] >gi|296477565|gb|DAA19680.1| B-cell CLL/lymphoma 3-like [Bos taurus]	sp|P20749|BCL3_HUMAN	764	0	B-cell lymphoma 3 protein OS=Homo sapiens GN=BCL3 PE=1 SV=2	all2748	84.7	5e-16	COG0666	FOG: Ankyrin repeat	K09258	0	770	bta:531942	B-cell CLL/lymphoma protein 3	GO:0045082//positive regulation of interleukin-10 biosynthetic process;GO:0002268//follicular dendritic cell differentiation;GO:0045892//negative regulation of transcription, DNA-dependent;GO:0002467//germinal center formation;GO:0032729//positive regulation of interferon-gamma production;GO:0045415//negative regulation of interleukin-8 biosynthetic process;GO:0045727//positive regulation of tran…	GO:0003700//sequence-specific DNA binding transcription factor activity;GO:0008134//transcription factor binding;GO:0003677//DNA binding;GO:0030674//protein binding, bridging	GO:0033257//Bcl3/NF-kappaB2 complex;GO:0032996//Bcl3-Bcl10 complex;GO:0048471//perinuclear region of cytoplasm;GO:0005634//nucleus
CL148.Contig5_All	1424	94	47.0998	0.9965	4.3888	85	1.8454	0.6228	3.7374	gi|402743557|ref|NM_001075482.2|	1877	0	Bos taurus fibroblast growth factor (acidic) intracellular binding protein (FIBP), mRNA	gi|115496191|ref|NP_001068950.1|	61.6	1e-07	acidic fibroblast growth factor intracellular-binding protein [Bos taurus] >gi|82571664|gb|AAI10266.1| Fibroblast growth factor (acidic) intracellular binding protein [Bos taurus] >gi|296471608|gb|DAA13723.1| fibroblast growth factor (acidic) intracellular binding protein [Bos taurus]	sp|O46431|FIBP_CHLAE	653	0	Acidic fibroblast growth factor intracellular-binding protein OS=Chlorocebus aethiops GN=FIBP PE=2 SV=2	--	--	--	--	--	K03260	2e-07	58.2	mdo:100031723	translation initiation factor 4G	GO:0008543//fibroblast growth factor receptor signaling pathway	GO:0017134//fibroblast growth factor binding	GO:0012505//endomembrane system;GO:0016020//membrane;GO:0005634//nucleus;GO:0005739//mitochondrion
CL1480.Contig1_All	408	10	30.8285	0.9981	1.6296	10	166.19	0.9899	1.5346	gi|402691713|ref|NM_001076908.2|	607	1e-170	Bos taurus EGF, latrophilin and seven transmembrane domain containing 1 (ELTD1), mRNA	gi|296489218|gb|DAA31331.1|	72	8e-12	EGF, latrophilin and seven transmembrane domain containing 1 [Bos taurus]	sp|Q9HBW9|ELTD1_HUMAN	218	2e-57	EGF, latrophilin and seven transmembrane domain-containing protein 1 OS=Homo sapiens GN=ELTD1 PE=1 SV=3	--	--	--	--	--	K04595	3e-57	219	bta:535066	latrophilin and seven transmembrane domain containing 1	GO:0007218//neuropeptide signaling pathway	GO:0004930//G-protein coupled receptor activity;GO:0046983//protein dimerization activity;GO:0005509//calcium ion binding	GO:0005886//plasma membrane;GO:0016021//integral to membrane
CL1481.Contig1_All	867	19	182.415	0.9994	1.457	1	944.671	0.9991	0.0722	gi|5019274|emb|AJ132751.1|	139	2e-29	Bos taurus mitochondrial mRNA for xenobiotic/medium-chain fatty acid:CoA ligase form XL-III	gi|296473388|gb|DAA15503.1|	60.1	1e-07	acyl-coenzyme A synthetase ACSM1, mitochondrial [Bos taurus]	sp|Q9BEA2|ACSM1_BOVIN	60.1	6e-09	Acyl-coenzyme A synthetase ACSM1, mitochondrial OS=Bos taurus GN=ACSM1 PE=1 SV=2	--	--	--	--	--	K01896	2e-08	60.1	bta:282576	medium-chain acyl-CoA synthetase [EC:6.2.1.2]	-	-	-
CL1482.Contig1_All	1189	47	961.172	0.9858	2.6281	37	658.698	0.9996	1.9484	gi|118151263|ref|NM_001078097.1|	1271	0	Bos taurus splicing factor, arginine/serine-rich 18 (SFRS18), mRNA >gi|115305021|gb|BC123765.1| Bos taurus splicing factor, arginine/serine-rich 130, mRNA (cDNA clone MGC:143336 IMAGE:8137991), complete cds	gi|402867731|ref|XP_003897990.1|	55.5	5e-06	PREDICTED: arginine/serine-rich protein PNISR isoform 1 [Papio anubis] >gi|402867733|ref|XP_003897991.1| PREDICTED: arginine/serine-rich protein PNISR isoform 2 [Papio anubis]	sp|Q8TF01|PNISR_HUMAN	469	7e-132	Arginine/serine-rich protein PNISR OS=Homo sapiens GN=PNISR PE=1 SV=2	SPAC140.02	68.2	3e-11	COG0724	RNA-binding proteins (RRM domain)	K13170	2e-131	469	ecb:100066074	splicing factor, arginine/serine-rich 18	-	-	GO:0016607//nuclear speck
CL1483.Contig1_All	2285	11258	298.724	0.9994	327.572	8531	54.4093	0.9933	233.765	gi|402693375|ref|NM_001035386.2|	3798	0	Bos taurus catalase (CAT), mRNA	gi|340764451|gb|AEK69407.1|	1091.6	0	catalase [Cervus nippon]	sp|P00432|CATA_BOVIN	1088	0	Catalase OS=Bos taurus GN=CAT PE=1 SV=3	BS_katA	570	5e-162	COG0753	Catalase	K03781	0	1088	bta:531682	catalase [EC:1.11.1.6]	GO:0042744//hydrogen peroxide catabolic process;GO:0006641//triglyceride metabolic process;GO:0006805//xenobiotic metabolic process;GO:0042697//menopause;GO:0051289//protein homotetramerization;GO:0032787//monocarboxylic acid metabolic process;GO:0006195//purine nucleotide catabolic process;GO:0032088//negative regulation of NF-kappaB transcription factor activity;GO:0008203//cholesterol metaboli…	GO:0047962//glycine N-benzoyltransferase activity;GO:0042803//protein homodimerization activity;GO:0004046//aminoacylase activity;GO:0047961//glycine N-acyltransferase activity;GO:0050661//NADP binding;GO:0005102//receptor binding;GO:0046872//metal ion binding;GO:0020037//heme binding;GO:0004096//catalase activity;GO:0019899//enzyme binding	GO:0005764//lysosome;GO:0005783//endoplasmic reticulum;GO:0005829//cytosol;GO:0005759//mitochondrial matrix;GO:0005758//mitochondrial intermembrane space;GO:0005778//peroxisomal membrane;GO:0005886//plasma membrane;GO:0005794//Golgi apparatus;GO:0005782//peroxisomal matrix
CL1484.Contig1_All	2532	4022	86.7063	0.9988	105.611	8322	45.5771	0.9775	205.792	gi|402693387|ref|NM_001046549.2|	3069	0	Bos taurus tubulin, beta class I (TUBB), mRNA	gi|148691289|gb|EDL23236.1|	907.9	0	tubulin, beta 5 [Mus musculus]	sp|P09244|TBB7_CHICK	907	0	Tubulin beta-7 chain OS=Gallus gallus PE=2 SV=1	ECU03g0820i	748	0	COG5023	Tubulin	K07375	0	907	acs:100563630	tubulin beta	GO:0001764//neuron migration;GO:0042267//natural killer cell mediated cytotoxicity;GO:0030705//cytoskeleton-dependent intracellular transport;GO:0051301//cell division;GO:0006184//GTP catabolic process;GO:0051225//spindle assembly;GO:0051258//protein polymerization;GO:0007067//mitosis;GO:0007018//microtubule-based movement;GO:0000086//G2/M transition of mitotic cell cycle;GO:0030182//neuron diffe…	GO:0005525//GTP binding;GO:0042288//MHC class I protein binding;GO:0042277//peptide binding;GO:0032403//protein complex binding;GO:0003924//GTPase activity;GO:0005200//structural constituent of cytoskeleton	GO:0045298//tubulin complex;GO:0044297//cell body;GO:0005641//nuclear envelope lumen;GO:0005829//cytosol;GO:0005874//microtubule
CL1485.Contig1_All	2043	185	64.3145	0.996	6.0205	433	38.5965	0.9744	13.2704	gi|111304986|gb|BC120125.1|	3201	0	Bos taurus solute carrier family 1 (glial high affinity glutamate transporter), member 3, mRNA (cDNA clone MGC:140731 IMAGE:8275842), complete cds	gi|27807085|ref|NP_777025.1|	542.3	3e-152	excitatory amino acid transporter 1 [Bos taurus] >gi|1169457|sp|P46411.1|EAA1_BOVIN RecName: Full=Excitatory amino acid transporter 1; AltName: Full=Sodium-dependent glutamate/aspartate transporter 1; Short=GLAST-1; AltName: Full=Solute carrier family 1 member 3 >gi|517081|dbj|BAA11527.1| neuronal sodium-dependent glutamate aspartate transporter [Bos taurus] >gi|111304987|gb|AAI20126.1| SLC1A3 pr…	sp|P46411|EAA1_BOVIN	542	1e-153	Excitatory amino acid transporter 1 OS=Bos taurus GN=SLC1A3 PE=2 SV=1	aq_1330	201	4e-51	COG1301	Na+/H+-dicarboxylate symporters	K05614	4e-153	542	bta:282354	solute carrier family 1 (glial high affinity glutamate transporter), member 3	GO:0070779//D-aspartate import;GO:0009611//response to wounding;GO:0007605//sensory perception of sound;GO:0046677//response to antibiotic;GO:0006835//dicarboxylic acid transport;GO:0009449//gamma-aminobutyric acid biosynthetic process;GO:0031223//auditory behavior;GO:0006537//glutamate biosynthetic process;GO:0043490//malate-aspartate shuttle;GO:0048667//cell morphogenesis involved in neuron dif…	GO:0005314//high-affinity glutamate transmembrane transporter activity;GO:0016595//glutamate binding;GO:0017153//sodium:dicarboxylate symporter activity	GO:0043205//fibril;GO:0043197//dendritic spine;GO:0016323//basolateral plasma membrane;GO:0005743//mitochondrial inner membrane;GO:0016021//integral to membrane;GO:0009986//cell surface;GO:0043025//neuronal cell body;GO:0045202//synapse
CL1487.Contig1_All	741	17	245.284	0.9995	1.5253	16	28.2851	0.9922	1.352	gi|402766374|ref|NM_001098015.2|	1078	0	Bos taurus glutamine-rich 1 (QRICH1), mRNA	gi|350591193|ref|XP_003132250.3|	408.3	1e-112	PREDICTED: glutamine-rich protein 1 [Sus scrofa]	sp|Q0P5J0|QRIC1_BOVIN	408	7e-114	Glutamine-rich protein 1 OS=Bos taurus GN=QRICH1 PE=2 SV=2	--	--	--	--	--	--	--	--	--	--	GO:0042981//regulation of apoptotic process	-	GO:0005622//intracellular
CL1488.Contig6_All	3437	3	157.089	0.9698	0.058	3	107.456	0.9973	0.0547	gi|300795088|ref|NM_001193000.1|	3039	0	Bos taurus Rac/Cdc42 guanine nucleotide exchange factor (GEF) 6 (ARHGEF6), mRNA	gi|300795089|ref|NP_001179929.1|	307.4	3e-81	rho guanine nucleotide exchange factor 6 [Bos taurus] >gi|296471212|gb|DAA13327.1| Rac/Cdc42 guanine nucleotide exchange factor (GEF) 6 [Bos taurus]	sp|Q15052|ARHG6_HUMAN	1021	0	Rho guanine nucleotide exchange factor 6 OS=Homo sapiens GN=ARHGEF6 PE=1 SV=2	SPBC146.13c	53.9	2e-06	COG5022	Myosin heavy chain	K05729	0	1065	bta:533823	Rho guanine nucleotide exchange factor 6	GO:0048011//nerve growth factor receptor signaling pathway;GO:0035023//regulation of Rho protein signal transduction;GO:0007254//JNK cascade;GO:0034329//cell junction assembly;GO:0043547//positive regulation of GTPase activity	GO:0005515//protein binding;GO:0005543//phospholipid binding;GO:0005096//GTPase activator activity;GO:0005089//Rho guanyl-nucleotide exchange factor activity	GO:0005829//cytosol
CL1489.Contig2_All	3868	34	29.1019	0.9947	0.5844	52	32.0503	0.9922	0.8417	gi|148235720|ref|NM_001098149.1|	3396	0	Bos taurus tubulin, gamma complex associated protein 2 (TUBGCP2), mRNA >gi|146186842|gb|BC140635.1| Bos taurus tubulin, gamma complex associated protein 2, mRNA (cDNA clone MGC:148514 IMAGE:8191881), complete cds	gi|148235721|ref|NP_001091618.1|	277.3	4e-72	gamma-tubulin complex component 2 [Bos taurus] >gi|146186843|gb|AAI40636.1| TUBGCP2 protein [Bos taurus] >gi|296472727|gb|DAA14842.1| tubulin, gamma complex associated protein 2 [Bos taurus]	sp|Q921G8|GCP2_MOUSE	1301	0	Gamma-tubulin complex component 2 OS=Mus musculus GN=Tubgcp2 PE=2 SV=2	--	--	--	--	--	K01769	4e-13	78.6	tca:657050	guanylate cyclase, other [EC:4.6.1.2]	GO:0000086//G2/M transition of mitotic cell cycle;GO:0007229//integrin-mediated signaling pathway;GO:0006461//protein complex assembly;GO:0006508//proteolysis;GO:0007020//microtubule nucleation	GO:0008237//metallopeptidase activity;GO:0005515//protein binding	GO:0005829//cytosol;GO:0000922//spindle pole;GO:0005813//centrosome;GO:0005881//cytoplasmic microtubule
CL149.Contig2_All	1138	6	19.7088	0.9928	0.3505	5	105.481	0.9986	0.2751	gi|329663993|ref|NM_001206175.1|	1614	0	Bos taurus GDP-mannose pyrophosphorylase A (GMPPA), mRNA	gi|329663994|ref|NP_001193104.1|	586.6	6e-166	mannose-1-phosphate guanyltransferase alpha [Bos taurus] >gi|296490329|gb|DAA32442.1| GDP-mannose pyrophosphorylase A [Bos taurus]	sp|B0CM52|GMPPA_PAPAN	568	1e-161	Mannose-1-phosphate guanyltransferase alpha OS=Papio anubis GN=GMPPA PE=3 SV=1	SPBC13G1.02	221	2e-57	COG1208	Nucleoside-diphosphate-sugar pyrophosphorylase involved in lipopolysaccharide biosynthesis/translation initiation factor 2B, gamma/epsilon subunits (eIF-2Bgamma/eIF-2Bepsilon)	K00966	1e-166	586	bta:504889	mannose-1-phosphate guanylyltransferase [EC:2.7.7.13]	GO:0018279//protein N-linked glycosylation via asparagine;GO:0043687//post-translational protein modification;GO:0009298//GDP-mannose biosynthetic process;GO:0006488//dolichol-linked oligosaccharide biosynthetic process	GO:0004475//mannose-1-phosphate guanylyltransferase activity;GO:0005525//GTP binding	GO:0005829//cytosol
CL1491.Contig1_All	5728	427	1.6516	0.8228	4.9563	241	14.4898	0.9969	2.6344	gi|88954224|gb|BC114083.1|	5420	0	Bos taurus peptidylglycine alpha-amidating monooxygenase, mRNA (cDNA clone MGC:137729 IMAGE:8176211), complete cds	gi|88954225|gb|AAI14084.1|	797.3	0	PAM protein [Bos taurus]	sp|P10731|AMD_BOVIN	1919	0	Peptidyl-glycine alpha-amidating monooxygenase OS=Bos taurus GN=PAM PE=1 SV=2	all0422	73.9	3e-12	COG3391	Uncharacterized conserved protein	K00504	0	1919	bta:280890	peptidylglycine monooxygenase [EC:1.14.17.3]	GO:0060173//limb development;GO:0007507//heart development;GO:0009268//response to pH;GO:0006355//regulation of transcription, DNA-dependent;GO:0051493//regulation of cytoskeleton organization;GO:0006518//peptide metabolic process;GO:0051384//response to glucocorticoid stimulus;GO:0032880//regulation of protein localization;GO:0016567//protein ubiquitination;GO:0046688//response to copper ion;GO:…	GO:0008270//zinc ion binding;GO:0004598//peptidylamidoglycolate lyase activity;GO:0016874//ligase activity;GO:0004504//peptidylglycine monooxygenase activity;GO:0042803//protein homodimerization activity;GO:0031418//L-ascorbic acid binding;GO:0005507//copper ion binding	GO:0030658//transport vesicle membrane;GO:0030141//secretory granule;GO:0015630//microtubule cytoskeleton;GO:0016021//integral to membrane;GO:0005576//extracellular region;GO:0030424//axon;GO:0005634//nucleus;GO:0043204//perikaryon
CL1493.Contig2_All	1103	48	52.1216	0.9945	2.8933	11	22.4809	0.9525	0.6244	gi|149773577|ref|NM_001099062.1|	1965	0	Bos taurus F-box protein 3 (FBXO3), mRNA >gi|148877273|gb|BC146250.1| Bos taurus F-box protein 3, mRNA (cDNA clone MGC:139517 IMAGE:8279788), complete cds	gi|149773578|ref|NP_001092532.1|	713	0	F-box only protein 3 [Bos taurus] >gi|302425081|sp|A6H7H7.1|FBX3_BOVIN RecName: Full=F-box only protein 3 >gi|148877274|gb|AAI46251.1| FBXO3 protein [Bos taurus] >gi|296479723|gb|DAA21838.1| F-box only protein 3 [Bos taurus]	sp|A6H7H7|FBX3_BOVIN	712	0	F-box only protein 3 OS=Bos taurus GN=FBXO3 PE=2 SV=1	--	--	--	--	--	K10290	0	712	bta:534287	F-box protein 3	GO:0016567//protein ubiquitination;GO:0006508//proteolysis	GO:0005515//protein binding;GO:0004842//ubiquitin-protein ligase activity	GO:0005634//nucleus
CL1496.Contig2_All	3185	866	95.7401	0.9971	18.0776	728	56.5097	0.9981	14.3116	gi|115496122|ref|NM_001075748.1|	5965	0	Bos taurus CCCTC-binding factor (zinc finger protein) (CTCF), mRNA >gi|115305201|gb|BC123741.1| Bos taurus CCCTC-binding factor (zinc finger protein), mRNA (cDNA clone MGC:142840 IMAGE:8215977), complete cds	gi|115496123|ref|NP_001069216.1|	1318.1	0	transcriptional repressor CTCF [Bos taurus] >gi|115305202|gb|AAI23742.1| CCCTC-binding factor (zinc finger protein) [Bos taurus] >gi|296477963|gb|DAA20078.1| CCCTC-binding factor [Bos taurus]	sp|P49711|CTCF_HUMAN	1315	0	Transcriptional repressor CTCF OS=Homo sapiens GN=CTCF PE=1 SV=1	SPAC144.09c	104	8e-22	COG5048	FOG: Zn-finger	K09228	4e-65	250	mmu:630579	KRAB domain-containing zinc finger protein	GO:0009048//dosage compensation by inactivation of X chromosome;GO:0031060//regulation of histone methylation;GO:0016584//nucleosome positioning;GO:0045892//negative regulation of transcription, DNA-dependent;GO:0010216//maintenance of DNA methylation;GO:0040030//regulation of molecular function, epigenetic;GO:0045893//positive regulation of transcription, DNA-dependent;GO:0006349//regulation of …	GO:0003714//transcription corepressor activity;GO:0005515//protein binding;GO:0008270//zinc ion binding;GO:0044212//transcription regulatory region DNA binding;GO:0043565//sequence-specific DNA binding;GO:0043035//chromatin insulator sequence binding;GO:0003700//sequence-specific DNA binding transcription factor activity	GO:0005654//nucleoplasm;GO:0005730//nucleolus;GO:0000775//chromosome, centromeric region;GO:0000793//condensed chromosome
CL1497.Contig2_All	1385	12	54.9105	0.9989	0.5761	14	64.1386	0.999	0.6329	gi|74354793|gb|BC102481.1|	2085	0	Bos taurus poly(A) polymerase alpha, mRNA (cDNA clone MGC:127552 IMAGE:7951032), complete cds	gi|397526096|ref|XP_003832975.1|	701	0	PREDICTED: poly(A) polymerase alpha, partial [Pan paniscus]	sp|P25500|PAPOA_BOVIN	619	6e-177	Poly(A) polymerase alpha OS=Bos taurus GN=PAPOLA PE=1 SV=3	ECU02g0730	302	8e-82	COG5186	Poly(A) polymerase	K14376	0	642	mcc:641447	poly(A) polymerase [EC:2.7.7.19]	GO:0006369//termination of RNA polymerase II transcription;GO:0006378//mRNA polyadenylation;GO:0000398//mRNA splicing, via spliceosome	GO:0003723//RNA binding;GO:0030145//manganese ion binding;GO:0005524//ATP binding;GO:0004652//polynucleotide adenylyltransferase activity;GO:0000287//magnesium ion binding	GO:0005730//nucleolus;GO:0005654//nucleoplasm;GO:0005783//endoplasmic reticulum
CL1498.Contig4_All	1762	7	55.698	0.9986	0.2641	7	91.3776	0.9988	0.2487	gi|37787310|gb|AY214328.1|	1947	0	Bos taurus nicotinate phosphoribosyltransferase-like protein mRNA, partial cds	gi|166221828|sp|A5PK51.2|PNCB_BOVIN	375.6	0	RecName: Full=Nicotinate phosphoribosyltransferase; Short=NAPRTase; AltName: Full=Nicotinate phosphoribosyltransferase domain-containing protein 1	sp|A5PK51|PNCB_BOVIN	679	0	Nicotinate phosphoribosyltransferase OS=Bos taurus GN=NAPRT1 PE=2 SV=2	DRA0272	153	2e-69	COG1488	Nicotinic acid phosphoribosyltransferase	K00763	0	665	bta:399559	nicotinate phosphoribosyltransferase [EC:2.4.2.11]	GO:0006979//response to oxidative stress;GO:0009435//NAD biosynthetic process;GO:0006769//nicotinamide metabolic process;GO:0019358//nicotinate nucleotide salvage;GO:0006767//water-soluble vitamin metabolic process	GO:0004514//nicotinate-nucleotide diphosphorylase (carboxylating) activity;GO:0004516//nicotinate phosphoribosyltransferase activity	GO:0005829//cytosol;GO:0005794//Golgi apparatus;GO:0005634//nucleus
CL1499.Contig3_All	1908	438	134.011	0.997	15.2626	496	35.4795	0.963	16.2768	gi|28461282|ref|NM_175830.1|	831	0	Bos taurus NADH dehydrogenase (ubiquinone) flavoprotein 3, 10kDa (NDUFV3), nuclear gene encoding mitochondrial protein, mRNA >gi|219|emb|X59048.1| Bovine mRNA for a 10kD subunit of heart mitochondrial NADH-ubiquinone oxidoreductase	gi|48255924|ref|NP_066553.3|	520.4	1e-145	NADH dehydrogenase [ubiquinone] flavoprotein 3, mitochondrial isoform a precursor [Homo sapiens] >gi|119629931|gb|EAX09526.1| NADH dehydrogenase (ubiquinone) flavoprotein 3, 10kDa, isoform CRA_d [Homo sapiens]	sp|P25712|NDUV3_BOVIN	115	3e-25	NADH dehydrogenase [ubiquinone] flavoprotein 3, mitochondrial OS=Bos taurus GN=NDUFV3 PE=1 SV=1	RSc1986	55.1	4e-07	COG3170	Tfp pilus assembly protein FimV	K03944	8e-29	129	ecb:100057691	NADH dehydrogenase (ubiquinone) flavoprotein 3 [EC:1.6.5.3 1.6.99.3]	GO:0006120//mitochondrial electron transport, NADH to ubiquinone;GO:0044281//small molecule metabolic process	GO:0008137//NADH dehydrogenase (ubiquinone) activity	GO:0005730//nucleolus;GO:0005747//mitochondrial respiratory chain complex I
CL15.Contig4_All	730	2	16.4948	0.9622	0.1822	1	4.1828	0.8385	0.0858	gi|240849236|ref|NM_001161886.1|	1110	0	Ovis aries ubiquilin 1 (UBQLN1), mRNA >gi|238815030|gb|FJ958367.1| Ovis aries ubiquilin 1 (UBQLN1) mRNA, complete cds	gi|240849237|ref|NP_001155358.1|	370.2	4e-101	ubiquilin-1 [Ovis aries] >gi|238815031|gb|ACR56712.1| ubiquilin 1 [Ovis aries]	sp|Q5R684|UBQL1_PONAB	347	1e-95	Ubiquilin-1 OS=Pongo abelii GN=UBQLN1 PE=2 SV=1	--	--	--	--	--	K04523	1e-97	355	bta:282392	ubiquilin	GO:0001666//response to hypoxia;GO:0006915//apoptotic process;GO:0031396//regulation of protein ubiquitination	GO:0019900//kinase binding	GO:0000502//proteasome complex;GO:0005634//nucleus;GO:0005783//endoplasmic reticulum;GO:0048471//perinuclear region of cytoplasm
CL15.Contig6_All	2432	522	16.6902	0.9929	14.2705	407	17.6257	0.9209	10.4784	gi|329664141|ref|NM_001205682.1|	4333	0	Bos taurus ubiquilin 2 (UBQLN2), mRNA	gi|329664142|ref|NP_001192611.1|	58.2	2e-06	ubiquilin-2 [Bos taurus] >gi|296470659|gb|DAA12774.1| ubiquilin 2-like isoform 1 [Bos taurus]	sp|Q9UHD9|UBQL2_HUMAN	1109	0	Ubiquilin-2 OS=Homo sapiens GN=UBQLN2 PE=1 SV=2	YMR276w	100	1e-20	COG5272	Ubiquitin	K04523	0	1135	bta:539529	ubiquilin	GO:0008219//cell death	GO:0005515//protein binding	GO:0005737//cytoplasm;GO:0005634//nucleus;GO:0005886//plasma membrane
CL150.Contig1_All	1034	19	33.2192	0.9658	1.2217	7	20.7244	0.9973	0.4239	gi|402692846|ref|NM_001102152.2|	1445	0	Bos taurus synergin, gamma (SYNRG), mRNA	gi|296477023|gb|DAA19138.1|	528.9	1e-148	synergin, gamma [Bos taurus]	sp|Q9UMZ2|SYNRG_HUMAN	502	5e-142	Synergin gamma OS=Homo sapiens GN=SYNRG PE=1 SV=2	--	--	--	--	--	--	--	--	--	--	GO:0006897//endocytosis;GO:0006886//intracellular protein transport	GO:0005509//calcium ion binding	GO:0030121//AP-1 adaptor complex
CL1504.Contig2_All	1399	57	39.5053	0.9994	2.7089	66	23.9849	0.9948	2.9539	gi|346644767|ref|NM_001244217.1|	831	0	Bos taurus gasdermin B (GSDMB), mRNA	gi|346644768|ref|NP_001231146.1|	69.7	3e-10	gasdermin-B [Bos taurus]	sp|Q8TAX9|GSDMB_HUMAN	188	3e-47	Gasdermin-B OS=Homo sapiens GN=GSDMB PE=1 SV=2	--	--	--	--	--	--	--	--	--	--	-	-	-
CL1507.Contig2_All	591	230	69.6801	0.9861	25.8745	79	126.316	0.8816	8.3696	gi|56411973|gb|AY834761.1|	1031	0	Bos taurus calpastatin type I (CAST) mRNA, partial cds, alternatively spliced	gi|296485010|gb|DAA27125.1|	258.5	1e-67	calpastatin isoform I [Bos taurus]	sp|P51125|ICAL_MOUSE	162	3e-40	Calpastatin OS=Mus musculus GN=Cast PE=1 SV=2	--	--	--	--	--	K04281	2e-68	258	bta:281039	calpastatin	GO:0030163//protein catabolic process	GO:0010859//calcium-dependent cysteine-type endopeptidase inhibitor activity	-
CL1508.Contig4_All	1012	29	52.3431	0.9956	1.9052	38	32.6373	0.9256	2.3511	gi|402745019|ref|NM_001079616.2|	1027	0	Bos taurus glutathione S-transferase kappa 1 (GSTK1), nuclear gene encoding mitochondrial protein, mRNA	gi|296488200|gb|DAA30313.1|	107.5	1e-21	glutathione S-transferase kappa 1 [Bos taurus]	sp|Q9Y2Q3|GSTK1_HUMAN	296	6e-80	Glutathione S-transferase kappa 1 OS=Homo sapiens GN=GSTK1 PE=1 SV=3	PA0118	55.5	1e-07	COG3917	2-hydroxychromene-2-carboxylate isomerase	K13299	1e-89	330	bta:613498	glutathione S-transferase kappa 1 [EC:2.5.1.18]	GO:0006749//glutathione metabolic process	GO:0004364//glutathione transferase activity;GO:0005102//receptor binding;GO:0004602//glutathione peroxidase activity;GO:0015035//protein disulfide oxidoreductase activity	GO:0005743//mitochondrial inner membrane;GO:0005777//peroxisome
CL151.Contig5_All	7437	2	50.6587	0.9983	0.0179	0	25.8354	0.991	0	gi|329663627|ref|NM_001205616.1|	7896	0	Bos taurus furry homolog (Drosophila) (FRY), mRNA	gi|329663628|ref|NP_001192545.1|	831.2	0	protein furry homolog [Bos taurus] >gi|296481909|gb|DAA24024.1| furry homolog [Bos taurus]	sp|Q5TBA9|FRY_HUMAN	2901	0	Protein furry homolog OS=Homo sapiens GN=FRY PE=1 SV=1	--	--	--	--	--	--	--	--	--	--	GO:0006355//regulation of transcription, DNA-dependent	-	GO:0016021//integral to membrane
CL1510.Contig1_All	206	110	46.1921	0.9983	35.5024	97	64.8552	0.9994	29.4829	gi|255760048|ref|NM_001164088.1|	276	3e-71	Bos taurus COP9 constitutive photomorphogenic homolog subunit 7A (Arabidopsis) (COPS7A), transcript variant 1, mRNA	--	--	--	--	--	--	--	--	--	--	--	--	--	--	--	--	--	--	-	-	-
CL1511.Contig2_All	604	92	81.0087	0.9988	10.127	90	4.7393	0.6303	9.3298	gi|402744743|ref|NM_001038095.2|	1055	0	Bos taurus amyloid beta (A4) precursor-like protein 1 (APLP1), mRNA	gi|359318692|ref|XP_533688.4|	165.6	1e-39	PREDICTED: amyloid beta (A4) precursor-like protein 1 [Canis lupus familiaris]	sp|P51693|APLP1_HUMAN	164	1e-40	Amyloid-like protein 1 OS=Homo sapiens GN=APLP1 PE=1 SV=3	--	--	--	--	--	K05639	2e-40	165	ecb:100060016	amyloid beta (A4) precursor-like protein 1	-	-	-
CL1512.Contig1_All	1816	147	10.4265	0.7915	5.3819	99	110.745	0.9961	3.4134	gi|149643002|ref|NM_001098920.1|	2833	0	Bos taurus trafficking protein particle complex 2-like (TRAPPC2L), mRNA >gi|148877438|gb|BC146228.1| Bos taurus trafficking protein particle complex 2-like, mRNA (cDNA clone MGC:166180 IMAGE:8568651), complete cds	gi|149643003|ref|NP_001092390.1|	282.7	4e-74	trafficking protein particle complex subunit 2-like protein [Bos taurus] >gi|182701399|sp|A6H7F7.1|TPC2L_BOVIN RecName: Full=Trafficking protein particle complex subunit 2-like protein >gi|148877439|gb|AAI46229.1| TRAPPC2L protein [Bos taurus]	sp|A6H7F7|TPC2L_BOVIN	282	2e-75	Trafficking protein particle complex subunit 2-like protein OS=Bos taurus GN=TRAPPC2L PE=2 SV=1	YBR254c	56.6	1e-07	COG5603	Subunit of TRAPP, an ER-Golgi tethering complex	--	--	--	--	--	GO:0006888//ER to Golgi vesicle-mediated transport	-	GO:0005783//endoplasmic reticulum;GO:0048471//perinuclear region of cytoplasm;GO:0005794//Golgi apparatus
CL1516.Contig1_All	2536	13	71.5042	0.9987	0.3408	12	11.2179	0.8718	0.2963	gi|115496769|ref|NM_001075315.1|	1491	0	Bos taurus transforming growth factor beta regulator 1 (TBRG1), mRNA >gi|110331890|gb|BT026212.1| Bos taurus transforming growth factor beta regulator 1 (TBRG1), mRNA, complete cds	gi|395743645|ref|XP_003777961.1|	456.1	3e-126	PREDICTED: transforming growth factor beta regulator 1 isoform 2 [Pongo abelii]	sp|Q3YBR2|TBRG1_HUMAN	380	1e-104	Transforming growth factor beta regulator 1 OS=Homo sapiens GN=TBRG1 PE=1 SV=1	--	--	--	--	--	K09188	8e-12	73.6	dya:Dyak_GE16999	histone-lysine N-methyltransferase MLL3 [EC:2.1.1.43]	GO:0006260//DNA replication;GO:0007050//cell cycle arrest;GO:0008285//negative regulation of cell proliferation;GO:0050821//protein stabilization;GO:0032066//nucleolus to nucleoplasm transport	GO:0005515//protein binding	GO:0005634//nucleus
CL1517.Contig1_All	3715	1386	831.856	0.9956	24.8048	573	1194.8	0.9963	9.6574	gi|32189343|ref|NM_173993.1|	4379	0	Bos taurus aryl hydrocarbon receptor nuclear translocator (ARNT), mRNA >gi|13537426|dbj|AB053954.1| Bos taurus arnt mRNA for Aryl hydrocarbon receptor nuclear translocator, complete cds	gi|332220187|ref|XP_003259239.1|	1590.9	0	PREDICTED: aryl hydrocarbon receptor nuclear translocator isoform 1 [Nomascus leucogenys]	sp|Q9BE97|ARNT_BOVIN	1582	0	Aryl hydrocarbon receptor nuclear translocator OS=Bos taurus GN=ARNT PE=2 SV=1	--	--	--	--	--	K09097	0	1582	bta:281010	aryl hydrocarbon receptor nuclear translocator	GO:0042789//mRNA transcription from RNA polymerase II promoter;GO:0001938//positive regulation of endothelial cell proliferation;GO:0001892//embryonic placenta development;GO:0061418//regulation of transcription from RNA polymerase II promoter in response to hypoxia;GO:0043619//regulation of transcription from RNA polymerase II promoter in response to oxidative stress;GO:0045821//positive regulat…	GO:0017162//aryl hydrocarbon receptor binding;GO:0046982//protein heterodimerization activity;GO:0003705//RNA polymerase II distal enhancer sequence-specific DNA binding transcription factor activity;GO:0003713//transcription coactivator activity;GO:0043565//sequence-specific DNA binding;GO:0004874//aryl hydrocarbon receptor activity	GO:0005737//cytoplasm;GO:0005667//transcription factor complex
CL1518.Contig1_All	2265	1665	19.4273	0.9991	48.874	796	27.1155	0.9991	22.0044	gi|262073061|ref|NM_001166505.1|	3136	0	Bos taurus tubulin, alpha 1a (TUBA1A), mRNA	gi|397511428|ref|XP_003826076.1|	207.6	2e-51	PREDICTED: tubulin alpha-1C chain-like [Pan paniscus]	sp|Q6P9V9|TBA1B_RAT	925	0	Tubulin alpha-1B chain OS=Rattus norvegicus GN=Tuba1b PE=1 SV=1	SPBC16A3.15c	736	0	COG5023	Tubulin	K07374	0	925	xtr:100038108	tubulin alpha	GO:0000226//microtubule cytoskeleton organization;GO:0030705//cytoskeleton-dependent intracellular transport;GO:0051301//cell division;GO:0006184//GTP catabolic process;GO:0051258//protein polymerization;GO:0007018//microtubule-based movement;GO:0051084//'de novo' posttranslational protein folding;GO:0000086//G2/M transition of mitotic cell cycle	GO:0005525//GTP binding;GO:0046982//protein heterodimerization activity;GO:0019904//protein domain specific binding;GO:0003924//GTPase activity;GO:0005200//structural constituent of cytoskeleton	GO:0005881//cytoplasmic microtubule;GO:0005829//cytosol;GO:0030496//midbody
CL1519.Contig2_All	1108	18	27.2527	0.9978	1.0801	15	5.4656	0.9109	0.8477	gi|402745202|ref|NM_001075363.2|	1764	0	Bos taurus angiotensin II receptor-associated protein (AGTRAP), mRNA	gi|115496318|ref|NP_001068831.1|	295	4e-78	type-1 angiotensin II receptor-associated protein [Bos taurus] >gi|109658353|gb|AAI18343.1| Angiotensin II receptor-associated protein [Bos taurus] >gi|296479162|gb|DAA21277.1| angiotensin II receptor-associated protein [Bos taurus]	sp|Q6RW13|ATRAP_HUMAN	246	5e-65	Type-1 angiotensin II receptor-associated protein OS=Homo sapiens GN=AGTRAP PE=1 SV=1	--	--	--	--	--	--	--	--	--	--	GO:0008217//regulation of blood pressure;GO:0001666//response to hypoxia	GO:0005515//protein binding;GO:0004945//angiotensin type II receptor activity	GO:0000139//Golgi membrane;GO:0005789//endoplasmic reticulum membrane;GO:0030659//cytoplasmic vesicle membrane;GO:0016021//integral to membrane
CL152.Contig2_All	896	54	27.2237	0.9299	4.007	31	42.5876	0.9811	2.1663	gi|402691701|ref|NM_001081735.2|	844	0	Bos taurus REX2, RNA exonuclease 2 homolog (S. cerevisiae) (REXO2), nuclear gene encoding mitochondrial protein, mRNA	gi|149041581|gb|EDL95422.1|	284.6	3e-75	REX2, RNA exonuclease 2 homolog (S. cerevisiae), isoform CRA_f [Rattus norvegicus]	sp|A2VE52|ORN_BOVIN	281	1e-75	Oligoribonuclease, mitochondrial OS=Bos taurus GN=REXO2 PE=2 SV=1	PA4951	115	1e-25	COG1949	Oligoribonuclease (3'->5' exoribonuclease)	K13288	4e-75	281	bta:540139	oligoribonuclease [EC:3.1.-.-]	GO:0009117//nucleotide metabolic process	GO:0003676//nucleic acid binding;GO:0008408//3'-5' exonuclease activity;GO:0016896//exoribonuclease activity, producing 5'-phosphomonoesters	GO:0005730//nucleolus;GO:0005886//plasma membrane;GO:0005739//mitochondrion
CL1520.Contig1_All	455	67	33.6927	0.9407	9.7903	50	33.2464	0.9958	6.8806	gi|116004042|ref|NM_001076913.1|	864	0	Bos taurus mesoderm induction early response 1 homolog (Xenopus laevis) (MIER1), mRNA >gi|115304807|gb|BC123513.1| Bos taurus mesoderm induction early response 1 homolog (Xenopus laevis), mRNA (cDNA clone MGC:140437 IMAGE:8191345), complete cds	--	--	--	--	--	--	--	--	--	--	--	--	--	--	--	--	--	--	-	-	-
CL1523.Contig2_All	3795	4847	135.123	0.9954	84.9167	1423	110.146	0.9843	23.4779	gi|117935054|ref|NM_174339.3|	7242	0	Bos taurus hypoxia inducible factor 1, alpha subunit (basic helix-loop-helix transcription factor) (HIF1A), mRNA >gi|117306676|gb|BC126622.1| Bos taurus hypoxia inducible factor 1, alpha subunit (basic helix-loop-helix transcription factor), mRNA (cDNA clone MGC:143383 IMAGE:8141140), complete cds	gi|361095159|gb|AEW10558.1|	340.1	4e-91	HIF-1 alpha [Capra hircus]	sp|Q9XTA5|HIF1A_BOVIN	1317	0	Hypoxia-inducible factor 1-alpha OS=Bos taurus GN=HIF1A PE=2 SV=1	--	--	--	--	--	K08268	0	1319	bta:281814	hypoxia-inducible factor 1 alpha	GO:0019896//axon transport of mitochondrion;GO:0051541//elastin metabolic process;GO:0043524//negative regulation of neuron apoptotic process;GO:0061030//epithelial cell differentiation involved in mammary gland alveolus development;GO:2001054//negative regulation of mesenchymal cell apoptotic process;GO:0035774//positive regulation of insulin secretion involved in cellular response to glucose st…	GO:0004871//signal transducer activity;GO:0031625//ubiquitin protein ligase binding;GO:0008134//transcription factor binding;GO:0000988//protein binding transcription factor activity;GO:0003705//RNA polymerase II distal enhancer sequence-specific DNA binding transcription factor activity;GO:0001077//RNA polymerase II core promoter proximal region sequence-specific DNA binding transcription factor…	GO:0005737//cytoplasm;GO:0005667//transcription factor complex;GO:0009434//microtubule-based flagellum;GO:0005730//nucleolus
CL1525.Contig1_All	2370	228	35.7673	0.9862	6.3961	344	36.3636	0.9881	9.0882	gi|115495946|ref|NM_001076186.1|	3035	0	Bos taurus RAB5A, member RAS oncogene family (RAB5A), mRNA >gi|113911875|gb|BC122651.1| Bos taurus RAB5A, member RAS oncogene family, mRNA (cDNA clone MGC:139803 IMAGE:8282826), complete cds	gi|115495947|ref|NP_001069654.1|	427.9	1e-117	ras-related protein Rab-5A [Bos taurus] >gi|122144200|sp|Q0IIG7.1|RAB5A_BOVIN RecName: Full=Ras-related protein Rab-5A >gi|113911876|gb|AAI22652.1| RAB5A, member RAS oncogene family [Bos taurus]	sp|P61271|RAB5A_MACFA	427	4e-119	Ras-related protein Rab-5A OS=Macaca fascicularis GN=RAB5A PE=2 SV=1	SPAC18G6.03	166	1e-40	COG1100	GTPase SAR1 and related small G proteins	K07887	1e-118	427	ecb:100051997	Ras-related protein Rab-5A	GO:2000286//receptor internalization involved in canonical Wnt receptor signaling pathway;GO:0015031//protein transport;GO:0006184//GTP catabolic process;GO:0045921//positive regulation of exocytosis;GO:0048661//positive regulation of smooth muscle cell proliferation;GO:0007264//small GTPase mediated signal transduction;GO:0007596//blood coagulation;GO:0030154//cell differentiation;GO:0048169//re…	GO:0005525//GTP binding;GO:0051021//GDP-dissociation inhibitor binding;GO:0019003//GDP binding;GO:0003924//GTPase activity	GO:0045121//membrane raft;GO:0055037//recycling endosome;GO:0015629//actin cytoskeleton;GO:0042470//melanosome;GO:0030425//dendrite;GO:0001726//ruffle;GO:0030139//endocytic vesicle;GO:0043025//neuronal cell body;GO:0043234//protein complex;GO:0030424//axon;GO:0008021//synaptic vesicle;GO:0048471//perinuclear region of cytoplasm;GO:0005811//lipid particle;GO:0005886//plasma membrane;GO:0031901//ea…
CL1526.Contig2_All	941	39	14.9152	0.9584	2.7555	37	102.758	0.9932	2.4619	gi|118151165|ref|NM_001078040.1|	842	0	Bos taurus phosphatidylinositol transfer protein, beta (PITPNB), mRNA >gi|117306206|gb|BC126510.1| Bos taurus phosphatidylinositol transfer protein, beta, mRNA (cDNA clone MGC:139835 IMAGE:8283319), complete cds	--	--	--	--	--	--	--	--	--	--	--	--	--	--	--	--	--	--	-	-	-
CL1527.Contig2_All	1804	619	147.738	0.9765	22.8132	739	37.7282	0.9959	25.6492	gi|78369209|ref|NM_001035313.1|	3092	0	Bos taurus transforming growth factor beta 1 induced transcript 1 (TGFB1I1), mRNA >gi|75773704|gb|BC104510.1| Bos taurus transforming growth factor beta 1 induced transcript 1, mRNA (cDNA clone MGC:128848 IMAGE:8119631), complete cds	gi|150416154|sp|Q3MHZ4.2|TGFI1_BOVIN	974.9	0	RecName: Full=Transforming growth factor beta-1-induced transcript 1 protein; AltName: Full=Hydrogen peroxide-inducible clone 5 protein; Short=Hic-5	sp|Q3MHZ4|TGFI1_BOVIN	974	0	Transforming growth factor beta-1-induced transcript 1 protein OS=Bos taurus GN=TGFB1I1 PE=2 SV=2	--	--	--	--	--	K05760	2e-124	447	xtr:100216044	paxillin	GO:0030512//negative regulation of transforming growth factor beta receptor signaling pathway;GO:0007155//cell adhesion;GO:0006366//transcription from RNA polymerase II promoter;GO:0016055//Wnt receptor signaling pathway;GO:0045165//cell fate commitment;GO:0030579//ubiquitin-dependent SMAD protein catabolic process;GO:0030521//androgen receptor signaling pathway;GO:0008285//negative regulation of…	GO:0048495//Roundabout binding;GO:0008270//zinc ion binding;GO:0070411//I-SMAD binding;GO:0003713//transcription coactivator activity;GO:0050681//androgen receptor binding	GO:0005925//focal adhesion;GO:0005737//cytoplasm;GO:0005856//cytoskeleton;GO:0016363//nuclear matrix;GO:0031012//extracellular matrix
CL1528.Contig2_All	1324	497	17.1362	0.9249	24.9574	277	22.5352	0.9484	13.0996	gi|115497347|ref|NM_001075883.1|	2292	0	Bos taurus dynein, cytoplasmic 1, intermediate chain 2 (DYNC1I2), mRNA >gi|113911839|gb|BC122627.1| Bos taurus dynein, cytoplasmic 1, intermediate chain 2, mRNA (cDNA clone MGC:140044 IMAGE:8286809), complete cds	gi|115497348|ref|NP_001069351.1|	560.5	6e-158	cytoplasmic dynein 1 intermediate chain 2 [Bos taurus] >gi|122144207|sp|Q0III3.1|DC1I2_BOVIN RecName: Full=Cytoplasmic dynein 1 intermediate chain 2; AltName: Full=Cytoplasmic dynein intermediate chain 2; AltName: Full=Dynein intermediate chain 2, cytosolic; Short=DH IC-2 >gi|113911840|gb|AAI22628.1| Dynein, cytoplasmic 1, intermediate chain 2 [Bos taurus]	sp|Q0III3|DC1I2_BOVIN	560	3e-159	Cytoplasmic dynein 1 intermediate chain 2 OS=Bos taurus GN=DYNC1I2 PE=1 SV=1	--	--	--	--	--	K10415	9e-159	560	bta:526329	dynein intermediate chain, cytosolic	GO:0007018//microtubule-based movement;GO:0006810//transport	GO:0032403//protein complex binding;GO:0003774//motor activity	GO:0031982//vesicle;GO:0005813//centrosome;GO:0005868//cytoplasmic dynein complex;GO:0005874//microtubule
CL153.Contig6_All	2890	27	119.938	0.9816	0.6212	15	146.149	0.999	0.325	gi|156121140|ref|NM_001102248.1|	4098	0	Bos taurus FBJ murine osteosarcoma viral oncogene homolog B (FOSB), mRNA >gi|151553658|gb|BC148047.1| Bos taurus FBJ murine osteosarcoma viral oncogene homolog B, mRNA (cDNA clone MGC:143206 IMAGE:8236798), complete cds	gi|156121141|ref|NP_001095718.1|	689.1	0	protein fosB [Bos taurus] >gi|151553659|gb|AAI48048.1| FOSB protein [Bos taurus] >gi|296477515|gb|DAA19630.1| FBJ murine osteosarcoma viral oncogene homolog B [Bos taurus]	sp|P53539|FOSB_HUMAN	669	0	Protein fosB OS=Homo sapiens GN=FOSB PE=1 SV=1	Rv0312	55.1	7e-07	COG0443	Molecular chaperone	K09029	0	689	bta:540819	protein FosB	GO:0000122//negative regulation of transcription from RNA polymerase II promoter;GO:0071277//cellular response to calcium ion;GO:0007275//multicellular organismal development;GO:0007610//behavior	GO:0043565//sequence-specific DNA binding;GO:0046983//protein dimerization activity;GO:0003700//sequence-specific DNA binding transcription factor activity;GO:0008134//transcription factor binding	GO:0005634//nucleus
CL1530.Contig3_All	1106	39	14.0299	0.8746	2.3445	33	57.8639	0.9995	1.8682	gi|402743744|ref|NM_001024509.3|	1378	0	Bos taurus proteasome (prosome, macropain) activator subunit 1 (PA28 alpha) (PSME1), mRNA	gi|91680535|ref|NP_001019680.2|	90.5	5e-133	proteasome activator complex subunit 1 [Bos taurus] >gi|86821522|gb|AAI05380.1| Proteasome (prosome, macropain) activator subunit 1 (PA28 alpha) [Bos taurus] >gi|296483620|gb|DAA25735.1| proteasome activator complex subunit 1 [Bos taurus]	sp|Q4U5R3|PSME1_BOVIN	408	6e-134	Proteasome activator complex subunit 1 OS=Bos taurus GN=PSME1 PE=1 SV=1	--	--	--	--	--	K06696	7e-134	409	bta:510041	proteasome activator subunit 1 (PA28 alpha)	GO:0000209//protein polyubiquitination;GO:0006521//regulation of cellular amino acid metabolic process;GO:0051437//positive regulation of ubiquitin-protein ligase activity involved in mitotic cell cycle;GO:0042981//regulation of apoptotic process;GO:0010467//gene expression;GO:0016032//viral reproduction;GO:0051436//negative regulation of ubiquitin-protein ligase activity involved in mitotic cell…	GO:0005515//protein binding;GO:0061133//endopeptidase activator activity	GO:0005654//nucleoplasm;GO:0008537//proteasome activator complex;GO:0005829//cytosol
CL1531.Contig2_All	2876	950	57.6287	0.9926	21.9617	879	76.2814	0.9961	19.1366	gi|139948684|ref|NM_001083660.1|	3320	0	Bos taurus mesenteric estrogen-dependent adipogenesis (MEDAG), mRNA >gi|134024781|gb|BC134670.1| Bos taurus Uncharacterized protein C13orf33 homolog, mRNA (cDNA clone MGC:155285 IMAGE:8500831), complete cds	gi|397513312|ref|XP_003826962.1|	227.6	7e-156	PREDICTED: uncharacterized protein C13orf33 homolog [Pan paniscus]	sp|Q5VYS4|CM033_HUMAN	352	6e-155	Uncharacterized protein C13orf33 OS=Homo sapiens GN=C13orf33 PE=2 SV=1	--	--	--	--	--	K12890	1e-06	56.2	cbr:CBG20414	splicing factor, arginine/serine-rich 1/9	-	-	-
CL1532.Contig4_All	2335	320	182.68	0.9948	9.1116	385	166.637	0.9991	10.3238	gi|155372170|ref|NM_001101226.1|	4440	0	Bos taurus cyclin-dependent kinase 16 (CDK16), mRNA >gi|151557098|gb|BC150090.1| Bos taurus PCTAIRE protein kinase 1, mRNA (cDNA clone MGC:166067 IMAGE:8323029), complete cds	gi|155372171|ref|NP_001094696.1|	993	0	cyclin-dependent kinase 16 [Bos taurus] >gi|151557099|gb|AAI50091.1| PCTK1 protein [Bos taurus] >gi|296470785|gb|DAA12900.1| PCTAIRE protein kinase 1 [Bos taurus]	sp|Q00536|CDK16_HUMAN	974	0	Cyclin-dependent kinase 16 OS=Homo sapiens GN=CDK16 PE=1 SV=1	ECU02g1450	218	5e-56	COG0515	Serine/threonine protein kinase	K08820	0	993	bta:613810	cyclin-dependent kinase 16 [EC:2.7.11.22]	GO:0006468//protein phosphorylation;GO:0051301//cell division	GO:0005515//protein binding;GO:0005524//ATP binding;GO:0004693//cyclin-dependent protein kinase activity	-
CL1533.Contig2_All	1542	186	26.2052	0.9893	8.0197	129	59.8977	0.9724	5.2381	gi|77735674|ref|NM_001034363.1|	1445	0	Bos taurus RNA binding motif (RNP1, RRM) protein 3 (RBM3), mRNA >gi|73587235|gb|BC103473.1| Bos taurus RNA binding motif (RNP1, RRM) protein 3, mRNA (cDNA clone MGC:128854 IMAGE:8119702), complete cds	gi|74006873|ref|XP_863171.1|	178.3	8e-43	PREDICTED: uncharacterized protein LOC609457 isoform 2 [Canis lupus familiaris]	sp|O93235|CIRBA_XENLA	99.4	2e-20	Cold-inducible RNA-binding protein A OS=Xenopus laevis GN=cirbp-a PE=1 SV=2	--	--	--	--	--	K13186	7e-42	172	ecb:100051736	RNA-binding protein 3	GO:0035196//production of miRNAs involved in gene silencing by miRNA;GO:0009409//response to cold;GO:0045727//positive regulation of translation	GO:0003723//RNA binding;GO:0043023//ribosomal large subunit binding;GO:0005515//protein binding;GO:0000166//nucleotide binding	GO:0030425//dendrite;GO:0015934//large ribosomal subunit;GO:0005634//nucleus
CL1536.Contig1_All	1393	176	118.64	0.9764	8.4003	220	92.0201	0.9777	9.8887	gi|75832122|ref|NM_001025327.2|	2077	0	Bos taurus mitochondrial GTPase 1 homolog (S. cerevisiae) (MTG1), nuclear gene encoding mitochondrial protein, mRNA >gi|74268182|gb|BC103282.1| Bos taurus mitochondrial GTPase 1 homolog (S. cerevisiae), mRNA (cDNA clone MGC:128758 IMAGE:7988539), complete cds	gi|67944515|gb|AAY83879.1|	638.3	0	GTPase-like protein [Bos taurus] >gi|67944523|gb|AAY83883.1| GTPase-like protein [Bos taurus] >gi|296472672|gb|DAA14787.1| mitochondrial GTPase 1 precursor [Bos taurus]	sp|Q4PS77|MTG1_BOVIN	636	0	Mitochondrial GTPase 1 OS=Bos taurus GN=MTG1 PE=2 SV=2	BS_ylqF	148	3e-35	COG1161	Predicted GTPases	K14538	1e-12	75.5	nvi:100117929	nuclear GTP-binding protein	GO:0006184//GTP catabolic process;GO:0042254//ribosome biogenesis	GO:0003924//GTPase activity;GO:0005525//GTP binding	GO:0005739//mitochondrion;GO:0005730//nucleolus
CL1537.Contig2_All	1143	162	30.4199	0.9725	9.4232	116	15.2596	0.9677	6.3544	gi|402691924|ref|NM_001046399.2|	1689	0	Bos taurus CWC15 spliceosome-associated protein homolog (S. cerevisiae) (CWC15), mRNA	gi|114051940|ref|NP_001039864.1|	463.8	6e-129	protein CWC15 homolog [Bos taurus] >gi|122136204|sp|Q2KJD3.1|CWC15_BOVIN RecName: Full=Protein CWC15 homolog >gi|86821529|gb|AAI05399.1| CWC15 spliceosome-associated protein homolog (S. cerevisiae) [Bos taurus] >gi|296480333|gb|DAA22448.1| protein CWC15 homolog [Bos taurus]	sp|Q2KJD3|CWC15_BOVIN	463	3e-130	Spliceosome-associated protein CWC15 homolog OS=Bos taurus GN=CWC15 PE=2 SV=1	--	--	--	--	--	K12863	1e-129	463	bta:535258	protein CWC15	GO:0000398//mRNA splicing, via spliceosome	GO:0003723//RNA binding;GO:0005515//protein binding	GO:0071013//catalytic step 2 spliceosome
CL1538.Contig1_All	1932	51	66.0206	0.9989	1.7551	41	21.2054	0.9988	1.3287	gi|402745409|ref|NM_001040591.2|	2894	0	Bos taurus adaptor-related protein complex 1, sigma 2 subunit (AP1S2), mRNA	gi|395838120|ref|XP_003791972.1|	304.7	1e-80	PREDICTED: uncharacterized protein LOC100947667 [Otolemur garnettii]	sp|P56377|AP1S2_HUMAN	304	4e-82	AP-1 complex subunit sigma-2 OS=Homo sapiens GN=AP1S2 PE=1 SV=1	SPAP27G11.06c	182	2e-45	COG5030	Clathrin adaptor complex, small subunit	K12394	1e-81	304	ptr:737479	AP-1 complex subunit sigma 1/2	GO:0006892//post-Golgi vesicle-mediated transport;GO:0016044//cellular membrane organization;GO:0050690//regulation of defense response to virus by virus;GO:0006897//endocytosis;GO:0016032//viral reproduction;GO:0006886//intracellular protein transport;GO:0019886//antigen processing and presentation of exogenous peptide antigen via MHC class II	GO:0008565//protein transporter activity	GO:0005829//cytosol;GO:0030659//cytoplasmic vesicle membrane;GO:0005765//lysosomal membrane;GO:0000139//Golgi membrane;GO:0030119//AP-type membrane coat adaptor complex;GO:0005905//coated pit;GO:0032588//trans-Golgi network membrane
CL154.Contig2_All	2212	839	87.4313	0.9948	25.2179	633	36.2105	0.9411	17.9178	gi|78045530|ref|NM_001035085.1|	3334	0	Bos taurus aspartyl-tRNA synthetase (DARS), mRNA >gi|74267649|gb|BC103319.1| Bos taurus aspartyl-tRNA synthetase, mRNA (cDNA clone MGC:127203 IMAGE:7945797), complete cds	gi|296490538|gb|DAA32651.1|	997.3	0	aspartyl-tRNA synthetase, cytoplasmic [Bos taurus]	sp|Q3SYZ4|SYDC_BOVIN	994	0	Aspartate--tRNA ligase, cytoplasmic OS=Bos taurus GN=DARS PE=2 SV=1	YLL018c	540	4e-153	COG0017	Aspartyl/asparaginyl-tRNA synthetases	K01876	0	994	bta:510162	aspartyl-tRNA synthetase [EC:6.1.1.12]	GO:0006461//protein complex assembly;GO:0006422//aspartyl-tRNA aminoacylation	GO:0003676//nucleic acid binding;GO:0005524//ATP binding;GO:0004815//aspartate-tRNA ligase activity;GO:0004046//aminoacylase activity;GO:0005515//protein binding	GO:0005829//cytosol;GO:0017101//aminoacyl-tRNA synthetase multienzyme complex
CL1541.Contig2_All	1589	531	127.534	0.983	22.2179	646	101.713	0.9611	25.4551	gi|402745598|ref|NM_001034694.2|	2843	0	Bos taurus COP9 constitutive photomorphogenic homolog subunit 4 (Arabidopsis) (COPS4), mRNA	gi|77736333|ref|NP_001029866.1|	793.1	0	COP9 signalosome complex subunit 4 [Bos taurus] >gi|122145075|sp|Q3SZA0.1|CSN4_BOVIN RecName: Full=COP9 signalosome complex subunit 4; Short=SGN4; Short=Signalosome subunit 4 >gi|74267826|gb|AAI03018.1| COP9 constitutive photomorphogenic homolog subunit 4 (Arabidopsis) [Bos taurus] >gi|296486393|gb|DAA28506.1| COP9 signalosome complex subunit 4 [Bos taurus]	sp|Q3SZA0|CSN4_BOVIN	793	0	COP9 signalosome complex subunit 4 OS=Bos taurus GN=COPS4 PE=2 SV=1	SPAPB8E5.02c	69.7	1e-11	COG5071	26S proteasome regulatory complex component	K12178	0	793	bta:540223	COP9 signalosome complex subunit 4	GO:0010388//cullin deneddylation	GO:0005515//protein binding	GO:0005737//cytoplasm;GO:0008180//signalosome
CL1542.Contig1_All	1411	259	101.432	0.9916	12.2041	77	132.012	0.999	3.4169	gi|148237907|ref|NM_001098085.1|	2623	0	Bos taurus copine VIII (CPNE8), mRNA >gi|146186934|gb|BC140464.1| Bos taurus copine VIII, mRNA (cDNA clone MGC:140162 IMAGE:8167391), complete cds	gi|350584486|ref|XP_003126651.3|	905.2	0	PREDICTED: copine-8 [Sus scrofa]	sp|Q86YQ8|CPNE8_HUMAN	886	0	Copine-8 OS=Homo sapiens GN=CPNE8 PE=1 SV=2	YOR086c	51.2	4e-06	COG5038	Ca2+-dependent lipid-binding protein, contains C2 domain	K06491	6e-12	72.8	cin:100183448	neural cell adhesion molecule	-	-	-
CL1547.Contig1_All	2827	319	86.6392	0.9885	7.5023	338	1.8957	0.5498	7.4861	gi|329664267|ref|NM_001205442.1|	4036	0	Bos taurus ADAM metallopeptidase domain 15 (ADAM15), mRNA	gi|296489734|gb|DAA31847.1|	1664	0	ADAM metallopeptidase domain 15 isoform 2 [Bos taurus]	sp|Q13444|ADA15_HUMAN	1404	0	Disintegrin and metalloproteinase domain-containing protein 15 OS=Homo sapiens GN=ADAM15 PE=1 SV=4	--	--	--	--	--	K06836	0	1614	bta:784605	disintegrin and metalloproteinase domain-containing protein 15 [EC:3.4.24.-]	GO:0001525//angiogenesis;GO:0060317//cardiac epithelial to mesenchymal transition;GO:0007160//cell-matrix adhesion;GO:0006508//proteolysis;GO:0030574//collagen catabolic process;GO:0042246//tissue regeneration	GO:0008270//zinc ion binding;GO:0004222//metalloendopeptidase activity;GO:0017124//SH3 domain binding	GO:0005912//adherens junction;GO:0016021//integral to membrane;GO:0001669//acrosomal vesicle;GO:0012505//endomembrane system;GO:0019861//flagellum
CL1549.Contig1_All	911	620	42.0374	0.9929	45.2486	369	433.939	0.9576	25.3614	gi|329663225|ref|NM_001205553.1|	1530	0	Bos taurus golgi integral membrane protein 4 (GOLIM4), mRNA	--	--	--	--	--	--	--	--	--	--	--	--	--	--	--	--	--	--	-	-	-
CL1550.Contig1_All	507	90	51.6562	0.9979	11.8023	276	14.7619	0.9905	34.0853	gi|62998696|gb|AY945228.1|AY945226S3	733	0	Bos taurus mitochondrial glycerol phosphate acyltransferase (GPAM) gene, exons 11 through 21 and complete cds; nuclear gene for mitochondrial product	--	--	--	--	--	--	--	--	--	--	--	--	--	--	--	--	--	--	-	-	-
CL1551.Contig2_All	1914	391	84.8096	0.9996	13.5821	273	49.5266	0.9983	8.9307	gi|300795767|ref|NM_001192778.1|	3525	0	Bos taurus F-box protein 38 (FBXO38), mRNA	gi|300795768|ref|NP_001179707.1|	906.4	0	F-box only protein 38 [Bos taurus] >gi|296485182|gb|DAA27297.1| F-box protein 38 [Bos taurus]	sp|Q6PIJ6|FBX38_HUMAN	897	0	F-box only protein 38 OS=Homo sapiens GN=FBXO38 PE=1 SV=3	--	--	--	--	--	K10313	0	906	bta:533554	F-box protein 38	-	-	GO:0005634//nucleus;GO:0005737//cytoplasm
CL1552.Contig3_All	2413	91	73.0045	0.9674	2.5074	53	14.0797	0.9872	1.3753	gi|156121000|ref|NM_001102177.1|	4345	0	Bos taurus general transcription factor IIi (GTF2I), mRNA >gi|154426133|gb|BC151387.1| Bos taurus general transcription factor II, i, mRNA (cDNA clone MGC:166157 IMAGE:8564506), complete cds	gi|156121001|ref|NP_001095647.1|	56.6	6e-06	general transcription factor II-I [Bos taurus] >gi|205831548|sp|A7MB80.1|GTF2I_BOVIN RecName: Full=General transcription factor II-I; Short=GTFII-I; Short=TFII-I >gi|154426134|gb|AAI51388.1| GTF2I protein [Bos taurus] >gi|296472974|gb|DAA15089.1| general transcription factor IIi [Bos taurus]	sp|A7MB80|GTF2I_BOVIN	1316	0	General transcription factor II-I OS=Bos taurus GN=GTF2I PE=2 SV=1	--	--	--	--	--	K03121	0	1316	bta:534669	transcription initiation factor TFII-I	GO:0006367//transcription initiation from RNA polymerase II promoter;GO:0016525//negative regulation of angiogenesis;GO:0006355//regulation of transcription, DNA-dependent;GO:0051481//reduction of cytosolic calcium ion concentration;GO:0007165//signal transduction;GO:0009790//embryo development	GO:0003677//DNA binding;GO:0003700//sequence-specific DNA binding transcription factor activity;GO:0051019//mitogen-activated protein kinase binding	GO:0005730//nucleolus;GO:0042995//cell projection;GO:0043025//neuronal cell body;GO:0005737//cytoplasm
CL1556.Contig3_All	1686	955	13.1915	0.9532	37.6598	1033	9.0566	0.9962	38.3626	gi|76253790|ref|NM_001014914.2|	2585	0	Bos taurus transmembrane BAX inhibitor motif containing 4 (TMBIM4), mRNA >gi|75775540|gb|BC105247.1| Bos taurus transmembrane BAX inhibitor motif containing 4, mRNA (cDNA clone MGC:129065 IMAGE:8121562), complete cds	gi|62460524|ref|NP_001014914.1|	109.4	5e-22	transmembrane BAX inhibitor motif-containing protein 4 [Bos taurus] >gi|61553119|gb|AAX46353.1| CGI-119 protein [Bos taurus] >gi|75775541|gb|AAI05248.1| Transmembrane BAX inhibitor motif containing 4 [Bos taurus] >gi|154425716|gb|AAI51433.1| TMBIM4 protein [Bos taurus] >gi|296487657|gb|DAA29770.1| transmembrane BAX inhibitor motif containing 4 [Bos taurus]	sp|Q9HC24|LFG4_HUMAN	103	1e-21	Protein lifeguard 4 OS=Homo sapiens GN=TMBIM4 PE=1 SV=3	SPCC576.04	67	9e-11	COG0670	Integral membrane protein, interacts with FtsH	K06890	8e-23	109	bta:513242		GO:0050848//regulation of calcium-mediated signaling	GO:0005515//protein binding	GO:0000139//Golgi membrane;GO:0005795//Golgi stack;GO:0016021//integral to membrane
CL156.Contig2_All	2969	974	78.0604	0.9964	21.8112	658	3.629	0.877	13.8765	gi|134085939|ref|NM_001083453.1|	5386	0	Bos taurus vacuolar protein sorting 41 homolog (S. cerevisiae) (VPS41), mRNA >gi|126920961|gb|BC133481.1| Bos taurus vacuolar protein sorting 41 homolog (S. cerevisiae), mRNA (cDNA clone MGC:137278 IMAGE:8168071), complete cds	gi|134085940|ref|NP_001076922.1|	1727.2	0	vacuolar protein sorting-associated protein 41 homolog [Bos taurus] >gi|126920962|gb|AAI33482.1| VPS41 protein [Bos taurus] >gi|296488319|gb|DAA30432.1| vacuolar protein sorting 41 [Bos taurus]	sp|P49754|VPS41_HUMAN	1701	0	Vacuolar protein sorting-associated protein 41 homolog OS=Homo sapiens GN=VPS41 PE=1 SV=3	--	--	--	--	--	--	--	--	--	--	GO:0048193//Golgi vesicle transport;GO:0006886//intracellular protein transport	GO:0008017//microtubule binding;GO:0008270//zinc ion binding	GO:0005769//early endosome;GO:0005770//late endosome;GO:0005798//Golgi-associated vesicle;GO:0030897//HOPS complex;GO:0005829//cytosol;GO:0005874//microtubule
CL1561.Contig2_All	320	10	43.8313	0.9963	2.0777	7	25.4345	0.9994	1.3697	gi|61966459|emb|AJ780930.1|	60	6e-06	Bos taurus gart gene, son gene, donson gene and cryzl1 gene	--	--	--	--	--	--	--	--	--	--	--	--	--	--	--	--	--	--	-	-	-
CL1563.Contig1_All	2407	9	52.8448	0.9971	0.2486	14	57.8261	0.9768	0.3642	gi|62988287|ref|NM_001017937.1|	3790	0	Bos taurus BAI1-associated protein 2 (BAIAP2), mRNA >gi|59857642|gb|BT020639.1| Bos taurus BAI1-associated protein 2 (BAIAP2), mRNA, complete cds	gi|83405334|gb|AAI11353.1|	1043.5	0	BAIAP2 protein [Bos taurus]	sp|Q5EAD0|BAIP2_BOVIN	1030	0	Brain-specific angiogenesis inhibitor 1-associated protein 2 OS=Bos taurus GN=BAIAP2 PE=2 SV=1	--	--	--	--	--	K05627	0	1030	bta:507837	BAI1-associated protein 2	GO:0008286//insulin receptor signaling pathway;GO:0016358//dendrite development;GO:0051017//actin filament bundle assembly;GO:0032956//regulation of actin cytoskeleton organization;GO:0009617//response to bacterium;GO:0046847//filopodium assembly;GO:0048167//regulation of synaptic plasticity;GO:0007409//axonogenesis;GO:0007266//Rho protein signal transduction	GO:0070064//proline-rich region binding;GO:0008022//protein C-terminus binding;GO:0008093//cytoskeletal adaptor activity;GO:0017124//SH3 domain binding	GO:0030175//filopodium;GO:0005829//cytosol;GO:0030054//cell junction;GO:0001726//ruffle;GO:0043005//neuron projection;GO:0005730//nucleolus;GO:0015629//actin cytoskeleton;GO:0005886//plasma membrane
CL1565.Contig1_All	690	70	31.9149	0.9885	6.745	114	28.8929	0.9936	10.3448	gi|329663140|ref|NM_001206310.1|	886	0	Bos taurus TBC1 domain family, member 4 (TBC1D4), mRNA	gi|84579209|dbj|BAE73038.1|	91.3	3e-17	hypothetical protein [Macaca fascicularis]	--	--	--	--	--	--	--	--	--	--	--	--	--	--	-	-	-
CL1566.Contig1_All	1220	758	60.1482	0.9951	41.3087	925	26.5596	0.9938	47.4731	gi|144953870|ref|NM_001034759.2|	2066	0	Bos taurus 15 kDa selenoprotein (SEP15), mRNA	gi|144953871|ref|NP_001029931.2|	318.2	5e-85	15 kDa selenoprotein precursor [Bos taurus] >gi|172048656|sp|A8YXY3.2|SEP15_BOVIN RecName: Full=15 kDa selenoprotein; Flags: Precursor >gi|158454994|gb|AAI02887.1| 15 kDa selenoprotein [Bos taurus]	sp|A8YXY3|SEP15_BOVIN	318	2e-86	15 kDa selenoprotein OS=Bos taurus GN=SEP15 PE=2 SV=2	--	--	--	--	--	K02513	1e-05	52	bta:523780	heparan sulfate 2-O-sulfotransferase HS2ST1 [EC:2.8.2.-]	GO:0051084//'de novo' posttranslational protein folding;GO:0035092//sperm chromatin condensation	GO:0005515//protein binding;GO:0008379//thioredoxin peroxidase activity;GO:0008430//selenium binding	GO:0005788//endoplasmic reticulum lumen
CL1567.Contig3_All	2832	6	204.956	0.9991	0.1409	8	154.71	0.9992	0.1769	gi|329664621|ref|NM_001205998.1|	2486	0	Bos taurus GRB10 interacting GYF protein 1 (GIGYF1), mRNA	gi|329664622|ref|NP_001192927.1|	1451.4	0	PERQ amino acid-rich with GYF domain-containing protein 1 [Bos taurus] >gi|296473082|gb|DAA15197.1| GRB10 interacting GYF protein 1 [Bos taurus]	sp|O75420|PERQ1_HUMAN	1358	0	PERQ amino acid-rich with GYF domain-containing protein 1 OS=Homo sapiens GN=GIGYF1 PE=1 SV=2	Cgl1939	73.6	2e-12	COG0532	Translation initiation factor 2 (IF-2; GTPase)	K03626	2e-24	115	gga:396544	nascent polypeptide-associated complex subunit alpha	GO:0048009//insulin-like growth factor receptor signaling pathway	GO:0005515//protein binding	-
CL1568.Contig5_All	3024	312	75.976	0.9974	6.8597	209	21.4118	0.9847	4.3274	gi|74267660|gb|BC103383.1|	3215	0	Bos taurus polypyrimidine tract binding protein 1, mRNA (cDNA clone MGC:127312 IMAGE:7949527), complete cds	gi|395831594|ref|XP_003788880.1|	1053.9	0	PREDICTED: polypyrimidine tract-binding protein 1 [Otolemur garnettii]	sp|Q8WN55|PTBP1_BOVIN	1042	0	Polypyrimidine tract-binding protein 1 OS=Bos taurus GN=PTBP1 PE=2 SV=1	--	--	--	--	--	K13218	0	1042	bta:282018	polypyrimidine tract-binding protein 1	GO:0000381//regulation of alternative mRNA splicing, via spliceosome;GO:0048025//negative regulation of mRNA splicing, via spliceosome;GO:0051148//negative regulation of muscle cell differentiation	GO:0008187//poly-pyrimidine tract binding;GO:0004519//endonuclease activity;GO:0036002//pre-mRNA binding;GO:0005515//protein binding;GO:0000166//nucleotide binding;GO:0003697//single-stranded DNA binding	GO:0005730//nucleolus;GO:0005654//nucleoplasm
CL1569.Contig1_All	1168	460	46.6677	0.9819	26.1846	330	23.7397	0.9848	17.6904	gi|149642800|ref|NM_001098963.1|	1637	0	Bos taurus gamma-aminobutyric acid (GABA) B receptor, 1 (GABBR1), transcript variant 2, mRNA >gi|148877275|gb|BC146241.1| Bos taurus gamma-aminobutyric acid (GABA) B receptor, 1, mRNA (cDNA clone MGC:140191 IMAGE:8169231), complete cds	--	--	--	--	--	--	--	--	--	--	--	--	--	--	--	--	--	--	-	-	-
CL157.Contig3_All	1610	9	34.1843	0.9964	0.3717	4	8.1937	0.946	0.1556	gi|226529180|ref|NM_001159277.1|	2650	0	Ovis aries myocyte enhancer factor 2C (MEF2C), mRNA >gi|225382399|gb|FJ769804.1| Ovis aries myocyte enhancer factor 2C protein (MEF2C) mRNA, complete cds	gi|355702071|gb|AES01811.1|	942.6	0	myocyte enhancer factor 2C [Mustela putorius furo]	sp|Q2KIA0|MEF2C_BOVIN	870	0	Myocyte-specific enhancer factor 2C OS=Bos taurus GN=MEF2C PE=2 SV=1	YPL089c	85.9	2e-16	COG5068	Regulator of arginine metabolism and related MADS box-containing transcription factors	K04454	0	889	oaa:100079500	MADS-box transcription enhancer factor 2C	GO:0009615//response to virus;GO:0048311//mitochondrion distribution;GO:0060021//palate development;GO:0001568//blood vessel development;GO:2000111//positive regulation of macrophage apoptotic process;GO:0055005//ventricular cardiac myofibril development;GO:0048643//positive regulation of skeletal muscle tissue development;GO:0034130//toll-like receptor 1 signaling pathway;GO:0060536//cartilage m…	GO:0003680//AT DNA binding;GO:0019901//protein kinase binding;GO:0071837//HMG box domain binding;GO:0001077//RNA polymerase II core promoter proximal region sequence-specific DNA binding transcription factor activity involved in positive regulation of transcription;GO:0046982//protein heterodimerization activity;GO:0001046//core promoter sequence-specific DNA binding;GO:0033613//activating transc…	GO:0043234//protein complex;GO:0030017//sarcomere;GO:0005730//nucleolus;GO:0016607//nuclear speck;GO:0000790//nuclear chromatin
CL1573.Contig1_All	1966	2	1.145	0.7366	0.0676	11	14.8601	0.986	0.3503	gi|115495512|ref|NM_001075424.1|	557	1e-155	Bos taurus mevalonate (diphospho) decarboxylase (MVD), mRNA >gi|112362155|gb|BC120432.1| Bos taurus mevalonate (diphospho) decarboxylase, mRNA (cDNA clone MGC:143429 IMAGE:8287269), complete cds	gi|115495513|ref|NP_001068892.1|	214.5	1e-53	diphosphomevalonate decarboxylase [Bos taurus] >gi|122144236|sp|Q0P570.1|ERG19_BOVIN RecName: Full=Diphosphomevalonate decarboxylase; AltName: Full=Mevalonate (diphospho)decarboxylase; Short=MDDase; AltName: Full=Mevalonate pyrophosphate decarboxylase >gi|112362156|gb|AAI20433.1| Mevalonate (diphospho) decarboxylase [Bos taurus] >gi|296477937|gb|DAA20052.1| diphosphomevalonate decarboxylase [Bos …	sp|Q0P570|MVD1_BOVIN	214	6e-55	Diphosphomevalonate decarboxylase OS=Bos taurus GN=MVD PE=2 SV=1	YNR043w	116	2e-25	COG3407	Mevalonate pyrophosphate decarboxylase	K01597	2e-54	214	bta:509958	diphosphomevalonate decarboxylase [EC:4.1.1.33]	GO:0019287//isopentenyl diphosphate biosynthetic process, mevalonate pathway;GO:0042493//response to drug;GO:0008284//positive regulation of cell proliferation;GO:0006695//cholesterol biosynthetic process	GO:0004163//diphosphomevalonate decarboxylase activity;GO:0005524//ATP binding;GO:0016301//kinase activity;GO:0042803//protein homodimerization activity;GO:0030544//Hsp70 protein binding	GO:0005829//cytosol;GO:0005782//peroxisomal matrix
CL1575.Contig2_All	1062	52	123.511	0.996	3.2554	19	62.6068	0.9573	1.1202	gi|31341539|ref|NM_174610.2|	1852	0	Bos taurus solute carrier family 6 (neurotransmitter transporter, taurine), member 6 (SLC6A6), mRNA >gi|8515729|gb|AF260239.1|AF260239 Bos taurus taurine transporter mRNA, complete cds	gi|27807101|ref|NP_777035.1|	720.3	0	sodium- and chloride-dependent taurine transporter [Bos taurus] >gi|18203299|sp|Q9MZ34.1|SC6A6_BOVIN RecName: Full=Sodium- and chloride-dependent taurine transporter; AltName: Full=Solute carrier family 6 member 6 >gi|8515730|gb|AAF76147.1|AF260239_1 taurine transporter [Bos taurus] >gi|296474655|gb|DAA16770.1| sodium- and chloride-dependent taurine transporter [Bos taurus]	sp|Q9MZ34|SC6A6_BOVIN	720	0	Sodium- and chloride-dependent taurine transporter OS=Bos taurus GN=SLC6A6 PE=2 SV=1	MJ1319	173	5e-43	COG0733	Na+-dependent transporters of the SNF family	K05039	0	720	bta:282366	solute carrier family 6 (neurotransmitter transporter, GABA) member 6/8/11/12/13	GO:0003333//amino acid transmembrane transport;GO:0006836//neurotransmitter transport;GO:0015734//taurine transport;GO:0006811//ion transport;GO:0006520//cellular amino acid metabolic process;GO:0001762//beta-alanine transport	GO:0005369//taurine:sodium symporter activity;GO:0001761//beta-alanine transmembrane transporter activity;GO:0030977//taurine binding;GO:0005328//neurotransmitter:sodium symporter activity	GO:0005887//integral to plasma membrane
CL1578.Contig1_All	987	157	48.7502	0.9982	10.5758	24	60.5469	0.9958	1.5225	gi|149642996|ref|NM_001098999.1|	1306	0	Bos taurus ubiquitination factor E4A (UBE4A), mRNA >gi|148745045|gb|BC142480.1| Bos taurus ubiquitination factor E4A (UFD2 homolog, yeast), mRNA (cDNA clone MGC:160110 IMAGE:8518798), complete cds	gi|149642997|ref|NP_001092469.1|	425.6	1e-117	ubiquitin conjugation factor E4 A [Bos taurus] >gi|172047899|sp|A5PKG6.1|UBE4A_BOVIN RecName: Full=Ubiquitin conjugation factor E4 A >gi|148745046|gb|AAI42481.1| UBE4A protein [Bos taurus] >gi|296480267|gb|DAA22382.1| ubiquitin conjugation factor E4 A [Bos taurus]	sp|A5PKG6|UBE4A_BOVIN	425	7e-119	Ubiquitin conjugation factor E4 A OS=Bos taurus GN=UBE4A PE=2 SV=1	--	--	--	--	--	K10596	1e-118	426	ssc:100513674	ubiquitin conjugation factor E4 A [EC:6.3.2.19]	GO:0006511//ubiquitin-dependent protein catabolic process;GO:0000209//protein polyubiquitination	GO:0034450//ubiquitin-ubiquitin ligase activity	GO:0005737//cytoplasm;GO:0000151//ubiquitin ligase complex
CL158.Contig1_All	958	764	100.177	0.9876	53.0224	552	182.657	0.9972	36.0777	gi|300793764|ref|NM_001192422.1|	1538	0	Bos taurus activating transcription factor 5 (ATF5), mRNA	gi|300793765|ref|NP_001179351.1|	372.5	1e-101	cyclic AMP-dependent transcription factor ATF-5 [Bos taurus] >gi|296477594|gb|DAA19709.1| activating transcription factor 5-like [Bos taurus]	sp|O70191|ATF5_MOUSE	345	8e-95	Cyclic AMP-dependent transcription factor ATF-5 OS=Mus musculus GN=Atf5 PE=1 SV=2	YDL014w	58.2	2e-08	COG1889	Fibrillarin-like rRNA methylase	K09044	2e-102	372	bta:515654	activating transcription factor 5	GO:0048712//negative regulation of astrocyte differentiation;GO:0006357//regulation of transcription from RNA polymerase II promoter;GO:0051726//regulation of cell cycle;GO:0042127//regulation of cell proliferation	GO:0031072//heat shock protein binding;GO:0043565//sequence-specific DNA binding;GO:0003714//transcription corepressor activity;GO:0046983//protein dimerization activity;GO:0003700//sequence-specific DNA binding transcription factor activity	GO:0005730//nucleolus;GO:0005667//transcription factor complex;GO:0005737//cytoplasm
CL1581.Contig2_All	1079	396	158.668	0.9897	24.4009	460	175.036	0.9986	26.6933	gi|62752836|ref|NM_001015583.1|	1715	0	Bos taurus DET1 and DDB1 associated 1 (DDA1), mRNA >gi|59858386|gb|BT021011.1| Bos taurus cross-immune reaction antigen PCIA1 (PCIA1), mRNA, complete cds	gi|301753857|ref|XP_002912833.1|	57.4	6e-63	PREDICTED: DET1- and DDB1-associated protein 1-like [Ailuropoda melanoleuca]	sp|Q5RD86|DDA1_PONAB	211	3e-54	DET1- and DDB1-associated protein 1 OS=Pongo abelii GN=DDA1 PE=3 SV=1	CC3494_1	49.7	9e-06	COG3637	Opacity protein and related surface antigens	K11792	9e-64	209	aml:100471247	DET1- and DDB1-associated protein 1	GO:0015888//thiamine transport	GO:0015403//thiamine uptake transmembrane transporter activity	GO:0005886//plasma membrane
CL1582.Contig1_All	1656	1064	182.214	0.9902	42.7182	1123	177.495	0.9981	42.4605	gi|164420701|ref|NM_177498.3|	2902	0	Bos taurus farnesyltransferase, CAAX box, alpha (FNTA), mRNA	gi|164420702|ref|NP_803464.2|	771.5	0	protein farnesyltransferase/geranylgeranyltransferase type-1 subunit alpha [Bos taurus] >gi|296472309|gb|DAA14424.1| protein farnesyltransferase/geranylgeranyltransferase type-1 subunit alpha [Bos taurus]	sp|P29702|FNTA_BOVIN	769	0	Protein farnesyltransferase/geranylgeranyltransferase type-1 subunit alpha OS=Bos taurus GN=FNTA PE=2 SV=2	SPAPB1A10.04c	192	1e-48	COG5536	Protein prenyltransferase, alpha subunit	K05955	0	771	bta:281169	protein farnesyltransferase/geranylgeranyltransferase type-1 subunit alpha [EC:2.5.1.58 2.5.1.59]	GO:0018344//protein geranylgeranylation;GO:0006921//cellular component disassembly involved in execution phase of apoptosis;GO:0043066//negative regulation of apoptotic process;GO:0007179//transforming growth factor beta receptor signaling pathway;GO:0018343//protein farnesylation;GO:0051770//positive regulation of nitric-oxide synthase biosynthetic process;GO:0071340//skeletal muscle acetylcholi…	GO:0008270//zinc ion binding;GO:0008144//drug binding;GO:0030548//acetylcholine receptor regulator activity;GO:0004662//CAAX-protein geranylgeranyltransferase activity;GO:0004660//protein farnesyltransferase activity;GO:0030971//receptor tyrosine kinase binding;GO:0019840//isoprenoid binding;GO:0008017//microtubule binding;GO:0043014//alpha-tubulin binding;GO:0004663//Rab geranylgeranyltransferas…	GO:0005829//cytosol;GO:0005953//CAAX-protein geranylgeranyltransferase complex;GO:0005875//microtubule associated complex
CL1584.Contig3_All	2320	149	33.4354	0.9988	4.27	123	10.7042	0.8845	3.3196	gi|402743567|ref|NM_001078041.2|	3346	0	Bos taurus phospholipase D family, member 3 (PLD3), mRNA	gi|118151178|ref|NP_001071509.1|	1001.1	0	phospholipase D3 [Bos taurus] >gi|122136232|sp|Q2KJJ8.1|PLD3_BOVIN RecName: Full=Phospholipase D3; Short=PLD 3; AltName: Full=Choline phosphatase 3; AltName: Full=Phosphatidylcholine-hydrolyzing phospholipase D3 >gi|86820171|gb|AAI05310.1| Phospholipase D family, member 3 [Bos taurus] >gi|296477852|gb|DAA19967.1| phospholipase D3 [Bos taurus]	sp|Q2KJJ8|PLD3_BOVIN	1001	0	Phospholipase D3 OS=Bos taurus GN=PLD3 PE=2 SV=1	--	--	--	--	--	K10955	4e-10	58.5	hsa:4583	intestinal mucin-2	GO:0016042//lipid catabolic process;GO:0044281//small molecule metabolic process;GO:0006655//phosphatidylglycerol biosynthetic process	GO:0005515//protein binding;GO:0070290//NAPE-specific phospholipase D activity;GO:0004630//phospholipase D activity	GO:0005789//endoplasmic reticulum membrane;GO:0016021//integral to membrane
CL1585.Contig2_All	229	11	24.6479	0.9873	3.1937	4	63.5615	0.9897	1.0937	gi|329663803|ref|NM_001205896.1|	414	1e-113	Bos taurus cyclin M4 (CNNM4), mRNA	gi|402891619|ref|XP_003909040.1|	162.2	6e-39	PREDICTED: metal transporter CNNM4-like, partial [Papio anubis]	sp|P0C588|CNNM4_RAT	162	2e-40	Metal transporter CNNM4 OS=Rattus norvegicus GN=Cnnm4 PE=1 SV=1	YOL060c_1	52	3e-07	COG1253	Hemolysins and related proteins containing CBS domains	--	--	--	--	--	GO:0050896//response to stimulus;GO:0006811//ion transport;GO:0007601//visual perception;GO:0031214//biomineral tissue development	-	GO:0016021//integral to membrane;GO:0005886//plasma membrane
CL1587.Contig2_All	2462	49	114.073	0.9808	1.3232	46	302.317	0.979	1.1699	gi|146231801|gb|BT030536.1|	4272	0	Bos taurus THO complex 5 (THOC5), mRNA, complete cds	gi|146231802|gb|ABQ12976.1|	1399	0	THO complex 5 [Bos taurus]	sp|A4IFQ0|THOC5_BOVIN	1365	0	THO complex subunit 5 homolog OS=Bos taurus GN=THOC5 PE=2 SV=1	--	--	--	--	--	K13174	0	1365	bta:533001	THO complex subunit 5	GO:0030224//monocyte differentiation;GO:0060215//primitive hemopoiesis;GO:0008380//RNA splicing;GO:0006397//mRNA processing;GO:0046784//intronless viral mRNA export from host nucleus	GO:0003723//RNA binding;GO:0005515//protein binding	GO:0005730//nucleolus;GO:0045111//intermediate filament cytoskeleton;GO:0000445//THO complex part of transcription export complex;GO:0005737//cytoplasm
CL1588.Contig1_All	696	161	283.818	0.9806	15.3797	200	32.2848	0.9354	17.9923	gi|402691895|ref|NM_001038506.2|	1183	0	Bos taurus mitochondrial ribosomal protein L20 (MRPL20), nuclear gene encoding mitochondrial protein, mRNA	gi|84370037|ref|NP_001033595.1|	298.5	1e-79	39S ribosomal protein L20, mitochondrial precursor [Bos taurus] >gi|114152137|sp|Q2TBR2.1|RM20_BOVIN RecName: Full=39S ribosomal protein L20, mitochondrial; Short=L20mt; Short=MRP-L20; Flags: Precursor >gi|83638546|gb|AAI09776.1| Mitochondrial ribosomal protein L20 [Bos taurus] >gi|296478969|gb|DAA21084.1| 39S ribosomal protein L20, mitochondrial precursor [Bos taurus]	sp|Q2TBR2|RM20_BOVIN	298	7e-81	39S ribosomal protein L20, mitochondrial OS=Bos taurus GN=MRPL20 PE=1 SV=1	mll5057	89.7	4e-18	COG0292	Ribosomal protein L20	--	--	--	--	--	GO:0006412//translation	GO:0003735//structural constituent of ribosome;GO:0005515//protein binding;GO:0019843//rRNA binding	GO:0005762//mitochondrial large ribosomal subunit
CL1589.Contig2_All	1860	268	47.4153	0.9969	9.5797	472	57.3452	0.998	15.8889	gi|402692481|ref|NM_001078127.2|	3342	0	Bos taurus tyrosine 3-monooxygenase/tryptophan 5-monooxygenase activation protein, theta polypeptide (YWHAQ), mRNA	gi|309269866|ref|XP_001473550.2|	494.6	6e-138	PREDICTED: 14-3-3 protein theta-like [Mus musculus]	sp|Q5RFJ2|1433T_PONAB	484	3e-136	14-3-3 protein theta OS=Pongo abelii GN=YWHAQ PE=2 SV=2	SPAC8E11.02c	293	9e-79	COG5040	14-3-3 family protein	K06630	1e-138	494	mmu:100039786	tyrosine 3-monooxygenase/tryptophan 5-monooxygenase activation protein	GO:0055114//oxidation-reduction process;GO:0007264//small GTPase mediated signal transduction;GO:0006605//protein targeting;GO:0045892//negative regulation of transcription, DNA-dependent	GO:0047485//protein N-terminus binding;GO:0004497//monooxygenase activity;GO:0071889//14-3-3 protein binding;GO:0019904//protein domain specific binding	GO:0043234//protein complex;GO:0005730//nucleolus;GO:0005813//centrosome
CL159.Contig4_All	1996	748	130.664	0.9984	24.9157	509	93.3791	0.9996	15.967	gi|402746627|ref|NM_001037611.2|	3124	0	Bos taurus GTPase activating protein (SH3 domain) binding protein 1 (G3BP1), mRNA	gi|83035085|ref|NP_001032700.1|	945.7	0	ras GTPase-activating protein-binding protein 1 [Bos taurus] >gi|122063478|sp|Q32LC7.1|G3BP1_BOVIN RecName: Full=Ras GTPase-activating protein-binding protein 1; Short=G3BP-1; AltName: Full=ATP-dependent DNA/RNA helicase G3BP >gi|81674287|gb|AAI09646.1| GTPase activating protein (SH3 domain) binding protein 1 [Bos taurus] >gi|296485143|gb|DAA27258.1| ras GTPase-activating protein-binding protein …	sp|Q32LC7|G3BP1_BOVIN	945	0	Ras GTPase-activating protein-binding protein 1 OS=Bos taurus GN=G3BP PE=2 SV=1	SPAC140.02	67	1e-10	COG0724	RNA-binding proteins (RRM domain)	K12741	1e-11	72.4	cqu:CpipJ_CPIJ001612	heterogeneous nuclear ribonucleoprotein A1/A3	GO:0090305//nucleic acid phosphodiester bond hydrolysis;GO:0006810//transport;GO:0007265//Ras protein signal transduction	GO:0003723//RNA binding;GO:0004004//ATP-dependent RNA helicase activity;GO:0004519//endonuclease activity;GO:0004003//ATP-dependent DNA helicase activity;GO:0003677//DNA binding;GO:0005524//ATP binding;GO:0005515//protein binding	GO:0005829//cytosol;GO:0005634//nucleus;GO:0005886//plasma membrane
CL1591.Contig2_All	2671	47	107.846	0.9992	1.1699	13	11.6667	0.9924	0.3047	gi|115497085|ref|NM_001075287.1|	4262	0	Bos taurus cortactin (CTTN), mRNA >gi|92096755|gb|BC114761.1| Bos taurus cortactin, mRNA (cDNA clone MGC:137923 IMAGE:8087551), complete cds	gi|115497086|ref|NP_001068755.1|	1090.1	0	src substrate cortactin [Bos taurus] >gi|92096756|gb|AAI14762.1| Cortactin [Bos taurus] >gi|296471420|gb|DAA13535.1| cortactin [Bos taurus]	sp|Q60598|SRC8_MOUSE	1001	0	Src substrate cortactin OS=Mus musculus GN=Cttn PE=1 SV=2	SPBC146.13c	54.3	1e-06	COG5022	Myosin heavy chain	K06106	0	1090	bta:506939	cortactin	GO:0006898//receptor-mediated endocytosis	GO:0070064//proline-rich region binding	GO:0005856//cytoskeleton;GO:0005938//cell cortex;GO:0001726//ruffle;GO:0030027//lamellipodium
CL1592.Contig1_All	660	33	127.345	0.9322	3.3243	35	180.582	0.9781	3.3204	gi|329663809|ref|NM_001205641.1|	365	2e-97	Bos taurus zinc finger, MYND-type containing 17 (ZMYND17), mRNA	gi|194206006|ref|XP_001503918.2|	67.4	5e-10	PREDICTED: zinc finger MYND domain-containing protein 17 [Equus caballus]	sp|Q4VC12|MSS51_HUMAN	118	1e-26	Putative protein MSS51 homolog, mitochondrial OS=Homo sapiens GN=MSS51 PE=2 SV=2	--	--	--	--	--	--	--	--	--	--	GO:0035176//social behavior	GO:0008270//zinc ion binding	-
CL1593.Contig3_All	1139	29	49.7569	0.9984	1.6928	44	104.038	0.9832	2.4188	gi|148744864|gb|BC142096.1|	1489	0	Bos taurus BUD31 homolog (S. cerevisiae), mRNA (cDNA clone MGC:152483 IMAGE:8426157), complete cds	gi|395514850|ref|XP_003761624.1|	316.2	1e-84	PREDICTED: protein BUD31 homolog, partial [Sarcophilus harrisii]	sp|O70454|BUD31_RAT	314	3e-85	Protein BUD31 homolog OS=Rattus norvegicus GN=Bud31 PE=2 SV=2	SPBC24C6.11	189	6e-48	COG5132	Cell cycle control protein, G10 family	K12873	9e-85	314	ecb:100059325	bud site selection protein 31	GO:0006357//regulation of transcription from RNA polymerase II promoter;GO:0007275//multicellular organismal development	GO:0003700//sequence-specific DNA binding transcription factor activity	GO:0005634//nucleus
[truncated: 21,088 more rows]
