# Supplementary material for: Comparative Transcriptome Analysis of Key Genes and Pathways Activated in Response to Fat Deposition in Two Sheep Breeds With Distinct Tail Phenotype
Source: Front Genet. 2021 Apr 8;12:639030. doi: 10.3389/fgene.2021.639030 (PMC8060577; doi:10.3389/fgene.2021.639030)
Supplement: Supplementary Figure 1 — Length distribution of contigs and unigenes. [file Data_Sheet_1.ZIP › Supplementary files/Table S4 DEGs with the FDR.xlsx]

## Sheet: Sheet1
Table S4 DEGs with the FDR value≤0.001 and the absolute value of log2Ratio ≥ 1.
GeneID (8041)	Gene Length	Altay rawfragments number (2649838)	XFW rawfragments number (2425168)	Altay_FPKM	XFW_FPKM	log2(XFW_FPKM/Altay_FPKM)	up/down	p-value	FDR	Nt-ID	Nt-Score	Nt-Evalue	Nt annotation	Nr-ID	Nr-Score	Nr-Evalue	Nr annotation	Swissprot-ID	Swissprot-Score	Swissprot-Evalue	Swissprot-annotation	COG-Protein-or-Domain	COG-Score	COG-Evalue	COG-ID	COG Function Description	KO-ID	KEGG-Evalue	KEGG-Score	KEGG-Gene	ko-definition	GO-Biological Process	GO-Molecular Function	Go-Cellular Component	Pathway ID//Pathway
CL413.Contig13_All	319	0	369	0	72.4271	16.1442	Up	4.6754e-107	4.5439e-105	gi|1657250|emb|X80935.1|	434	1e-119	B.taurus mRNA for MHC class 1 (clone 7)	--	--	--	--	--	--	--	--	--	--	--	--	--	--	--	--	--	--	-	-	-	--
CL308.Contig2_All	492	0	356	0	45.3054	15.4674	Up	2.6081e-103	2.4319e-101	gi|402692456|ref|NM_174320.4|	541	1e-151	Bos taurus FXYD domain containing ion transport regulator 2 (FXYD2), mRNA	gi|157785550|ref|NP_776745.2|	119.8	4e-26	sodium/potassium-transporting ATPase subunit gamma [Bos taurus] >gi|151554957|gb|AAI48027.1| FXYD2 protein [Bos taurus] >gi|296480246|gb|DAA22361.1| sodium/potassium-transporting ATPase subunit gamma [Bos taurus]	sp|Q04680|ATNG_SHEEP	111	6e-25	Sodium/potassium-transporting ATPase subunit gamma (Fragment) OS=Ovis aries GN=FXYD2 PE=1 SV=2	--	--	--	--	--	K01538	7e-27	119	bta:281773	sodium/potassium-transporting ATPase subunit gamma (FXYD domain-containing ion transport regulator 2)	GO:0034220//ion transmembrane transport;GO:0006813//potassium ion transport;GO:0006814//sodium ion transport	GO:0005391//sodium:potassium-exchanging ATPase activity;GO:0005216//ion channel activity	GO:0005890//sodium:potassium-exchanging ATPase complex	ko04960//Aldosterone-regulated sodium reabsorption;ko04260//Cardiac muscle contraction;ko04973//Carbohydrate digestion and absorption;ko04970//Salivary secretion;ko04978//Mineral absorption;ko04961//Endocrine and other factor-regulated calcium reabsorption;ko04976//Bile secretion;ko04972//Pancreatic secretion;ko04964//Proximal tubule bicarbonate reclamation;ko04974//Protein digestion and absorpti…
Unigene60112_All	811	0	440	0	33.9701	15.052	Up	1.6149e-127	1.8889e-125	gi|402744717|ref|NM_001046521.2|	1160	0	Bos taurus PDZK1 interacting protein 1 (PDZK1IP1), mRNA	gi|114051708|ref|NP_001039986.1|	207.6	5e-52	PDZK1-interacting protein 1 precursor [Bos taurus] >gi|108860883|sp|Q2KIP5.1|PDZ1I_BOVIN RecName: Full=PDZK1-interacting protein 1 >gi|86438289|gb|AAI12563.1| PDZK1 interacting protein 1 [Bos taurus] >gi|296488930|gb|DAA31043.1| PDZK1-interacting protein 1 [Bos taurus]	sp|Q2KIP5|PDZ1I_BOVIN	207	2e-53	PDZK1-interacting protein 1 OS=Bos taurus GN=PDZK1IP1 PE=3 SV=1	--	--	--	--	--	--	--	--	--	--	-	-	GO:0016021//integral to membrane	--
Unigene59524_All	1329	0	653	0	30.7648	14.909	Up	6.6552e-189	1.2368e-186	gi|329664559|ref|NM_001206246.1|	2194	0	Bos taurus solute carrier family 22 (organic anion transporter), member 8 (SLC22A8), mRNA	gi|329664560|ref|NP_001193175.1|	625.5	1e-177	solute carrier family 22 member 8 [Bos taurus] >gi|296471688|gb|DAA13803.1| solute carrier family 22 (organic anion transporter), member 8 [Bos taurus]	sp|Q70BM6|S22A8_PIG	575	6e-164	Solute carrier family 22 member 8 OS=Sus scrofa GN=SLC22A8 PE=2 SV=1	SMa1447	80.5	6e-15	COG0477	Permeases of the major facilitator superfamily	K08205	2e-178	625	bta:404128	MFS transporter, OCT family, solute carrier family 22 (organic anion transporter), member 8	GO:0031427//response to methotrexate;GO:0009636//response to toxin;GO:0034220//ion transmembrane transport;GO:0034635//glutathione transport	GO:0005452//inorganic anion exchanger activity;GO:0015651//quaternary ammonium group transmembrane transporter activity;GO:0008514//organic anion transmembrane transporter activity;GO:0005080//protein kinase C binding	GO:0016323//basolateral plasma membrane;GO:0016021//integral to membrane	ko04976//Bile secretion
Unigene60140_All	253	0	109	0	26.9756	14.7194	Up	3.9798e-32	9.8359e-31	gi|402744589|ref|NM_001101059.2|	240	2e-60	Bos taurus solute carrier family 5 (sodium/glucose cotransporter), member 12 (SLC5A12), mRNA	--	--	--	--	--	--	--	--	--	--	--	--	--	--	--	--	--	--	-	-	-	--
CL3944.Contig1_All	1058	0	329	0	19.4704	14.249	Up	1.5759e-95	1.3405e-93	gi|75948303|gb|BC105225.1|	1931	0	Bos taurus 4-hydroxyphenylpyruvate dioxygenase, mRNA (cDNA clone MGC:128788 IMAGE:7989260), complete cds	gi|62751490|ref|NP_001015611.1|	689.1	0	4-hydroxyphenylpyruvate dioxygenase [Bos taurus] >gi|75057880|sp|Q5EA20.3|HPPD_BOVIN RecName: Full=4-hydroxyphenylpyruvate dioxygenase; AltName: Full=4-hydroxyphenylpyruvic acid oxidase; Short=4HPPD; Short=HPD; Short=HPPDase >gi|59857863|gb|AAX08766.1| 4-hydroxyphenylpyruvate dioxygenase [Bos taurus] >gi|75948304|gb|AAI05226.1| 4-hydroxyphenylpyruvate dioxygenase [Bos taurus] >gi|296478505|gb|DAA…	sp|Q5EA20|HPPD_BOVIN	689	0	4-hydroxyphenylpyruvate dioxygenase OS=Bos taurus GN=HPD PE=2 SV=3	all0771	165	1e-40	COG3185	4-hydroxyphenylpyruvate dioxygenase and related hemolysins	K00457	0	689	bta:516058	4-hydroxyphenylpyruvate dioxygenase [EC:1.13.11.27]	GO:0006572//tyrosine catabolic process;GO:0034641//cellular nitrogen compound metabolic process;GO:0006559//L-phenylalanine catabolic process;GO:0055114//oxidation-reduction process	GO:0046872//metal ion binding;GO:0003868//4-hydroxyphenylpyruvate dioxygenase activity	GO:0000139//Golgi membrane;GO:0005789//endoplasmic reticulum membrane;GO:0005829//cytosol	ko00350//Tyrosine metabolism;ko00360//Phenylalanine metabolism;ko00130//Ubiquinone and other terpenoid-quinone biosynthesis;ko01100//Metabolic pathways
Unigene60191_All	264	0	80	0	18.9737	14.2117	Up	9.0665e-24	1.6084e-22	gi|402744589|ref|NM_001101059.2|	470	1e-129	Bos taurus solute carrier family 5 (sodium/glucose cotransporter), member 12 (SLC5A12), mRNA	gi|155371849|ref|NP_001094529.1|	120.9	1e-26	sodium-coupled monocarboxylate transporter 2 [Bos taurus] >gi|189046132|sp|A7MBD8.1|SC5AC_BOVIN RecName: Full=Sodium-coupled monocarboxylate transporter 2; AltName: Full=Electroneutral sodium monocarboxylate cotransporter; AltName: Full=Low-affinity sodium-lactate cotransporter; AltName: Full=Solute carrier family 5 member 12 >gi|154426220|gb|AAI51503.1| SLC5A12 protein [Bos taurus] >gi|296479739…	sp|A7MBD8|SC5AC_BOVIN	120	5e-28	Sodium-coupled monocarboxylate transporter 2 OS=Bos taurus GN=SLC5A12 PE=2 SV=1	--	--	--	--	--	K14388	2e-27	120	bta:507621	solute carrier family 5 (sodium-coupled monocarboxylate transporter), member 8/12	GO:0006814//sodium ion transport;GO:0055085//transmembrane transport	GO:0015293//symporter activity	GO:0016021//integral to membrane;GO:0016324//apical plasma membrane	--
Unigene59713_All	405	0	106	0	16.3876	14.0003	Up	2.9136e-31	6.9926e-30	gi|394999626|gb|JQ711177.1|	579	1e-162	Bos taurus growth hormone receptor gene, complete cds	--	--	--	--	--	--	--	--	--	--	--	--	--	--	--	--	--	--	-	-	-	--
Unigene60148_All	816	0	177	0	13.5815	13.7294	Up	1.0064e-51	4.1215e-50	gi|148231791|ref|NM_205781.2|	1213	0	Bos taurus claudin 2 (CLDN2), mRNA >gi|146186473|gb|BC140513.1| Bos taurus claudin 2, mRNA (cDNA clone MGC:138981 IMAGE:8093913), complete cds	--	--	--	--	--	--	--	--	--	--	--	--	--	--	--	--	--	--	-	-	-	--
Unigene59022_All	263	0	57	0	13.5702	13.7282	Up	3.8536e-17	4.8078e-16	gi|116004074|ref|NM_001076931.1|	343	2e-91	Bos taurus protease, serine, 8 (PRSS8), mRNA >gi|115305365|gb|BC123568.1| Bos taurus protease, serine, 8, mRNA (cDNA clone MGC:142619 IMAGE:8264602), complete cds	--	--	--	--	--	--	--	--	--	--	--	--	--	--	--	--	--	--	-	-	-	--
Unigene60203_All	483	0	104	0	13.4819	13.7187	Up	1.0986e-30	2.5803e-29	gi|78050046|ref|NM_001035071.1|	753	0	Bos taurus hydroxyacid oxidase 2 (long chain) (HAO2), mRNA >gi|73587056|gb|BC103070.1| Bos taurus hydroxyacid oxidase 2 (long chain), mRNA (cDNA clone MGC:128394 IMAGE:7989840), complete cds	gi|78050047|ref|NP_001030243.1|	62.8	5e-09	hydroxyacid oxidase 2 [Bos taurus] >gi|122140840|sp|Q3ZBW2.1|HAOX2_BOVIN RecName: Full=Hydroxyacid oxidase 2; Short=HAOX2; AltName: Full=(S)-2-hydroxy-acid oxidase, peroxisomal >gi|73587057|gb|AAI03071.1| Hydroxyacid oxidase 2 (long chain) [Bos taurus] >gi|296489459|gb|DAA31572.1| hydroxyacid oxidase 2 [Bos taurus]	sp|Q3ZBW2|HAOX2_BOVIN	62.8	3e-10	Hydroxyacid oxidase 2 OS=Bos taurus GN=HAO2 PE=2 SV=1	--	--	--	--	--	K11517	1e-09	62.8	bta:509481	(S)-2-hydroxy-acid oxidase [EC:1.1.3.15]	-	-	-	ko00630//Glyoxylate and dicarboxylate metabolism;ko04146//Peroxisome;ko01100//Metabolic pathways
Unigene60423_All	217	0	43	0	12.4072	13.5989	Up	4.1741e-13	3.9648e-12	gi|94966832|ref|NM_001040513.1|	375	1e-101	Bos taurus transmembrane protein 213 (TMEM213), mRNA	gi|94966833|ref|NP_001035603.1|	111.3	1e-23	transmembrane protein 213 [Bos taurus] >gi|296488167|gb|DAA30280.1| transmembrane protein 213 [Bos taurus]	sp|Q58CU5|TM213_BOVIN	74.7	4e-14	Transmembrane protein 213 OS=Bos taurus GN=TMEM213 PE=4 SV=2	--	--	--	--	--	--	--	--	--	--	-	-	GO:0016021//integral to membrane	--
CL4690.Contig1_All	267	0	51	0	11.9598	13.5459	Up	2.0655e-15	2.3107e-14	gi|57526645|ref|NM_001009799.1|	464	1e-128	Ovis aries serpin peptidase inhibitor, clade A (alpha-1 antiproteinase, antitrypsin), member 1 (SERPINA1), mRNA >gi|1369|emb|X15555.1| Sheep mRNA for alpha-1 antitrypsin	gi|385682612|gb|AFI71072.1|	157.1	2e-37	alpha-1-antitrypsin transcript variant 2 [Ovis aries]	sp|P12725|A1AT_SHEEP	155	1e-38	Alpha-1-antiproteinase OS=Ovis aries PE=1 SV=1	--	--	--	--	--	K03984	6e-37	152	bta:280699	alpha-1-antitrypsin	GO:0010951//negative regulation of endopeptidase activity;GO:0030162//regulation of proteolysis	GO:0002020//protease binding;GO:0004867//serine-type endopeptidase inhibitor activity	GO:0005576//extracellular region	ko04610//Complement and coagulation cascades
Unigene59012_All	498	0	94	0	11.8185	13.5288	Up	8.3704e-28	1.7749e-26	gi|402744998|ref|NM_001046058.2|	866	0	Bos taurus phenylalanine hydroxylase (PAH), mRNA	gi|114051455|ref|NP_001039523.1|	205.3	8e-52	phenylalanine-4-hydroxylase [Bos taurus] >gi|122143861|sp|Q2KIH7.1|PH4H_BOVIN RecName: Full=Phenylalanine-4-hydroxylase; Short=PAH; AltName: Full=Phe-4-monooxygenase >gi|86438209|gb|AAI12634.1| Phenylalanine hydroxylase [Bos taurus] >gi|146231900|gb|ABQ13025.1| phenylalanine hydroxylase [Bos taurus] >gi|296487649|gb|DAA29762.1| phenylalanine hydroxylase [Bos taurus]	sp|Q2KIH7|PH4H_BOVIN	205	4e-53	Phenylalanine-4-hydroxylase OS=Bos taurus GN=PAH PE=2 SV=1	--	--	--	--	--	K00500	1e-52	205	bta:510583	phenylalanine-4-hydroxylase [EC:1.14.16.1]	GO:0055114//oxidation-reduction process;GO:0018126//protein hydroxylation;GO:0006559//L-phenylalanine catabolic process;GO:0006571//tyrosine biosynthetic process;GO:0046146//tetrahydrobiopterin metabolic process;GO:0034641//cellular nitrogen compound metabolic process;GO:0042423//catecholamine biosynthetic process;GO:0042136//neurotransmitter biosynthetic process	GO:0016597//amino acid binding;GO:0042803//protein homodimerization activity;GO:0004505//phenylalanine 4-monooxygenase activity;GO:0048037//cofactor binding;GO:0005506//iron ion binding	GO:0005829//cytosol	ko00360//Phenylalanine metabolism;ko00400//Phenylalanine, tyrosine and tryptophan biosynthesis;ko01100//Metabolic pathways
Unigene60399_All	234	0	40	0	10.7031	13.3857	Up	3.0559e-12	2.7023e-11	gi|300794704|ref|NM_001192214.1|	381	1e-103	Bos taurus dihydropyrimidinase (DPYS), mRNA	gi|296480526|gb|DAA22641.1|	131.3	1e-29	dihydropyrimidinase [Bos taurus]	sp|Q14117|DPYS_HUMAN	115	3e-26	Dihydropyrimidinase OS=Homo sapiens GN=DPYS PE=1 SV=1	PA0441	61.6	3e-10	COG0044	Dihydroorotase and related cyclic amidohydrolases	K01464	1e-30	131	bta:509241	dihydropyrimidinase [EC:3.5.2.2]	GO:0006212//uracil catabolic process;GO:0019482//beta-alanine metabolic process;GO:0046135//pyrimidine nucleoside catabolic process;GO:0006210//thymine catabolic process;GO:0051289//protein homotetramerization	GO:0004157//dihydropyrimidinase activity;GO:0008270//zinc ion binding;GO:0051219//phosphoprotein binding;GO:0016597//amino acid binding;GO:0002058//uracil binding;GO:0002059//thymine binding	GO:0005829//cytosol	ko00410//beta-Alanine metabolism;ko00770//Pantothenate and CoA biosynthesis;ko00983//Drug metabolism - other enzymes;ko01100//Metabolic pathways;ko00240//Pyrimidine metabolism
Unigene59564_All	439	0	73	0	10.4118	13.3459	Up	9.436e-22	1.5214e-20	gi|402693011|ref|NM_001077041.2|	688	0	Bos taurus amnionless homolog (mouse) (AMN), mRNA	gi|296475232|gb|DAA17347.1|	283.9	1e-75	amnionless homolog [Bos taurus]	sp|Q6UKI2|AMNLS_CANFA	241	5e-64	Protein amnionless OS=Canis familiaris GN=AMN PE=2 SV=1	--	--	--	--	--	K12896	3e-06	50.8	spu:583598	splicing factor, arginine/serine-rich 7	GO:0008104//protein localization;GO:0007588//excretion;GO:0042157//lipoprotein metabolic process;GO:0007275//multicellular organismal development;GO:0044281//small molecule metabolic process;GO:0006629//lipid metabolic process	-	GO:0016021//integral to membrane;GO:0045177//apical part of cell;GO:0005886//plasma membrane	ko05168//Herpes simplex infection;ko03040//Spliceosome
Unigene60407_All	273	0	43	0	9.8621	13.2677	Up	4.1741e-13	3.9652e-12	gi|402693310|ref|NM_001035107.2|	426	1e-116	Bos taurus tubulointerstitial nephritis antigen (TINAG), mRNA	--	--	--	--	--	--	--	--	--	--	--	--	--	--	--	--	--	--	-	-	-	--
Unigene59472_All	339	0	50	0	9.235	13.1729	Up	4.0106e-15	4.4e-14	gi|50097095|gb|AY679518.1|	672	0	Ovis aries uterine serpin precursor, mRNA, partial cds	gi|50097096|gb|AAT70419.1|	225.3	6e-58	uterine serpin precursor [Ovis aries]	sp|P21814|UTMP_SHEEP	221	3e-58	Uterine milk protein OS=Ovis aries PE=1 SV=2	--	--	--	--	--	--	--	--	--	--	GO:0010466//negative regulation of peptidase activity;GO:0007565//female pregnancy	GO:0004867//serine-type endopeptidase inhibitor activity	-	--
Unigene60371_All	701	0	101	0	9.0213	13.1391	Up	8.0427e-30	1.8355e-28	gi|402693310|ref|NM_001035107.2|	1209	0	Bos taurus tubulointerstitial nephritis antigen (TINAG), mRNA	gi|78042562|ref|NP_001030279.1|	359.8	6e-98	tubulointerstitial nephritis antigen [Bos taurus] >gi|108861910|sp|Q3SZI1.1|TINAG_BOVIN RecName: Full=Tubulointerstitial nephritis antigen; Short=TIN-Ag >gi|74354008|gb|AAI02844.1| Tubulointerstitial nephritis antigen [Bos taurus] >gi|296474572|gb|DAA16687.1| tubulointerstitial nephritis antigen [Bos taurus]	sp|Q3SZI1|TINAG_BOVIN	359	3e-99	Tubulointerstitial nephritis antigen OS=Bos taurus GN=TINAG PE=2 SV=1	--	--	--	--	--	K01363	6e-23	107	cbr:CBG01104	cathepsin B [EC:3.4.22.1]	GO:0007443//Malpighian tubule morphogenesis;GO:0007155//cell adhesion;GO:0006508//proteolysis;GO:0006955//immune response	GO:0005044//scavenger receptor activity;GO:0030247//polysaccharide binding;GO:0004197//cysteine-type endopeptidase activity;GO:0000166//nucleotide binding	GO:0005604//basement membrane	ko04612//Antigen processing and presentation;ko04142//Lysosome
Unigene60626_All	345	0	49	0	8.8929	13.1184	Up	7.7877e-15	8.368e-14	gi|155372118|ref|NM_001101199.1|	287	1e-74	Bos taurus aquaporin 2 (collecting duct) (AQP2), mRNA >gi|154425780|gb|BC151512.1| Bos taurus aquaporin 2 (collecting duct), mRNA (cDNA clone MGC:179439 IMAGE:8657081), complete cds	--	--	--	--	--	--	--	--	--	--	--	--	--	--	--	--	--	--	-	-	-	--
Unigene60431_All	406	0	57	0	8.7905	13.1017	Up	3.8536e-17	4.8071e-16	gi|157074163|ref|NM_001103326.1|	595	1e-167	Bos taurus cadherin-related family member 5 (CDHR5), mRNA >gi|154757425|gb|BC151628.1| Bos taurus mucin-like protocadherin, mRNA (cDNA clone MGC:159375 IMAGE:7952802), complete cds	gi|296471403|gb|DAA13518.1|	258.5	6e-68	mucin and cadherin-like [Bos taurus]	sp|Q8VHF2|CDHR5_MOUSE	189	2e-48	Cadherin-related family member 5 OS=Mus musculus GN=Cdhr5 PE=2 SV=1	--	--	--	--	--	--	--	--	--	--	-	-	-	--
Unigene60509_All	230	0	32	0	8.7114	13.0887	Up	6.1756e-10	4.4119e-09	gi|21425595|emb|AJ421481.1|	89.7	4e-15	Bos taurus X-inactivation center region, Jpx and Xist genes	--	--	--	--	--	--	--	--	--	--	--	--	--	--	--	--	--	--	-	-	-	--
CL4552.Contig2_All	1351	0	184	0	8.5276	13.0579	Up	9.67e-54	4.1457e-52	gi|57526786|ref|NM_001009809.1|	2607	0	Ovis aries aldolase B, fructose-bisphosphate (ALDOB), mRNA >gi|443800|emb|Z29372.1| O.aries mRNA for aldolase B	gi|148745535|gb|AAI42386.1|	723.4	0	ALDOB protein [Bos taurus] >gi|296484432|gb|DAA26547.1| fructose-bisphosphate aldolase B [Bos taurus]	sp|P52210|ALDOB_SHEEP	722	0	Fructose-bisphosphate aldolase B OS=Ovis aries GN=ALDOB PE=2 SV=2	mlr3754	312	8e-85	COG3588	Fructose-1,6-bisphosphate aldolase	K01623	0	722	bta:515263	fructose-bisphosphate aldolase, class I [EC:4.1.2.13]	GO:0009750//response to fructose stimulus;GO:0006001//fructose catabolic process;GO:0006094//gluconeogenesis;GO:0032869//cellular response to insulin stimulus;GO:0070072//vacuolar proton-transporting V-type ATPase complex assembly;GO:0030388//fructose 1,6-bisphosphate metabolic process;GO:0051384//response to glucocorticoid stimulus;GO:0010043//response to zinc ion;GO:0006096//glycolysis;GO:00140…	GO:0008092//cytoskeletal protein binding;GO:0051117//ATPase binding;GO:0031210//phosphatidylcholine binding;GO:0042802//identical protein binding;GO:0070061//fructose binding;GO:0004332//fructose-bisphosphate aldolase activity	GO:0005764//lysosome;GO:0005829//cytosol;GO:0034451//centriolar satellite;GO:0030867//rough endoplasmic reticulum membrane;GO:0048471//perinuclear region of cytoplasm;GO:0005886//plasma membrane;GO:0005634//nucleus;GO:0030868//smooth endoplasmic reticulum membrane	ko00030//Pentose phosphate pathway;ko00051//Fructose and mannose metabolism;ko00010//Glycolysis / Gluconeogenesis;ko01100//Metabolic pathways
Unigene60365_All	558	0	75	0	8.4157	13.0389	Up	2.5027e-22	4.1541e-21	gi|94966832|ref|NM_001040513.1|	603	1e-169	Bos taurus transmembrane protein 213 (TMEM213), mRNA	--	--	--	--	--	--	--	--	--	--	--	--	--	--	--	--	--	--	-	-	-	--
Unigene59362_All	588	0	78	0	8.3058	13.0199	Up	3.4184e-23	5.9044e-22	gi|2961548|gb|AF050152.1|AF050152	1072	0	Ovis aries aquaporin 2 mRNA, partial cds	gi|155372119|ref|NP_001094669.1|	382.1	7e-105	aquaporin-2 [Bos taurus] >gi|160332339|sp|P79099.2|AQP2_BOVIN RecName: Full=Aquaporin-2; Short=AQP-2; AltName: Full=ADH water channel; AltName: Full=Aquaporin-CD; Short=AQP-CD; AltName: Full=Collecting duct water channel protein; AltName: Full=WCH-CD; AltName: Full=Water channel protein for renal collecting duct >gi|154425781|gb|AAI51513.1| AQP2 protein [Bos taurus] >gi|296487812|gb|DAA29925.1| a…	sp|P79099|AQP2_BOVIN	382	4e-106	Aquaporin-2 OS=Bos taurus GN=AQP2 PE=2 SV=2	SP1778	105	7e-23	COG0580	Glycerol uptake facilitator and related permeases (Major Intrinsic Protein Family)	K09865	1e-105	382	bta:539870	aquaporin-2	GO:0032496//response to lipopolysaccharide;GO:0007588//excretion;GO:0072205//metanephric collecting duct development;GO:0003097//renal water transport;GO:0006884//cell volume homeostasis;GO:0042631//cellular response to water deprivation;GO:0033762//response to glucagon stimulus;GO:0009651//response to salt stress;GO:0051592//response to calcium ion;GO:0007568//aging;GO:0006915//apoptotic process…	GO:0030165//PDZ domain binding;GO:0015168//glycerol transmembrane transporter activity;GO:0015250//water channel activity;GO:0003779//actin binding	GO:0030658//transport vesicle membrane;GO:0070382//exocytic vesicle;GO:0055037//recycling endosome;GO:0005802//trans-Golgi network;GO:0016323//basolateral plasma membrane;GO:0005764//lysosome;GO:0016021//integral to membrane;GO:0005794//Golgi apparatus;GO:0043234//protein complex;GO:0005769//early endosome;GO:0030136//clathrin-coated vesicle;GO:0005791//rough endoplasmic reticulum;GO:0016324//api…	ko04970//Salivary secretion;ko04962//Vasopressin-regulated water reabsorption
Unigene60240_All	1706	0	226	0	8.2946	13.018	Up	7.6093e-66	4.1041e-64	gi|151556169|gb|BC149083.1|	2841	0	Bos taurus ATPase, H+ transporting, lysosomal 56/58kDa, V1 subunit B1, mRNA (cDNA clone MGC:151823 IMAGE:8471355), complete cds	gi|28603772|ref|NP_788827.1|	892.9	0	V-type proton ATPase subunit B, kidney isoform [Bos taurus] >gi|401318|sp|P31407.1|VATB1_BOVIN RecName: Full=V-type proton ATPase subunit B, kidney isoform; Short=V-ATPase subunit B 1; AltName: Full=Endomembrane proton pump 58 kDa subunit; AltName: Full=Vacuolar proton pump subunit B 1 >gi|162709|gb|AAA30394.1| vacuolar H+-ATPase [Bos taurus]	sp|P31407|VATB1_BOVIN	892	0	V-type proton ATPase subunit B, kidney isoform OS=Bos taurus GN=ATP6V1B1 PE=1 SV=1	YBR127c	717	0	COG1156	Archaeal/vacuolar-type H+-ATPase subunit B	K02147	0	892	bta:338059	V-type H+-transporting ATPase subunit B [EC:3.6.3.14]	GO:0033572//transferrin transport;GO:0007605//sensory perception of sound;GO:0007588//excretion;GO:0045851//pH reduction;GO:0090382//phagosome maturation;GO:0008286//insulin receptor signaling pathway;GO:0006879//cellular iron ion homeostasis;GO:0015991//ATP hydrolysis coupled proton transport;GO:0001503//ossification;GO:0055074//calcium ion homeostasis;GO:0051701//interaction with host;GO:004247…	GO:0046961//proton-transporting ATPase activity, rotational mechanism;GO:0046933//hydrogen ion transporting ATP synthase activity, rotational mechanism;GO:0032403//protein complex binding;GO:0005524//ATP binding	GO:0033180//proton-transporting V-type ATPase, V1 domain;GO:0016323//basolateral plasma membrane;GO:0005902//microvillus;GO:0005829//cytosol;GO:0016328//lateral plasma membrane;GO:0016471//vacuolar proton-transporting V-type ATPase complex;GO:0012505//endomembrane system;GO:0016324//apical plasma membrane	ko04145//Phagosome;ko05110//Vibrio cholerae infection;ko05120//Epithelial cell signaling in Helicobacter pylori infection;ko04966//Collecting duct acid secretion;ko05323//Rheumatoid arthritis;ko04721//Synaptic vesicle cycle;ko00190//Oxidative phosphorylation;ko01100//Metabolic pathways
Unigene59352_All	442	0	58	0	8.2162	13.0043	Up	1.9846e-17	2.521e-16	gi|402744589|ref|NM_001101059.2|	767	0	Bos taurus solute carrier family 5 (sodium/glucose cotransporter), member 12 (SLC5A12), mRNA	gi|155371849|ref|NP_001094529.1|	297	1e-79	sodium-coupled monocarboxylate transporter 2 [Bos taurus] >gi|189046132|sp|A7MBD8.1|SC5AC_BOVIN RecName: Full=Sodium-coupled monocarboxylate transporter 2; AltName: Full=Electroneutral sodium monocarboxylate cotransporter; AltName: Full=Low-affinity sodium-lactate cotransporter; AltName: Full=Solute carrier family 5 member 12 >gi|154426220|gb|AAI51503.1| SLC5A12 protein [Bos taurus] >gi|296479739…	sp|A7MBD8|SC5AC_BOVIN	296	8e-81	Sodium-coupled monocarboxylate transporter 2 OS=Bos taurus GN=SLC5A12 PE=2 SV=1	--	--	--	--	--	K14388	3e-80	296	bta:507621	solute carrier family 5 (sodium-coupled monocarboxylate transporter), member 8/12	GO:0006814//sodium ion transport;GO:0055085//transmembrane transport	GO:0015293//symporter activity	GO:0016021//integral to membrane;GO:0016324//apical plasma membrane	--
Unigene60348_All	414	0	54	0	8.1669	12.9956	Up	2.8213e-16	3.3343e-15	gi|148231791|ref|NM_205781.2|	724	0	Bos taurus claudin 2 (CLDN2), mRNA >gi|146186473|gb|BC140513.1| Bos taurus claudin 2, mRNA (cDNA clone MGC:138981 IMAGE:8093913), complete cds	--	--	--	--	--	--	--	--	--	--	--	--	--	--	--	--	--	--	-	-	-	--
Unigene60765_All	218	0	28	0	8.0421	12.9734	Up	8.7791e-09	5.5235e-08	gi|84370204|ref|NM_001038584.1|	256	3e-65	Bos taurus aldo-keto reductase family 1, member C3 (3-alpha hydroxysteroid dehydrogenase, type II) (AKR1C3), mRNA >gi|83638613|gb|BC109895.1| Bos taurus aldo-keto reductase family 1, member C3 (3-alpha hydroxysteroid dehydrogenase, type II), mRNA (cDNA clone MGC:134333 IMAGE:8045034), complete cds	gi|358421795|ref|XP_003585131.1|	57.4	2e-07	PREDICTED: dihydrodiol dehydrogenase 3 isoform 3 [Bos taurus]	sp|P05980|PGFS1_BOVIN	52.4	2e-07	Prostaglandin F synthase 1 OS=Bos taurus PE=1 SV=3	--	--	--	--	--	--	--	--	--	--	-	-	-	--
Unigene60950_All	252	0	32	0	7.9509	12.9569	Up	6.1756e-10	4.4115e-09	gi|402744589|ref|NM_001101059.2|	361	9e-97	Bos taurus solute carrier family 5 (sodium/glucose cotransporter), member 12 (SLC5A12), mRNA	--	--	--	--	--	--	--	--	--	--	--	--	--	--	--	--	--	--	-	-	-	--
Unigene60593_All	573	0	71	0	7.7583	12.9215	Up	3.5577e-21	5.5797e-20	gi|154757690|gb|BC151694.1|	979	0	Bos taurus cadherin 16, KSP-cadherin, mRNA (cDNA clone MGC:179371 IMAGE:8556458), complete cds	gi|154757691|gb|AAI51695.1|	302.4	7e-81	CDH16 protein [Bos taurus]	sp|O75309|CAD16_HUMAN	270	2e-72	Cadherin-16 OS=Homo sapiens GN=CDH16 PE=1 SV=1	--	--	--	--	--	K06810	1e-81	302	bta:508777	cadherin 16, KSP-cadherin	GO:0007156//homophilic cell adhesion	GO:0005509//calcium ion binding	GO:0016021//integral to membrane;GO:0005886//plasma membrane	--
Unigene60429_All	369	0	44	0	7.4661	12.8661	Up	2.1497e-13	2.0907e-12	gi|329663158|ref|NM_001205545.1|	640	0	Bos taurus dimethylglycine dehydrogenase (DMGDH), nuclear gene encoding mitochondrial protein, mRNA	gi|329663159|ref|NP_001192474.1|	191	1e-47	dimethylglycine dehydrogenase, mitochondrial [Bos taurus]	sp|Q9UI17|M2GD_HUMAN	181	4e-46	Dimethylglycine dehydrogenase, mitochondrial OS=Homo sapiens GN=DMGDH PE=1 SV=2	mll1653_2	64.3	5e-11	COG0404	Glycine cleavage system T protein (aminomethyltransferase)	K00315	1e-48	191	bta:504453	dimethylglycine dehydrogenase [EC:1.5.8.4]	GO:0006579//amino-acid betaine catabolic process;GO:0006546//glycine catabolic process;GO:0019695//choline metabolic process	GO:0004047//aminomethyltransferase activity;GO:0005542//folic acid binding;GO:0009055//electron carrier activity;GO:0050660//flavin adenine dinucleotide binding;GO:0047865//dimethylglycine dehydrogenase activity	GO:0005759//mitochondrial matrix	ko00260//Glycine, serine and threonine metabolism;ko01100//Metabolic pathways
Unigene59148_All	302	0	36	0	7.4638	12.8657	Up	4.3442e-11	3.4626e-10	gi|26023975|gb|AC136966.2|	73.8	4e-10	Bos taurus clone RP42-221D7, complete sequence	--	--	--	--	--	--	--	--	--	--	--	--	--	--	--	--	--	--	-	-	-	--
Unigene61104_All	277	0	33	0	7.4593	12.8648	Up	3.1804e-10	2.3401e-09	gi|402743972|ref|NM_001076043.2|	478	1e-132	Bos taurus uridine phosphorylase 2 (UPP2), mRNA	gi|296490576|gb|DAA32689.1|	183	3e-45	uridine phosphorylase 2 [Bos taurus]	sp|O95045|UPP2_HUMAN	161	4e-40	Uridine phosphorylase 2 OS=Homo sapiens GN=UPP2 PE=1 SV=1	ML2177	47	8e-06	COG2820	Uridine phosphorylase	K00757	4e-46	182	bta:534937	uridine phosphorylase [EC:2.4.2.3]	GO:0046135//pyrimidine nucleoside catabolic process;GO:0046108//uridine metabolic process;GO:0006206//pyrimidine nucleobase metabolic process;GO:0009166//nucleotide catabolic process;GO:0044206//UMP salvage;GO:0043097//pyrimidine nucleoside salvage	GO:0004850//uridine phosphorylase activity	GO:0005829//cytosol;GO:0045098//type III intermediate filament	ko00983//Drug metabolism - other enzymes;ko01100//Metabolic pathways;ko00240//Pyrimidine metabolism
Unigene59156_All	357	0	42	0	7.3663	12.8467	Up	8.105e-13	7.514e-12	gi|329664393|ref|NM_001206225.1|	436	1e-119	Bos taurus D-amino-acid oxidase (DAO), mRNA	gi|329664394|ref|NP_001193154.1|	164.9	9e-40	D-amino-acid oxidase [Bos taurus] >gi|296478610|gb|DAA20725.1| D-amino acid oxidase-like [Bos taurus]	sp|P00371|OXDA_PIG	151	4e-37	D-amino-acid oxidase OS=Sus scrofa GN=DAO PE=1 SV=2	--	--	--	--	--	K00273	1e-40	164	bta:615334	D-amino-acid oxidase [EC:1.4.3.3]	GO:0036088//D-serine catabolic process;GO:0055114//oxidation-reduction process;GO:0006551//leucine metabolic process;GO:0046487//glyoxylate metabolic process;GO:0034641//cellular nitrogen compound metabolic process;GO:0055130//D-alanine catabolic process;GO:0006562//proline catabolic process	GO:0003884//D-amino-acid oxidase activity;GO:0005102//receptor binding;GO:0046983//protein dimerization activity;GO:0000166//nucleotide binding;GO:0071949//FAD binding	GO:0005829//cytosol;GO:0005778//peroxisomal membrane;GO:0005741//mitochondrial outer membrane;GO:0005782//peroxisomal matrix	ko00260//Glycine, serine and threonine metabolism;ko00472//D-Arginine and D-ornithine metabolism;ko04146//Peroxisome;ko01100//Metabolic pathways;ko00330//Arginine and proline metabolism
Unigene61413_All	228	0	26	0	7.1401	12.8017	Up	3.31e-08	1.9346e-07	gi|394999626|gb|JQ711177.1|	369	3e-99	Bos taurus growth hormone receptor gene, complete cds	--	--	--	--	--	--	--	--	--	--	--	--	--	--	--	--	--	--	-	-	-	--
Unigene61589_All	272	0	31	0	7.1361	12.8009	Up	1.1991e-09	8.3136e-09	gi|38425280|gb|AF285607.2|	69.9	5e-09	Bos taurus fatty acid synthase (FASN) gene, complete cds	--	--	--	--	--	--	--	--	--	--	--	--	--	--	--	--	--	--	-	-	-	--
Unigene60540_All	668	0	75	0	7.0299	12.7793	Up	2.5027e-22	4.1533e-21	gi|154757513|gb|BC151704.1|	1088	0	Bos taurus solute carrier family 22 (organic anion transporter), member 6, mRNA (cDNA clone MGC:179472 IMAGE:8661687), complete cds	gi|296471633|gb|DAA13748.1|	308.9	1e-82	solute carrier family 22 member 6 [Bos taurus]	sp|Q864Z3|S22A6_BOVIN	308	5e-84	Solute carrier family 22 member 6 OS=Bos taurus GN=SLC22A6 PE=2 SV=2	PAE2330	52.4	7e-07	COG0477	Permeases of the major facilitator superfamily	K08203	2e-83	308	bta:407180	MFS transporter, OCT family, solute carrier family 22 (organic anion transporter), member 6	GO:0031427//response to methotrexate;GO:0034220//ion transmembrane transport;GO:0043252//sodium-independent organic anion transport;GO:0097254//renal tubular secretion;GO:0015742//alpha-ketoglutarate transport	GO:0005452//inorganic anion exchanger activity;GO:0005515//protein binding;GO:0015347//sodium-independent organic anion transmembrane transporter activity	GO:0016323//basolateral plasma membrane;GO:0005887//integral to plasma membrane;GO:0043234//protein complex;GO:0005901//caveola	--
CL1174.Contig2_All	1025	0	115	0	7.0249	12.7783	Up	7.4251e-34	1.9362e-32	gi|155371860|ref|NM_001101065.1|	1629	0	Bos taurus myo-inositol oxygenase (MIOX), mRNA >gi|154425970|gb|BC151511.1| Bos taurus myo-inositol oxygenase, mRNA (cDNA clone MGC:179440 IMAGE:8657121), complete cds	gi|155371861|ref|NP_001094535.1|	596.3	7e-169	inositol oxygenase [Bos taurus] >gi|182662407|sp|A7MBE4.1|MIOX_BOVIN RecName: Full=Inositol oxygenase; AltName: Full=Myo-inositol oxygenase; Short=MI oxygenase >gi|154425971|gb|AAI51512.1| MIOX protein [Bos taurus]	sp|A7MBE4|MIOX_BOVIN	596	3e-170	Inositol oxygenase OS=Bos taurus GN=MIOX PE=2 SV=1	--	--	--	--	--	K00469	1e-169	596	bta:508591	inositol oxygenase [EC:1.13.99.1]	GO:0009992//cellular water homeostasis;GO:0055114//oxidation-reduction process;GO:0016044//cellular membrane organization;GO:0019310//inositol catabolic process;GO:0048016//inositol phosphate-mediated signaling	GO:0008199//ferric iron binding;GO:0016651//oxidoreductase activity, acting on NADH or NADPH;GO:0050113//inositol oxygenase activity;GO:0050661//NADP binding;GO:0004033//aldo-keto reductase (NADP) activity	GO:0016234//inclusion body;GO:0005737//cytoplasm	ko00562//Inositol phosphate metabolism;ko00053//Ascorbate and aldarate metabolism
Unigene58516_All	610	0	68	0	6.9798	12.769	Up	2.6047e-20	3.8966e-19	gi|402691797|ref|NM_001101098.2|	1011	0	Bos taurus solute carrier family 22 (organic cation transporter), member 1 (SLC22A1), mRNA	gi|155371927|ref|NP_001094568.1|	392.1	8e-108	solute carrier family 22 member 1 [Bos taurus] >gi|189046116|sp|A7MBE0.1|S22A1_BOVIN RecName: Full=Solute carrier family 22 member 1; AltName: Full=Organic cation transporter 1 >gi|154426216|gb|AAI51506.1| SLC22A1 protein [Bos taurus] >gi|296483856|gb|DAA25971.1| solute carrier family 22 member 1 [Bos taurus]	sp|A7MBE0|S22A1_BOVIN	392	4e-109	Solute carrier family 22 member 1 OS=Bos taurus GN=SLC22A1 PE=2 SV=1	SMa1447	60.1	3e-09	COG0477	Permeases of the major facilitator superfamily	K08198	1e-108	392	bta:519461	MFS transporter, OCT family, solute carrier family 22 (organic cation transporter), member 1	GO:0048241//epinephrine transport;GO:0015695//organic cation transport;GO:0006855//drug transmembrane transport;GO:0044281//small molecule metabolic process;GO:0010248//establishment or maintenance of transmembrane electrochemical gradient	GO:0005329//dopamine transmembrane transporter activity;GO:0005515//protein binding;GO:0015651//quaternary ammonium group transmembrane transporter activity;GO:0005277//acetylcholine transmembrane transporter activity;GO:0005333//norepinephrine transmembrane transporter activity;GO:0008513//secondary active organic cation transmembrane transporter activity	GO:0016323//basolateral plasma membrane;GO:0005887//integral to plasma membrane	ko04976//Bile secretion
CL1407.Contig1_All	388	0	42	0	6.7777	12.7266	Up	8.105e-13	7.5158e-12	gi|313720601|emb|FQ482089.2|	323	3e-85	B.taurus DNA sequence from clone CH240-103G5, complete sequence	--	--	--	--	--	--	--	--	--	--	--	--	--	--	--	--	--	--	-	-	-	--
Unigene62105_All	214	0	23	0	6.7295	12.7163	Up	2.4233e-07	1.2563e-06	gi|56089307|gb|AC092193.4|	319	2e-84	Bos taurus clone RP42-459A17, complete sequence	--	--	--	--	--	--	--	--	--	--	--	--	--	--	--	--	--	--	-	-	-	--
Unigene62610_All	206	0	22	0	6.6868	12.7071	Up	4.7055e-07	2.3338e-06	gi|402744780|ref|NM_001102113.2|	353	2e-94	Bos taurus solute carrier family 6, member 18 (SLC6A18), mRNA	gi|156120873|ref|NP_001095583.1|	146.7	2e-34	sodium-dependent neutral amino acid transporter B(0)AT3 [Bos taurus] >gi|151556412|gb|AAI48025.1| SLC6A18 protein [Bos taurus] >gi|296475643|gb|DAA17758.1| solute carrier family 6, member 18 [Bos taurus]	sp|O88576|S6A18_MOUSE	136	1e-32	Sodium-dependent neutral amino acid transporter B(0)AT3 OS=Mus musculus GN=Slc6a18 PE=2 SV=1	--	--	--	--	--	K05048	3e-35	146	bta:527659	solute carrier family 6 (neurotransmitter transporter, amino acid/orphan) member 15/16/17/18/20	GO:0006836//neurotransmitter transport;GO:0006865//amino acid transport	GO:0005328//neurotransmitter:sodium symporter activity	GO:0005887//integral to plasma membrane	--
Unigene60782_All	374	0	39	0	6.5292	12.6727	Up	5.9338e-12	5.1195e-11	gi|329664559|ref|NM_001206246.1|	662	0	Bos taurus solute carrier family 22 (organic anion transporter), member 8 (SLC22A8), mRNA	gi|329664560|ref|NP_001193175.1|	245.7	4e-64	solute carrier family 22 member 8 [Bos taurus] >gi|296471688|gb|DAA13803.1| solute carrier family 22 (organic anion transporter), member 8 [Bos taurus]	sp|Q5R9C4|S22A8_PONAB	221	2e-58	Solute carrier family 22 member 8 OS=Pongo abelii GN=SLC22A8 PE=2 SV=1	PAE2330	55.8	2e-08	COG0477	Permeases of the major facilitator superfamily	K08205	5e-65	245	bta:404128	MFS transporter, OCT family, solute carrier family 22 (organic anion transporter), member 8	GO:0031427//response to methotrexate;GO:0009636//response to toxin;GO:0034220//ion transmembrane transport;GO:0034635//glutathione transport	GO:0005452//inorganic anion exchanger activity;GO:0015651//quaternary ammonium group transmembrane transporter activity;GO:0008514//organic anion transmembrane transporter activity;GO:0005080//protein kinase C binding	GO:0016323//basolateral plasma membrane;GO:0016021//integral to membrane	ko04976//Bile secretion
Unigene61019_All	386	0	40	0	6.4884	12.6636	Up	3.0559e-12	2.7014e-11	gi|154757513|gb|BC151704.1|	591	1e-166	Bos taurus solute carrier family 22 (organic anion transporter), member 6, mRNA (cDNA clone MGC:179472 IMAGE:8661687), complete cds	gi|172046702|sp|Q864Z3.2|S22A6_BOVIN	251.1	1e-65	RecName: Full=Solute carrier family 22 member 6; AltName: Full=Organic anion transporter 1; AltName: Full=Renal organic anion transporter 1; Short=ROAT1	sp|Q864Z3|S22A6_BOVIN	251	3e-67	Solute carrier family 22 member 6 OS=Bos taurus GN=SLC22A6 PE=2 SV=2	SMa1447	62.8	2e-10	COG0477	Permeases of the major facilitator superfamily	K08203	3e-66	249	bta:407180	MFS transporter, OCT family, solute carrier family 22 (organic anion transporter), member 6	GO:0034220//ion transmembrane transport;GO:0097254//renal tubular secretion;GO:0015742//alpha-ketoglutarate transport	GO:0005452//inorganic anion exchanger activity;GO:0008514//organic anion transmembrane transporter activity	GO:0005887//integral to plasma membrane;GO:0016323//basolateral plasma membrane	--
Unigene58740_All	203	0	21	0	6.4772	12.6612	Up	9.1368e-07	4.3316e-06	gi|402691797|ref|NM_001101098.2|	331	6e-88	Bos taurus solute carrier family 22 (organic cation transporter), member 1 (SLC22A1), mRNA	gi|155371927|ref|NP_001094568.1|	142.5	5e-33	solute carrier family 22 member 1 [Bos taurus] >gi|189046116|sp|A7MBE0.1|S22A1_BOVIN RecName: Full=Solute carrier family 22 member 1; AltName: Full=Organic cation transporter 1 >gi|154426216|gb|AAI51506.1| SLC22A1 protein [Bos taurus] >gi|296483856|gb|DAA25971.1| solute carrier family 22 member 1 [Bos taurus]	sp|A7MBE0|S22A1_BOVIN	142	2e-34	Solute carrier family 22 member 1 OS=Bos taurus GN=SLC22A1 PE=2 SV=1	--	--	--	--	--	K08198	6e-34	142	bta:519461	MFS transporter, OCT family, solute carrier family 22 (organic cation transporter), member 1	GO:0007269//neurotransmitter secretion;GO:0042136//neurotransmitter biosynthetic process;GO:0015695//organic cation transport;GO:0006855//drug transmembrane transport;GO:0044281//small molecule metabolic process;GO:0007589//body fluid secretion	GO:0015101//organic cation transmembrane transporter activity	GO:0005887//integral to plasma membrane;GO:0016323//basolateral plasma membrane	ko04976//Bile secretion
Unigene59445_All	1032	0	106	0	6.4312	12.6509	Up	2.9136e-31	6.9947e-30	gi|402744589|ref|NM_001101059.2|	1840	0	Bos taurus solute carrier family 5 (sodium/glucose cotransporter), member 12 (SLC5A12), mRNA	gi|155371849|ref|NP_001094529.1|	679.9	0	sodium-coupled monocarboxylate transporter 2 [Bos taurus] >gi|189046132|sp|A7MBD8.1|SC5AC_BOVIN RecName: Full=Sodium-coupled monocarboxylate transporter 2; AltName: Full=Electroneutral sodium monocarboxylate cotransporter; AltName: Full=Low-affinity sodium-lactate cotransporter; AltName: Full=Solute carrier family 5 member 12 >gi|154426220|gb|AAI51503.1| SLC5A12 protein [Bos taurus] >gi|296479739…	sp|A7MBD8|SC5AC_BOVIN	679	0	Sodium-coupled monocarboxylate transporter 2 OS=Bos taurus GN=SLC5A12 PE=2 SV=1	VCA0667	147	3e-35	COG0591	Na+/proline symporter	K14388	0	679	bta:507621	solute carrier family 5 (sodium-coupled monocarboxylate transporter), member 8/12	GO:0006814//sodium ion transport;GO:0055085//transmembrane transport	GO:0015293//symporter activity	GO:0016021//integral to membrane;GO:0016324//apical plasma membrane	--
Unigene62152_All	207	0	21	0	6.3521	12.633	Up	9.1368e-07	4.3286e-06	gi|300798050|ref|NM_001192889.1|	238	7e-60	Bos taurus solute carrier family 7 (amino acid transporter light chain, L system), member 8 (SLC7A8), mRNA	--	--	--	--	--	--	--	--	--	--	--	--	--	--	--	--	--	--	-	-	-	--
Unigene61424_All	257	0	26	0	6.3344	12.629	Up	3.31e-08	1.9345e-07	gi|195539542|ref|NM_001130749.1|	335	5e-89	Bos taurus uncharacterized LOC508098 (LOC508098), mRNA >gi|190694295|gb|EU781031.1| Bos taurus artiodactyl-specific sub-telomeric protein (LOC508098) mRNA, complete cds	gi|195539543|ref|NP_001124221.1|	101.3	1e-20	uncharacterized protein LOC508098 [Bos taurus] >gi|190694296|gb|ACE88715.1| artiodactyl-specific sub-telomeric protein [Bos taurus]	--	--	--	--	--	--	--	--	--	--	--	--	--	--	-	-	-	--
Unigene60799_All	338	0	33	0	6.1131	12.5777	Up	3.1804e-10	2.3403e-09	gi|329663489|ref|NM_001206107.1|	525	1e-146	Bos taurus nephrosis 2, idiopathic, steroid-resistant (podocin) (NPHS2), mRNA	gi|329663490|ref|NP_001193036.1|	180.3	2e-44	podocin [Bos taurus] >gi|296479116|gb|DAA21231.1| nephrosis 2, idiopathic, steroid-resistant (podocin) [Bos taurus]	sp|Q9NP85|PODO_HUMAN	166	8e-42	Podocin OS=Homo sapiens GN=NPHS2 PE=1 SV=1	RSc0802	56.6	1e-08	COG0330	Membrane protease subunits, stomatin/prohibitin homologs	--	--	--	--	--	GO:0072249//metanephric glomerular visceral epithelial cell development;GO:0031532//actin cytoskeleton reorganization;GO:0007588//excretion	GO:0005515//protein binding	GO:0043234//protein complex;GO:0036057//slit diaphragm;GO:0031235//intrinsic to internal side of plasma membrane;GO:0045121//membrane raft;GO:0005887//integral to plasma membrane	--
Unigene58469_All	800	0	78	0	6.1048	12.5757	Up	3.4184e-23	5.9069e-22	gi|402766435|ref|NM_001035380.2|	1108	0	Bos taurus group-specific component (vitamin D binding protein) (GC), mRNA	gi|78369364|ref|NP_001030457.1|	58.9	2e-07	vitamin D-binding protein precursor [Bos taurus] >gi|85701291|sp|Q3MHN5.1|VTDB_BOVIN RecName: Full=Vitamin D-binding protein; Short=DBP; Short=VDB; AltName: Full=Gc-globulin; AltName: Full=Group-specific component; Flags: Precursor >gi|75775321|gb|AAI05172.1| Group-specific component (vitamin D binding protein) [Bos taurus]	sp|Q3MHN5|VTDB_BOVIN	439	2e-123	Vitamin D-binding protein OS=Bos taurus GN=GC PE=2 SV=1	--	--	--	--	--	K12258	9e-123	439	bta:530076	vitamin D-binding protein	GO:0050728//negative regulation of inflammatory response;GO:0043687//post-translational protein modification;GO:0035307//positive regulation of protein dephosphorylation;GO:0009790//embryo development;GO:0007596//blood coagulation;GO:0071356//cellular response to tumor necrosis factor;GO:0046512//sphingosine biosynthetic process;GO:0017187//peptidyl-glutamic acid carboxylation;GO:0051180//vitamin…	GO:0005102//receptor binding;GO:0008488//gamma-glutamyl carboxylase activity;GO:0004348//glucosylceramidase activity;GO:0005499//vitamin D binding;GO:0051183//vitamin transporter activity;GO:0043169//cation binding;GO:0003779//actin binding	GO:0005829//cytosol;GO:0005615//extracellular space;GO:0030424//axon;GO:0043202//lysosomal lumen;GO:0048471//perinuclear region of cytoplasm;GO:0016021//integral to membrane;GO:0005765//lysosomal membrane;GO:0005789//endoplasmic reticulum membrane	--
Unigene59291_All	464	0	45	0	6.0724	12.5681	Up	1.1071e-13	1.1003e-12	gi|402693443|ref|NM_001102525.2|	682	0	Bos taurus transmembrane protein 52B (TMEM52B), mRNA	--	--	--	--	--	--	--	--	--	--	--	--	--	--	--	--	--	--	-	-	-	--
CL424.Contig2_All	537	0	52	0	6.0631	12.5658	Up	1.0637e-15	1.2125e-14	gi|115495178|ref|NM_001076539.1|	821	0	Bos taurus zinc finger protein 574 (ZNF574), mRNA >gi|88954196|gb|BC114139.1| Bos taurus zinc finger protein 574, mRNA (cDNA clone MGC:137637 IMAGE:8177672), complete cds	gi|403305392|ref|XP_003943251.1|	55.5	1e-06	PREDICTED: zinc finger protein 574 isoform 1 [Saimiri boliviensis boliviensis] >gi|403305394|ref|XP_003943252.1| PREDICTED: zinc finger protein 574 isoform 2 [Saimiri boliviensis boliviensis]	sp|Q5R4P8|ZN574_PONAB	270	1e-72	Zinc finger protein 574 OS=Pongo abelii GN=ZNF574 PE=2 SV=1	SPAC4G8.13c	62	6e-10	COG5048	FOG: Zn-finger	K09228	1e-27	122	bta:540256	KRAB domain-containing zinc finger protein	GO:0006355//regulation of transcription, DNA-dependent	GO:0003677//DNA binding;GO:0008270//zinc ion binding	GO:0005634//nucleus	--
Unigene60300_All	631	0	61	0	6.0529	12.5634	Up	2.7108e-18	3.6333e-17	gi|325048485|emb|FQ482091.6|	73.8	8e-10	B.taurus DNA sequence from clone CH240-126O4, complete sequence	--	--	--	--	--	--	--	--	--	--	--	--	--	--	--	--	--	--	-	-	-	--
Unigene58347_All	249	0	24	0	6.035	12.5591	Up	1.248e-07	6.7384e-07	gi|31343267|ref|NM_173919.2|	414	1e-113	Bos taurus histidine-rich glycoprotein (HRG), mRNA >gi|13358873|dbj|AB055894.1| Bos taurus BTHRG mRNA for histidine-rich glycoprotein, complete cds	gi|296491274|gb|DAA33337.1|	170.2	2e-41	histidine-rich glycoprotein [Bos taurus]	sp|P33433|HRG_BOVIN	142	2e-34	Histidine-rich glycoprotein (Fragments) OS=Bos taurus GN=HRG PE=1 SV=1	--	--	--	--	--	--	--	--	--	--	GO:0043065//positive regulation of apoptotic process;GO:0032956//regulation of actin cytoskeleton organization;GO:0016525//negative regulation of angiogenesis;GO:0010543//regulation of platelet activation;GO:2000504//positive regulation of blood vessel remodeling;GO:0043254//regulation of protein complex assembly;GO:0002839//positive regulation of immune response to tumor cell;GO:0010593//negativ…	GO:0004869//cysteine-type endopeptidase inhibitor activity;GO:0008201//heparin binding;GO:0004867//serine-type endopeptidase inhibitor activity;GO:0020037//heme binding;GO:0019865//immunoglobulin binding;GO:0043395//heparan sulfate proteoglycan binding;GO:0008270//zinc ion binding;GO:0043498//cell surface binding	GO:0005576//extracellular region	--
Unigene59324_All	221	0	21	0	5.9497	12.5386	Up	9.1368e-07	4.3309e-06	gi|300797855|ref|NM_001192368.1|	367	1e-98	Bos taurus desmoplakin (DSP), mRNA	--	--	--	--	--	--	--	--	--	--	--	--	--	--	--	--	--	--	-	-	-	--
Unigene61860_All	222	0	21	0	5.9229	12.5321	Up	9.1368e-07	4.3293e-06	gi|402746456|ref|NM_001080288.2|	400	1e-109	Bos taurus solute carrier family 13 (sodium-dependent dicarboxylate transporter), member 3 (SLC13A3), mRNA	gi|296481145|gb|DAA23260.1|	156.8	2e-37	solute carrier family 13 member 3 [Bos taurus]	sp|Q8WWT9|S13A3_HUMAN	104	5e-23	Solute carrier family 13 member 3 OS=Homo sapiens GN=SLC13A3 PE=1 SV=1	--	--	--	--	--	K14445	1e-37	154	bta:526291	solute carrier family 13 (sodium-dependent dicarboxylate transporter), member 2/3/5	GO:0055085//transmembrane transport	GO:0005215//transporter activity	GO:0005886//plasma membrane	--
Unigene59573_All	245	0	23	0	5.878	12.5211	Up	2.4233e-07	1.2565e-06	gi|21425595|emb|AJ421481.1|	119	5e-24	Bos taurus X-inactivation center region, Jpx and Xist genes	gi|146186578|gb|AAI40646.1|	64.3	1e-09	CCNT1 protein [Bos taurus]	--	--	--	--	--	--	--	--	--	--	--	--	--	--	-	-	-	--
Unigene61451_All	473	0	44	0	5.8245	12.5079	Up	2.1497e-13	2.0902e-12	gi|402743972|ref|NM_001076043.2|	753	0	Bos taurus uridine phosphorylase 2 (UPP2), mRNA	--	--	--	--	--	--	--	--	--	--	--	--	--	--	--	--	--	--	-	-	-	--
Unigene63482_All	216	0	20	0	5.7975	12.5012	Up	1.7741e-06	8.0121e-06	gi|31342464|ref|NM_174269.2|	349	3e-93	Bos taurus leukocyte cell derived chemotaxin 1 (LECT1), mRNA >gi|162840|gb|M65081.1|BOVCHMI Bovine chondromodulin-I (ChM-I) mRNA, complete cds	gi|27806265|ref|NP_776694.1|	150.2	2e-35	leukocyte cell-derived chemotaxin 1 precursor [Bos taurus] >gi|116361|sp|P17404.2|LECT1_BOVIN RecName: Full=Leukocyte cell-derived chemotaxin 1; AltName: Full=Small cartilage-derived glycoprotein; Short=SCGP; Contains: RecName: Full=Chondrosurfactant protein; Short=CH-SP; Contains: RecName: Full=Chondromodulin-1; AltName: Full=Chondromodulin-I; Short=ChM-I; Flags: Precursor >gi|162841|gb|AAA30445…	sp|P17404|LECT1_BOVIN	150	8e-37	Leukocyte cell-derived chemotaxin 1 OS=Bos taurus GN=LECT1 PE=1 SV=2	--	--	--	--	--	--	--	--	--	--	GO:0006029//proteoglycan metabolic process;GO:0001937//negative regulation of endothelial cell proliferation;GO:0051216//cartilage development;GO:0001886//endothelial cell morphogenesis;GO:0016525//negative regulation of angiogenesis;GO:0030948//negative regulation of vascular endothelial growth factor receptor signaling pathway	-	GO:0016021//integral to membrane;GO:0012505//endomembrane system;GO:0005576//extracellular region	--
Unigene59313_All	789	0	73	0	5.7931	12.5001	Up	9.436e-22	1.5217e-20	gi|31342583|ref|NM_174213.2|	1334	0	Bos taurus uromodulin (UMOD), mRNA >gi|912814|gb|S75958.1| Tamm-Horsfall protein [cattle, kidney, mRNA, 2340 nt]	gi|296473384|gb|DAA15499.1|	417.9	2e-115	uromodulin precursor [Bos taurus]	sp|P48733|UROM_BOVIN	417	1e-116	Uromodulin OS=Bos taurus GN=UMOD PE=2 SV=1	--	--	--	--	--	K10307	8e-14	77.8	acs:100552900	F-box protein 30	GO:0072218//metanephric ascending thin limb development;GO:0072233//metanephric thick ascending limb development;GO:2000021//regulation of ion homeostasis;GO:0006968//cellular defense response;GO:0008285//negative regulation of cell proliferation;GO:0072221//metanephric distal convoluted tubule development;GO:0007588//excretion;GO:0010033//response to organic substance	GO:0005509//calcium ion binding	GO:0019898//extrinsic to membrane;GO:0000922//spindle pole;GO:0005615//extracellular space;GO:0060170//cilium membrane;GO:0031410//cytoplasmic vesicle;GO:0072372//primary cilium;GO:0045121//membrane raft;GO:0016324//apical plasma membrane;GO:0016323//basolateral plasma membrane;GO:0031225//anchored to membrane;GO:0005794//Golgi apparatus	ko04970//Salivary secretion
Unigene64263_All	282	0	26	0	5.7728	12.4951	Up	3.31e-08	1.9338e-07	gi|402693011|ref|NM_001077041.2|	448	1e-123	Bos taurus amnionless homolog (mouse) (AMN), mRNA	gi|296475232|gb|DAA17347.1|	180.6	1e-44	amnionless homolog [Bos taurus]	sp|Q9BXJ7|AMNLS_HUMAN	135	3e-32	Protein amnionless OS=Homo sapiens GN=AMN PE=1 SV=2	--	--	--	--	--	--	--	--	--	--	GO:0008104//protein localization;GO:0007588//excretion;GO:0042157//lipoprotein metabolic process;GO:0044281//small molecule metabolic process;GO:0006629//lipid metabolic process	-	GO:0045177//apical part of cell;GO:0005886//plasma membrane	--
Unigene61485_All	434	0	40	0	5.7708	12.4946	Up	3.0559e-12	2.7011e-11	gi|402693443|ref|NM_001102525.2|	575	1e-161	Bos taurus transmembrane protein 52B (TMEM52B), mRNA	--	--	--	--	--	--	--	--	--	--	--	--	--	--	--	--	--	--	-	-	-	--
Unigene58999_All	413	0	38	0	5.761	12.4921	Up	1.1522e-11	9.7036e-11	gi|402693310|ref|NM_001035107.2|	747	0	Bos taurus tubulointerstitial nephritis antigen (TINAG), mRNA	gi|78042562|ref|NP_001030279.1|	298.5	5e-80	tubulointerstitial nephritis antigen [Bos taurus] >gi|108861910|sp|Q3SZI1.1|TINAG_BOVIN RecName: Full=Tubulointerstitial nephritis antigen; Short=TIN-Ag >gi|74354008|gb|AAI02844.1| Tubulointerstitial nephritis antigen [Bos taurus] >gi|296474572|gb|DAA16687.1| tubulointerstitial nephritis antigen [Bos taurus]	sp|Q3SZI1|TINAG_BOVIN	298	2e-81	Tubulointerstitial nephritis antigen OS=Bos taurus GN=TINAG PE=2 SV=1	--	--	--	--	--	K03900	4e-07	53.5	dvi:Dvir_GJ13839	von Willebrand factor	GO:0007443//Malpighian tubule morphogenesis;GO:0007155//cell adhesion;GO:0006508//proteolysis;GO:0006955//immune response	GO:0005044//scavenger receptor activity;GO:0030247//polysaccharide binding;GO:0004197//cysteine-type endopeptidase activity;GO:0000166//nucleotide binding	GO:0005604//basement membrane	ko04510//Focal adhesion;ko04610//Complement and coagulation cascades;ko04512//ECM-receptor interaction
Unigene59013_All	350	0	32	0	5.7246	12.483	Up	6.1756e-10	4.4123e-09	gi|146231899|gb|BT030585.1|	565	1e-158	Bos taurus phenylalanine hydroxylase (PAH), mRNA, complete cds	--	--	--	--	--	--	--	--	--	--	--	--	--	--	--	--	--	--	-	-	-	--
Unigene60740_All	439	0	40	0	5.7051	12.478	Up	3.0559e-12	2.7017e-11	gi|221325671|ref|NM_001144852.1|	791	0	Bos taurus homogentisate 1,2-dioxygenase (HGD), mRNA >gi|219815810|gb|FJ515744.1| Bos taurus homogentisate 1,2-dioxygenase (HGD) mRNA, complete cds	gi|221325672|ref|NP_001138324.1|	295.8	3e-79	homogentisate 1,2-dioxygenase [Bos taurus] >gi|219815811|gb|ACL37011.1| homogentisate 1,2-dioxygenase [Bos taurus] >gi|296491361|gb|DAA33424.1| homogentisate 1,2-dioxygenase [Bos taurus]	sp|Q93099|HGD_HUMAN	285	3e-77	Homogentisate 1,2-dioxygenase OS=Homo sapiens GN=HGD PE=1 SV=2	PA2009	150	6e-37	COG3508	Homogentisate 1,2-dioxygenase	K00451	5e-80	295	bta:507496	homogentisate 1,2-dioxygenase [EC:1.13.11.5]	GO:0006572//tyrosine catabolic process;GO:0034641//cellular nitrogen compound metabolic process;GO:0006559//L-phenylalanine catabolic process;GO:0055114//oxidation-reduction process	GO:0046872//metal ion binding;GO:0004411//homogentisate 1,2-dioxygenase activity	GO:0005829//cytosol	ko00350//Tyrosine metabolism;ko01100//Metabolic pathways
Unigene60120_All	243	0	22	0	5.6687	12.4688	Up	4.7055e-07	2.3352e-06	gi|169118867|gb|AC216831.3|	97.6	2e-17	Bos taurus Y Chr BAC CH240-444M18 (Children's Hospital Oakland Research Institute Bovine BAC Library (male)) complete sequence	--	--	--	--	--	--	--	--	--	--	--	--	--	--	--	--	--	--	-	-	-	--
Unigene61505_All	425	0	38	0	5.5984	12.4508	Up	1.1522e-11	9.7006e-11	gi|329664085|ref|NM_001205675.1|	728	0	Bos taurus sushi domain containing 2 (SUSD2), mRNA	gi|329664086|ref|NP_001192604.1|	298.9	4e-80	sushi domain-containing protein 2 precursor [Bos taurus] >gi|296478328|gb|DAA20443.1| sushi domain containing 2 [Bos taurus]	sp|Q9UGT4|SUSD2_HUMAN	260	7e-70	Sushi domain-containing protein 2 OS=Homo sapiens GN=SUSD2 PE=1 SV=1	--	--	--	--	--	--	--	--	--	--	GO:0006955//immune response	GO:0030247//polysaccharide binding;GO:0005044//scavenger receptor activity	GO:0016021//integral to membrane	--
Unigene61009_All	507	0	45	0	5.5574	12.4402	Up	1.1071e-13	1.1001e-12	gi|329664393|ref|NM_001206225.1|	779	0	Bos taurus D-amino-acid oxidase (DAO), mRNA	gi|329664394|ref|NP_001193154.1|	297	2e-79	D-amino-acid oxidase [Bos taurus] >gi|296478610|gb|DAA20725.1| D-amino acid oxidase-like [Bos taurus]	sp|P00371|OXDA_PIG	268	4e-72	D-amino-acid oxidase OS=Sus scrofa GN=DAO PE=1 SV=2	Rv1905c	79.3	3e-15	COG0665	Glycine/D-amino acid oxidases (deaminating)	K00273	4e-80	296	bta:615334	D-amino-acid oxidase [EC:1.4.3.3]	GO:0036088//D-serine catabolic process;GO:0055114//oxidation-reduction process;GO:0006551//leucine metabolic process;GO:0046487//glyoxylate metabolic process;GO:0034641//cellular nitrogen compound metabolic process;GO:0055130//D-alanine catabolic process;GO:0009308//amine metabolic process;GO:0006562//proline catabolic process	GO:0048038//quinone binding;GO:0005507//copper ion binding;GO:0008131//primary amine oxidase activity;GO:0003884//D-amino-acid oxidase activity;GO:0005102//receptor binding;GO:0046983//protein dimerization activity;GO:0000166//nucleotide binding;GO:0071949//FAD binding	GO:0005829//cytosol;GO:0005778//peroxisomal membrane;GO:0005741//mitochondrial outer membrane;GO:0005782//peroxisomal matrix	ko00260//Glycine, serine and threonine metabolism;ko00472//D-Arginine and D-ornithine metabolism;ko04146//Peroxisome;ko01100//Metabolic pathways;ko00330//Arginine and proline metabolism
Unigene61843_All	372	0	33	0	5.5544	12.4394	Up	3.1804e-10	2.3399e-09	gi|118151101|ref|NM_001078003.1|	367	2e-98	Bos taurus Lix1 homolog (chicken) (LIX1), mRNA >gi|117306516|gb|BC126599.1| Bos taurus Lix1 homolog (chicken), mRNA (cDNA clone MGC:142689 IMAGE:8091924), complete cds	--	--	--	--	--	--	--	--	--	--	--	--	--	--	--	--	--	--	-	-	-	--
Unigene61612_All	317	0	28	0	5.5305	12.4332	Up	8.7791e-09	5.5222e-08	gi|156121352|ref|NM_001102355.1|	513	1e-142	Bos taurus alanine-glyoxylate aminotransferase (AGXT), mRNA >gi|154425800|gb|BC151529.1| Bos taurus alanine-glyoxylate aminotransferase, mRNA (cDNA clone MGC:179475 IMAGE:8662053), complete cds	gi|156121353|ref|NP_001095825.1|	220.3	1e-56	alanine-glyoxylate aminotransferase [Bos taurus] >gi|154425801|gb|AAI51530.1| AGXT protein [Bos taurus] >gi|296488745|gb|DAA30858.1| alanine-glyoxylate aminotransferase [Bos taurus]	sp|P21549|SPYA_HUMAN	201	3e-52	Serine--pyruvate aminotransferase OS=Homo sapiens GN=AGXT PE=1 SV=1	alr1004	105	3e-23	COG0075	Serine-pyruvate aminotransferase/archaeal aspartate aminotransferase	K00830	2e-57	220	bta:789572	alanine-glyoxylate transaminase / serine-glyoxylate transaminase / serine-pyruvate transaminase [EC:2.6.1.44 2.6.1.45 2.6.1.51]	GO:0042866//pyruvate biosynthetic process;GO:0042853//L-alanine catabolic process;GO:0006625//protein targeting to peroxisome;GO:0009436//glyoxylate catabolic process;GO:0034641//cellular nitrogen compound metabolic process;GO:0019265//glycine biosynthetic process, by transamination of glyoxylate;GO:0051384//response to glucocorticoid stimulus;GO:0046724//oxalic acid secretion;GO:0051591//respons…	GO:0008453//alanine-glyoxylate transaminase activity;GO:0005102//receptor binding;GO:0004760//serine-pyruvate transaminase activity;GO:0016597//amino acid binding;GO:0042803//protein homodimerization activity;GO:0030170//pyridoxal phosphate binding	GO:0005759//mitochondrial matrix;GO:0005782//peroxisomal matrix	ko00260//Glycine, serine and threonine metabolism;ko00630//Glyoxylate and dicarboxylate metabolism;ko04146//Peroxisome;ko00250//Alanine, aspartate and glutamate metabolism;ko01100//Metabolic pathways
Unigene59516_All	242	0	21	0	5.4334	12.4076	Up	9.1368e-07	4.3306e-06	gi|116004074|ref|NM_001076931.1|	307	1e-80	Bos taurus protease, serine, 8 (PRSS8), mRNA >gi|115305365|gb|BC123568.1| Bos taurus protease, serine, 8, mRNA (cDNA clone MGC:142619 IMAGE:8264602), complete cds	gi|358414524|ref|XP_003582859.1|	52	9e-06	PREDICTED: uncharacterized protein LOC100850039 [Bos taurus] >gi|359070249|ref|XP_003586700.1| PREDICTED: uncharacterized protein LOC100847547 [Bos taurus]	--	--	--	--	--	--	--	--	--	--	--	--	--	--	-	-	-	--
Unigene63063_All	211	0	18	0	5.3414	12.383	Up	6.6892e-06	2.7111e-05	gi|402691622|ref|NM_001075821.2|	331	6e-88	Bos taurus alanine--glyoxylate aminotransferase 2 (AGXT2), nuclear gene encoding mitochondrial protein, mRNA	gi|115495011|ref|NP_001069289.1|	94	2e-18	alanine--glyoxylate aminotransferase 2, mitochondrial [Bos taurus] >gi|122144639|sp|Q17QF0.1|AGT2_BOVIN RecName: Full=Alanine--glyoxylate aminotransferase 2, mitochondrial; Short=AGT 2; AltName: Full=(R)-3-amino-2-methylpropionate--pyruvate transaminase; AltName: Full=Beta-ALAAT II; AltName: Full=Beta-alanine-pyruvate aminotransferase; AltName: Full=D-AIBAT; Flags: Precursor >gi|109659373|gb|AAI1…	sp|Q17QF0|AGT2_BOVIN	94	7e-20	Alanine--glyoxylate aminotransferase 2, mitochondrial OS=Bos taurus GN=AGXT2 PE=2 SV=1	--	--	--	--	--	K00827	2e-19	94	bta:521553	alanine-glyoxylate transaminase / (R)-3-amino-2-methylpropionate-pyruvate transaminase [EC:2.6.1.44 2.6.1.40]	-	GO:0030170//pyridoxal phosphate binding;GO:0008453//alanine-glyoxylate transaminase activity;GO:0047305//(R)-3-amino-2-methylpropionate-pyruvate transaminase activity	GO:0005739//mitochondrion	ko00260//Glycine, serine and threonine metabolism;ko00250//Alanine, aspartate and glutamate metabolism;ko01100//Metabolic pathways
Unigene63437_All	213	0	18	0	5.2913	12.3694	Up	6.6892e-06	2.7104e-05	gi|332164742|ref|NM_001206781.1|	168	6e-39	Bos taurus vasoactive intestinal peptide receptor 2 (VIPR2), mRNA	--	--	--	--	--	--	--	--	--	--	--	--	--	--	--	--	--	--	-	-	-	--
CL2358.Contig6_All	263	0	22	0	5.2376	12.3547	Up	4.7055e-07	2.3358e-06	gi|21425595|emb|AJ421481.1|	163	4e-37	Bos taurus X-inactivation center region, Jpx and Xist genes	--	--	--	--	--	--	--	--	--	--	--	--	--	--	--	--	--	--	-	-	-	--
Unigene62679_All	443	0	37	0	5.2295	12.3525	Up	2.2373e-11	1.8341e-10	gi|329663158|ref|NM_001205545.1|	807	0	Bos taurus dimethylglycine dehydrogenase (DMGDH), nuclear gene encoding mitochondrial protein, mRNA	gi|296483689|gb|DAA25804.1|	289.3	3e-77	dimethylglycine dehydrogenase-like [Bos taurus]	sp|Q9UI17|M2GD_HUMAN	281	4e-76	Dimethylglycine dehydrogenase, mitochondrial OS=Homo sapiens GN=DMGDH PE=1 SV=2	mll1653_2	116	1e-26	COG0404	Glycine cleavage system T protein (aminomethyltransferase)	K00315	5e-78	289	bta:504453	dimethylglycine dehydrogenase [EC:1.5.8.4]	GO:0006579//amino-acid betaine catabolic process;GO:0006546//glycine catabolic process;GO:0019695//choline metabolic process	GO:0004047//aminomethyltransferase activity;GO:0005542//folic acid binding;GO:0009055//electron carrier activity;GO:0050660//flavin adenine dinucleotide binding;GO:0047865//dimethylglycine dehydrogenase activity	GO:0005759//mitochondrial matrix	ko00260//Glycine, serine and threonine metabolism;ko01100//Metabolic pathways
Unigene62130_All	288	0	24	0	5.2178	12.3492	Up	1.248e-07	6.7366e-07	gi|300797507|ref|NM_001192863.1|	515	1e-143	Bos taurus solute carrier family 27 (fatty acid transporter), member 2 (SLC27A2), mRNA	gi|300797508|ref|NP_001179792.1|	186	4e-46	very long-chain acyl-CoA synthetase [Bos taurus] >gi|296483138|gb|DAA25253.1| solute carrier family 27 (fatty acid transporter), member 2 isoform 1 [Bos taurus]	sp|O35488|S27A2_MOUSE	159	1e-39	Very long-chain acyl-CoA synthetase OS=Mus musculus GN=Slc27a2 PE=1 SV=2	PA2893	60.5	7e-10	COG0318	Acyl-CoA synthetases (AMP-forming)/AMP-acid ligases II	K08746	5e-47	186	bta:535727	solute carrier family 27 (fatty acid transporter), member 2 [EC:6.2.1.- 6.2.1.3]	GO:0006699//bile acid biosynthetic process;GO:0042760//very long-chain fatty acid catabolic process;GO:0001561//fatty acid alpha-oxidation;GO:0006635//fatty acid beta-oxidation;GO:0044539//long-chain fatty acid import;GO:0001676//long-chain fatty acid metabolic process;GO:0097089//methyl-branched fatty acid metabolic process	GO:0070251//pristanate-CoA ligase activity;GO:0019899//enzyme binding;GO:0005102//receptor binding;GO:0005524//ATP binding;GO:0050197//phytanate-CoA ligase activity;GO:0015245//fatty acid transporter activity;GO:0004467//long-chain fatty acid-CoA ligase activity;GO:0031957//very long-chain fatty acid-CoA ligase activity	GO:0005779//integral to peroxisomal membrane;GO:0030176//integral to endoplasmic reticulum membrane;GO:0005739//mitochondrion;GO:0005788//endoplasmic reticulum lumen	ko03320//PPAR signaling pathway;ko04146//Peroxisome
Unigene59874_All	433	0	36	0	5.2057	12.3459	Up	4.3442e-11	3.4619e-10	gi|154757513|gb|BC151704.1|	771	0	Bos taurus solute carrier family 22 (organic anion transporter), member 6, mRNA (cDNA clone MGC:179472 IMAGE:8661687), complete cds	gi|296471633|gb|DAA13748.1|	233.8	1e-60	solute carrier family 22 member 6 [Bos taurus]	sp|Q864Z3|S22A6_BOVIN	233	8e-62	Solute carrier family 22 member 6 OS=Bos taurus GN=SLC22A6 PE=2 SV=2	--	--	--	--	--	K08203	2e-61	233	bta:407180	MFS transporter, OCT family, solute carrier family 22 (organic anion transporter), member 6	GO:0034220//ion transmembrane transport;GO:0097254//renal tubular secretion;GO:0015742//alpha-ketoglutarate transport	GO:0005452//inorganic anion exchanger activity;GO:0008514//organic anion transmembrane transporter activity	GO:0005887//integral to plasma membrane;GO:0016323//basolateral plasma membrane	--
Unigene58732_All	314	0	26	0	5.1845	12.34	Up	3.31e-08	1.9354e-07	gi|50097095|gb|AY679518.1|	622	1e-175	Ovis aries uterine serpin precursor, mRNA, partial cds	gi|50097096|gb|AAT70419.1|	209.1	4e-53	uterine serpin precursor [Ovis aries]	sp|P21814|UTMP_SHEEP	209	1e-54	Uterine milk protein OS=Ovis aries PE=1 SV=2	--	--	--	--	--	K03984	8e-13	72.4	ecb:100065158	alpha-1-antitrypsin	GO:0010951//negative regulation of endopeptidase activity;GO:0007565//female pregnancy;GO:0030162//regulation of proteolysis	GO:0004867//serine-type endopeptidase inhibitor activity	-	ko04610//Complement and coagulation cascades
Unigene62110_All	330	0	27	0	5.1229	12.3227	Up	1.7047e-08	1.0331e-07	gi|402743972|ref|NM_001076043.2|	537	1e-150	Bos taurus uridine phosphorylase 2 (UPP2), mRNA	gi|339522367|gb|AEJ84348.1|	111.7	9e-24	uridine phosphorylase 2 [Capra hircus]	sp|O95045|UPP2_HUMAN	103	9e-23	Uridine phosphorylase 2 OS=Homo sapiens GN=UPP2 PE=1 SV=1	--	--	--	--	--	K00757	1e-24	111	bta:534937	uridine phosphorylase [EC:2.4.2.3]	GO:0046135//pyrimidine nucleoside catabolic process;GO:0046108//uridine metabolic process;GO:0006206//pyrimidine nucleobase metabolic process;GO:0009166//nucleotide catabolic process;GO:0044206//UMP salvage;GO:0043097//pyrimidine nucleoside salvage	GO:0004850//uridine phosphorylase activity	GO:0005829//cytosol;GO:0045098//type III intermediate filament	ko00983//Drug metabolism - other enzymes;ko01100//Metabolic pathways;ko00240//Pyrimidine metabolism
Unigene62903_All	282	0	23	0	5.1067	12.3182	Up	2.4233e-07	1.2562e-06	gi|402746703|ref|NM_001035054.2|	496	1e-137	Bos taurus solute carrier family 7 (glycoprotein-associated amino acid transporter light chain, bo,+ system), member 9 (SLC7A9), mRNA	gi|78045507|ref|NP_001030226.1|	185.3	6e-46	B(0,+)-type amino acid transporter 1 [Bos taurus] >gi|73586937|gb|AAI02052.1| Solute carrier family 7 (cationic amino acid transporter, y+ system), member 9 [Bos taurus] >gi|296477798|gb|DAA19913.1| solute carrier family 7, member 9 [Bos taurus]	sp|P82251|BAT1_HUMAN	180	7e-46	B(0,+)-type amino acid transporter 1 OS=Homo sapiens GN=SLC7A9 PE=1 SV=1	--	--	--	--	--	K13868	8e-47	185	bta:508174	solute carrier family 7 (L-type amino acid transporter), member 9	GO:0015804//neutral amino acid transport;GO:0006811//ion transport;GO:0015811//L-cystine transport;GO:0006520//cellular amino acid metabolic process;GO:0003333//amino acid transmembrane transport;GO:0050900//leukocyte migration;GO:0006461//protein complex assembly;GO:0007596//blood coagulation	GO:0042605//peptide antigen binding;GO:0015184//L-cystine transmembrane transporter activity;GO:0015175//neutral amino acid transmembrane transporter activity	GO:0005887//integral to plasma membrane	ko04974//Protein digestion and absorption
Unigene62248_All	233	0	19	0	5.1058	12.3179	Up	3.4449e-06	1.4751e-05	gi|402691973|ref|NM_001101192.2|	329	3e-87	Bos taurus retinol binding protein 5, cellular (RBP5), mRNA	--	--	--	--	--	--	--	--	--	--	--	--	--	--	--	--	--	--	-	-	-	--
Unigene58717_All	200	0	16	0	5.0091	12.2903	Up	2.5221e-05	9.1064e-05	gi|329664017|ref|NM_001206178.1|	365	4e-98	Bos taurus solute carrier family 12 (sodium/chloride transporters), member 3 (SLC12A3), mRNA	gi|296478077|gb|DAA20192.1|	136	4e-31	solute carrier family 12 (sodium/chloride transporters), member 3 isoform 2 [Bos taurus]	sp|P55017|S12A3_HUMAN	131	3e-31	Solute carrier family 12 member 3 OS=Homo sapiens GN=SLC12A3 PE=1 SV=3	--	--	--	--	--	K14426	6e-32	135	bta:404171	solute carrier family 12 (sodium/chloride transporter), member 3	GO:0006811//ion transport;GO:0055085//transmembrane transport	GO:0015377//cation:chloride symporter activity	GO:0016021//integral to membrane	--
Unigene62686_All	379	0	30	0	4.9562	12.275	Up	2.3284e-09	1.5661e-08	gi|42733597|ref|NM_203360.1|	680	0	Bos taurus solute carrier family 5 (sodium/glucose cotransporter), member 2 (SLC5A2), mRNA >gi|37784559|gb|AY208941.1| Bos taurus Na+/glucose cotransporter 2 mRNA, complete cds	gi|354505559|ref|XP_003514835.1|	250	2e-65	PREDICTED: sodium/glucose cotransporter 2 [Cricetulus griseus]	sp|Q923I7|SC5A2_MOUSE	249	7e-67	Sodium/glucose cotransporter 2 OS=Mus musculus GN=Slc5a2 PE=2 SV=1	BH2222	57	8e-09	COG4146	Predicted symporter	K14382	3e-66	249	bta:399680	solute carrier family 5 (sodium/glucose cotransporter), member 2	GO:0055085//transmembrane transport;GO:0015758//glucose transport;GO:0006814//sodium ion transport	GO:0005515//protein binding;GO:0005412//glucose:sodium symporter activity	GO:0016021//integral to membrane;GO:0031526//brush border membrane	--
Unigene62796_All	216	0	17	0	4.9279	12.2668	Up	1.2989e-05	4.9727e-05	gi|258611293|gb|GQ355938.1|	428	1e-117	Ovis aries kallikrein 1 (KLK1) gene, exons III through V and partial cds	--	--	--	--	--	--	--	--	--	--	--	--	--	--	--	--	--	--	-	-	-	--
Unigene62033_All	458	0	36	0	4.9216	12.2649	Up	4.3442e-11	3.4605e-10	gi|300794345|ref|NM_001193219.1|	852	0	Bos taurus solute carrier family 13 (sodium/sulfate symporters), member 1 (SLC13A1), mRNA	gi|300794346|ref|NP_001180148.1|	306.2	2e-82	solute carrier family 13 member 1 [Bos taurus] >gi|296488345|gb|DAA30458.1| solute carrier family 13 (sodium/sulfate symporters), member 1 [Bos taurus]	sp|Q9BZW2|S13A1_HUMAN	286	9e-78	Solute carrier family 13 member 1 OS=Homo sapiens GN=SLC13A1 PE=1 SV=1	SA1732	114	9e-26	COG0471	Di- and tricarboxylate transporters	K14444	5e-83	306	bta:514983	solute carrier family 13 (sodium/sulfate cotransporter), member 1/4	GO:0008272//sulfate transport;GO:0034220//ion transmembrane transport;GO:0006814//sodium ion transport	GO:0015382//sodium:sulfate symporter activity	GO:0005886//plasma membrane;GO:0016021//integral to membrane	--
Unigene62431_All	332	0	26	0	4.9034	12.2596	Up	3.31e-08	1.9341e-07	gi|329664980|ref|NM_001206297.1|	525	1e-146	Bos taurus transmembrane protein 174 (TMEM174), mRNA	gi|329664981|ref|NP_001193226.1|	222.6	3e-57	transmembrane protein 174 [Bos taurus]	sp|Q9DCX7|TM174_MOUSE	181	4e-46	Transmembrane protein 174 OS=Mus musculus GN=Tmem174 PE=2 SV=1	--	--	--	--	--	--	--	--	--	--	-	-	GO:0016021//integral to membrane	--
Unigene63244_All	274	0	21	0	4.7988	12.2285	Up	9.1368e-07	4.3268e-06	gi|63169154|gb|AY957499.1|	95.6	9e-17	Bos taurus glutamate-cysteine ligase catalytic subunit (GCLC), MHC class II antigen (DSB), MHC class II antigen (DYA), MHC class II antigen (DYB), MHC class II antigen (DOB), transporter 2 ATP-binding cassette sub-family B (TAP2), proteasome subunit beta type 8 (PSMB8), transporter 1 ATP-binding cassette sub-family B (TAP1), proteosome subunit beta type 9 (PSMB9), histone H2B-like (H2B), MHC clas…	--	--	--	--	--	--	--	--	--	--	--	--	--	--	--	--	--	--	-	-	-	--
Unigene62915_All	457	0	35	0	4.7953	12.2274	Up	8.4353e-11	6.5603e-10	gi|151554309|gb|BC149540.1|	262	1e-66	Bos taurus aldo-keto reductase family 7, member A2 (aflatoxin aldehyde reductase), mRNA (cDNA clone IMAGE:8013115), partial cds	--	--	--	--	--	--	--	--	--	--	--	--	--	--	--	--	--	--	-	-	-	--
Unigene62699_All	262	0	20	0	4.7796	12.2227	Up	1.7741e-06	8.0143e-06	gi|324036253|emb|FQ482093.12|	212	5e-52	B.taurus DNA sequence from clone CH240-132P22, complete sequence	--	--	--	--	--	--	--	--	--	--	--	--	--	--	--	--	--	--	-	-	-	--
Unigene63625_All	223	0	17	0	4.7732	12.2207	Up	1.2989e-05	4.9718e-05	gi|42733597|ref|NM_203360.1|	426	1e-116	Bos taurus solute carrier family 5 (sodium/glucose cotransporter), member 2 (SLC5A2), mRNA >gi|37784559|gb|AY208941.1| Bos taurus Na+/glucose cotransporter 2 mRNA, complete cds	gi|42733598|ref|NP_976236.1|	153.3	2e-36	sodium/glucose cotransporter 2 [Bos taurus] >gi|37784560|gb|AAP43921.1| Na+/glucose cotransporter 2 [Bos taurus] >gi|296473247|gb|DAA15362.1| solute carrier family 5 (sodium/glucose cotransporter), member 2 [Bos taurus]	sp|P31639|SC5A2_HUMAN	145	2e-35	Sodium/glucose cotransporter 2 OS=Homo sapiens GN=SLC5A2 PE=1 SV=1	--	--	--	--	--	K14382	3e-37	153	bta:399680	solute carrier family 5 (sodium/glucose cotransporter), member 2	GO:0005975//carbohydrate metabolic process;GO:0055085//transmembrane transport	GO:0005362//low-affinity glucose:sodium symporter activity	GO:0016021//integral to membrane;GO:0031526//brush border membrane	--
Unigene62574_All	289	0	22	0	4.7664	12.2187	Up	4.7055e-07	2.3339e-06	gi|274322933|ref|NM_001101881.2|	541	1e-151	Bos taurus butyrobetaine (gamma), 2-oxoglutarate dioxygenase (gamma-butyrobetaine hydroxylase) 1 (BBOX1), mRNA	gi|151557057|gb|AAI49885.1|	201.1	1e-50	BBOX1 protein [Bos taurus] >gi|158454997|gb|AAI02356.1| Butyrobetaine (gamma), 2-oxoglutarate dioxygenase (gamma-butyrobetaine hydroxylase) 1 [Bos taurus]	sp|Q9QZU7|BODG_RAT	191	3e-49	Gamma-butyrobetaine dioxygenase OS=Rattus norvegicus GN=Bbox1 PE=1 SV=1	mll1440	48.1	4e-06	COG2175	Probable taurine catabolism dioxygenase	K00471	1e-51	201	bta:507159	gamma-butyrobetaine dioxygenase [EC:1.14.11.1]	GO:0045329//carnitine biosynthetic process;GO:0055114//oxidation-reduction process	GO:0005506//iron ion binding;GO:0016702//oxidoreductase activity, acting on single donors with incorporation of molecular oxygen, incorporation of two atoms of oxygen;GO:0008336//gamma-butyrobetaine dioxygenase activity;GO:0008270//zinc ion binding	GO:0015629//actin cytoskeleton;GO:0005739//mitochondrion	ko00310//Lysine degradation
Unigene63328_All	276	0	21	0	4.764	12.218	Up	9.1368e-07	4.3263e-06	gi|56411965|gb|AY834772.1|AH014526S08	93.7	4e-16	Bos taurus calpastatin (CAST) gene, exons 15 through 20	--	--	--	--	--	--	--	--	--	--	--	--	--	--	--	--	--	--	-	-	-	--
CL308.Contig1_All	500	0	38	0	4.7586	12.2163	Up	1.1522e-11	9.7046e-11	gi|402692456|ref|NM_174320.4|	640	1e-180	Bos taurus FXYD domain containing ion transport regulator 2 (FXYD2), mRNA	gi|157785550|ref|NP_776745.2|	134.4	1e-30	sodium/potassium-transporting ATPase subunit gamma [Bos taurus] >gi|151554957|gb|AAI48027.1| FXYD2 protein [Bos taurus] >gi|296480246|gb|DAA22361.1| sodium/potassium-transporting ATPase subunit gamma [Bos taurus]	sp|Q04680|ATNG_SHEEP	111	6e-25	Sodium/potassium-transporting ATPase subunit gamma (Fragment) OS=Ovis aries GN=FXYD2 PE=1 SV=2	--	--	--	--	--	K01538	3e-31	134	bta:281773	sodium/potassium-transporting ATPase subunit gamma (FXYD domain-containing ion transport regulator 2)	GO:0006814//sodium ion transport;GO:0006813//potassium ion transport;GO:0001558//regulation of cell growth;GO:0042127//regulation of cell proliferation;GO:0034220//ion transmembrane transport	GO:0005391//sodium:potassium-exchanging ATPase activity;GO:0005216//ion channel activity;GO:0005515//protein binding	GO:0005890//sodium:potassium-exchanging ATPase complex;GO:0043231//intracellular membrane-bounded organelle;GO:0016323//basolateral plasma membrane	ko04960//Aldosterone-regulated sodium reabsorption;ko04260//Cardiac muscle contraction;ko04973//Carbohydrate digestion and absorption;ko04970//Salivary secretion;ko04978//Mineral absorption;ko04961//Endocrine and other factor-regulated calcium reabsorption;ko04976//Bile secretion;ko04972//Pancreatic secretion;ko04964//Proximal tubule bicarbonate reclamation;ko04974//Protein digestion and absorpti…
Unigene63363_All	239	0	18	0	4.7156	12.2032	Up	6.6892e-06	2.7107e-05	gi|139949219|ref|NM_001083635.1|	305	4e-80	Bos taurus UDP glycosyltransferase 8 (UGT8), mRNA >gi|134024582|gb|BC134489.1| Bos taurus UDP glycosyltransferase 8, mRNA (cDNA clone MGC:139233 IMAGE:8203902), complete cds	--	--	--	--	--	--	--	--	--	--	--	--	--	--	--	--	--	--	-	-	-	--
Unigene62720_All	269	0	20	0	4.6553	12.1847	Up	1.7741e-06	8.0139e-06	gi|346716247|ref|NM_001101905.2|	454	1e-125	Bos taurus major facilitator superfamily domain containing 3 (MFSD3), mRNA	gi|346716248|ref|NP_001095375.2|	170.6	1e-41	major facilitator superfamily domain-containing protein 3 [Bos taurus]	sp|Q96ES6|MFSD3_HUMAN	129	2e-30	Major facilitator superfamily domain-containing protein 3 OS=Homo sapiens GN=MFSD3 PE=2 SV=1	--	--	--	--	--	K08218	2e-42	170	bta:508702	MFS transporter, PAT family, beta-lactamase induction signal transducer AmpG	GO:0055085//transmembrane transport	-	GO:0016021//integral to membrane	--
Unigene64185_All	217	0	16	0	4.6166	12.1726	Up	2.5221e-05	9.1007e-05	gi|195539542|ref|NM_001130749.1|	293	1e-76	Bos taurus uncharacterized LOC508098 (LOC508098), mRNA >gi|190694295|gb|EU781031.1| Bos taurus artiodactyl-specific sub-telomeric protein (LOC508098) mRNA, complete cds	gi|297486255|ref|XP_002695526.1|	52	9e-06	PREDICTED: uncharacterized protein LOC100298176 [Bos taurus] >gi|296477177|gb|DAA19292.1| hypothetical protein BOS_18237 [Bos taurus]	--	--	--	--	--	--	--	--	--	--	--	--	--	--	-	-	-	--
Unigene61403_All	205	0	15	0	4.5814	12.1616	Up	4.8972e-05	0.00016581	gi|402744998|ref|NM_001046058.2|	307	9e-81	Bos taurus phenylalanine hydroxylase (PAH), mRNA	gi|114051455|ref|NP_001039523.1|	111.7	1e-23	phenylalanine-4-hydroxylase [Bos taurus] >gi|122143861|sp|Q2KIH7.1|PH4H_BOVIN RecName: Full=Phenylalanine-4-hydroxylase; Short=PAH; AltName: Full=Phe-4-monooxygenase >gi|86438209|gb|AAI12634.1| Phenylalanine hydroxylase [Bos taurus] >gi|146231900|gb|ABQ13025.1| phenylalanine hydroxylase [Bos taurus] >gi|296487649|gb|DAA29762.1| phenylalanine hydroxylase [Bos taurus]	sp|Q2KIH7|PH4H_BOVIN	111	3e-25	Phenylalanine-4-hydroxylase OS=Bos taurus GN=PAH PE=2 SV=1	--	--	--	--	--	K00500	1e-24	111	bta:510583	phenylalanine-4-hydroxylase [EC:1.14.16.1]	GO:0055114//oxidation-reduction process;GO:0018126//protein hydroxylation;GO:0006559//L-phenylalanine catabolic process;GO:0006571//tyrosine biosynthetic process;GO:0046146//tetrahydrobiopterin metabolic process;GO:0034641//cellular nitrogen compound metabolic process;GO:0042423//catecholamine biosynthetic process;GO:0042136//neurotransmitter biosynthetic process	GO:0016597//amino acid binding;GO:0042803//protein homodimerization activity;GO:0004505//phenylalanine 4-monooxygenase activity;GO:0048037//cofactor binding;GO:0005506//iron ion binding	GO:0005829//cytosol	ko00360//Phenylalanine metabolism;ko00400//Phenylalanine, tyrosine and tryptophan biosynthesis;ko01100//Metabolic pathways
Unigene64048_All	247	0	18	0	4.5629	12.1557	Up	6.6892e-06	2.7099e-05	gi|329664085|ref|NM_001205675.1|	406	1e-110	Bos taurus sushi domain containing 2 (SUSD2), mRNA	gi|329664086|ref|NP_001192604.1|	169.1	5e-41	sushi domain-containing protein 2 precursor [Bos taurus] >gi|296478328|gb|DAA20443.1| sushi domain containing 2 [Bos taurus]	sp|Q9UGT4|SUSD2_HUMAN	141	4e-34	Sushi domain-containing protein 2 OS=Homo sapiens GN=SUSD2 PE=1 SV=1	--	--	--	--	--	--	--	--	--	--	GO:0006955//immune response	GO:0030247//polysaccharide binding;GO:0005044//scavenger receptor activity	GO:0016021//integral to membrane	--
Unigene63039_All	289	0	21	0	4.5497	12.1516	Up	9.1368e-07	4.327e-06	gi|402693289|ref|NM_001034260.2|	474	1e-130	Bos taurus carboxylesterase 2 (CES2), mRNA	gi|296477918|gb|DAA20033.1|	186.4	3e-46	carboxylesterase 2 (intestine, liver) [Bos taurus]	sp|O00748|EST2_HUMAN	155	2e-38	Cocaine esterase OS=Homo sapiens GN=CES2 PE=1 SV=1	Rv1104	79	2e-15	COG2272	Carboxylesterase type B	K03927	4e-47	186	bta:505928	carboxylesterase 2 [EC:3.1.1.1 3.1.1.84 3.1.1.56]	GO:0009056//catabolic process;GO:0009636//response to toxin	GO:0047374//methylumbelliferyl-acetate deacetylase activity;GO:0080030//methyl indole-3-acetate esterase activity;GO:0004091//carboxylesterase activity;GO:0050253//retinyl-palmitate esterase activity;GO:0080031//methyl salicylate esterase activity;GO:0080032//methyl jasmonate esterase activity	GO:0005788//endoplasmic reticulum lumen	ko00983//Drug metabolism - other enzymes
Unigene61897_All	268	0	19	0	4.439	12.116	Up	3.4449e-06	1.4753e-05	gi|329664085|ref|NM_001205675.1|	452	1e-124	Bos taurus sushi domain containing 2 (SUSD2), mRNA	gi|329664086|ref|NP_001192604.1|	185.3	7e-46	sushi domain-containing protein 2 precursor [Bos taurus] >gi|296478328|gb|DAA20443.1| sushi domain containing 2 [Bos taurus]	sp|Q9UGT4|SUSD2_HUMAN	154	6e-38	Sushi domain-containing protein 2 OS=Homo sapiens GN=SUSD2 PE=1 SV=1	--	--	--	--	--	--	--	--	--	--	GO:0006955//immune response	GO:0030247//polysaccharide binding;GO:0005044//scavenger receptor activity	GO:0016021//integral to membrane	--
Unigene62462_All	381	0	27	0	4.4372	12.1154	Up	1.7047e-08	1.033e-07	gi|402746703|ref|NM_001035054.2|	658	0	Bos taurus solute carrier family 7 (glycoprotein-associated amino acid transporter light chain, bo,+ system), member 9 (SLC7A9), mRNA	gi|78045507|ref|NP_001030226.1|	207.2	1e-52	B(0,+)-type amino acid transporter 1 [Bos taurus] >gi|73586937|gb|AAI02052.1| Solute carrier family 7 (cationic amino acid transporter, y+ system), member 9 [Bos taurus] >gi|296477798|gb|DAA19913.1| solute carrier family 7, member 9 [Bos taurus]	sp|P82251|BAT1_HUMAN	193	8e-50	B(0,+)-type amino acid transporter 1 OS=Homo sapiens GN=SLC7A9 PE=1 SV=1	--	--	--	--	--	K13868	2e-53	207	bta:508174	solute carrier family 7 (L-type amino acid transporter), member 9	GO:0015804//neutral amino acid transport;GO:0006811//ion transport;GO:0015811//L-cystine transport;GO:0006520//cellular amino acid metabolic process;GO:0003333//amino acid transmembrane transport;GO:0050900//leukocyte migration;GO:0006461//protein complex assembly;GO:0007596//blood coagulation	GO:0042605//peptide antigen binding;GO:0015184//L-cystine transmembrane transporter activity;GO:0015175//neutral amino acid transmembrane transporter activity	GO:0005887//integral to plasma membrane	ko04974//Protein digestion and absorption
Unigene63539_All	254	0	18	0	4.4372	12.1154	Up	6.6892e-06	2.7103e-05	gi|75948251|gb|BC105202.1|	416	1e-113	Bos taurus hyaluronan binding protein 2, mRNA (cDNA clone MGC:128149 IMAGE:7989205), complete cds	--	--	--	--	--	--	--	--	--	--	--	--	--	--	--	--	--	--	-	-	-	--
Unigene63881_All	254	0	18	0	4.4372	12.1154	Up	6.6892e-06	2.7101e-05	gi|300797855|ref|NM_001192368.1|	496	1e-137	Bos taurus desmoplakin (DSP), mRNA	gi|300797856|ref|NP_001179297.1|	52.8	5e-06	desmoplakin [Bos taurus] >gi|296473943|gb|DAA16058.1| desmoplakin [Bos taurus]	sp|P15924|DESP_HUMAN	163	9e-41	Desmoplakin OS=Homo sapiens GN=DSP PE=1 SV=3	--	--	--	--	--	K10381	1e-41	167	bta:514360	desmoplakin	GO:0016337//cell-cell adhesion;GO:0030216//keratinocyte differentiation;GO:0043588//skin development;GO:0018149//peptide cross-linking;GO:0034332//adherens junction organization	GO:0030674//protein binding, bridging;GO:0005198//structural molecule activity	GO:0016323//basolateral plasma membrane;GO:0001533//cornified envelope;GO:0030057//desmosome;GO:0005739//mitochondrion	ko05412//Arrhythmogenic right ventricular cardiomyopathy (ARVC)
Unigene64392_All	204	0	14	0	4.297	12.0691	Up	9.5092e-05	0.00030031	gi|50097095|gb|AY679518.1|	404	1e-110	Ovis aries uterine serpin precursor, mRNA, partial cds	gi|50097096|gb|AAT70419.1|	131.7	9e-30	uterine serpin precursor [Ovis aries]	sp|P21814|UTMP_SHEEP	131	3e-31	Uterine milk protein OS=Ovis aries PE=1 SV=2	--	--	--	--	--	--	--	--	--	--	GO:0010951//negative regulation of endopeptidase activity;GO:0007565//female pregnancy;GO:0030162//regulation of proteolysis	GO:0004867//serine-type endopeptidase inhibitor activity	GO:0005615//extracellular space	--
Unigene59107_All	292	0	20	0	4.2886	12.0663	Up	1.7741e-06	8.0161e-06	gi|402693014|ref|NM_001076124.2|	444	1e-122	Bos taurus glucose-6-phosphatase, catalytic subunit (G6PC), mRNA	--	--	--	--	--	--	--	--	--	--	--	--	--	--	--	--	--	--	-	-	-	--
Unigene62298_All	368	0	25	0	4.2536	12.0545	Up	6.4273e-08	3.6163e-07	gi|31342912|ref|NM_174069.2|	690	0	Bos taurus gap junction protein, beta 1, 32kDa (GJB1), mRNA >gi|2326388|emb|X95311.1| B.taurus mRNA for gap junction protein	gi|27806609|ref|NP_776494.1|	255	7e-67	gap junction beta-1 protein [Bos taurus] >gi|3023583|sp|O18968.1|CXB1_BOVIN RecName: Full=Gap junction beta-1 protein; AltName: Full=Connexin-32; Short=Cx32 >gi|2326389|emb|CAA64623.1| gap junction protein [Bos taurus] >gi|296470799|gb|DAA12914.1| gap junction beta-1 protein [Bos taurus]	sp|O18968|CXB1_BOVIN	254	2e-68	Gap junction beta-1 protein OS=Bos taurus GN=GJB1 PE=2 SV=1	--	--	--	--	--	K07620	8e-68	254	bta:281194	gap junction protein, beta 1	GO:0015868//purine ribonucleotide transport;GO:0007267//cell-cell signaling;GO:0051259//protein oligomerization;GO:0016044//cellular membrane organization;GO:0007399//nervous system development;GO:0016264//gap junction assembly	GO:0005243//gap junction channel activity;GO:0042803//protein homodimerization activity	GO:0016021//integral to membrane;GO:0005922//connexon complex;GO:0005789//endoplasmic reticulum membrane	--
Unigene61643_All	417	0	28	0	4.2042	12.0376	Up	8.7791e-09	5.5218e-08	gi|148231791|ref|NM_205781.2|	620	1e-174	Bos taurus claudin 2 (CLDN2), mRNA >gi|146186473|gb|BC140513.1| Bos taurus claudin 2, mRNA (cDNA clone MGC:138981 IMAGE:8093913), complete cds	--	--	--	--	--	--	--	--	--	--	--	--	--	--	--	--	--	--	-	-	-	--
Unigene63547_All	209	0	14	0	4.1942	12.0342	Up	9.5092e-05	0.00030041	gi|11127975|gb|AF314200.1|	414	1e-113	Ovis aries beta 3 adrenergic receptor (B3AR) gene, B3AR-A allele, complete cds	--	--	--	--	--	--	--	--	--	--	--	--	--	--	--	--	--	--	-	-	-	--
Unigene62361_All	257	0	17	0	4.1417	12.016	Up	1.2989e-05	4.9737e-05	gi|157279323|gb|BC149173.1|	226	3e-56	Bos taurus troponin T type 2 (cardiac), mRNA (cDNA clone MGC:154947 IMAGE:8083528), complete cds	gi|145522999|ref|XP_001447338.1|	57.4	2e-07	hypothetical protein [Paramecium tetraurelia strain d4-2] >gi|124414849|emb|CAK79941.1| unnamed protein product [Paramecium tetraurelia]	sp|P50751|TNNT2_SHEEP	56.6	1e-08	Troponin T, cardiac muscle OS=Ovis aries GN=TNNT2 PE=2 SV=2	--	--	--	--	--	K12045	6e-08	56.2	ssc:100622450	troponin T, cardiac muscle	-	-	-	ko05410//Hypertrophic cardiomyopathy (HCM);ko05414//Dilated cardiomyopathy;ko04260//Cardiac muscle contraction
Unigene59714_All	242	0	16	0	4.1397	12.0153	Up	2.5221e-05	9.1056e-05	gi|168693674|gb|AC217150.6|	174	1e-40	Bos taurus Y Chr BAC CH240-422C9 (Children's Hospital Oakland Research Institute Bovine BAC Library (male)) complete sequence	gi|183396383|gb|ACC62065.1|	40.4	3e-12	hypothetical protein [Rhinolophus ferrumequinum]	sp|P11369|POL2_MOUSE	59.3	2e-09	Retrovirus-related Pol polyprotein LINE-1 OS=Mus musculus GN=Pol PE=1 SV=2	--	--	--	--	--	--	--	--	--	--	-	-	-	--
Unigene63598_All	242	0	16	0	4.1397	12.0153	Up	2.5221e-05	9.1019e-05	gi|329664984|ref|NM_001192154.1|	341	8e-91	Bos taurus solute carrier family 9 (sodium/hydrogen exchanger), member 3 (SLC9A3), mRNA	--	--	--	--	--	--	--	--	--	--	--	--	--	--	--	--	--	--	-	-	-	--
Unigene60086_All	288	0	19	0	4.1307	12.0122	Up	3.4449e-06	1.4757e-05	gi|70671396|emb|AJ871176.1|	176	3e-41	Bos taurus ABCG2 gene, PKD2 gene and SPP1 gene, clone RPCI42_5K14	gi|197944870|gb|ACH79982.1|	58.2	1e-07	hypothetical protein [Bos taurus]	--	--	--	--	--	--	--	--	--	--	--	--	--	--	-	-	-	--
Unigene63550_All	213	0	14	0	4.1154	12.0068	Up	9.5092e-05	0.0003004	gi|300193070|ref|NM_001190953.1|	389	1e-105	Bos taurus BEN domain containing 5 (BEND5), mRNA	gi|300193071|ref|NP_001177882.1|	139.8	3e-32	BEN domain-containing protein 5 [Bos taurus]	sp|Q8C6D4|BEND5_MOUSE	132	2e-31	BEN domain-containing protein 5 OS=Mus musculus GN=Bend5 PE=2 SV=1	--	--	--	--	--	--	--	--	--	--	-	-	GO:0005794//Golgi apparatus	--
Unigene63965_All	214	0	14	0	4.0962	12.0001	Up	9.5092e-05	0.00030037	gi|300795757|ref|NM_001191498.1|	385	1e-104	Bos taurus EPH receptor B2 (EPHB2), mRNA	--	--	--	--	--	--	--	--	--	--	--	--	--	--	--	--	--	--	-	-	-	--
Unigene63184_All	216	0	14	0	4.0583	11.9867	Up	9.5092e-05	0.00030044	gi|31342912|ref|NM_174069.2|	365	5e-98	Bos taurus gap junction protein, beta 1, 32kDa (GJB1), mRNA >gi|2326388|emb|X95311.1| B.taurus mRNA for gap junction protein	--	--	--	--	--	--	--	--	--	--	--	--	--	--	--	--	--	--	-	-	-	--
Unigene61712_All	342	0	22	0	4.0277	11.9757	Up	4.7055e-07	2.3346e-06	gi|329664017|ref|NM_001206178.1|	620	1e-175	Bos taurus solute carrier family 12 (sodium/chloride transporters), member 3 (SLC12A3), mRNA	gi|296478077|gb|DAA20192.1|	233.4	2e-60	solute carrier family 12 (sodium/chloride transporters), member 3 isoform 2 [Bos taurus]	sp|P55017|S12A3_HUMAN	228	2e-60	Solute carrier family 12 member 3 OS=Homo sapiens GN=SLC12A3 PE=1 SV=3	SPBC18H10.16	49.3	2e-06	COG0531	Amino acid transporters	K14426	3e-61	233	bta:404171	solute carrier family 12 (sodium/chloride transporter), member 3	GO:0006811//ion transport;GO:0055085//transmembrane transport	GO:0015377//cation:chloride symporter activity	GO:0016021//integral to membrane	--
Unigene63392_All	235	0	15	0	3.9966	11.9646	Up	4.8972e-05	0.00016579	gi|329664017|ref|NM_001206178.1|	383	1e-103	Bos taurus solute carrier family 12 (sodium/chloride transporters), member 3 (SLC12A3), mRNA	gi|296478077|gb|DAA20192.1|	157.1	2e-37	solute carrier family 12 (sodium/chloride transporters), member 3 isoform 2 [Bos taurus]	sp|P55017|S12A3_HUMAN	127	4e-30	Solute carrier family 12 member 3 OS=Homo sapiens GN=SLC12A3 PE=1 SV=3	--	--	--	--	--	K14426	2e-38	157	bta:404171	solute carrier family 12 (sodium/chloride transporter), member 3	GO:0006811//ion transport;GO:0055085//transmembrane transport	GO:0015377//cation:chloride symporter activity	GO:0016021//integral to membrane	--
CL4854.Contig1_All	441	0	28	0	3.9754	11.9569	Up	8.7791e-09	5.5248e-08	gi|402692729|ref|NM_174257.3|	783	0	Bos taurus S100 calcium binding protein G (S100G), mRNA	gi|27806285|ref|NP_776682.1|	156.4	3e-37	protein S100-G [Bos taurus] >gi|115386|sp|P02633.3|S100G_BOVIN RecName: Full=Protein S100-G; AltName: Full=Calbindin-D9k; AltName: Full=S100 calcium-binding protein G; AltName: Full=Vitamin D-dependent calcium-binding protein, intestinal; Short=CABP >gi|162775|gb|AAA30420.1| calcium-binding protein [Bos taurus] >gi|109659301|gb|AAI18481.1| S100 calcium binding protein G [Bos taurus] >gi|296470462…	sp|P02633|S100G_BOVIN	156	2e-38	Protein S100-G OS=Bos taurus GN=S100G PE=1 SV=3	--	--	--	--	--	K14734	5e-38	156	bta:281658	S100 calcium binding protein G	-	GO:0005499//vitamin D binding;GO:0005509//calcium ion binding	GO:0016324//apical plasma membrane;GO:0016323//basolateral plasma membrane	ko04978//Mineral absorption
Unigene64244_All	205	0	13	0	3.9706	11.9551	Up	0.00018464	0.00054311	gi|57526243|ref|NM_001009724.1|	406	1e-110	Ovis aries complement component (3d/Epstein Barr virus) receptor 2 (CR2), mRNA >gi|2707840|gb|AF038131.1|AF038131 Ovis aries complement receptor type 2 (CR2) mRNA, complete cds	--	--	--	--	--	--	--	--	--	--	--	--	--	--	--	--	--	--	-	-	-	--
Unigene64999_All	205	0	13	0	3.9706	11.9551	Up	0.00018464	0.00054295	gi|57164212|ref|NM_001009450.1|	406	1e-110	Ovis aries solute carrier family 34 (sodium phosphate), member 1 (SLC34A1), mRNA >gi|4138279|emb|AJ001385.1| Ovis aries renal Na+/phosphate cotransporter cDNA	--	--	--	--	--	--	--	--	--	--	--	--	--	--	--	--	--	--	-	-	-	--
Unigene62964_All	253	0	16	0	3.9597	11.9512	Up	2.5221e-05	9.1044e-05	gi|14475562|emb|AJ313189.1|	462	1e-127	Ovis aries partial mRNA for polymeric immunoglobulin receptor (pIgR gene)	gi|14475563|emb|CAC41993.1|	158.3	9e-38	polymeric immunoglobulin receptor [Ovis aries]	sp|P81265|PIGR_BOVIN	139	1e-33	Polymeric immunoglobulin receptor OS=Bos taurus GN=PIGR PE=2 SV=1	--	--	--	--	--	K13073	7e-33	139	bta:281401	polymeric immunoglobulin receptor	-	GO:0005154//epidermal growth factor receptor binding	GO:0005887//integral to plasma membrane;GO:0055038//recycling endosome membrane;GO:0005576//extracellular region;GO:0030133//transport vesicle	ko04672//Intestinal immune network for IgA production
Unigene64027_All	317	0	20	0	3.9504	11.9478	Up	1.7741e-06	8.0112e-06	gi|78369275|ref|NM_001035288.1|	613	1e-172	Bos taurus calbindin 2 (CALB2), mRNA >gi|73586922|gb|BC103038.1| Bos taurus calbindin 2, mRNA (cDNA clone MGC:128318 IMAGE:7984354), complete cds	gi|345801099|ref|XP_853213.2|	70.9	1e-11	PREDICTED: calretinin [Canis lupus familiaris]	sp|Q3ZBY3|CALB2_BOVIN	218	3e-57	Calretinin OS=Bos taurus GN=CALB2 PE=2 SV=1	--	--	--	--	--	K14455	2e-54	210	tgu:100220801	aspartate aminotransferase, mitochondrial [EC:2.6.1.1]	-	GO:0005509//calcium ion binding	GO:0005921//gap junction;GO:0005737//cytoplasm	ko00350//Tyrosine metabolism;ko00360//Phenylalanine metabolism;ko00270//Cysteine and methionine metabolism;ko04961//Endocrine and other factor-regulated calcium reabsorption;ko00400//Phenylalanine, tyrosine and tryptophan biosynthesis;ko04975//Fat digestion and absorption;ko00250//Alanine, aspartate and glutamate metabolism;ko01100//Metabolic pathways;ko00330//Arginine and proline metabolism
Unigene63485_All	238	0	15	0	3.9462	11.9462	Up	4.8972e-05	0.00016578	gi|315221125|ref|NM_001199791.1|	464	1e-128	Ovis aries Rh family, C glycoprotein (RHCG), mRNA >gi|311697794|gb|HM756645.1| Ovis aries ammonia transporter RhCG mRNA, complete cds	gi|315221126|ref|NP_001186720.1|	168.3	8e-41	ammonium transporter Rh type C [Ovis aries] >gi|311697795|gb|ADQ00200.1| ammonia transporter RhCG [Ovis aries]	sp|Q2T9S6|RHCG_BOVIN	165	2e-41	Ammonium transporter Rh type C OS=Bos taurus GN=RHCG PE=2 SV=2	--	--	--	--	--	K06580	6e-41	165	bta:281456	ammonium transporter Rh	GO:0072488//ammonium transmembrane transport;GO:0006885//regulation of pH;GO:0006873//cellular ion homeostasis;GO:0070634//transepithelial ammonium transport	GO:0051739//ammonia transmembrane transporter activity;GO:0008519//ammonium transmembrane transporter activity;GO:0030506//ankyrin binding	GO:0005887//integral to plasma membrane;GO:0016323//basolateral plasma membrane;GO:0016324//apical plasma membrane;GO:0031410//cytoplasmic vesicle	--
Unigene63739_All	254	0	16	0	3.9441	11.9455	Up	2.5221e-05	9.1015e-05	gi|169118867|gb|AC216831.3|	61.9	1e-06	Bos taurus Y Chr BAC CH240-444M18 (Children's Hospital Oakland Research Institute Bovine BAC Library (male)) complete sequence	--	--	--	--	--	--	--	--	--	--	--	--	--	--	--	--	--	--	-	-	-	--
Unigene63283_All	336	0	21	0	3.9133	11.9342	Up	9.1368e-07	4.3265e-06	gi|329664017|ref|NM_001206178.1|	555	1e-155	Bos taurus solute carrier family 12 (sodium/chloride transporters), member 3 (SLC12A3), mRNA	gi|329664018|ref|NP_001193107.1|	217.2	1e-55	solute carrier family 12 member 3 [Bos taurus] >gi|296478076|gb|DAA20191.1| solute carrier family 12 (sodium/chloride transporters), member 3 isoform 1 [Bos taurus]	sp|P55017|S12A3_HUMAN	190	5e-49	Solute carrier family 12 member 3 OS=Homo sapiens GN=SLC12A3 PE=1 SV=3	--	--	--	--	--	K14426	2e-56	217	bta:404171	solute carrier family 12 (sodium/chloride transporter), member 3	-	-	-	--
Unigene64664_All	225	0	14	0	3.8959	11.9277	Up	9.5092e-05	0.00030027	gi|89886137|ref|NM_001014878.2|	400	1e-109	Bos taurus pipecolic acid oxidase (PIPOX), mRNA >gi|88954373|gb|BC114006.1| Bos taurus pipecolic acid oxidase, mRNA (cDNA clone MGC:137271 IMAGE:8013079), complete cds	--	--	--	--	--	--	--	--	--	--	--	--	--	--	--	--	--	--	-	-	-	--
Unigene64092_All	276	0	17	0	3.8566	11.9131	Up	1.2989e-05	4.9706e-05	gi|300797812|ref|NM_001192366.1|	460	1e-126	Bos taurus inositol polyphosphate-5-phosphatase J (INPP5J), mRNA	gi|300797813|ref|NP_001179295.1|	173.3	2e-42	phosphatidylinositol 4,5-bisphosphate 5-phosphatase A [Bos taurus] >gi|296478388|gb|DAA20503.1| inositol polyphosphate-5-phosphatase J [Bos taurus]	sp|Q9JMC1|PI5PA_RAT	166	8e-42	Phosphatidylinositol 4,5-bisphosphate 5-phosphatase A OS=Rattus norvegicus GN=Inpp5j PE=1 SV=1	--	--	--	--	--	K01106	3e-43	173	bta:514307	inositol-1,4,5-trisphosphate 5-phosphatase [EC:3.1.3.56]	GO:0031115//negative regulation of microtubule polymerization;GO:0016311//dephosphorylation;GO:0010977//negative regulation of neuron projection development;GO:0033137//negative regulation of peptidyl-serine phosphorylation;GO:0046854//phosphatidylinositol phosphorylation	GO:0052659//inositol-1,3,4,5-tetrakisphosphate 5-phosphatase activity;GO:0004445//inositol-polyphosphate 5-phosphatase activity;GO:0052658//inositol-1,4,5-trisphosphate 5-phosphatase activity;GO:0034485//phosphatidylinositol-3,4,5-trisphosphate 5-phosphatase activity;GO:0017124//SH3 domain binding	GO:0043198//dendritic shaft;GO:0030426//growth cone;GO:0005737//cytoplasm;GO:0001726//ruffle;GO:0019898//extrinsic to membrane;GO:0005886//plasma membrane	ko04070//Phosphatidylinositol signaling system;ko04910//Insulin signaling pathway;ko00562//Inositol phosphate metabolism;ko01100//Metabolic pathways
Unigene64229_All	228	0	14	0	3.8447	11.9087	Up	9.5092e-05	0.00030034	gi|139948245|ref|NM_001083667.1|	359	3e-96	Bos taurus uncharacterized LOC511175 (MGC157237), mRNA	gi|139948246|ref|NP_001077136.1|	124	1e-27	uncharacterized protein LOC511175 [Bos taurus] >gi|134024803|gb|AAI34779.1| MGC157237 protein [Bos taurus]	--	--	--	--	--	--	--	--	--	--	--	--	--	--	-	-	-	--
CL2187.Contig2_All	378	0	23	0	3.8098	11.8955	Up	2.4233e-07	1.2567e-06	gi|331999962|ref|NM_001206690.1|	607	1e-170	Bos taurus FIP1 like 1 (S. cerevisiae) (FIP1L1), mRNA	gi|383421911|gb|AFH34169.1|	196.4	3e-49	pre-mRNA 3&apos;-end-processing factor FIP1 isoform 1 [Macaca mulatta]	sp|Q5RAA7|FIP1_PONAB	196	1e-50	Pre-mRNA 3'-end-processing factor FIP1 OS=Pongo abelii GN=FIP1L1 PE=2 SV=1	--	--	--	--	--	K14405	3e-50	196	ecb:100060154	pre-mRNA 3'-end-processing factor FIP1	GO:0006397//mRNA processing	GO:0003723//RNA binding	GO:0005730//nucleolus	ko03015//mRNA surveillance pathway
Unigene63843_All	248	0	15	0	3.7871	11.8869	Up	4.8972e-05	0.00016578	gi|284437790|gb|GU327780.1|	468	1e-129	Ovis aries breed Welsh Mountain paraoxonase 3 (PON3) mRNA, partial cds	gi|115496165|ref|NP_001068947.1|	169.5	4e-41	serum paraoxonase/lactonase 3 precursor [Bos taurus] >gi|94574072|gb|AAI16036.1| Paraoxonase 3 [Bos taurus] >gi|296488674|gb|DAA30787.1| serum paraoxonase/lactonase 3 [Bos taurus]	sp|Q9BGN0|PON3_RABIT	154	6e-38	Serum paraoxonase/lactonase 3 OS=Oryctolagus cuniculus GN=PON3 PE=1 SV=1	--	--	--	--	--	K01045	5e-42	169	bta:510953	arylesterase / paraoxonase [EC:3.1.1.2 3.1.8.1]	GO:0046395//carboxylic acid catabolic process;GO:0009605//response to external stimulus;GO:0019439//aromatic compound catabolic process	GO:0046872//metal ion binding;GO:0004063//aryldialkylphosphatase activity;GO:0004064//arylesterase activity;GO:0042803//protein homodimerization activity	GO:0005615//extracellular space	ko01100//Metabolic pathways
Unigene64918_All	265	0	16	0	3.7804	11.8843	Up	2.5221e-05	9.099e-05	gi|115496343|ref|NM_001075360.1|	379	1e-102	Bos taurus synuclein, beta (SNCB), mRNA >gi|109658364|gb|BC118378.1| Bos taurus synuclein, beta, mRNA (cDNA clone MGC:140612 IMAGE:8272427), complete cds	gi|344265744|ref|XP_003404942.1|	84.3	1e-15	PREDICTED: hypothetical protein LOC100660826 [Loxodonta africana]	--	--	--	--	--	--	--	--	--	--	--	--	--	--	-	-	-	--
Unigene64904_All	235	0	14	0	3.7301	11.865	Up	9.5092e-05	0.00030021	gi|156120850|ref|NM_001102102.1|	422	1e-115	Bos taurus serine peptidase inhibitor, Kazal type 5 (SPINK5), mRNA >gi|151555988|gb|BC149814.1| Bos taurus serine peptidase inhibitor, Kazal type 5, mRNA (cDNA clone MGC:159895 IMAGE:8493120), complete cds	gi|296485168|gb|DAA27283.1|	67.8	1e-10	serine peptidase inhibitor, Kazal type 5 [Bos taurus]	sp|Q9NQ38|ISK5_HUMAN	152	2e-37	Serine protease inhibitor Kazal-type 5 OS=Homo sapiens GN=SPINK5 PE=1 SV=2	--	--	--	--	--	--	--	--	--	--	GO:0016525//negative regulation of angiogenesis;GO:0042640//anagen;GO:0030198//extracellular matrix organization;GO:0030155//regulation of cell adhesion;GO:0050777//negative regulation of immune response;GO:0045861//negative regulation of proteolysis;GO:0045580//regulation of T cell differentiation;GO:0030855//epithelial cell differentiation;GO:0035315//hair cell differentiation	GO:0004867//serine-type endopeptidase inhibitor activity	GO:0005789//endoplasmic reticulum membrane;GO:0005576//extracellular region;GO:0005829//cytosol;GO:0048471//perinuclear region of cytoplasm;GO:0097209//epidermal lamellar body;GO:0005938//cell cortex	--
Unigene64267_All	237	0	14	0	3.6987	11.8528	Up	9.5092e-05	0.00030033	gi|57526266|ref|NM_001009761.1|	470	1e-129	Ovis aries BMP and activin membrane-bound inhibitor homolog (Xenopus laevis) (BAMBI), mRNA >gi|24850299|gb|AY147883.1| Ovis aries BMP and activin membrane-bound inhibitor BAMBI mRNA, complete cds	gi|57526267|ref|NP_001009761.1|	153.3	2e-36	BMP and activin membrane-bound inhibitor homolog precursor [Ovis aries] >gi|50400541|sp|Q8HYZ0.1|BAMBI_SHEEP RecName: Full=BMP and activin membrane-bound inhibitor homolog; Flags: Precursor >gi|24850300|gb|AAN63055.1| BMP and activin membrane-bound inhibitor BAMBI [Ovis aries]	sp|Q8HYZ0|BAMBI_SHEEP	153	1e-37	BMP and activin membrane-bound inhibitor homolog OS=Ovis aries GN=BAMBI PE=2 SV=1	--	--	--	--	--	K10162	7e-37	152	bta:530147	BMP and activin membrane-bound inhibitor	GO:0032092//positive regulation of protein binding;GO:0090263//positive regulation of canonical Wnt receptor signaling pathway;GO:0008360//regulation of cell shape;GO:0030512//negative regulation of transforming growth factor beta receptor signaling pathway;GO:0008284//positive regulation of cell proliferation;GO:0035413//positive regulation of catenin import into nucleus;GO:0045893//positive reg…	GO:0005109//frizzled binding;GO:0005114//type II transforming growth factor beta receptor binding	GO:0016021//integral to membrane;GO:0005737//cytoplasm;GO:0005886//plasma membrane	--
CL4602.Contig2_All	393	0	23	0	3.6644	11.8394	Up	2.4233e-07	1.2567e-06	gi|329664559|ref|NM_001206246.1|	650	0	Bos taurus solute carrier family 22 (organic anion transporter), member 8 (SLC22A8), mRNA	gi|329664560|ref|NP_001193175.1|	183.7	2e-45	solute carrier family 22 member 8 [Bos taurus] >gi|296471688|gb|DAA13803.1| solute carrier family 22 (organic anion transporter), member 8 [Bos taurus]	sp|Q70BM6|S22A8_PIG	169	2e-42	Solute carrier family 22 member 8 OS=Sus scrofa GN=SLC22A8 PE=2 SV=1	DR0032	49.7	1e-06	COG0508	Pyruvate/2-oxoglutarate dehydrogenase complex, dihydrolipoamide acyltransferase (E2) component, and related enzymes	K08205	2e-46	183	bta:404128	MFS transporter, OCT family, solute carrier family 22 (organic anion transporter), member 8	GO:0031427//response to methotrexate;GO:0009636//response to toxin;GO:0034220//ion transmembrane transport;GO:0034635//glutathione transport	GO:0005452//inorganic anion exchanger activity;GO:0015651//quaternary ammonium group transmembrane transporter activity;GO:0008514//organic anion transmembrane transporter activity;GO:0005080//protein kinase C binding	GO:0016323//basolateral plasma membrane;GO:0016021//integral to membrane	ko04976//Bile secretion
Unigene65237_All	257	0	15	0	3.6545	11.8355	Up	4.8972e-05	0.0001657	gi|155372118|ref|NM_001101199.1|	478	1e-132	Bos taurus aquaporin 2 (collecting duct) (AQP2), mRNA >gi|154425780|gb|BC151512.1| Bos taurus aquaporin 2 (collecting duct), mRNA (cDNA clone MGC:179439 IMAGE:8657081), complete cds	gi|155372119|ref|NP_001094669.1|	97.1	2e-19	aquaporin-2 [Bos taurus] >gi|160332339|sp|P79099.2|AQP2_BOVIN RecName: Full=Aquaporin-2; Short=AQP-2; AltName: Full=ADH water channel; AltName: Full=Aquaporin-CD; Short=AQP-CD; AltName: Full=Collecting duct water channel protein; AltName: Full=WCH-CD; AltName: Full=Water channel protein for renal collecting duct >gi|154425781|gb|AAI51513.1| AQP2 protein [Bos taurus] >gi|296487812|gb|DAA29925.1| a…	sp|P79099|AQP2_BOVIN	97.1	8e-21	Aquaporin-2 OS=Bos taurus GN=AQP2 PE=2 SV=2	--	--	--	--	--	K09865	3e-20	97.1	bta:539870	aquaporin-2	GO:0032496//response to lipopolysaccharide;GO:0007588//excretion;GO:0072205//metanephric collecting duct development;GO:0003097//renal water transport;GO:0006884//cell volume homeostasis;GO:0042631//cellular response to water deprivation;GO:0033762//response to glucagon stimulus;GO:0009651//response to salt stress;GO:0051592//response to calcium ion;GO:0007568//aging;GO:0006915//apoptotic process…	GO:0030165//PDZ domain binding;GO:0015168//glycerol transmembrane transporter activity;GO:0015250//water channel activity;GO:0003779//actin binding	GO:0030658//transport vesicle membrane;GO:0070382//exocytic vesicle;GO:0055037//recycling endosome;GO:0005802//trans-Golgi network;GO:0016323//basolateral plasma membrane;GO:0005764//lysosome;GO:0016021//integral to membrane;GO:0005794//Golgi apparatus;GO:0043234//protein complex;GO:0005769//early endosome;GO:0030136//clathrin-coated vesicle;GO:0005791//rough endoplasmic reticulum;GO:0016324//api…	ko04962//Vasopressin-regulated water reabsorption
Unigene65116_All	311	0	18	0	3.6239	11.8233	Up	6.6892e-06	2.7094e-05	gi|300794552|ref|NM_001192206.1|	400	1e-108	Bos taurus solute carrier family 4, sodium bicarbonate cotransporter, member 9 (SLC4A9), mRNA	gi|296485253|gb|DAA27368.1|	135.6	6e-31	solute carrier family 4, sodium bicarbonate cotransporter, member 9 [Bos taurus]	sp|Q9GKY1|B3A4_RABIT	122	2e-28	Anion exchange protein 4 OS=Oryctolagus cuniculus GN=SLC4A9 PE=1 SV=2	--	--	--	--	--	K13860	7e-32	135	bta:509031	solute carrier family 4 (sodium bicarbonate cotransporter), member 9	-	-	-	--
Unigene65702_All	226	0	13	0	3.6016	11.8144	Up	0.00018464	0.00054278	gi|148231791|ref|NM_205781.2|	416	1e-113	Bos taurus claudin 2 (CLDN2), mRNA >gi|146186473|gb|BC140513.1| Bos taurus claudin 2, mRNA (cDNA clone MGC:138981 IMAGE:8093913), complete cds	gi|239504584|ref|NP_001155110.1|	147.1	2e-34	claudin-2 [Sus scrofa] >gi|227955731|gb|ACP43537.1| claudin 2 [Sus scrofa]	sp|Q765P1|CLD2_BOVIN	146	9e-36	Claudin-2 OS=Bos taurus GN=CLDN2 PE=2 SV=1	--	--	--	--	--	K06087	2e-35	147	ssc:733684	claudin	GO:0016338//calcium-independent cell-cell adhesion	GO:0005198//structural molecule activity;GO:0042802//identical protein binding	GO:0016021//integral to membrane;GO:0005923//tight junction	ko04530//Tight junction;ko04670//Leukocyte transendothelial migration;ko05160//Hepatitis C;ko04514//Cell adhesion molecules (CAMs);ko05130//Pathogenic Escherichia coli infection
Unigene65055_All	227	0	13	0	3.5858	11.8081	Up	0.00018464	0.00054292	gi|270310993|gb|GU211007.1|	77.8	2e-11	Bos taurus breed Polish Red myocyte enhancer factor 2C (MEF2C) gene, promoter region and complete cds	--	--	--	--	--	--	--	--	--	--	--	--	--	--	--	--	--	--	-	-	-	--
Unigene65363_All	315	0	18	0	3.5779	11.8049	Up	6.6892e-06	2.7093e-05	gi|329664017|ref|NM_001206178.1|	537	1e-150	Bos taurus solute carrier family 12 (sodium/chloride transporters), member 3 (SLC12A3), mRNA	gi|296478077|gb|DAA20192.1|	216.5	2e-55	solute carrier family 12 (sodium/chloride transporters), member 3 isoform 2 [Bos taurus]	sp|P55018|S12A3_RAT	206	7e-54	Solute carrier family 12 member 3 OS=Rattus norvegicus GN=Slc12a3 PE=2 SV=2	--	--	--	--	--	K14426	3e-56	216	bta:404171	solute carrier family 12 (sodium/chloride transporter), member 3	GO:0070294//renal sodium ion absorption;GO:0035725//sodium ion transmembrane transport;GO:0006821//chloride transport	GO:0015081//sodium ion transmembrane transporter activity;GO:0015378//sodium:chloride symporter activity	GO:0016324//apical plasma membrane;GO:0031982//vesicle;GO:0016021//integral to membrane;GO:0005829//cytosol	--
Unigene64243_All	282	0	16	0	3.5525	11.7946	Up	2.5221e-05	9.1003e-05	gi|402746743|ref|NM_001101123.2|	535	1e-149	Bos taurus solute carrier family 16, member 4 (monocarboxylic acid transporter 5) (SLC16A4), mRNA	gi|155371973|ref|NP_001094593.1|	188	1e-46	monocarboxylate transporter 5 [Bos taurus] >gi|154757516|gb|AAI51708.1| SLC16A4 protein [Bos taurus] >gi|296489359|gb|DAA31472.1| solute carrier family 16, member 4 [Bos taurus]	sp|O15374|MOT5_HUMAN	182	1e-46	Monocarboxylate transporter 5 OS=Homo sapiens GN=SLC16A4 PE=2 SV=1	--	--	--	--	--	K08181	1e-47	187	bta:525480	MFS transporter, MCP family, solute carrier family 16 (monocarboxylic acid transporters), member 4	GO:0015718//monocarboxylic acid transport;GO:0055085//transmembrane transport	GO:0008028//monocarboxylic acid transmembrane transporter activity;GO:0015293//symporter activity	GO:0005887//integral to plasma membrane	--
Unigene60005_All	266	0	15	0	3.5308	11.7858	Up	4.8972e-05	0.00016583	gi|91771918|gb|DQ072584.1|	115	9e-23	Bos taurus clone BAC RPCI-42-243A6 pyruvate carboxylase (PC) gene, partial sequence	--	--	--	--	--	--	--	--	--	--	--	--	--	--	--	--	--	--	-	-	-	--
Unigene63857_All	216	0	12	0	3.4785	11.7642	Up	0.00035853	0.00098499	gi|117306650|gb|BC126566.1|	396	1e-107	Bos taurus solute carrier family 25 (mitochondrial oxodicarboxylate carrier), member 21, mRNA (cDNA clone MGC:142393 IMAGE:8191524), complete cds	--	--	--	--	--	--	--	--	--	--	--	--	--	--	--	--	--	--	-	-	-	--
CL3068.Contig2_All	2285	0	122	0	3.343	11.7069	Up	7.1344e-36	1.9763e-34	gi|84000182|ref|NM_001038100.1|	3239	0	Bos taurus peptidase M20 domain containing 1 (PM20D1), mRNA >gi|83405769|gb|BC111351.1| Bos taurus peptidase M20 domain containing 1, mRNA (cDNA clone MGC:133795 IMAGE:8040625), complete cds	gi|296479381|gb|DAA21496.1|	948.3	0	probable carboxypeptidase PM20D1 precursor [Bos taurus]	sp|Q2T9M7|P20D1_BOVIN	945	0	Probable carboxypeptidase PM20D1 OS=Bos taurus GN=PM20D1 PE=2 SV=1	RSp0487	298	3e-80	COG0624	Acetylornithine deacetylase/Succinyl-diaminopimelate desuccinylase and related deacylases	K13049	0	945	bta:513852	carboxypeptidase PM20D1 [EC:3.4.17.-]	GO:0006508//proteolysis	GO:0046872//metal ion binding;GO:0008233//peptidase activity	GO:0005576//extracellular region	--
Unigene65395_All	226	0	12	0	3.3246	11.699	Up	0.00035853	0.00098449	gi|402692368|ref|NM_001101867.2|	268	9e-69	Bos taurus EMI domain containing 1 (EMID1), mRNA	--	--	--	--	--	--	--	--	--	--	--	--	--	--	--	--	--	--	-	-	-	--
Unigene62797_All	283	0	15	0	3.3187	11.6964	Up	4.8972e-05	0.0001658	gi|139949219|ref|NM_001083635.1|	426	1e-116	Bos taurus UDP glycosyltransferase 8 (UGT8), mRNA >gi|134024582|gb|BC134489.1| Bos taurus UDP glycosyltransferase 8, mRNA (cDNA clone MGC:139233 IMAGE:8203902), complete cds	--	--	--	--	--	--	--	--	--	--	--	--	--	--	--	--	--	--	-	-	-	--
CL4552.Contig1_All	1457	0	76	0	3.266	11.6733	Up	1.2889e-22	2.1703e-21	gi|57526786|ref|NM_001009809.1|	2496	0	Ovis aries aldolase B, fructose-bisphosphate (ALDOB), mRNA >gi|443800|emb|Z29372.1| O.aries mRNA for aldolase B	gi|148745535|gb|AAI42386.1|	723.4	0	ALDOB protein [Bos taurus] >gi|296484432|gb|DAA26547.1| fructose-bisphosphate aldolase B [Bos taurus]	sp|P52210|ALDOB_SHEEP	722	0	Fructose-bisphosphate aldolase B OS=Ovis aries GN=ALDOB PE=2 SV=2	mlr3754	312	8e-85	COG3588	Fructose-1,6-bisphosphate aldolase	K01623	0	722	bta:515263	fructose-bisphosphate aldolase, class I [EC:4.1.2.13]	GO:0009750//response to fructose stimulus;GO:0006001//fructose catabolic process;GO:0006094//gluconeogenesis;GO:0032869//cellular response to insulin stimulus;GO:0070072//vacuolar proton-transporting V-type ATPase complex assembly;GO:0030388//fructose 1,6-bisphosphate metabolic process;GO:0051384//response to glucocorticoid stimulus;GO:0010043//response to zinc ion;GO:0006096//glycolysis;GO:00140…	GO:0008092//cytoskeletal protein binding;GO:0051117//ATPase binding;GO:0031210//phosphatidylcholine binding;GO:0042802//identical protein binding;GO:0070061//fructose binding;GO:0004332//fructose-bisphosphate aldolase activity	GO:0005764//lysosome;GO:0005829//cytosol;GO:0034451//centriolar satellite;GO:0030867//rough endoplasmic reticulum membrane;GO:0048471//perinuclear region of cytoplasm;GO:0005886//plasma membrane;GO:0005634//nucleus;GO:0030868//smooth endoplasmic reticulum membrane	ko00030//Pentose phosphate pathway;ko00051//Fructose and mannose metabolism;ko00010//Glycolysis / Gluconeogenesis;ko01100//Metabolic pathways
CL3400.Contig2_All	289	0	15	0	3.2498	11.6661	Up	4.8972e-05	0.00016585	gi|151556837|gb|BC149259.1|	339	4e-90	Bos taurus sulfatase modifying factor 2, mRNA (cDNA clone MGC:148383 IMAGE:8184349), complete cds	gi|62460456|ref|NP_001014881.1|	129.8	3e-29	sulfatase-modifying factor 2 precursor [Bos taurus] >gi|73621962|sp|Q58CP2.1|SUMF2_BOVIN RecName: Full=Sulfatase-modifying factor 2; AltName: Full=C-alpha-formylglycine-generating enzyme 2; Flags: Precursor >gi|61555735|gb|AAX46752.1| sulfatase modifying factor 2 [Bos taurus] >gi|151556838|gb|AAI49260.1| Sulfatase modifying factor 2 [Bos taurus] >gi|296473261|gb|DAA15376.1| sulfatase-modifying fa…	sp|Q58CP2|SUMF2_BOVIN	129	1e-30	Sulfatase-modifying factor 2 OS=Bos taurus GN=SUMF2 PE=2 SV=1	--	--	--	--	--	--	--	--	--	--	GO:0043687//post-translational protein modification	GO:0046872//metal ion binding;GO:0042803//protein homodimerization activity	GO:0005788//endoplasmic reticulum lumen	--
CL1216.Contig1_All	233	0	12	0	3.2247	11.6549	Up	0.00035853	0.00098526	gi|133919988|emb|AM420900.1|	97.6	2e-17	Ovis aries partial T-cell receptor beta locus	--	--	--	--	--	--	--	--	--	--	--	--	--	--	--	--	--	--	-	-	-	--
Unigene58440_All	296	0	15	0	3.173	11.6316	Up	4.8972e-05	0.00016585	gi|402743422|ref|NM_001081717.2|	341	1e-90	Bos taurus EGF containing fibulin-like extracellular matrix protein 1 (EFEMP1), mRNA	--	--	--	--	--	--	--	--	--	--	--	--	--	--	--	--	--	--	-	-	-	--
Unigene65398_All	337	0	17	0	3.1585	11.625	Up	1.2989e-05	4.9694e-05	gi|31343267|ref|NM_173919.2|	567	1e-158	Bos taurus histidine-rich glycoprotein (HRG), mRNA >gi|13358873|dbj|AB055894.1| Bos taurus BTHRG mRNA for histidine-rich glycoprotein, complete cds	gi|296491274|gb|DAA33337.1|	247.3	1e-64	histidine-rich glycoprotein [Bos taurus]	sp|P33433|HRG_BOVIN	237	5e-63	Histidine-rich glycoprotein (Fragments) OS=Bos taurus GN=HRG PE=1 SV=1	--	--	--	--	--	--	--	--	--	--	GO:0043065//positive regulation of apoptotic process;GO:0010468//regulation of gene expression;GO:0032956//regulation of actin cytoskeleton organization;GO:0016525//negative regulation of angiogenesis;GO:0010543//regulation of platelet activation;GO:2000504//positive regulation of blood vessel remodeling;GO:0043254//regulation of protein complex assembly;GO:0002839//positive regulation of immune …	GO:0004869//cysteine-type endopeptidase inhibitor activity;GO:0008201//heparin binding;GO:0004867//serine-type endopeptidase inhibitor activity;GO:0020037//heme binding;GO:0019865//immunoglobulin binding;GO:0043395//heparan sulfate proteoglycan binding;GO:0008270//zinc ion binding;GO:0043498//cell surface binding	GO:0005576//extracellular region	--
CL5021.Contig1_All	469	0	22	0	2.9371	11.5202	Up	4.7055e-07	2.3356e-06	gi|77736458|ref|NM_001034757.1|	575	1e-161	Bos taurus family with sequence similarity 103, member A1 (FAM103A1), mRNA	gi|77736459|ref|NP_001029929.1|	221.9	6e-57	protein FAM103A1 [Bos taurus]	sp|Q5R9Q6|RAM_PONAB	213	1e-55	RNMT-activating mini protein OS=Pongo abelii GN=FAM103A1 PE=3 SV=1	--	--	--	--	--	--	--	--	--	--	GO:0036031//recruitment of mRNA capping enzyme to RNA polymerase II holoenzyme complex;GO:0032259//methylation	GO:0003723//RNA binding;GO:0005515//protein binding	GO:0005845//mRNA cap binding complex;GO:0005634//nucleus	--
Unigene58473_All	262	0	12	0	2.8678	11.4857	Up	0.00035853	0.00098519	gi|14389325|gb|AC087860.2|	139	6e-30	Bos taurus clone RP42-135P2, complete sequence	--	--	--	--	--	--	--	--	--	--	--	--	--	--	--	--	--	--	-	-	-	--
CL3450.Contig1_All	937	0	41	0	2.7397	11.4198	Up	1.5738e-12	1.427e-11	gi|78050046|ref|NM_001035071.1|	1598	0	Bos taurus hydroxyacid oxidase 2 (long chain) (HAO2), mRNA >gi|73587056|gb|BC103070.1| Bos taurus hydroxyacid oxidase 2 (long chain), mRNA (cDNA clone MGC:128394 IMAGE:7989840), complete cds	gi|78050047|ref|NP_001030243.1|	556.6	5e-157	hydroxyacid oxidase 2 [Bos taurus] >gi|122140840|sp|Q3ZBW2.1|HAOX2_BOVIN RecName: Full=Hydroxyacid oxidase 2; Short=HAOX2; AltName: Full=(S)-2-hydroxy-acid oxidase, peroxisomal >gi|73587057|gb|AAI03071.1| Hydroxyacid oxidase 2 (long chain) [Bos taurus] >gi|296489459|gb|DAA31572.1| hydroxyacid oxidase 2 [Bos taurus]	sp|Q3ZBW2|HAOX2_BOVIN	556	2e-158	Hydroxyacid oxidase 2 OS=Bos taurus GN=HAO2 PE=2 SV=1	all0170	228	9e-60	COG1304	L-lactate dehydrogenase (FMN-dependent) and related alpha-hydroxy acid dehydrogenases	K11517	8e-158	556	bta:509481	(S)-2-hydroxy-acid oxidase [EC:1.1.3.15]	GO:0018924//mandelate metabolic process;GO:0051260//protein homooligomerization;GO:0019395//fatty acid oxidation	GO:0052854//medium-chain-(S)-2-hydroxy-acid oxidase activity;GO:0052852//very-long-chain-(S)-2-hydroxy-acid oxidase activity;GO:0052853//long-chain-(S)-2-hydroxy-long-chain-acid oxidase activity;GO:0010181//FMN binding;GO:0005102//receptor binding	GO:0005777//peroxisome;GO:0005739//mitochondrion	ko00630//Glyoxylate and dicarboxylate metabolism;ko04146//Peroxisome;ko01100//Metabolic pathways
CL3501.Contig1_All	570	0	24	0	2.6363	11.3643	Up	1.248e-07	6.7388e-07	gi|116004232|ref|NM_001077008.1|	985	0	Bos taurus SERTA domain containing 3 (SERTAD3), mRNA >gi|73586877|gb|BC103472.1| Bos taurus SERTA domain containing 3, mRNA (cDNA clone MGC:128864 IMAGE:8119776), complete cds	--	--	--	--	--	--	--	--	--	--	--	--	--	--	--	--	--	--	-	-	-	--
Unigene64907_All	310	0	13	0	2.6257	11.3585	Up	0.00018464	0.00054299	gi|114051148|ref|NM_001046209.1|	412	1e-112	Bos taurus RAB26, member RAS oncogene family (RAB26), mRNA >gi|88954230|gb|BC114066.1| Bos taurus RAB26, member RAS oncogene family, mRNA (cDNA clone MGC:137742 IMAGE:8165990), complete cds	--	--	--	--	--	--	--	--	--	--	--	--	--	--	--	--	--	--	-	-	-	--
CL73.Contig2_All	529	0	22	0	2.6039	11.3465	Up	4.7055e-07	2.3355e-06	gi|402744514|ref|NM_001075490.2|	706	0	Bos taurus chromosome 7 open reading frame, human C19orf60 (C7H19orf60), mRNA	gi|296486176|gb|DAA28289.1|	243	4e-63	hypothetical protein LOC511085 [Bos taurus]	sp|Q17Q97|CS060_BOVIN	241	8e-64	Uncharacterized protein C19orf60 homolog OS=Bos taurus PE=2 SV=1	--	--	--	--	--	K08883	7e-06	50.4	mdo:100033175	tripartite motif-containing protein 33 [EC:6.3.2.19]	-	-	-	--
Unigene58568_All	338	0	13	0	2.4082	11.2337	Up	0.00018464	0.00054321	gi|59800228|gb|AY780549.1|	333	3e-88	Bos taurus 2'-5' oligoadenylate synthetase 1y (oas1y) gene, partial sequence; oas1y-oas2 intergenic spacer, complete sequence; and 2'-5' oligoadenylate synthetase 2 (oas2) gene, partial cds	--	--	--	--	--	--	--	--	--	--	--	--	--	--	--	--	--	--	-	-	-	--
CL2567.Contig1_All	1129	0	37	0	2.052	11.0028	Up	2.2373e-11	1.8343e-10	gi|114051579|ref|NM_001046070.1|	1344	0	Bos taurus lymphocyte antigen 6 complex, locus E (LY6E), mRNA >gi|92096939|gb|BC114823.1| Bos taurus lymphocyte antigen 6 complex, locus E, mRNA (cDNA clone MGC:140297 IMAGE:8185180), complete cds	gi|114051580|ref|NP_001039535.1|	244.6	6e-63	lymphocyte antigen 6E precursor [Bos taurus] >gi|92096940|gb|AAI14824.1| Lymphocyte antigen 6 complex, locus E [Bos taurus] >gi|296480742|gb|DAA22857.1| lymphocyte antigen 6 complex, locus E [Bos taurus]	sp|Q16553|LY6E_HUMAN	177	4e-44	Lymphocyte antigen 6E OS=Homo sapiens GN=LY6E PE=2 SV=1	--	--	--	--	--	K06846	9e-64	244	bta:510977	lymphocyte antigen 6 complex	GO:0055010//ventricular cardiac muscle tissue morphogenesis;GO:0048242//epinephrine secretion;GO:0035265//organ growth;GO:0007166//cell surface receptor signaling pathway;GO:0042415//norepinephrine metabolic process;GO:0001701//in utero embryonic development;GO:0030325//adrenal gland development	-	GO:0031225//anchored to membrane;GO:0005887//integral to plasma membrane	--
CL3039.Contig2_All	558	0	18	0	2.0198	10.98	Up	6.6892e-06	2.7122e-05	gi|402746770|ref|NM_001034303.2|	842	0	Bos taurus transmembrane protein 188 (CNEP1R1), mRNA	gi|119575084|gb|EAW54697.1|	174.5	2e-42	mortality factor 4 like 2, isoform CRA_a [Homo sapiens]	sp|Q5M8F7|NEPR1_XENTR	154	1e-37	Nuclear envelope phosphatase-regulatory subunit 1 OS=Xenopus tropicalis GN=cnep1r1 PE=2 SV=1	--	--	--	--	--	--	--	--	--	--	GO:0010867//positive regulation of triglyceride biosynthetic process;GO:0034504//protein localization to nucleus;GO:0035307//positive regulation of protein dephosphorylation	GO:0005515//protein binding	GO:0031965//nuclear membrane;GO:0016021//integral to membrane;GO:0071595//Nem1-Spo7 phosphatase complex;GO:0005737//cytoplasm	--
CL1174.Contig1_All	1157	0	33	0	1.7859	10.8024	Up	3.1804e-10	2.3407e-09	gi|155371860|ref|NM_001101065.1|	1289	0	Bos taurus myo-inositol oxygenase (MIOX), mRNA >gi|154425970|gb|BC151511.1| Bos taurus myo-inositol oxygenase, mRNA (cDNA clone MGC:179440 IMAGE:8657121), complete cds	gi|155371861|ref|NP_001094535.1|	573.2	8e-162	inositol oxygenase [Bos taurus] >gi|182662407|sp|A7MBE4.1|MIOX_BOVIN RecName: Full=Inositol oxygenase; AltName: Full=Myo-inositol oxygenase; Short=MI oxygenase >gi|154425971|gb|AAI51512.1| MIOX protein [Bos taurus]	sp|A7MBE4|MIOX_BOVIN	573	3e-163	Inositol oxygenase OS=Bos taurus GN=MIOX PE=2 SV=1	--	--	--	--	--	K00469	1e-162	573	bta:508591	inositol oxygenase [EC:1.13.99.1]	GO:0009992//cellular water homeostasis;GO:0055114//oxidation-reduction process;GO:0016044//cellular membrane organization;GO:0019310//inositol catabolic process;GO:0048016//inositol phosphate-mediated signaling	GO:0008199//ferric iron binding;GO:0016651//oxidoreductase activity, acting on NADH or NADPH;GO:0050113//inositol oxygenase activity;GO:0050661//NADP binding;GO:0004033//aldo-keto reductase (NADP) activity	GO:0016234//inclusion body;GO:0005737//cytoplasm	ko00562//Inositol phosphate metabolism;ko00053//Ascorbate and aldarate metabolism
CL835.Contig2_All	795	0	18	0	1.4177	10.4693	Up	6.6892e-06	2.7119e-05	gi|402745413|ref|NM_001034472.2|	1122	0	Bos taurus dipeptidase 1 (renal) (DPEP1), mRNA	gi|1170901|sp|P43477.1|DPEP1_SHEEP	410.6	3e-113	RecName: Full=Dipeptidase 1; AltName: Full=Microsomal dipeptidase; Flags: Precursor >gi|436191|gb|AAA21725.1| microsomal dipeptidase [Ovis ammon] >gi|1090532|prf||2019262A dipeptidase	sp|P43477|DPEP1_SHEEP	410	2e-114	Dipeptidase 1 OS=Ovis aries GN=DPEP1 PE=1 SV=1	SPAC3A11.10c	112	5e-25	COG2355	Zn-dependent dipeptidase, microsomal dipeptidase homolog	K01273	9e-114	409	bta:514685	membrane dipeptidase [EC:3.4.13.19]	GO:0071277//cellular response to calcium ion;GO:0006507//GPI anchor release;GO:0030336//negative regulation of cell migration;GO:0071732//cellular response to nitric oxide;GO:0016999//antibiotic metabolic process;GO:0032869//cellular response to insulin stimulus;GO:0043066//negative regulation of apoptotic process;GO:0043154//negative regulation of cysteine-type endopeptidase activity involved in…	GO:0005515//protein binding;GO:0008270//zinc ion binding;GO:0008239//dipeptidyl-peptidase activity;GO:0043027//cysteine-type endopeptidase inhibitor activity involved in apoptotic process;GO:0070573//metallodipeptidase activity;GO:0072341//modified amino acid binding;GO:0034235//GPI anchor binding	GO:0005615//extracellular space;GO:0031528//microvillus membrane;GO:0005789//endoplasmic reticulum membrane;GO:0031225//anchored to membrane;GO:0016324//apical plasma membrane	--
CL3450.Contig2_All	846	0	17	0	1.2582	10.2971	Up	1.2989e-05	4.976e-05	gi|78050046|ref|NM_001035071.1|	1247	0	Bos taurus hydroxyacid oxidase 2 (long chain) (HAO2), mRNA >gi|73587056|gb|BC103070.1| Bos taurus hydroxyacid oxidase 2 (long chain), mRNA (cDNA clone MGC:128394 IMAGE:7989840), complete cds	gi|78050047|ref|NP_001030243.1|	467.6	2e-130	hydroxyacid oxidase 2 [Bos taurus] >gi|122140840|sp|Q3ZBW2.1|HAOX2_BOVIN RecName: Full=Hydroxyacid oxidase 2; Short=HAOX2; AltName: Full=(S)-2-hydroxy-acid oxidase, peroxisomal >gi|73587057|gb|AAI03071.1| Hydroxyacid oxidase 2 (long chain) [Bos taurus] >gi|296489459|gb|DAA31572.1| hydroxyacid oxidase 2 [Bos taurus]	sp|Q3ZBW2|HAOX2_BOVIN	467	1e-131	Hydroxyacid oxidase 2 OS=Bos taurus GN=HAO2 PE=2 SV=1	all0170	206	5e-53	COG1304	L-lactate dehydrogenase (FMN-dependent) and related alpha-hydroxy acid dehydrogenases	K11517	4e-131	467	bta:509481	(S)-2-hydroxy-acid oxidase [EC:1.1.3.15]	GO:0018924//mandelate metabolic process;GO:0051260//protein homooligomerization;GO:0019395//fatty acid oxidation	GO:0052854//medium-chain-(S)-2-hydroxy-acid oxidase activity;GO:0052852//very-long-chain-(S)-2-hydroxy-acid oxidase activity;GO:0052853//long-chain-(S)-2-hydroxy-long-chain-acid oxidase activity;GO:0010181//FMN binding;GO:0005102//receptor binding	GO:0005777//peroxisome;GO:0005739//mitochondrion	ko00630//Glyoxylate and dicarboxylate metabolism;ko04146//Peroxisome;ko01100//Metabolic pathways
Unigene59005_All	2147	1	908	0.031	26.4801	9.7384	Up	9.5362e-260	2.5326e-257	gi|62752047|ref|NM_001015550.1|	3786	0	Bos taurus cadherin 16, KSP-cadherin (CDH16), mRNA >gi|59858270|gb|BT020953.1| Bos taurus cadherin 16, KSP-cadherin (CDH16), mRNA, complete cds	gi|62752048|ref|NP_001015550.1|	76.6	5e-12	cadherin-16 precursor [Bos taurus] >gi|59858271|gb|AAX08970.1| cadherin 16 precursor [Bos taurus] >gi|296477927|gb|DAA20042.1| cadherin 16, KSP-cadherin [Bos taurus]	sp|O75309|CAD16_HUMAN	1118	0	Cadherin-16 OS=Homo sapiens GN=CDH16 PE=1 SV=1	--	--	--	--	--	K06810	0	1322	bta:508777	cadherin 16, KSP-cadherin	GO:0007156//homophilic cell adhesion	GO:0005509//calcium ion binding	GO:0016021//integral to membrane;GO:0005886//plasma membrane	--
CL1250.Contig2_All	1064	0	13	0	0.765	9.5793	Up	0.00018464	0.00054331	gi|156120970|ref|NM_001102162.1|	916	0	Bos taurus transmembrane protein 63A (TMEM63A), mRNA >gi|154425918|gb|BC151398.1| Bos taurus transmembrane protein 63A, mRNA (cDNA clone MGC:166315 IMAGE:8629442), complete cds	gi|156120971|ref|NP_001095632.1|	105.1	5e-21	transmembrane protein 63A [Bos taurus] >gi|154425919|gb|AAI51399.1| TMEM63A protein [Bos taurus] >gi|296479272|gb|DAA21387.1| transmembrane protein 63A [Bos taurus]	sp|Q5R826|TM63A_PONAB	80.5	6e-15	Transmembrane protein 63A OS=Pongo abelii GN=TMEM63A PE=2 SV=1	--	--	--	--	--	--	--	--	--	--	-	GO:0000166//nucleotide binding	GO:0005765//lysosomal membrane	--
CL225.Contig19_All	3465	0	33	0	0.5963	9.2199	Up	3.1804e-10	2.3405e-09	gi|402745474|ref|NM_001077837.2|	1396	0	Bos taurus 6-phosphofructo-2-kinase/fructose-2,6-biphosphatase 3 (PFKFB3), mRNA	gi|221111577|ref|XP_002161655.1|	65.1	2e-08	PREDICTED: hypothetical protein, partial [Hydra magnipapillata]	sp|P46804|SPD2_NEPCL	54.3	2e-06	Spidroin-2 (Fragment) OS=Nephila clavipes PE=2 SV=1	--	--	--	--	--	K06236	8e-07	57.4	xtr:780175	collagen, type I/II/III/V/XI, alpha	-	-	-	ko04510//Focal adhesion;ko05146//Amoebiasis;ko04512//ECM-receptor interaction;ko04974//Protein digestion and absorption
Unigene59901_All	1992	2	712	0.0668	22.3798	8.3881	Up	3.977e-201	8.1434e-199	gi|118150925|ref|NM_001077908.1|	3231	0	Bos taurus cytochrome P450, family 4, subfamily A, polypeptide 11 (CYP4A11), mRNA >gi|109939851|gb|BC118405.1| Bos taurus cytochrome P450, family 4, subfamily A, polypeptide 11, mRNA (cDNA clone MGC:140509 IMAGE:8199939), complete cds	gi|296488875|gb|DAA30988.1|	996.5	0	cytochrome P450, family 4, subfamily A, polypeptide 11 [Bos taurus]	sp|Q02928|CP4AB_HUMAN	828	0	Cytochrome P450 4A11 OS=Homo sapiens GN=CYP4A11 PE=1 SV=1	BH0579	156	1e-37	COG2124	Cytochrome P450	K07425	0	994	bta:511890	cytochrome P450, family 4, subfamily A [EC:1.14.15.3]	GO:0032305//positive regulation of icosanoid secretion;GO:0019373//epoxygenase P450 pathway;GO:0055078//sodium ion homeostasis;GO:0036101//leukotriene B4 catabolic process;GO:0003091//renal water homeostasis;GO:0003095//pressure natriuresis;GO:0006805//xenobiotic metabolic process;GO:0055114//oxidation-reduction process	GO:0020037//heme binding;GO:0009055//electron carrier activity;GO:0052869//arachidonic acid omega-hydroxylase activity;GO:0050051//leukotriene-B4 20-monooxygenase activity;GO:0008392//arachidonic acid epoxygenase activity;GO:0005506//iron ion binding;GO:0033780//taurochenodeoxycholate 6alpha-hydroxylase activity;GO:0018685//alkane 1-monooxygenase activity	GO:0016021//integral to membrane;GO:0005789//endoplasmic reticulum membrane;GO:0016324//apical plasma membrane	ko04270//Vascular smooth muscle contraction;ko03320//PPAR signaling pathway;ko00590//Arachidonic acid metabolism;ko00830//Retinol metabolism;ko00071//Fatty acid metabolism;ko01100//Metabolic pathways
Unigene59021_All	742	1	340	0.0896	28.6907	8.3229	Up	1.7722e-96	1.5318e-94	gi|115495898|ref|NM_001076195.1|	1368	0	Bos taurus calbindin 1, 28kDa (CALB1), mRNA >gi|94534759|gb|BC116125.1| Bos taurus calbindin 1, 28kDa, mRNA (cDNA clone MGC:138959 IMAGE:8093290), complete cds	gi|115495899|ref|NP_001069663.1|	95.9	1e-18	calbindin [Bos taurus] >gi|109940060|sp|P04467.3|CALB1_BOVIN RecName: Full=Calbindin; AltName: Full=Calbindin D28; AltName: Full=D-28K; AltName: Full=Vitamin D-dependent calcium-binding protein, avian-type >gi|94534760|gb|AAI16126.1| Calbindin 1, 28kDa [Bos taurus] >gi|296480422|gb|DAA22537.1| calbindin [Bos taurus]	sp|P05937|CALB1_HUMAN	348	7e-96	Calbindin OS=Homo sapiens GN=CALB1 PE=1 SV=2	--	--	--	--	--	K14757	2e-95	348	bta:539930	calbindin D28	GO:0007611//learning or memory;GO:0071310//cellular response to organic substance;GO:0010842//retina layer formation;GO:0007626//locomotory behavior;GO:0042359//vitamin D metabolic process;GO:0048167//regulation of synaptic plasticity;GO:0072221//metanephric distal convoluted tubule development;GO:0072286//metanephric connecting tubule development;GO:0035502//metanephric ureteric bud development;…	GO:0005509//calcium ion binding;GO:0005499//vitamin D binding;GO:0005515//protein binding	GO:0005829//cytosol;GO:0030424//axon;GO:0030425//dendrite;GO:0043025//neuronal cell body;GO:0005634//nucleus	ko04961//Endocrine and other factor-regulated calcium reabsorption
CL1930.Contig2_All	3047	0	14	0	0.2877	8.1684	Up	9.5092e-05	0.00030053	gi|328927093|ref|NM_001046184.2|	3776	0	Bos taurus influenza virus NS1A binding protein (IVNS1ABP), mRNA	gi|328927094|ref|NP_001039649.2|	165.6	1e-38	influenza virus NS1A-binding protein [Bos taurus]	sp|Q920Q8|NS1BP_MOUSE	711	0	Influenza virus NS1A-binding protein homolog OS=Mus musculus GN=Ivns1abp PE=1 SV=2	--	--	--	--	--	K15046	0	725	bta:514940	influenza virus NS1A-binding protein	-	-	GO:0005856//cytoskeleton;GO:0005634//nucleus;GO:0005737//cytoplasm	ko05164//Influenza A
Unigene60105_All	413	1	286	0.161	43.3592	8.0731	Up	5.4516e-81	3.7657e-79	gi|75948303|gb|BC105225.1|	440	1e-120	Bos taurus 4-hydroxyphenylpyruvate dioxygenase, mRNA (cDNA clone MGC:128788 IMAGE:7989260), complete cds	gi|62751490|ref|NP_001015611.1|	90.9	1e-17	4-hydroxyphenylpyruvate dioxygenase [Bos taurus] >gi|75057880|sp|Q5EA20.3|HPPD_BOVIN RecName: Full=4-hydroxyphenylpyruvate dioxygenase; AltName: Full=4-hydroxyphenylpyruvic acid oxidase; Short=4HPPD; Short=HPD; Short=HPPDase >gi|59857863|gb|AAX08766.1| 4-hydroxyphenylpyruvate dioxygenase [Bos taurus] >gi|75948304|gb|AAI05226.1| 4-hydroxyphenylpyruvate dioxygenase [Bos taurus] >gi|296478505|gb|DAA…	sp|Q5EA20|HPPD_BOVIN	90.9	7e-19	4-hydroxyphenylpyruvate dioxygenase OS=Bos taurus GN=HPD PE=2 SV=3	--	--	--	--	--	K00457	2e-18	90.9	bta:516058	4-hydroxyphenylpyruvate dioxygenase [EC:1.13.11.27]	GO:0006572//tyrosine catabolic process;GO:0034641//cellular nitrogen compound metabolic process;GO:0006559//L-phenylalanine catabolic process;GO:0055114//oxidation-reduction process	GO:0046872//metal ion binding;GO:0008127//quercetin 2,3-dioxygenase activity;GO:0003868//4-hydroxyphenylpyruvate dioxygenase activity	GO:0000139//Golgi membrane;GO:0005789//endoplasmic reticulum membrane;GO:0005829//cytosol	ko00350//Tyrosine metabolism;ko00360//Phenylalanine metabolism;ko00130//Ubiquinone and other terpenoid-quinone biosynthesis;ko01100//Metabolic pathways
CL3982.Contig1_All	1022	2	545	0.1301	33.3896	8.0036	Up	3.1395e-153	4.5113e-151	gi|115496751|ref|NM_001076366.1|	1407	0	Bos taurus BCL2/adenovirus E1B 19kDa interacting protein 3 (BNIP3), nuclear gene encoding mitochondrial protein, mRNA >gi|81673770|gb|BC110012.1| Bos taurus BCL2/adenovirus E1B 19kDa interacting protein 3, mRNA (cDNA clone MGC:134178 IMAGE:8043216), complete cds	gi|115496752|ref|NP_001069834.1|	380.6	6e-104	BCL2/adenovirus E1B 19 kDa protein-interacting protein 3 [Bos taurus] >gi|119367817|sp|Q32KN2.1|BNIP3_BOVIN RecName: Full=BCL2/adenovirus E1B 19 kDa protein-interacting protein 3 >gi|81673771|gb|AAI10013.1| BCL2/adenovirus E1B 19kDa interacting protein 3 [Bos taurus]	sp|Q32KN2|BNIP3_BOVIN	380	3e-105	BCL2/adenovirus E1B 19 kDa protein-interacting protein 3 OS=Bos taurus GN=BNIP3 PE=2 SV=1	--	--	--	--	--	K15464	9e-105	380	bta:615342	BCL2/adenovirus E1B 19 kDa protein-interacting protein 3	GO:0010637//negative regulation of mitochondrial fusion;GO:0035694//mitochondrial protein catabolic process;GO:0090200//positive regulation of release of cytochrome c from mitochondria;GO:0090141//positive regulation of mitochondrial fission;GO:0071279//cellular response to cobalt ion;GO:0045837//negative regulation of membrane potential;GO:0070301//cellular response to hydrogen peroxide;GO:00508…	GO:0051020//GTPase binding;GO:0046982//protein heterodimerization activity;GO:0042803//protein homodimerization activity	GO:0005654//nucleoplasm;GO:0030425//dendrite;GO:0005635//nuclear envelope;GO:0031307//integral to mitochondrial outer membrane	ko05134//Legionellosis
CL206.Contig1_All	293	1	221	0.2269	47.227	7.7014	Up	2.2825e-62	1.1545e-60	gi|402692334|ref|NM_001040477.4|	297	1e-77	Bos taurus annexin A5 (ANXA5), mRNA	--	--	--	--	--	--	--	--	--	--	--	--	--	--	--	--	--	--	-	-	-	--
Unigene59528_All	789	2	436	0.1685	34.5999	7.6819	Up	5.217e-122	5.8881e-120	gi|148232147|ref|NM_001093787.1|	1425	0	Ovis aries kallikrein 1 (KLK1), mRNA >gi|145321065|gb|EF521403.1| Ovis aries kallikrein 1 (KLK1) mRNA, complete cds	gi|148232148|ref|NP_001087256.1|	525.4	1e-147	kallikrein-1 precursor [Ovis aries] >gi|145321066|gb|ABP63558.1| kallikrein 1 [Ovis aries]	sp|P06870|KLK1_HUMAN	411	7e-115	Kallikrein-1 OS=Homo sapiens GN=KLK1 PE=1 SV=2	mlr3307	90.5	3e-18	COG5640	Secreted trypsin-like serine protease	K01325	1e-143	508	bta:493738	tissue kallikrein [EC:3.4.21.35]	GO:0006508//proteolysis	GO:0004252//serine-type endopeptidase activity	GO:0005634//nucleus	ko04961//Endocrine and other factor-regulated calcium reabsorption
Unigene60285_All	1514	1	216	0.0439	8.9329	7.6688	Up	6.1599e-61	3.0188e-59	gi|315221125|ref|NM_001199791.1|	1945	0	Ovis aries Rh family, C glycoprotein (RHCG), mRNA >gi|311697794|gb|HM756645.1| Ovis aries ammonia transporter RhCG mRNA, complete cds	gi|315221126|ref|NP_001186720.1|	672.5	0	ammonium transporter Rh type C [Ovis aries] >gi|311697795|gb|ADQ00200.1| ammonia transporter RhCG [Ovis aries]	sp|Q2T9S6|RHCG_BOVIN	654	0	Ammonium transporter Rh type C OS=Bos taurus GN=RHCG PE=2 SV=2	AF1746	68.9	2e-11	COG0004	Ammonia permease	K06580	0	654	bta:281456	ammonium transporter Rh	GO:0072488//ammonium transmembrane transport;GO:0006885//regulation of pH;GO:0006873//cellular ion homeostasis;GO:0070634//transepithelial ammonium transport	GO:0051739//ammonia transmembrane transporter activity;GO:0008519//ammonium transmembrane transporter activity;GO:0030506//ankyrin binding	GO:0005887//integral to plasma membrane;GO:0016323//basolateral plasma membrane;GO:0016324//apical plasma membrane;GO:0031410//cytoplasmic vesicle	--
Unigene59982_All	436	2	365	0.305	52.417	7.4251	Up	1.0619e-101	9.6992e-100	gi|57526786|ref|NM_001009809.1|	535	1e-149	Ovis aries aldolase B, fructose-bisphosphate (ALDOB), mRNA >gi|443800|emb|Z29372.1| O.aries mRNA for aldolase B	--	--	--	--	--	--	--	--	--	--	--	--	--	--	--	--	--	--	-	-	-	--
Unigene59128_All	728	1	161	0.0913	13.8471	7.2448	Up	3.2704e-45	1.1665e-43	gi|436190|gb|L27113.1|SHPMIDI	1243	0	Ovis ammon aries microsomal dipeptidase mRNA, complete cds	gi|1170901|sp|P43477.1|DPEP1_SHEEP	413.7	3e-114	RecName: Full=Dipeptidase 1; AltName: Full=Microsomal dipeptidase; Flags: Precursor >gi|436191|gb|AAA21725.1| microsomal dipeptidase [Ovis ammon] >gi|1090532|prf||2019262A dipeptidase	sp|P43477|DPEP1_SHEEP	413	2e-115	Dipeptidase 1 OS=Ovis aries GN=DPEP1 PE=1 SV=1	SPCC965.12	156	4e-38	COG2355	Zn-dependent dipeptidase, microsomal dipeptidase homolog	K01273	3e-112	404	bta:514685	membrane dipeptidase [EC:3.4.13.19]	GO:0071277//cellular response to calcium ion;GO:0006507//GPI anchor release;GO:0030336//negative regulation of cell migration;GO:0071732//cellular response to nitric oxide;GO:0016999//antibiotic metabolic process;GO:0032869//cellular response to insulin stimulus;GO:0043066//negative regulation of apoptotic process;GO:0043154//negative regulation of cysteine-type endopeptidase activity involved in…	GO:0005515//protein binding;GO:0008270//zinc ion binding;GO:0008239//dipeptidyl-peptidase activity;GO:0043027//cysteine-type endopeptidase inhibitor activity involved in apoptotic process;GO:0070573//metallodipeptidase activity;GO:0072341//modified amino acid binding;GO:0034235//GPI anchor binding	GO:0005615//extracellular space;GO:0031528//microvillus membrane;GO:0005789//endoplasmic reticulum membrane;GO:0031225//anchored to membrane;GO:0016324//apical plasma membrane	--
Unigene60432_All	1109	1	124	0.06	7.0009	6.8664	Up	1.1661e-34	3.1041e-33	gi|402693014|ref|NM_001076124.2|	1961	0	Bos taurus glucose-6-phosphatase, catalytic subunit (G6PC), mRNA	gi|115497704|ref|NP_001069592.1|	667.2	0	glucose-6-phosphatase [Bos taurus] >gi|122135318|sp|Q29RU6.1|G6PC_BOVIN RecName: Full=Glucose-6-phosphatase; Short=G-6-Pase; Short=G6Pase >gi|88954372|gb|AAI14012.1| Glucose-6-phosphatase, catalytic subunit [Bos taurus] >gi|296476360|gb|DAA18475.1| glucose-6-phosphatase [Bos taurus]	sp|Q29RU6|G6PC_BOVIN	667	0	Glucose-6-phosphatase OS=Bos taurus GN=G6PC PE=2 SV=1	--	--	--	--	--	K01084	0	667	bta:538710	glucose-6-phosphatase [EC:3.1.3.9]	GO:0055085//transmembrane transport;GO:0005980//glycogen catabolic process;GO:0015760//glucose-6-phosphate transport;GO:0010468//regulation of gene expression;GO:0006641//triglyceride metabolic process;GO:0042593//glucose homeostasis;GO:0035264//multicellular organism growth;GO:0015758//glucose transport;GO:0046415//urate metabolic process;GO:0006094//gluconeogenesis;GO:0051156//glucose 6-phospha…	GO:0004346//glucose-6-phosphatase activity;GO:0042301//phosphate ion binding;GO:0016773//phosphotransferase activity, alcohol group as acceptor	GO:0030176//integral to endoplasmic reticulum membrane	ko04910//Insulin signaling pathway;ko00500//Starch and sucrose metabolism;ko04973//Carbohydrate digestion and absorption;ko04920//Adipocytokine signaling pathway;ko00010//Glycolysis / Gluconeogenesis;ko00052//Galactose metabolism;ko01100//Metabolic pathways
Unigene60336_All	1021	1	122	0.0651	7.4817	6.8446	Up	4.3274e-34	1.1332e-32	gi|32189337|ref|NM_174143.1|	1122	0	Bos taurus polymeric immunoglobulin receptor (PIGR), mRNA >gi|563340|emb|X81371.1| B.taurus mRNA for bovine polymeric immunoglobulin receptor	--	--	--	--	--	--	--	--	--	--	--	--	--	--	--	--	--	--	-	-	-	--
Unigene59118_All	459	1	121	0.1449	16.5059	6.8318	Up	8.3355e-34	2.1672e-32	gi|402745985|ref|NM_001076490.2|	617	1e-173	Bos taurus WAP four-disulfide core domain 2 (WFDC2), mRNA	gi|115496608|ref|NP_001069958.1|	194.1	1e-48	WAP four-disulfide core domain protein 2 precursor [Bos taurus] >gi|74268005|gb|AAI02202.1| WAP four-disulfide core domain 2 [Bos taurus] >gi|296481205|gb|DAA23320.1| WAP four-disulfide core domain 2 [Bos taurus]	sp|Q8MI69|WFDC2_PIG	177	6e-45	WAP four-disulfide core domain protein 2 OS=Sus scrofa GN=WFDC2 PE=2 SV=1	--	--	--	--	--	--	--	--	--	--	GO:0007283//spermatogenesis;GO:0010951//negative regulation of endopeptidase activity;GO:0006508//proteolysis	GO:0004867//serine-type endopeptidase inhibitor activity	GO:0005615//extracellular space	--
Unigene59927_All	463	5	602	0.718	81.4106	6.8251	Up	6.1191e-164	9.6174e-162	gi|118405217|ref|NM_001079507.1|	567	1e-158	Bos taurus myelin protein zero (MPZ), mRNA >gi|115545485|gb|BC122659.1| Bos taurus myelin protein zero, mRNA (cDNA clone MGC:139996 IMAGE:8285762), complete cds	--	--	--	--	--	--	--	--	--	--	--	--	--	--	--	--	--	--	-	-	-	--
Unigene59556_All	1705	7	831	0.273	30.517	6.8046	Up	1.2078e-225	2.7455e-223	gi|115495898|ref|NM_001076195.1|	2904	0	Bos taurus calbindin 1, 28kDa (CALB1), mRNA >gi|94534759|gb|BC116125.1| Bos taurus calbindin 1, 28kDa, mRNA (cDNA clone MGC:138959 IMAGE:8093290), complete cds	gi|351703783|gb|EHB06702.1|	125.9	5e-27	Calbindin [Heterocephalus glaber]	sp|P04467|CALB1_BOVIN	125	2e-28	Calbindin OS=Bos taurus GN=CALB1 PE=1 SV=3	--	--	--	--	--	K14757	8e-28	125	ssc:100153645	calbindin D28	GO:0007611//learning or memory;GO:0071310//cellular response to organic substance;GO:0010842//retina layer formation;GO:0007626//locomotory behavior;GO:0042359//vitamin D metabolic process;GO:0048167//regulation of synaptic plasticity;GO:0072221//metanephric distal convoluted tubule development;GO:0072286//metanephric connecting tubule development;GO:0035502//metanephric ureteric bud development;…	GO:0005509//calcium ion binding;GO:0005499//vitamin D binding	GO:0005829//cytosol;GO:0030424//axon;GO:0030425//dendrite;GO:0043025//neuronal cell body;GO:0005634//nucleus	ko04961//Endocrine and other factor-regulated calcium reabsorption
Unigene59815_All	1415	4	468	0.1879	20.7088	6.7841	Up	1.5826e-127	1.8538e-125	gi|402745504|ref|NM_001075239.2|	2280	0	Bos taurus peripheral myelin protein 2 (PMP2), mRNA	gi|115497670|ref|NP_001068707.1|	258.8	4e-67	myelin P2 protein [Bos taurus] >gi|124106282|sp|P02690.2|MYP2_BOVIN RecName: Full=Myelin P2 protein >gi|111308576|gb|AAI20138.1| Peripheral myelin protein 2 [Bos taurus] >gi|296480542|gb|DAA22657.1| myelin P2 protein [Bos taurus]	sp|P02690|MYP2_BOVIN	258	2e-68	Myelin P2 protein OS=Bos taurus GN=PMP2 PE=1 SV=2	--	--	--	--	--	K08753	5e-46	186	tgu:100223994	fatty acid-binding protein 4, adipocyte	GO:0006810//transport	GO:0015485//cholesterol binding;GO:0005215//transporter activity;GO:0005504//fatty acid binding	GO:0005737//cytoplasm	ko03320//PPAR signaling pathway
Unigene59727_All	680	2	231	0.1955	21.2701	6.7655	Up	1.7839e-63	9.2078e-62	gi|402693014|ref|NM_001076124.2|	1031	0	Bos taurus glucose-6-phosphatase, catalytic subunit (G6PC), mRNA	--	--	--	--	--	--	--	--	--	--	--	--	--	--	--	--	--	--	-	-	-	--
Unigene60137_All	287	1	115	0.2317	25.0889	6.7586	Up	4.2516e-32	1.0498e-30	gi|78050046|ref|NM_001035071.1|	377	1e-101	Bos taurus hydroxyacid oxidase 2 (long chain) (HAO2), mRNA >gi|73587056|gb|BC103070.1| Bos taurus hydroxyacid oxidase 2 (long chain), mRNA (cDNA clone MGC:128394 IMAGE:7989840), complete cds	--	--	--	--	--	--	--	--	--	--	--	--	--	--	--	--	--	--	-	-	-	--
Unigene60195_All	1318	2	221	0.1009	10.4989	6.7012	Up	1.2458e-60	6.0647e-59	gi|157074163|ref|NM_001103326.1|	1647	0	Bos taurus cadherin-related family member 5 (CDHR5), mRNA >gi|154757425|gb|BC151628.1| Bos taurus mucin-like protocadherin, mRNA (cDNA clone MGC:159375 IMAGE:7952802), complete cds	gi|157074164|ref|NP_001096796.1|	208	8e-52	cadherin-related family member 5 precursor [Bos taurus] >gi|154757426|gb|AAI51629.1| MUPCDH protein [Bos taurus]	sp|Q9HBB8|CDHR5_HUMAN	309	1e-83	Cadherin-related family member 5 OS=Homo sapiens GN=CDHR5 PE=1 SV=3	YDL140c	86.3	1e-16	COG0086	DNA-directed RNA polymerase, beta' subunit/160 kD subunit	K10955	2e-19	97.4	hsa:4583	intestinal mucin-2	-	-	GO:0016020//membrane	ko05110//Vibrio cholerae infection;ko05146//Amoebiasis
CL1550.Contig2_All	495	3	322	0.4029	40.7302	6.6595	Up	1.0811e-87	8.2305e-86	gi|62998696|gb|AY945228.1|AY945226S3	722	0	Bos taurus mitochondrial glycerol phosphate acyltransferase (GPAM) gene, exons 11 through 21 and complete cds; nuclear gene for mitochondrial product	--	--	--	--	--	--	--	--	--	--	--	--	--	--	--	--	--	--	-	-	-	--
Unigene59967_All	456	1	93	0.1458	12.7698	6.4526	Up	7.5724e-26	1.4891e-24	gi|115432193|gb|EF026084.1|	129	1e-26	Bos taurus BTA19 scaffold276848_2797 genomic sequence contig containing highly polymorphic single nucleotide sites	--	--	--	--	--	--	--	--	--	--	--	--	--	--	--	--	--	--	-	-	-	--
Unigene60870_All	901	1	92	0.0738	6.3934	6.4368	Up	1.4551e-25	2.8214e-24	gi|155372182|ref|NM_001101232.1|	1445	0	Bos taurus carboxypeptidase N, polypeptide 2 (CPN2), mRNA >gi|151556891|gb|BC149122.1| Bos taurus carboxypeptidase N, polypeptide 2, mRNA (cDNA clone MGC:151522 IMAGE:8095180), complete cds	gi|155372183|ref|NP_001094702.1|	80.9	8e-14	carboxypeptidase N subunit 2 precursor [Bos taurus] >gi|151556892|gb|AAI49123.1| CPN2 protein [Bos taurus] >gi|296491311|gb|DAA33374.1| carboxypeptidase N, polypeptide 2 [Bos taurus]	sp|P22792|CPN2_HUMAN	441	1e-123	Carboxypeptidase N subunit 2 OS=Homo sapiens GN=CPN2 PE=1 SV=3	SPy1798	116	5e-26	COG4886	Leucine-rich repeat (LRR) protein	K13023	9e-154	543	bta:614562	carboxypeptidase N regulatory subunit	GO:0050821//protein stabilization;GO:0050790//regulation of catalytic activity	GO:0030234//enzyme regulator activity	GO:0005576//extracellular region	--
CL3412.Contig5_All	739	1	81	0.09	6.8629	6.2527	Up	1.9037e-22	3.1835e-21	gi|112362010|gb|BC119965.1|	379	1e-101	Bos taurus fusion (involved in t(12;16) in malignant liposarcoma), mRNA (cDNA clone MGC:139714 IMAGE:8281487), complete cds	--	--	--	--	--	--	--	--	--	--	--	--	--	--	--	--	--	--	-	-	-	--
CL1099.Contig1_All	1563	28	2253	1.1911	90.2543	6.2436	Up	1.6707e-13	1.6402e-12	gi|118405217|ref|NM_001079507.1|	2587	0	Bos taurus myelin protein zero (MPZ), mRNA >gi|115545485|gb|BC122659.1| Bos taurus myelin protein zero, mRNA (cDNA clone MGC:139996 IMAGE:8285762), complete cds	gi|118405218|ref|NP_001072975.1|	498	5e-139	myelin protein P0 precursor [Bos taurus] >gi|239938664|sp|P10522.2|MYP0_BOVIN RecName: Full=Myelin protein P0; AltName: Full=Myelin peripheral protein; Short=MPP; AltName: Full=Myelin protein zero; Flags: Precursor >gi|115545486|gb|AAI22660.1| Myelin protein zero [Bos taurus] >gi|296489880|gb|DAA31993.1| myelin protein P0 precursor [Bos taurus]	sp|P10522|MYP0_BOVIN	498	2e-140	Myelin protein P0 OS=Bos taurus GN=MPZ PE=1 SV=2	--	--	--	--	--	K06770	7e-140	498	bta:539462	myelin protein zero	GO:0045217//cell-cell junction maintenance;GO:0007268//synaptic transmission	GO:0005515//protein binding;GO:0005198//structural molecule activity	GO:0005887//integral to plasma membrane	ko04514//Cell adhesion molecules (CAMs)
CL2928.Contig1_All	1176	1	76	0.0565	4.0464	6.1622	Up	4.9422e-21	7.6732e-20	gi|402745197|ref|NM_001101908.2|	1826	0	Bos taurus transmembrane protein 120B (TMEM120B), mRNA	--	--	--	--	--	--	--	--	--	--	--	--	--	--	--	--	--	--	-	-	-	--
Unigene60689_All	748	1	76	0.0889	6.3618	6.1611	Up	4.9422e-21	7.6717e-20	gi|116004074|ref|NM_001076931.1|	1306	0	Bos taurus protease, serine, 8 (PRSS8), mRNA >gi|115305365|gb|BC123568.1| Bos taurus protease, serine, 8, mRNA (cDNA clone MGC:142619 IMAGE:8264602), complete cds	gi|296473295|gb|DAA15410.1|	280	6e-74	prostasin [Bos taurus]	sp|Q9ESD1|PRSS8_MOUSE	215	7e-56	Prostasin OS=Mus musculus GN=Prss8 PE=2 SV=2	VC1649	63.2	5e-10	COG5640	Secreted trypsin-like serine protease	K08664	1e-74	280	bta:613506	protease, serine, 8 (prostasin) [EC:3.4.21.-]	GO:0006508//proteolysis;GO:0043434//response to peptide hormone stimulus;GO:0001942//hair follicle development;GO:0010765//positive regulation of sodium ion transport;GO:0042493//response to drug;GO:0051385//response to mineralocorticoid stimulus	GO:0017080//sodium channel regulator activity;GO:0004252//serine-type endopeptidase activity	GO:0016021//integral to membrane;GO:0005615//extracellular space;GO:0005886//plasma membrane	--
CL225.Contig2_All	3353	3	227	0.0595	4.2389	6.1547	Up	9.1929e-61	4.4889e-59	gi|94400820|ref|NM_174572.4|	1078	0	Bos taurus 6-phosphofructo-2-kinase/fructose-2,6-biphosphatase 1 (PFKFB1), mRNA >gi|235762|gb|S55569.1| fructose-2,6-bisphosphatase [cattle, liver, mRNA, 1854 nt]	gi|296470681|gb|DAA12796.1|	865.5	0	6-phosphofructo-2-kinase/fructose-2,6-biphosphatase 1 [Bos taurus]	sp|P49872|F261_BOVIN	859	0	6-phosphofructo-2-kinase/fructose-2,6-bisphosphatase 1 OS=Bos taurus GN=PFKFB1 PE=2 SV=1	YJL155c_2	221	5e-57	COG0406	Fructose-2,6-bisphosphatase	K01103	0	859	bta:282304	6-phosphofructo-2-kinase / fructose-2,6-bisphosphatase [EC:2.7.1.105 3.1.3.46]	GO:0031100//organ regeneration;GO:0007243//intracellular protein kinase cascade;GO:0042594//response to starvation;GO:0033762//response to glucagon stimulus;GO:0046835//carbohydrate phosphorylation;GO:0033133//positive regulation of glucokinase activity;GO:0051384//response to glucocorticoid stimulus;GO:0032868//response to insulin stimulus;GO:0006096//glycolysis;GO:0006094//gluconeogenesis;GO:00…	GO:0003873//6-phosphofructo-2-kinase activity;GO:0019900//kinase binding;GO:0004331//fructose-2,6-bisphosphate 2-phosphatase activity;GO:0070095//fructose-6-phosphate binding;GO:0042802//identical protein binding;GO:0005524//ATP binding	GO:0043540//6-phosphofructo-2-kinase/fructose-2,6-biphosphatase 1 complex	ko00051//Fructose and mannose metabolism
Unigene60292_All	415	1	70	0.1602	10.5613	6.0428	Up	2.4479e-19	3.4669e-18	gi|78050046|ref|NM_001035071.1|	688	0	Bos taurus hydroxyacid oxidase 2 (long chain) (HAO2), mRNA >gi|73587056|gb|BC103070.1| Bos taurus hydroxyacid oxidase 2 (long chain), mRNA (cDNA clone MGC:128394 IMAGE:7989840), complete cds	--	--	--	--	--	--	--	--	--	--	--	--	--	--	--	--	--	--	-	-	-	--
Unigene58540_All	1216	4	276	0.2187	14.2115	6.022	Up	4.233e-73	2.5963e-71	gi|402693289|ref|NM_001034260.2|	1875	0	Bos taurus carboxylesterase 2 (CES2), mRNA	gi|77735475|ref|NP_001029432.1|	705.3	0	cocaine esterase precursor [Bos taurus] >gi|74354571|gb|AAI02289.1| Carboxylesterase 2 (intestine, liver) [Bos taurus]	sp|O00748|EST2_HUMAN	555	6e-158	Cocaine esterase OS=Homo sapiens GN=CES2 PE=1 SV=1	DR2626	132	9e-31	COG2272	Carboxylesterase type B	K03927	0	705	bta:505928	carboxylesterase 2 [EC:3.1.1.1 3.1.1.84 3.1.1.56]	GO:0009056//catabolic process;GO:0009636//response to toxin	GO:0047374//methylumbelliferyl-acetate deacetylase activity;GO:0080030//methyl indole-3-acetate esterase activity;GO:0004091//carboxylesterase activity;GO:0050253//retinyl-palmitate esterase activity;GO:0080031//methyl salicylate esterase activity;GO:0080032//methyl jasmonate esterase activity	GO:0005788//endoplasmic reticulum lumen	ko00983//Drug metabolism - other enzymes
CL877.Contig11_All	496	1	68	0.134	8.5841	6.0014	Up	8.9769e-19	1.2376e-17	gi|346986448|ref|NM_001244445.1|	682	0	Bos taurus endothelial cell-specific chemotaxis regulator (ECSCR), transcript variant 1, mRNA	gi|346986449|ref|NP_001231374.1|	248.1	1e-64	endothelial cell-specific chemotaxis regulator isoform 1 precursor [Bos taurus]	sp|Q2KIX5|ECSCR_BOVIN	188	4e-48	Endothelial cell-specific chemotaxis regulator OS=Bos taurus GN=ECSCR PE=2 SV=1	--	--	--	--	--	K10955	7e-07	53.5	xtr:100493286	intestinal mucin-2	GO:0001525//angiogenesis;GO:0030154//cell differentiation;GO:0006935//chemotaxis	-	GO:0016021//integral to membrane;GO:0005886//plasma membrane	ko05110//Vibrio cholerae infection;ko05146//Amoebiasis
Unigene60167_All	1027	3	194	0.1942	11.8276	5.9285	Up	1.8752e-51	7.6249e-50	gi|329664085|ref|NM_001205675.1|	1485	0	Bos taurus sushi domain containing 2 (SUSD2), mRNA	gi|329664086|ref|NP_001192604.1|	324.7	4e-87	sushi domain-containing protein 2 precursor [Bos taurus] >gi|296478328|gb|DAA20443.1| sushi domain containing 2 [Bos taurus]	sp|Q9UGT4|SUSD2_HUMAN	248	2e-65	Sushi domain-containing protein 2 OS=Homo sapiens GN=SUSD2 PE=1 SV=1	--	--	--	--	--	K04011	2e-07	57.4	ecb:100057298	complement component (3b/4b) receptor 1	GO:0006955//immune response	GO:0030247//polysaccharide binding;GO:0005044//scavenger receptor activity	GO:0016021//integral to membrane	ko04662//B cell receptor signaling pathway;ko04640//Hematopoietic cell lineage;ko05144//Malaria;ko05169//Epstein-Barr virus infection;ko05140//Leishmaniasis;ko05152//Tuberculosis;ko04610//Complement and coagulation cascades;ko05150//Staphylococcus aureus infection;ko05134//Legionellosis
Unigene59537_All	364	2	129	0.3653	22.1898	5.9247	Up	1.4169e-34	3.7656e-33	gi|394999626|gb|JQ711177.1|	113	5e-22	Bos taurus growth hormone receptor gene, complete cds	--	--	--	--	--	--	--	--	--	--	--	--	--	--	--	--	--	--	-	-	-	--
CL2463.Contig1_All	823	4	257	0.3231	19.5523	5.9192	Up	9.5608e-68	5.3727e-66	gi|226874897|ref|NM_001159413.1|	1289	0	Bos taurus guanylate kinase 1 (GUK1), transcript variant 3, mRNA	gi|226874896|ref|NP_001152884.1|	356.3	9e-97	guanylate kinase isoform a [Bos taurus] >gi|296486207|gb|DAA28320.1| guanylate kinase isoform a [Bos taurus]	sp|P46195|KGUA_BOVIN	356	4e-98	Guanylate kinase OS=Bos taurus GN=GUK1 PE=1 SV=2	SPBC1198.05	180	3e-45	COG0194	Guanylate kinase	K00942	1e-97	356	bta:281217	guanylate kinase [EC:2.7.4.8]	GO:0046939//nucleotide phosphorylation;GO:0046034//ATP metabolic process;GO:0046711//GDP biosynthetic process;GO:0019673//GDP-mannose metabolic process;GO:0046037//GMP metabolic process;GO:0046060//dATP metabolic process;GO:0034436//glycoprotein transport;GO:0046054//dGMP metabolic process;GO:0006185//dGDP biosynthetic process	GO:0004385//guanylate kinase activity;GO:0005524//ATP binding	GO:0005829//cytosol	ko01100//Metabolic pathways;ko00230//Purine metabolism
Unigene61367_All	622	1	62	0.1069	6.2412	5.8675	Up	4.4053e-17	5.4782e-16	gi|402746456|ref|NM_001080288.2|	1074	0	Bos taurus solute carrier family 13 (sodium-dependent dicarboxylate transporter), member 3 (SLC13A3), mRNA	gi|296481145|gb|DAA23260.1|	415.6	7e-115	solute carrier family 13 member 3 [Bos taurus]	sp|Q8WWT9|S13A3_HUMAN	397	7e-111	Solute carrier family 13 member 3 OS=Homo sapiens GN=SLC13A3 PE=1 SV=1	SA1732	147	1e-35	COG0471	Di- and tricarboxylate transporters	K14445	1e-115	415	bta:526291	solute carrier family 13 (sodium-dependent dicarboxylate transporter), member 2/3/5	-	-	-	--
Unigene59698_All	859	2	115	0.1548	8.3824	5.7589	Up	1.2277e-30	2.8804e-29	gi|77735494|ref|NM_001034270.1|	1378	0	Bos taurus tetraspanin 1 (TSPAN1), mRNA >gi|74354568|gb|BC102280.1| Bos taurus tetraspanin 1, mRNA (cDNA clone MGC:127265 IMAGE:7946782), complete cds	gi|77735495|ref|NP_001029442.1|	287.3	5e-76	tetraspanin-1 [Bos taurus] >gi|110816448|sp|Q3T0S3.1|TSN1_BOVIN RecName: Full=Tetraspanin-1; Short=Tspan-1 >gi|74354569|gb|AAI02281.1| Tetraspanin 1 [Bos taurus] >gi|296488860|gb|DAA30973.1| tetraspanin-1 [Bos taurus]	sp|Q3T0S3|TSN1_BOVIN	287	2e-77	Tetraspanin-1 OS=Bos taurus GN=TSPAN1 PE=2 SV=1	--	--	--	--	--	K06571	8e-11	68.2	mmu:21912	transmembrane 4 superfamily member 2	-	-	GO:0016021//integral to membrane;GO:0005765//lysosomal membrane	ko05202//Transcriptional misregulation in cancer
Unigene60645_All	464	1	55	0.1433	7.4218	5.6947	Up	4.0915e-15	4.4863e-14	gi|157074163|ref|NM_001103326.1|	585	1e-164	Bos taurus cadherin-related family member 5 (CDHR5), mRNA >gi|154757425|gb|BC151628.1| Bos taurus mucin-like protocadherin, mRNA (cDNA clone MGC:159375 IMAGE:7952802), complete cds	gi|296471403|gb|DAA13518.1|	259.6	2e-68	mucin and cadherin-like [Bos taurus]	sp|Q9HBB8|CDHR5_HUMAN	207	1e-53	Cadherin-related family member 5 OS=Homo sapiens GN=CDHR5 PE=1 SV=3	--	--	--	--	--	--	--	--	--	--	GO:0016339//calcium-dependent cell-cell adhesion;GO:0007156//homophilic cell adhesion	GO:0005509//calcium ion binding	GO:0016021//integral to membrane;GO:0005886//plasma membrane;GO:0005905//coated pit	--
Unigene60631_All	427	1	54	0.1557	7.9183	5.6683	Up	7.8079e-15	8.3841e-14	gi|111120281|gb|BT026539.1|	696	0	Bos taurus sushi domain containing 2 (SUSD2), mRNA, incomplete 5' cds	gi|329664086|ref|NP_001192604.1|	273.9	1e-72	sushi domain-containing protein 2 precursor [Bos taurus] >gi|296478328|gb|DAA20443.1| sushi domain containing 2 [Bos taurus]	sp|Q9UGT4|SUSD2_HUMAN	226	1e-59	Sushi domain-containing protein 2 OS=Homo sapiens GN=SUSD2 PE=1 SV=1	--	--	--	--	--	--	--	--	--	--	GO:0006955//immune response	GO:0030247//polysaccharide binding;GO:0005044//scavenger receptor activity	GO:0016021//integral to membrane	--
Unigene58608_All	376	1	53	0.1768	8.8258	5.6415	Up	1.4895e-14	1.5726e-13	gi|361050308|dbj|AP009248.1|	355	8e-95	Bos taurus genomic DNA, chromosome 13, BAC clone: HW-0682E11, complete sequence	gi|66734173|gb|AAY53483.1|	71.6	1e-11	transposase [Bos taurus]	--	--	--	--	--	--	--	--	--	--	--	--	--	--	-	-	-	--
CL2932.Contig1_All	356	3	158	0.5603	27.789	5.6322	Up	2.4358e-41	7.8941e-40	gi|57163968|ref|NM_001009218.1|	521	1e-145	Ovis aries decorin (DCN), mRNA >gi|6006724|gb|AF125041.1|AF125041 Ovis aries decorin mRNA, complete cds	gi|327199782|gb|AEA36044.1|	67.4	2e-10	decorin [Capra hircus]	sp|Q9TTE2|PGS2_SHEEP	174	3e-44	Decorin OS=Ovis aries GN=DCN PE=2 SV=1	--	--	--	--	--	K04660	1e-43	174	bta:280760	decorin	GO:0042060//wound healing;GO:0030207//chondroitin sulfate catabolic process;GO:0005975//carbohydrate metabolic process;GO:0001890//placenta development;GO:0009887//organ morphogenesis;GO:0007519//skeletal muscle tissue development;GO:0007568//aging;GO:0030208//dermatan sulfate biosynthetic process;GO:0001822//kidney development;GO:0019800//peptide cross-linking via chondroitin 4-sulfate glycosami…	GO:0047485//protein N-terminus binding;GO:0050840//extracellular matrix binding;GO:0005518//collagen binding;GO:0005539//glycosaminoglycan binding	GO:0005796//Golgi lumen;GO:0043202//lysosomal lumen;GO:0005615//extracellular space;GO:0005589//collagen type VI	ko04350//TGF-beta signaling pathway
Unigene60734_All	474	1	51	0.1403	6.7369	5.5855	Up	5.4157e-14	5.4964e-13	gi|151555692|gb|BC149032.1|	781	0	Bos taurus polymeric immunoglobulin receptor, mRNA (cDNA clone MGC:151909 IMAGE:7958827), complete cds	gi|296479365|gb|DAA21480.1|	228.4	7e-59	polymeric immunoglobulin receptor precursor [Bos taurus]	sp|P81265|PIGR_BOVIN	228	4e-60	Polymeric immunoglobulin receptor OS=Bos taurus GN=PIGR PE=2 SV=1	--	--	--	--	--	K13073	1e-59	228	bta:281401	polymeric immunoglobulin receptor	-	-	GO:0005576//extracellular region;GO:0005887//integral to plasma membrane;GO:0055038//recycling endosome membrane;GO:0030133//transport vesicle	ko04672//Intestinal immune network for IgA production
CL1283.Contig2_All	228	3	152	0.8748	41.7421	5.5764	Up	1.1659e-39	3.6098e-38	gi|157824800|gb|EU176819.1|	444	1e-122	Ovis aries MHC class II beta domain (DQB2), MHC class II alpha domain (DQA2), MHC class II beta domain (DQB1), MHC class II alpha domain (DQA1), and MHC class II beta domain (DRB1) genes, complete cds	--	--	--	--	--	--	--	--	--	--	--	--	--	--	--	--	--	--	-	-	-	--
Unigene60155_All	305	2	101	0.436	20.7342	5.5715	Up	1.0344e-26	2.1137e-25	gi|402692720|ref|NM_001046602.2|	394	1e-107	Bos taurus MPV17 mitochondrial membrane protein-like (MPV17L), nuclear gene encoding mitochondrial protein, mRNA	--	--	--	--	--	--	--	--	--	--	--	--	--	--	--	--	--	--	-	-	-	--
Unigene60119_All	900	8	400	0.591	27.8281	5.5572	Up	3.0859e-102	2.838e-100	gi|329744591|ref|NM_001206342.1|	1441	0	Bos taurus interleukin 20 receptor, alpha (IL20RA), mRNA >gi|151557038|gb|BC149797.1| Bos taurus interleukin 20 receptor, alpha, mRNA (cDNA clone IMAGE:8472388), partial cds	gi|329744592|ref|NP_001193271.1|	516.9	4e-145	interleukin-20 receptor subunit alpha precursor [Bos taurus]	sp|Q9UHF4|I20RA_HUMAN	376	4e-104	Interleukin-20 receptor subunit alpha OS=Homo sapiens GN=IL20RA PE=1 SV=2	--	--	--	--	--	K05136	7e-146	516	bta:509038	interleukin 20 receptor alpha	-	-	-	ko04630//Jak-STAT signaling pathway;ko04060//Cytokine-cytokine receptor interaction
Unigene61173_All	581	1	49	0.1144	5.2806	5.5285	Up	1.9664e-13	1.9192e-12	gi|75832091|ref|NM_205801.2|	946	0	Bos taurus claudin 3 (CLDN3), mRNA >gi|74354602|gb|BC102398.1| Bos taurus claudin 3, mRNA (cDNA clone MGC:127558 IMAGE:7947983), complete cds	gi|205858|gb|AAA41760.1|	167.5	2e-40	CDS is longest ORF of a cDNA clone which hybridizes to a 1.2 kb transcript present at higher levels in the ventral prostate of 3-day castrate than in normal rats [Rattus norvegicus]	sp|Q765N9|CLD3_BOVIN	163	3e-40	Claudin-3 OS=Bos taurus GN=CLDN3 PE=2 SV=1	--	--	--	--	--	K06087	9e-40	163	bta:404153	claudin	GO:0001666//response to hypoxia;GO:0016338//calcium-independent cell-cell adhesion	GO:0042802//identical protein binding;GO:0004888//transmembrane signaling receptor activity;GO:0005198//structural molecule activity	GO:0005887//integral to plasma membrane;GO:0005923//tight junction	ko04530//Tight junction;ko04670//Leukocyte transendothelial migration;ko05160//Hepatitis C;ko04514//Cell adhesion molecules (CAMs);ko05130//Pathogenic Escherichia coli infection
Unigene60996_All	525	1	48	0.1266	5.7246	5.4988	Up	3.7449e-13	3.5714e-12	gi|402744998|ref|NM_001046058.2|	946	0	Bos taurus phenylalanine hydroxylase (PAH), mRNA	gi|114051455|ref|NP_001039523.1|	372.1	5e-102	phenylalanine-4-hydroxylase [Bos taurus] >gi|122143861|sp|Q2KIH7.1|PH4H_BOVIN RecName: Full=Phenylalanine-4-hydroxylase; Short=PAH; AltName: Full=Phe-4-monooxygenase >gi|86438209|gb|AAI12634.1| Phenylalanine hydroxylase [Bos taurus] >gi|146231900|gb|ABQ13025.1| phenylalanine hydroxylase [Bos taurus] >gi|296487649|gb|DAA29762.1| phenylalanine hydroxylase [Bos taurus]	sp|Q2KIH7|PH4H_BOVIN	372	3e-103	Phenylalanine-4-hydroxylase OS=Bos taurus GN=PAH PE=2 SV=1	PA0872	52.8	3e-07	COG3186	Phenylalanine-4-hydroxylase	K00500	1e-102	372	bta:510583	phenylalanine-4-hydroxylase [EC:1.14.16.1]	GO:0055114//oxidation-reduction process;GO:0018126//protein hydroxylation;GO:0006559//L-phenylalanine catabolic process;GO:0006571//tyrosine biosynthetic process;GO:0046146//tetrahydrobiopterin metabolic process	GO:0016597//amino acid binding;GO:0042803//protein homodimerization activity;GO:0004505//phenylalanine 4-monooxygenase activity;GO:0048037//cofactor binding;GO:0005506//iron ion binding	-	ko00360//Phenylalanine metabolism;ko00400//Phenylalanine, tyrosine and tryptophan biosynthesis;ko01100//Metabolic pathways
CL3494.Contig1_All	730	1	48	0.0911	4.117	5.498	Up	3.7449e-13	3.5722e-12	gi|119936366|gb|BT029861.1|	926	0	Bos taurus acetoacetyl-CoA synthetase (AACS), mRNA, complete cds	--	--	--	--	--	--	--	--	--	--	--	--	--	--	--	--	--	--	-	-	-	--
CL539.Contig2_All	604	1	47	0.1101	4.8722	5.4677	Up	7.1292e-13	6.6331e-12	gi|210147626|gb|AC175128.5|	115	2e-22	Bos taurus Y Chr BAC CH240-459J2 (Children's Hospital Oakland Research Institute Bovine BAC Library (male)) complete sequence	--	--	--	--	--	--	--	--	--	--	--	--	--	--	--	--	--	--	-	-	-	--
CL5163.Contig3_All	387	1	45	0.1718	7.2806	5.4053	Up	2.5806e-12	2.2979e-11	gi|402744148|ref|NM_001075459.2|	646	0	Bos taurus N-acylsphingosine amidohydrolase (acid ceramidase) 1 (ASAH1), mRNA	gi|186972122|ref|NP_001068927.1|	246.9	1e-64	acid ceramidase precursor [Bos taurus] >gi|239977079|sp|Q17QB3.3|ASAH1_BOVIN RecName: Full=Acid ceramidase; Short=AC; Short=ACDase; Short=Acid CDase; AltName: Full=Acylsphingosine deacylase; AltName: Full=N-acylsphingosine amidohydrolase; Flags: Precursor >gi|158455111|gb|AAI18456.3| ASAH1 protein [Bos taurus] >gi|296472417|gb|DAA14532.1| acid ceramidase precursor [Bos taurus]	sp|Q17QB3|ASAH1_BOVIN	246	6e-66	Acid ceramidase OS=Bos taurus GN=ASAH1 PE=2 SV=3	--	--	--	--	--	K12348	2e-65	246	bta:510620	acid ceramidase [EC:3.5.1.23]	GO:0006629//lipid metabolic process	GO:0017040//ceramidase activity	GO:0005764//lysosome	ko00600//Sphingolipid metabolism;ko04142//Lysosome;ko01100//Metabolic pathways
CL1099.Contig2_All	283	14	624	3.2891	138.059	5.3914	Up	1.1637e-156	1.731e-154	gi|118405217|ref|NM_001079507.1|	450	1e-123	Bos taurus myelin protein zero (MPZ), mRNA >gi|115545485|gb|BC122659.1| Bos taurus myelin protein zero, mRNA (cDNA clone MGC:139996 IMAGE:8285762), complete cds	--	--	--	--	--	--	--	--	--	--	--	--	--	--	--	--	--	--	-	-	-	--
Unigene58490_All	511	9	384	1.171	47.0518	5.3284	Up	1.9462e-96	1.6786e-94	gi|300796390|ref|NM_001191285.1|	874	0	Bos taurus collagen, type XV, alpha 1 (COL15A1), mRNA	--	--	--	--	--	--	--	--	--	--	--	--	--	--	--	--	--	--	-	-	-	--
Unigene59858_All	820	2	83	0.1622	6.3377	5.2881	Up	1.0916e-21	1.7545e-20	gi|115497109|ref|NM_001076397.1|	1009	0	Bos taurus endoglin (ENG), mRNA >gi|92097468|gb|BC114687.1| Bos taurus endoglin, mRNA (cDNA clone MGC:137842 IMAGE:8088499), complete cds	gi|403299902|ref|XP_003940711.1|	276.9	6e-73	PREDICTED: endoglin [Saimiri boliviensis boliviensis]	sp|P37176|EGLN_PIG	180	4e-45	Endoglin OS=Sus scrofa GN=ENG PE=2 SV=1	--	--	--	--	--	K06526	2e-71	269	bta:615844	endoglin	GO:0001300//chronological cell aging;GO:0030512//negative regulation of transforming growth factor beta receptor signaling pathway;GO:0030336//negative regulation of cell migration;GO:0048745//smooth muscle tissue development;GO:0030513//positive regulation of BMP signaling pathway;GO:0051001//negative regulation of nitric-oxide synthase activity;GO:0010862//positive regulation of pathway-restric…	GO:0034713//type I transforming growth factor beta receptor binding;GO:0005024//transforming growth factor beta-activated receptor activity;GO:0042803//protein homodimerization activity;GO:0005114//type II transforming growth factor beta receptor binding;GO:0005534//galactose binding;GO:0005539//glycosaminoglycan binding;GO:0050431//transforming growth factor beta binding;GO:0048185//activin bind…	GO:0005615//extracellular space;GO:0005737//cytoplasm;GO:0070022//transforming growth factor beta receptor homodimeric complex;GO:0009897//external side of plasma membrane;GO:0005730//nucleolus	--
Unigene60881_All	404	1	41	0.1646	6.3543	5.2707	Up	3.3632e-11	2.7162e-10	gi|402691622|ref|NM_001075821.2|	650	0	Bos taurus alanine--glyoxylate aminotransferase 2 (AGXT2), nuclear gene encoding mitochondrial protein, mRNA	gi|115495011|ref|NP_001069289.1|	177.6	1e-43	alanine--glyoxylate aminotransferase 2, mitochondrial [Bos taurus] >gi|122144639|sp|Q17QF0.1|AGT2_BOVIN RecName: Full=Alanine--glyoxylate aminotransferase 2, mitochondrial; Short=AGT 2; AltName: Full=(R)-3-amino-2-methylpropionate--pyruvate transaminase; AltName: Full=Beta-ALAAT II; AltName: Full=Beta-alanine-pyruvate aminotransferase; AltName: Full=D-AIBAT; Flags: Precursor >gi|109659373|gb|AAI1…	sp|Q17QF0|AGT2_BOVIN	177	5e-45	Alanine--glyoxylate aminotransferase 2, mitochondrial OS=Bos taurus GN=AGXT2 PE=2 SV=1	BS_yhxA	70.9	6e-13	COG0161	Adenosylmethionine-8-amino-7-oxononanoate aminotransferase	K00827	2e-44	177	bta:521553	alanine-glyoxylate transaminase / (R)-3-amino-2-methylpropionate-pyruvate transaminase [EC:2.6.1.44 2.6.1.40]	GO:0009436//glyoxylate catabolic process;GO:0046135//pyrimidine nucleoside catabolic process;GO:0006206//pyrimidine nucleobase metabolic process;GO:0019265//glycine biosynthetic process, by transamination of glyoxylate;GO:0019481//L-alanine catabolic process, by transamination;GO:0045429//positive regulation of nitric oxide biosynthetic process	GO:0008453//alanine-glyoxylate transaminase activity;GO:0047305//(R)-3-amino-2-methylpropionate-pyruvate transaminase activity;GO:0030170//pyridoxal phosphate binding	GO:0005759//mitochondrial matrix	ko00260//Glycine, serine and threonine metabolism;ko00250//Alanine, aspartate and glutamate metabolism;ko01100//Metabolic pathways
Unigene60317_All	538	2	78	0.2472	9.0777	5.1986	Up	2.6753e-20	3.9979e-19	gi|146231719|gb|BT030495.1|	182	1e-42	Bos taurus bladder cancer associated protein (BLCAP), mRNA, complete cds	gi|297259851|ref|XP_001096376.2|	26.9	2e-14	PREDICTED: peptidyl-prolyl cis-trans isomerase A-like [Macaca mulatta]	--	--	--	--	--	--	--	--	--	--	--	--	--	--	-	-	-	--
Unigene60323_All	426	1	39	0.1561	5.7322	5.1985	Up	1.2105e-10	9.2815e-10	gi|258611293|gb|GQ355938.1|	844	0	Ovis aries kallikrein 1 (KLK1) gene, exons III through V and partial cds	--	--	--	--	--	--	--	--	--	--	--	--	--	--	--	--	--	--	-	-	-	--
Unigene59443_All	394	1	38	0.1687	6.0388	5.1617	Up	2.2946e-10	1.7116e-09	gi|125630656|ref|NM_001081517.1|	278	2e-71	Bos taurus chromosome 3 open reading frame, human C1orf210 (C3H1orf210), mRNA >gi|124829023|gb|BC133470.1| Bos taurus chromosome 1 open reading frame 210 ortholog, mRNA (cDNA clone MGC:148971 IMAGE:8267972), complete cds	--	--	--	--	--	--	--	--	--	--	--	--	--	--	--	--	--	--	-	-	-	--
Unigene60443_All	891	3	113	0.2239	7.9408	5.1484	Up	8.5425e-29	1.8762e-27	gi|155371830|ref|NM_001101050.1|	1447	0	Bos taurus ureidopropionase, beta (UPB1), mRNA >gi|154425786|gb|BC151517.1| Bos taurus ureidopropionase, beta, mRNA (cDNA clone MGC:179451 IMAGE:8658623), complete cds	gi|155371831|ref|NP_001094520.1|	551.6	1e-155	beta-ureidopropionase [Bos taurus] >gi|154425787|gb|AAI51518.1| UPB1 protein [Bos taurus] >gi|296478267|gb|DAA20382.1| beta-ureidopropionase [Bos taurus]	sp|Q9UBR1|BUP1_HUMAN	523	3e-148	Beta-ureidopropionase OS=Homo sapiens GN=UPB1 PE=1 SV=1	PA0293	109	5e-24	COG0388	Predicted amidohydrolase	K01431	2e-156	551	bta:504557	beta-ureidopropionase [EC:3.5.1.6]	GO:0046135//pyrimidine nucleoside catabolic process;GO:0019483//beta-alanine biosynthetic process;GO:0006206//pyrimidine nucleobase metabolic process	GO:0046872//metal ion binding;GO:0003837//beta-ureidopropionase activity	GO:0005829//cytosol	ko00410//beta-Alanine metabolism;ko00770//Pantothenate and CoA biosynthesis;ko00983//Drug metabolism - other enzymes;ko01100//Metabolic pathways;ko00240//Pyrimidine metabolism
CL3003.Contig1_All	469	1	37	0.1418	4.9396	5.1225	Up	4.347e-10	3.1491e-09	gi|402743995|ref|NM_001103270.2|	105	2e-19	Bos taurus tumor necrosis factor, alpha-induced protein 8-like 1 (TNFAIP8L1), mRNA	--	--	--	--	--	--	--	--	--	--	--	--	--	--	--	--	--	--	-	-	-	--
Unigene60183_All	1605	6	217	0.2485	8.4655	5.0903	Up	6.5631e-54	2.8273e-52	gi|402746456|ref|NM_001080288.2|	1255	0	Bos taurus solute carrier family 13 (sodium-dependent dicarboxylate transporter), member 3 (SLC13A3), mRNA	--	--	--	--	--	--	--	--	--	--	--	--	--	--	--	--	--	--	-	-	-	--
Unigene61103_All	410	1	36	0.1622	5.4977	5.083	Up	8.2301e-10	5.81e-09	gi|134085674|ref|NM_001083374.1|	666	0	Bos taurus solute carrier family 22, member 18 (SLC22A18), mRNA >gi|133777808|gb|BC114890.1| Bos taurus solute carrier family 22, member 18, mRNA (cDNA clone MGC:138993 IMAGE:8094173), complete cds	gi|338712274|ref|XP_001492590.3|	225.7	4e-58	PREDICTED: solute carrier family 22 member 18-like [Equus caballus]	sp|Q96BI1|S22AI_HUMAN	212	2e-55	Solute carrier family 22 member 18 OS=Homo sapiens GN=SLC22A18 PE=1 SV=3	--	--	--	--	--	K08214	5e-59	225	ecb:100060198	MFS transporter, OCT family, solute carrier family 22 (organic cation transporter), member 18	GO:0015695//organic cation transport;GO:0006855//drug transmembrane transport;GO:0007588//excretion	GO:0031625//ubiquitin protein ligase binding;GO:0015238//drug transmembrane transporter activity;GO:0015293//symporter activity	GO:0016324//apical plasma membrane;GO:0005635//nuclear envelope;GO:0044444//cytoplasmic part;GO:0016021//integral to membrane	--
Unigene60251_All	1982	9	316	0.3019	9.9827	5.0473	Up	1.3795e-77	9.0544e-76	gi|300796838|ref|NM_001192575.1|	3416	0	Bos taurus cubilin (intrinsic factor-cobalamin receptor) (CUBN), mRNA	gi|300796839|ref|NP_001179504.1|	119.8	5e-25	cubilin precursor [Bos taurus] >gi|296481505|gb|DAA23620.1| cubilin-like [Bos taurus]	sp|Q9TU53|CUBN_CANFA	987	0	Cubilin OS=Canis familiaris GN=CUBN PE=1 SV=1	--	--	--	--	--	K14616	0	1107	bta:523202	cubilin	GO:0042953//lipoprotein transport;GO:0015889//cobalamin transport;GO:0006898//receptor-mediated endocytosis;GO:0008203//cholesterol metabolic process;GO:0020028//hemoglobin import;GO:0042157//lipoprotein metabolic process;GO:0007584//response to nutrient;GO:0070207//protein homotrimerization;GO:0001701//in utero embryonic development;GO:0042359//vitamin D metabolic process;GO:0001894//tissue home…	GO:0005509//calcium ion binding;GO:0030492//hemoglobin binding;GO:0031419//cobalamin binding;GO:0005215//transporter activity;GO:0004872//receptor activity;GO:0042803//protein homodimerization activity	GO:0030666//endocytic vesicle membrane;GO:0031526//brush border membrane;GO:0005765//lysosomal membrane;GO:0005794//Golgi apparatus;GO:0005829//cytosol;GO:0005905//coated pit;GO:0043234//protein complex;GO:0005783//endoplasmic reticulum;GO:0043202//lysosomal lumen;GO:0010008//endosome membrane;GO:0031232//extrinsic to external side of plasma membrane;GO:0016324//apical plasma membrane	ko04977//Vitamin digestion and absorption
Unigene60299_All	658	3	105	0.3031	9.9915	5.0428	Up	1.3961e-26	2.8399e-25	gi|329744530|ref|NM_001206044.1|	75.8	2e-10	Bos taurus actin filament associated protein 1 (AFAP1), mRNA	--	--	--	--	--	--	--	--	--	--	--	--	--	--	--	--	--	--	-	-	-	--
Unigene60841_All	276	1	35	0.2409	7.9401	5.0427	Up	1.5572e-09	1.0653e-08	gi|117306624|gb|BC126655.1|	121	2e-24	Bos taurus solute carrier family 7 (cationic amino acid transporter, y+ system), member 3, mRNA (cDNA clone MGC:152222 IMAGE:8406086), complete cds	--	--	--	--	--	--	--	--	--	--	--	--	--	--	--	--	--	--	-	-	-	--
CL538.Contig5_All	1964	3	105	0.1016	3.3474	5.0421	Up	1.3961e-26	2.8407e-25	gi|329663256|ref|NM_001205557.1|	3334	0	Bos taurus proline-rich coiled-coil 2A (PRRC2A), mRNA	gi|329663257|ref|NP_001192486.1|	55.8	8e-06	protein PRRC2A [Bos taurus]	sp|Q5TM26|PRC2A_MACMU	1125	0	Protein PRRC2A OS=Macaca mulatta GN=PRRC2A PE=3 SV=1	mlr2363	54.7	6e-07	COG0515	Serine/threonine protein kinase	K13911	3e-16	87.8	pon:100444154	basic salivary proline-rich protein 1/2	-	-	GO:0005634//nucleus;GO:0005737//cytoplasm	ko04970//Salivary secretion
Unigene61365_All	344	1	33	0.1933	6.0065	4.9576	Up	5.5626e-09	3.5776e-08	gi|134085674|ref|NM_001083374.1|	482	1e-133	Bos taurus solute carrier family 22, member 18 (SLC22A18), mRNA >gi|133777808|gb|BC114890.1| Bos taurus solute carrier family 22, member 18, mRNA (cDNA clone MGC:138993 IMAGE:8094173), complete cds	gi|338712274|ref|XP_001492590.3|	169.5	3e-41	PREDICTED: solute carrier family 22 member 18-like [Equus caballus]	sp|Q78KK3|S22AI_MOUSE	165	2e-41	Solute carrier family 22 member 18 OS=Mus musculus GN=Slc22a18 PE=2 SV=2	DR0472	50.4	8e-07	COG0477	Permeases of the major facilitator superfamily	K08214	4e-42	169	ecb:100060198	MFS transporter, OCT family, solute carrier family 22 (organic cation transporter), member 18	GO:0034220//ion transmembrane transport;GO:0006855//drug transmembrane transport;GO:0015711//organic anion transport	GO:0031625//ubiquitin protein ligase binding;GO:0015238//drug transmembrane transporter activity;GO:0008514//organic anion transmembrane transporter activity;GO:0015293//symporter activity	GO:0005887//integral to plasma membrane;GO:0016324//apical plasma membrane;GO:0005635//nuclear envelope;GO:0044444//cytoplasmic part	--
Unigene59366_All	1407	12	386	0.567	17.1775	4.921	Up	2.9696e-93	2.451e-91	gi|156120714|ref|NM_001102034.1|	1427	0	Bos taurus mannose receptor-like precursor (MRCL), mRNA >gi|151554386|gb|BC149637.1| Bos taurus mannose receptor-like precursor, mRNA (cDNA clone MGC:159743 IMAGE:8634751), complete cds	gi|311257026|ref|XP_003126927.1|	706.8	0	PREDICTED: C-type lectin domain family 18 member A [Sus scrofa]	sp|A5D8T8|CL18A_HUMAN	666	0	C-type lectin domain family 18 member A OS=Homo sapiens GN=CLEC18A PE=2 SV=3	YJL079c	50.4	7e-06	COG2340	Uncharacterized protein with SCP/PR1 domains	K03626	7e-16	85.9	gga:396544	nascent polypeptide-associated complex subunit alpha	-	GO:0030246//carbohydrate binding	GO:0005576//extracellular region	--
Unigene61597_All	322	1	32	0.2065	6.2224	4.9133	Up	1.0502e-08	6.5428e-08	gi|115495260|ref|NM_001076294.1|	234	2e-58	Bos taurus potassium inwardly-rectifying channel, subfamily J, member 16 (KCNJ16), mRNA >gi|111306951|gb|BC119868.1| Bos taurus potassium inwardly-rectifying channel, subfamily J, member 16, mRNA (cDNA clone MGC:139474 IMAGE:8214657), complete cds	--	--	--	--	--	--	--	--	--	--	--	--	--	--	--	--	--	--	-	-	-	--
Unigene59216_All	274	1	32	0.2427	7.3125	4.9131	Up	1.0502e-08	6.5449e-08	gi|149642798|ref|NM_001099007.1|	488	1e-135	Bos taurus matrix metallopeptidase 27 (MMP27), mRNA >gi|148744230|gb|BC142134.1| Bos taurus matrix metallopeptidase 27, mRNA (cDNA clone MGC:159975 IMAGE:8478506), complete cds	gi|296480362|gb|DAA22477.1|	119.8	3e-26	matrix metalloproteinase 27 [Bos taurus]	sp|Q9GKE1|MMP27_TUPBE	79.3	2e-15	Matrix metalloproteinase-27 OS=Tupaia belangeri GN=MMP27 PE=2 SV=1	--	--	--	--	--	K08005	4e-27	119	bta:518487	matrix metalloproteinase-27 [EC:3.4.24.-]	-	-	-	--
Unigene58369_All	892	3	93	0.2236	6.5281	4.8677	Up	2.8276e-23	4.9018e-22	gi|325910834|ref|NM_001015600.3|	1570	0	Bos taurus keratin 19 (KRT19), mRNA	gi|62751472|ref|NP_001015600.1|	481.9	1e-134	keratin, type I cytoskeletal 19 [Bos taurus] >gi|125086|sp|P08728.1|K1C19_BOVIN RecName: Full=Keratin, type I cytoskeletal 19; AltName: Full=Cytokeratin-19; Short=CK-19; AltName: Full=Keratin-19; Short=K19 >gi|1197196|emb|CAA27770.1| cytokeratin 19 [Bos taurus] >gi|94574051|gb|AAI16089.1| Cytokeratin 19 [Bos taurus] >gi|296476343|gb|DAA18458.1| keratin 19 [Bos taurus]	sp|P08728|K1C19_BOVIN	481	7e-136	Keratin, type I cytoskeletal 19 OS=Bos taurus GN=KRT19 PE=2 SV=1	--	--	--	--	--	K07604	2e-135	481	bta:514812	type I keratin, acidic	GO:0060706//cell differentiation involved in embryonic placenta development;GO:0045214//sarcomere organization;GO:0043627//response to estrogen stimulus;GO:0019048//virus-host interaction	GO:0008307//structural constituent of muscle;GO:0005515//protein binding;GO:0005200//structural constituent of cytoskeleton	GO:0030018//Z disc;GO:0043034//costamere;GO:0042383//sarcolemma;GO:0016010//dystrophin-associated glycoprotein complex;GO:0005882//intermediate filament	ko05130//Pathogenic Escherichia coli infection;ko05150//Staphylococcus aureus infection
Unigene60207_All	236	1	31	0.2817	8.2246	4.8677	Up	1.981e-08	1.1932e-07	gi|110288207|gb|DQ837644.1|	65.9	7e-08	Bos taurus BTA08 scaffold155145_9683 genomic sequence contig containing highly polymorphic single nucleotide sites	--	--	--	--	--	--	--	--	--	--	--	--	--	--	--	--	--	--	-	-	-	--
CL4857.Contig2_All	1714	1	31	0.0388	1.1324	4.8672	Up	1.981e-08	1.1933e-07	gi|116004150|ref|NM_001076968.1|	2518	0	Bos taurus mannan-binding lectin serine peptidase 1 (C4/C2 activating component of Ra-reactive factor) (MASP1), mRNA >gi|115305259|gb|BC123540.1| Bos taurus mannan-binding lectin serine peptidase 1 (C4/C2 activating component of Ra-reactive factor), mRNA (cDNA clone MGC:140512 IMAGE:8200225), complete cds	gi|296491298|gb|DAA33361.1|	119	7e-25	mannan-binding lectin serine protease 1 [Bos taurus]	--	--	--	--	--	--	--	--	--	K03992	1e-25	119	bta:522347	mannan-binding lectin serine protease 1 [EC:3.4.21.-]	GO:0006508//proteolysis;GO:0045916//negative regulation of complement activation;GO:0001867//complement activation, lectin pathway	GO:0005509//calcium ion binding;GO:0048306//calcium-dependent protein binding;GO:0004252//serine-type endopeptidase activity;GO:0042803//protein homodimerization activity	GO:0005615//extracellular space	ko04610//Complement and coagulation cascades;ko05150//Staphylococcus aureus infection
Unigene60138_All	1110	8	241	0.4792	13.5944	4.8262	Up	3.8782e-58	1.8113e-56	gi|346644883|ref|NM_001244187.1|	1608	0	Bos taurus estradiol 17-beta-dehydrogenase 12-like (LOC508455), mRNA	gi|346644884|ref|NP_001231116.1|	443.7	7e-123	estradiol 17-beta-dehydrogenase 12-like [Bos taurus]	sp|Q8AVY8|DH12B_XENLA	204	4e-52	Estradiol 17-beta-dehydrogenase 12-B OS=Xenopus laevis GN=hsd17b12-b PE=2 SV=1	SPAC4G9.15	114	4e-25	COG0300	Short-chain dehydrogenases of various substrate specificities	K00044	1e-51	204	xla:379747	estradiol 17beta-dehydrogenase [EC:1.1.1.62] K10251 beta-keto reductase [EC:1.1.1.-]	GO:0008610//lipid biosynthetic process	-	GO:0016020//membrane	ko00140//Steroid hormone biosynthesis;ko01040//Biosynthesis of unsaturated fatty acids;ko00062//Fatty acid elongation;ko01100//Metabolic pathways
Unigene63947_All	466	1	30	0.1427	4.0309	4.82	Up	3.7336e-08	2.167e-07	gi|116003970|ref|NM_001076877.1|	654	0	Bos taurus cold shock domain containing C2, RNA binding (CSDC2), mRNA >gi|115305131|gb|BC123465.1| Bos taurus cold shock domain containing C2, RNA binding, mRNA (cDNA clone MGC:139664 IMAGE:8281107), complete cds	--	--	--	--	--	--	--	--	--	--	--	--	--	--	--	--	--	--	-	-	-	--
CL4356.Contig2_All	1084	11	326	0.6747	18.8302	4.8027	Up	5.8406e-78	3.8462e-76	gi|115496195|ref|NM_001075822.1|	1826	0	Bos taurus electron-transfer-flavoprotein, alpha polypeptide (ETFA), nuclear gene encoding mitochondrial protein, mRNA >gi|86823827|gb|BC105382.1| Bos taurus electron-transfer-flavoprotein, alpha polypeptide, mRNA (cDNA clone MGC:128190 IMAGE:7962618), complete cds	gi|296475415|gb|DAA17530.1|	609.8	7e-173	electron transfer flavoprotein subunit alpha, mitochondrial precursor [Bos taurus]	sp|Q2KJE4|ETFA_BOVIN	606	2e-173	Electron transfer flavoprotein subunit alpha, mitochondrial OS=Bos taurus GN=ETFA PE=2 SV=1	PA2951	354	1e-97	COG2025	Electron transfer flavoprotein, alpha subunit	K03522	8e-173	606	bta:521892	electron transfer flavoprotein alpha subunit	GO:0044281//small molecule metabolic process;GO:0006810//transport;GO:0022904//respiratory electron transport chain	GO:0050660//flavin adenine dinucleotide binding;GO:0016491//oxidoreductase activity;GO:0009055//electron carrier activity	GO:0017133//mitochondrial electron transfer flavoprotein complex	--
Unigene58681_All	369	2	59	0.3604	10.0113	4.7959	Up	4.7073e-15	5.1439e-14	gi|155372328|ref|NM_001101307.1|	464	1e-127	Bos taurus hydroxysteroid (17-beta) dehydrogenase 12 (HSD17B12), mRNA >gi|148878410|gb|BC146246.1| Bos taurus similar to steroid dehydrogenase homolog, mRNA (cDNA clone MGC:139204 IMAGE:8090718), complete cds	--	--	--	--	--	--	--	--	--	--	--	--	--	--	--	--	--	--	-	-	-	--
Unigene60132_All	270	1	29	0.2462	6.7251	4.7717	Up	7.0305e-08	3.9305e-07	gi|402692633|ref|NM_001075446.2|	97.6	2e-17	Bos taurus BH3 interacting domain death agonist (BID), mRNA	--	--	--	--	--	--	--	--	--	--	--	--	--	--	--	--	--	--	-	-	-	--
Unigene60910_All	267	1	29	0.249	6.8007	4.7715	Up	7.0305e-08	3.9299e-07	gi|402692668|ref|NM_001034633.2|	482	1e-133	Bos taurus solute carrier family 3 (cystine, dibasic and neutral amino acid transporters, activator of cystine, dibasic and neutral amino acid transport), member 1 (SLC3A1), mRNA	gi|77736217|ref|NP_001029805.1|	182.6	4e-45	neutral and basic amino acid transport protein rBAT [Bos taurus] >gi|74268263|gb|AAI02879.1| Solute carrier family 3 (cystine, dibasic and neutral amino acid transporters, activator of cystine, dibasic and neutral amino acid transport), member 1 [Bos taurus] >gi|296482597|gb|DAA24712.1| solute carrier family 3 (cystine, dibasic and neutral amino acid transporters, activator of cystine, dibasic an…	sp|Q07837|SLC31_HUMAN	168	3e-42	Neutral and basic amino acid transport protein rBAT OS=Homo sapiens GN=SLC3A1 PE=1 SV=2	AGc4169	70.5	7e-13	COG0366	Glycosidases	K14210	5e-46	182	bta:535601	solute carrier family 3 (neutral and basic amino acid transporter), member 1	GO:0015802//basic amino acid transport;GO:0005975//carbohydrate metabolic process;GO:0006811//ion transport;GO:0015811//L-cystine transport;GO:0006520//cellular amino acid metabolic process;GO:0003333//amino acid transmembrane transport	GO:0043169//cation binding;GO:0015184//L-cystine transmembrane transporter activity;GO:0015174//basic amino acid transmembrane transporter activity;GO:0046982//protein heterodimerization activity;GO:0003824//catalytic activity	GO:0005743//mitochondrial inner membrane;GO:0005774//vacuolar membrane;GO:0005887//integral to plasma membrane	ko04974//Protein digestion and absorption
Unigene58786_All	336	1	29	0.1979	5.4041	4.7712	Up	7.0305e-08	3.9307e-07	gi|300796838|ref|NM_001192575.1|	613	1e-172	Bos taurus cubilin (intrinsic factor-cobalamin receptor) (CUBN), mRNA	gi|300796839|ref|NP_001179504.1|	52	9e-06	cubilin precursor [Bos taurus] >gi|296481505|gb|DAA23620.1| cubilin-like [Bos taurus]	sp|O60494|CUBN_HUMAN	210	6e-55	Cubilin OS=Homo sapiens GN=CUBN PE=1 SV=5	--	--	--	--	--	K14616	5e-62	235	bta:523202	cubilin	GO:0042953//lipoprotein transport;GO:0015889//cobalamin transport;GO:0006898//receptor-mediated endocytosis;GO:0008203//cholesterol metabolic process;GO:0020028//hemoglobin import;GO:0042157//lipoprotein metabolic process;GO:0007584//response to nutrient;GO:0070207//protein homotrimerization;GO:0001701//in utero embryonic development;GO:0042359//vitamin D metabolic process;GO:0001894//tissue home…	GO:0005509//calcium ion binding;GO:0030492//hemoglobin binding;GO:0031419//cobalamin binding;GO:0005215//transporter activity;GO:0004872//receptor activity;GO:0042803//protein homodimerization activity	GO:0030666//endocytic vesicle membrane;GO:0031526//brush border membrane;GO:0005765//lysosomal membrane;GO:0005794//Golgi apparatus;GO:0005829//cytosol;GO:0005905//coated pit;GO:0043234//protein complex;GO:0005783//endoplasmic reticulum;GO:0043202//lysosomal lumen;GO:0010008//endosome membrane;GO:0031232//extrinsic to external side of plasma membrane;GO:0016324//apical plasma membrane	ko04977//Vitamin digestion and absorption
CL4928.Contig2_All	1891	1	29	0.0352	0.9602	4.7697	Up	7.0305e-08	3.931e-07	gi|116003858|ref|NM_001076818.1|	3386	0	Bos taurus K(lysine) acetyltransferase 7 (KAT7), mRNA >gi|115305017|gb|BC123634.1| Bos taurus MYST histone acetyltransferase 2, mRNA (cDNA clone MGC:143325 IMAGE:8136789), complete cds	gi|116003859|ref|NP_001070286.1|	619	2e-175	histone acetyltransferase KAT7 [Bos taurus] >gi|115305018|gb|AAI23635.1| MYST histone acetyltransferase 2 [Bos taurus] >gi|296476470|gb|DAA18585.1| MYST histone acetyltransferase 2 [Bos taurus]	sp|Q810T5|KAT7_RAT	617	2e-176	Histone acetyltransferase KAT7 OS=Rattus norvegicus GN=Kat7 PE=2 SV=1	YOR244w	313	9e-85	COG5027	Histone acetyltransferase (MYST family)	K11307	3e-176	619	bta:508246	histone acetyltransferase MYST2 [EC:2.3.1.48]	GO:0043983//histone H4-K12 acetylation;GO:0006355//regulation of transcription, DNA-dependent;GO:0006260//DNA replication;GO:0043981//histone H4-K5 acetylation;GO:0043966//histone H3 acetylation;GO:0043982//histone H4-K8 acetylation	GO:0016747//transferase activity, transferring acyl groups other than amino-acyl groups;GO:0008270//zinc ion binding;GO:0003700//sequence-specific DNA binding transcription factor activity	GO:0000123//histone acetyltransferase complex	--
Unigene60811_All	542	2	57	0.2453	6.5848	4.7465	Up	1.6632e-14	1.7525e-13	gi|375331501|ref|NM_001102053.2|	876	0	Bos taurus KN motif and ankyrin repeat domains 4 (KANK4), mRNA	--	--	--	--	--	--	--	--	--	--	--	--	--	--	--	--	--	--	-	-	-	--
Unigene59699_All	564	4	112	0.4715	12.4338	4.7209	Up	2.3153e-27	4.8306e-26	gi|313720601|emb|FQ482089.2|	77.8	4e-11	B.taurus DNA sequence from clone CH240-103G5, complete sequence	--	--	--	--	--	--	--	--	--	--	--	--	--	--	--	--	--	--	-	-	-	--
Unigene62380_All	339	1	27	0.1961	4.9869	4.6685	Up	2.4854e-07	1.2823e-06	gi|125991747|ref|NM_174149.4|	601	1e-169	Bos taurus proteolipid protein 1 (PLP1), mRNA >gi|124829220|gb|BC133388.1| Bos taurus proteolipid protein, mRNA (cDNA clone MGC:155000 IMAGE:8209198), complete cds	gi|149033179|gb|EDL87986.1|	77.8	1e-13	proteolipid protein, isoform CRA_a [Rattus norvegicus]	--	--	--	--	--	--	--	--	--	--	--	--	--	--	-	-	-	--
Unigene59712_All	1016	7	189	0.4581	11.6475	4.6682	Up	4.7185e-45	1.672e-43	gi|394999626|gb|JQ711177.1|	1009	0	Bos taurus growth hormone receptor gene, complete cds	--	--	--	--	--	--	--	--	--	--	--	--	--	--	--	--	--	--	-	-	-	--
CL2689.Contig1_All	269	1	27	0.2472	6.2846	4.6681	Up	2.4854e-07	1.2831e-06	gi|394999626|gb|JQ711177.1|	359	4e-96	Bos taurus growth hormone receptor gene, complete cds	--	--	--	--	--	--	--	--	--	--	--	--	--	--	--	--	--	--	-	-	-	--
Unigene59617_All	262	1	27	0.2538	6.4525	4.6681	Up	2.4854e-07	1.2827e-06	gi|125991949|ref|NM_001081581.1|	396	1e-107	Bos taurus 4-aminobutyrate aminotransferase (ABAT), nuclear gene encoding mitochondrial protein, mRNA >gi|124828488|gb|BC133277.1| Bos taurus 4-aminobutyrate aminotransferase, mRNA (cDNA clone MGC:137464 IMAGE:8167217), complete cds	--	--	--	--	--	--	--	--	--	--	--	--	--	--	--	--	--	--	-	-	-	--
Unigene58546_All	1664	1	27	0.04	1.016	4.6668	Up	2.4854e-07	1.283e-06	gi|94400820|ref|NM_174572.4|	1338	0	Bos taurus 6-phosphofructo-2-kinase/fructose-2,6-biphosphatase 1 (PFKFB1), mRNA >gi|235762|gb|S55569.1| fructose-2,6-bisphosphatase [cattle, liver, mRNA, 1854 nt]	gi|402910297|ref|XP_003917822.1|	391.7	5e-107	PREDICTED: 6-phosphofructo-2-kinase/fructose-2,6-bisphosphatase 1 isoform 3 [Papio anubis]	sp|P16118|F261_HUMAN	391	2e-108	6-phosphofructo-2-kinase/fructose-2,6-bisphosphatase 1 OS=Homo sapiens GN=PFKFB1 PE=1 SV=3	YJL155c_2	201	2e-51	COG0406	Fructose-2,6-bisphosphatase	K01103	8e-108	391	mcc:701969	6-phosphofructo-2-kinase / fructose-2,6-bisphosphatase [EC:2.7.1.105 3.1.3.46]	GO:0031100//organ regeneration;GO:0007243//intracellular protein kinase cascade;GO:0042594//response to starvation;GO:0033762//response to glucagon stimulus;GO:0033133//positive regulation of glucokinase activity;GO:0051384//response to glucocorticoid stimulus;GO:0032868//response to insulin stimulus;GO:0006096//glycolysis;GO:0006094//gluconeogenesis;GO:0006003//fructose 2,6-bisphosphate metaboli…	GO:0003873//6-phosphofructo-2-kinase activity;GO:0019900//kinase binding;GO:0004331//fructose-2,6-bisphosphate 2-phosphatase activity;GO:0070095//fructose-6-phosphate binding;GO:0042802//identical protein binding;GO:0005524//ATP binding	GO:0043540//6-phosphofructo-2-kinase/fructose-2,6-biphosphatase 1 complex	ko00051//Fructose and mannose metabolism
CL1910.Contig2_All	856	4	107	0.3107	7.8266	4.6548	Up	5.3634e-26	1.0631e-24	gi|156120882|ref|NM_001102118.1|	1459	0	Bos taurus DEAD (Asp-Glu-Ala-Asp) box polypeptide 20 (DDX20), mRNA >gi|154425895|gb|BC151337.1| Bos taurus DEAD (Asp-Glu-Ala-Asp) box polypeptide 20, mRNA (cDNA clone MGC:166141 IMAGE:8097565), complete cds	gi|296489361|gb|DAA31474.1|	418.3	2e-115	DEAD (Asp-Glu-Ala-Asp) box polypeptide 20 [Bos taurus]	sp|Q9UHI6|DDX20_HUMAN	341	1e-93	Probable ATP-dependent RNA helicase DDX20 OS=Homo sapiens GN=DDX20 PE=1 SV=2	--	--	--	--	--	K13131	3e-116	418	bta:528433	ATP-dependent RNA helicase DDX20 [EC:3.6.4.13]	GO:0000122//negative regulation of transcription from RNA polymerase II promoter;GO:0000244//assembly of spliceosomal tri-snRNP;GO:0034660//ncRNA metabolic process;GO:0006917//induction of apoptosis	GO:0005515//protein binding;GO:0003677//DNA binding;GO:0004004//ATP-dependent RNA helicase activity;GO:0005524//ATP binding	GO:0015030//Cajal body;GO:0017053//transcriptional repressor complex;GO:0005829//cytosol;GO:0005681//spliceosomal complex;GO:0005856//cytoskeleton	ko03013//RNA transport
CL4451.Contig5_All	636	2	53	0.2091	5.2178	4.6412	Up	2.0625e-13	2.0099e-12	gi|153791659|ref|NM_001099706.1|	1053	0	Bos taurus extracellular matrix protein 1 (ECM1), mRNA >gi|148745264|gb|BC142235.1| Bos taurus extracellular matrix protein 1, mRNA (cDNA clone MGC:151781 IMAGE:8466804), complete cds	gi|153791660|ref|NP_001093176.1|	353.6	3e-96	extracellular matrix protein 1 precursor [Bos taurus] >gi|148745265|gb|AAI42236.1| ECM1 protein [Bos taurus] >gi|296489559|gb|DAA31672.1| extracellular matrix protein 1 [Bos taurus]	sp|Q16610|ECM1_HUMAN	301	7e-82	Extracellular matrix protein 1 OS=Homo sapiens GN=ECM1 PE=1 SV=2	--	--	--	--	--	--	--	--	--	--	GO:0001960//negative regulation of cytokine-mediated signaling pathway;GO:0001938//positive regulation of endothelial cell proliferation;GO:0006357//regulation of transcription from RNA polymerase II promoter;GO:0030502//negative regulation of bone mineralization;GO:0045766//positive regulation of angiogenesis;GO:2000404//regulation of T cell migration;GO:0043123//positive regulation of I-kappaB …	GO:0004871//signal transducer activity;GO:0043236//laminin binding;GO:0008022//protein C-terminus binding;GO:0002020//protease binding;GO:0005134//interleukin-2 receptor binding	GO:0005615//extracellular space;GO:0005578//proteinaceous extracellular matrix	--
Unigene60888_All	435	2	53	0.3057	7.6287	4.6412	Up	2.0625e-13	2.0096e-12	gi|402692683|ref|NM_001046164.2|	688	0	Bos taurus fructose-1,6-bisphosphatase 2 (FBP2), mRNA	gi|114051459|ref|NP_001039629.1|	210.7	1e-53	fructose-1,6-bisphosphatase isozyme 2 [Bos taurus] >gi|110808225|sp|Q2KJJ9.1|F16P2_BOVIN RecName: Full=Fructose-1,6-bisphosphatase isozyme 2; Short=FBPase 2; AltName: Full=D-fructose-1,6-bisphosphate 1-phosphohydrolase 2 >gi|86823226|gb|AAI02391.1| Fructose-1,6-bisphosphatase 2 [Bos taurus] >gi|296484499|gb|DAA26614.1| fructose-1,6-bisphosphatase isozyme 2 [Bos taurus]	sp|Q2KJJ9|F16P2_BOVIN	210	7e-55	Fructose-1,6-bisphosphatase isozyme 2 OS=Bos taurus GN=FBP2 PE=2 SV=1	YLR377c	88.2	4e-18	COG0158	Fructose-1,6-bisphosphatase	K03841	2e-54	210	bta:514066	fructose-1,6-bisphosphatase I [EC:3.1.3.11]	GO:0006000//fructose metabolic process;GO:2001223//negative regulation of neuron migration;GO:0060996//dendritic spine development;GO:0015884//folic acid transport;GO:0034446//substrate adhesion-dependent cell spreading;GO:0048812//neuron projection morphogenesis;GO:0021816//extension of a leading process involved in cell motility in cerebral cortex radial glia guided migration;GO:0006620//posttr…	GO:0004331//fructose-2,6-bisphosphate 2-phosphatase activity;GO:0042803//protein homodimerization activity;GO:0030675//Rac GTPase activator activity;GO:0000287//magnesium ion binding;GO:0042132//fructose 1,6-bisphosphate 1-phosphatase activity;GO:0008517//folic acid transporter activity;GO:0005542//folic acid binding;GO:0048365//Rac GTPase binding	GO:0014069//postsynaptic density;GO:0030027//lamellipodium;GO:0005829//cytosol;GO:0045335//phagocytic vesicle;GO:0030054//cell junction;GO:0005886//plasma membrane;GO:0016021//integral to membrane;GO:0045211//postsynaptic membrane;GO:0005743//mitochondrial inner membrane;GO:0005634//nucleus;GO:0031225//anchored to membrane	ko04910//Insulin signaling pathway;ko00030//Pentose phosphate pathway;ko00051//Fructose and mannose metabolism;ko00010//Glycolysis / Gluconeogenesis;ko01100//Metabolic pathways
Unigene5575_All	1991	160	4204	5.3429	132.208	4.629	Up	1.6707e-13	1.6402e-12	gi|115495152|ref|NM_001075760.1|	2936	0	Bos taurus serum/glucocorticoid regulated kinase 2 (SGK2), mRNA >gi|111304540|gb|BC119847.1| Bos taurus serum/glucocorticoid regulated kinase 2, mRNA (cDNA clone MGC:139463 IMAGE:8214126), complete cds	gi|296481128|gb|DAA23243.1|	750.7	0	serine/threonine-protein kinase Sgk2 [Bos taurus]	sp|Q9HBY8|SGK2_HUMAN	746	0	Serine/threonine-protein kinase Sgk2 OS=Homo sapiens GN=SGK2 PE=1 SV=1	SPAC17G8.14c_2	280	7e-75	COG0515	Serine/threonine protein kinase	K13303	0	747	bta:517909	serum/glucocorticoid-regulated kinase 2 [EC:2.7.11.1]	GO:0006979//response to oxidative stress;GO:0006468//protein phosphorylation;GO:0007243//intracellular protein kinase cascade;GO:0001558//regulation of cell growth;GO:0032411//positive regulation of transporter activity;GO:0042127//regulation of cell proliferation	GO:0004674//protein serine/threonine kinase activity;GO:0035091//phosphatidylinositol binding;GO:0015459//potassium channel regulator activity;GO:0017080//sodium channel regulator activity;GO:0005524//ATP binding	GO:0005737//cytoplasm;GO:0005634//nucleus	--
Unigene60600_All	470	2	52	0.2829	6.9274	4.6139	Up	3.8646e-13	3.683e-12	gi|402691797|ref|NM_001101098.2|	702	0	Bos taurus solute carrier family 22 (organic cation transporter), member 1 (SLC22A1), mRNA	gi|155371927|ref|NP_001094568.1|	263.1	2e-69	solute carrier family 22 member 1 [Bos taurus] >gi|189046116|sp|A7MBE0.1|S22A1_BOVIN RecName: Full=Solute carrier family 22 member 1; AltName: Full=Organic cation transporter 1 >gi|154426216|gb|AAI51506.1| SLC22A1 protein [Bos taurus] >gi|296483856|gb|DAA25971.1| solute carrier family 22 member 1 [Bos taurus]	sp|A7MBE0|S22A1_BOVIN	263	1e-70	Solute carrier family 22 member 1 OS=Bos taurus GN=SLC22A1 PE=2 SV=1	--	--	--	--	--	K08198	5e-70	263	bta:519461	MFS transporter, OCT family, solute carrier family 22 (organic cation transporter), member 1	GO:0048241//epinephrine transport;GO:0015695//organic cation transport;GO:0006855//drug transmembrane transport;GO:0044281//small molecule metabolic process;GO:0010248//establishment or maintenance of transmembrane electrochemical gradient	GO:0005329//dopamine transmembrane transporter activity;GO:0005515//protein binding;GO:0015651//quaternary ammonium group transmembrane transporter activity;GO:0005277//acetylcholine transmembrane transporter activity;GO:0005333//norepinephrine transmembrane transporter activity;GO:0008513//secondary active organic cation transmembrane transporter activity	GO:0016323//basolateral plasma membrane;GO:0005887//integral to plasma membrane	ko04976//Bile secretion
CL2786.Contig2_All	968	1	26	0.0687	1.6818	4.6136	Up	4.6655e-07	2.3169e-06	gi|402744276|ref|NM_001079511.2|	1116	0	Bos taurus family with sequence similarity 195, member A (FAM195A), mRNA	gi|403273582|ref|XP_003928586.1|	264.2	6e-69	PREDICTED: protein FAM195A [Saimiri boliviensis boliviensis]	sp|Q0II70|F195A_BOVIN	209	6e-54	Protein FAM195A OS=Bos taurus GN=FAM195A PE=2 SV=1	--	--	--	--	--	K03129	2e-06	53.9	hsa:6874	transcription initiation factor TFIID subunit 4	-	-	-	ko05016//Huntington's disease;ko05168//Herpes simplex infection;ko03022//Basal transcription factors
CL3782.Contig3_All	427	2	51	0.3114	7.4784	4.5859	Up	7.2366e-13	6.7307e-12	gi|2746682|gb|AF038139.1|AF038139	468	1e-129	Ovis aries immunoglobulin lambda-1a light chain variable region mRNA, partial cds	gi|552426|gb|AAA31551.1|	200.7	1e-50	immunoglobulin lambda-chain, partial [Ovis aries]	sp|P06316|LV107_HUMAN	152	3e-37	Ig lambda chain V-I region BL2 OS=Homo sapiens PE=2 SV=1	--	--	--	--	--	K06554	6e-49	192	bta:789205	immunoglobulin lambda-like polypeptide 1	-	-	-	ko05340//Primary immunodeficiency
CL4230.Contig2_All	914	9	227	0.6547	15.5505	4.57	Up	3.3841e-53	1.4273e-51	gi|156120348|ref|NM_001101850.1|	1302	0	Bos taurus YME1-like 1 (S. cerevisiae) (YME1L1), nuclear gene encoding mitochondrial protein, mRNA >gi|151557120|gb|BC150071.1| Bos taurus YME1-like 1 (S. cerevisiae), mRNA (cDNA clone MGC:166414 IMAGE:8141848), complete cds	gi|402879856|ref|XP_003903542.1|	412.1	1e-113	PREDICTED: ATP-dependent zinc metalloprotease YME1L1 [Papio anubis]	sp|Q96TA2|YMEL1_HUMAN	412	7e-115	ATP-dependent zinc metalloprotease YME1L1 OS=Homo sapiens GN=YME1L1 PE=1 SV=2	SPCC965.04c	207	2e-53	COG0465	ATP-dependent Zn proteases	K08955	2e-114	412	ssc:100515849	ATP-dependent metalloprotease [EC:3.4.24.-]	GO:0006200//ATP catabolic process;GO:0007005//mitochondrion organization;GO:0008283//cell proliferation;GO:0006515//misfolded or incompletely synthesized protein catabolic process	GO:0008270//zinc ion binding;GO:0004222//metalloendopeptidase activity;GO:0005524//ATP binding;GO:0016887//ATPase activity	GO:0016021//integral to membrane;GO:0005743//mitochondrial inner membrane	--
CL4336.Contig2_All	613	61	1536	6.6161	156.89	4.5676	Up	1.6707e-13	1.6402e-12	gi|402693350|ref|NM_001034051.2|	821	0	Bos taurus ribosomal protein L27 (RPL27), mRNA	gi|4506623|ref|NP_000979.1|	275.4	1e-72	60S ribosomal protein L27 [Homo sapiens] >gi|8567400|ref|NP_035419.1| 60S ribosomal protein L27 [Mus musculus] >gi|11968094|ref|NP_071959.1| 60S ribosomal protein L27 [Rattus norvegicus] >gi|45384446|ref|NP_990668.1| 60S ribosomal protein L27 [Gallus gallus] >gi|77404275|ref|NP_001029223.1| 60S ribosomal protein L27 [Bos taurus] >gi|148226949|ref|NP_001090948.1| 60S ribosomal protein L27 [Sus scr…	sp|P61354|RL27_RAT	275	5e-74	60S ribosomal protein L27 OS=Rattus norvegicus GN=Rpl27 PE=2 SV=2	YDR471w	168	7e-42	COG2163	Ribosomal protein L14E/L6E/L27E	K02901	2e-73	275	tgu:100229359	large subunit ribosomal protein L27e	GO:0006413//translational initiation;GO:0019083//viral transcription;GO:0006414//translational elongation;GO:0006415//translational termination;GO:0006614//SRP-dependent cotranslational protein targeting to membrane;GO:0000184//nuclear-transcribed mRNA catabolic process, nonsense-mediated decay	GO:0003735//structural constituent of ribosome	GO:0022625//cytosolic large ribosomal subunit	ko03010//Ribosome
Unigene59706_All	838	8	199	0.6347	14.8688	4.5501	Up	1.1141e-46	4.1277e-45	gi|57164190|ref|NM_001009460.1|	1653	0	Ovis aries NAD-dependent 11-beta-hydroxysteroid dehydrogenase (HSD11K), mRNA >gi|1237412|gb|U14128.1|OAU14128 Ovis aries NAD-dependent 11-beta-hydroxysteroid dehydrogenase (HSD11K) mRNA, complete cds	gi|1911705|gb|AAB50810.1|	251.5	3e-65	11 beta-hydroxysteroid dehydrogenase type 2 [Ovis aries]	sp|P50168|DHI2_SHEEP	158	7e-66	Corticosteroid 11-beta-dehydrogenase isozyme 2 OS=Ovis aries GN=HSD11B2 PE=2 SV=1	--	--	--	--	--	K00071	2e-64	246	bta:282434	corticosteroid 11-beta-dehydrogenase isozyme 2 [EC:1.1.1.-]	GO:0001666//response to hypoxia;GO:0002017//regulation of blood volume by renal aldosterone;GO:0006704//glucocorticoid biosynthetic process;GO:0055114//oxidation-reduction process;GO:0007565//female pregnancy;GO:0051384//response to glucocorticoid stimulus;GO:0032868//response to insulin stimulus;GO:0042493//response to drug;GO:0032094//response to food	GO:0051287//NAD binding;GO:0005496//steroid binding;GO:0003845//11-beta-hydroxysteroid dehydrogenase [NAD(P)] activity	GO:0005783//endoplasmic reticulum	ko04960//Aldosterone-regulated sodium reabsorption;ko00140//Steroid hormone biosynthesis
CL4305.Contig1_All	1109	75	1822	4.4964	102.868	4.5159	Up	2.6943e-30	6.2627e-29	gi|74267767|gb|BC102865.1|	1457	0	Bos taurus ribosomal protein L13, mRNA (cDNA clone MGC:127884 IMAGE:7961743), complete cds	gi|74267768|gb|AAI02866.1|	461.1	4e-128	RPL13 protein [Bos taurus]	sp|Q56JZ1|RL13_BOVIN	419	6e-117	60S ribosomal protein L13 OS=Bos taurus GN=RPL13 PE=2 SV=3	SPAC664.05	211	1e-54	COG4352	Ribosomal protein L13E	K02873	2e-116	419	bta:508221	large subunit ribosomal protein L13e	GO:0006413//translational initiation;GO:0019083//viral transcription;GO:0006414//translational elongation;GO:0006415//translational termination;GO:0006614//SRP-dependent cotranslational protein targeting to membrane;GO:0000184//nuclear-transcribed mRNA catabolic process, nonsense-mediated decay	GO:0003723//RNA binding;GO:0003735//structural constituent of ribosome;GO:0005515//protein binding	GO:0022625//cytosolic large ribosomal subunit	ko03010//Ribosome
Unigene59935_All	1393	21	509	1.0023	22.8787	4.5126	Up	1.223e-116	1.3157e-114	gi|75812915|ref|NM_001033610.1|	2292	0	Bos taurus keratin 8 (KRT8), mRNA >gi|74354902|gb|BC103339.1| Bos taurus keratin 8, mRNA (cDNA clone MGC:127225 IMAGE:7945645), complete cds	gi|75812916|ref|NP_001028782.1|	695.3	0	keratin, type II cytoskeletal 8 [Bos taurus] >gi|74354903|gb|AAI03340.1| Keratin 8 [Bos taurus]	sp|P05786|K2C8_BOVIN	693	0	Keratin, type II cytoskeletal 8 OS=Bos taurus GN=KRT8 PE=2 SV=3	Ta0787	64.3	5e-10	COG1196	Chromosome segregation ATPases	K07605	0	695	bta:281269	type II keratin, basic	GO:0007010//cytoskeleton organization;GO:0019048//virus-host interaction	GO:0005515//protein binding;GO:0005198//structural molecule activity	GO:0005737//cytoplasm;GO:0005654//nucleoplasm;GO:0016363//nuclear matrix;GO:0045095//keratin filament	--
CL4323.Contig1_All	379	1	24	0.1754	3.9649	4.4986	Up	1.638e-06	7.4294e-06	gi|164420743|ref|NM_001040510.2|	315	7e-83	Bos taurus Down syndrome critical region gene 3 (DSCR3), mRNA	--	--	--	--	--	--	--	--	--	--	--	--	--	--	--	--	--	--	-	-	-	--
Unigene59936_All	384	2	48	0.3463	7.8266	4.4983	Up	4.7318e-12	4.1178e-11	gi|75812915|ref|NM_001033610.1|	676	0	Bos taurus keratin 8 (KRT8), mRNA >gi|74354902|gb|BC103339.1| Bos taurus keratin 8, mRNA (cDNA clone MGC:127225 IMAGE:7945645), complete cds	gi|395136658|gb|AFN52412.1|	204.1	1e-51	cytokeratn 8 protein [Bubalus bubalis]	sp|P05786|K2C8_BOVIN	202	1e-52	Keratin, type II cytoskeletal 8 OS=Bos taurus GN=KRT8 PE=2 SV=3	--	--	--	--	--	K07605	4e-52	202	bta:281269	type II keratin, basic	-	GO:0005198//structural molecule activity	GO:0005654//nucleoplasm;GO:0005737//cytoplasm;GO:0016363//nuclear matrix;GO:0045095//keratin filament	--
Unigene60352_All	369	3	69	0.5405	11.7081	4.4371	Up	9.9578e-17	1.2099e-15	gi|394999626|gb|JQ711177.1|	315	7e-83	Bos taurus growth hormone receptor gene, complete cds	--	--	--	--	--	--	--	--	--	--	--	--	--	--	--	--	--	--	-	-	-	--
CL5207.Contig2_All	642	4	91	0.4142	8.8751	4.4214	Up	1.1796e-21	1.8932e-20	gi|115495598|ref|NM_001075435.1|	252	2e-63	Bos taurus myosin binding protein H (MYBPH), mRNA >gi|111307237|gb|BC120436.1| Bos taurus myosin binding protein H, mRNA (cDNA clone MGC:143401 IMAGE:8286253), complete cds	gi|115495599|ref|NP_001068903.1|	95.5	1e-18	myosin-binding protein H [Bos taurus] >gi|111307238|gb|AAI20437.1| Myosin binding protein H [Bos taurus]	sp|Q13203|MYBPH_HUMAN	89.7	4e-18	Myosin-binding protein H OS=Homo sapiens GN=MYBPH PE=2 SV=4	--	--	--	--	--	K12558	7e-07	54.3	mcc:100429731	myosin-binding protein C, fast-type	GO:0006942//regulation of striated muscle contraction	GO:0008307//structural constituent of muscle	-	ko05410//Hypertrophic cardiomyopathy (HCM);ko05414//Dilated cardiomyopathy
CL4477.Contig1_All	467	16	358	2.2779	47.9989	4.3972	Up	3.5948e-81	2.4916e-79	gi|155372138|ref|NM_001101209.1|	741	0	Bos taurus keratinocyte associated protein 2 (KRTCAP2), mRNA >gi|151556934|gb|BC149659.1| Bos taurus keratinocyte associated protein 2, mRNA (cDNA clone MGC:152399 IMAGE:8021374), complete cds	gi|194210713|ref|XP_001916124.1|	269.6	2e-71	PREDICTED: LOW QUALITY PROTEIN: keratinocyte-associated protein 2-like [Equus caballus]	sp|Q8N6L1|KTAP2_HUMAN	268	4e-72	Keratinocyte-associated protein 2 OS=Homo sapiens GN=KRTCAP2 PE=1 SV=1	--	--	--	--	--	--	--	--	--	--	GO:0018279//protein N-linked glycosylation via asparagine	GO:0004579//dolichyl-diphosphooligosaccharide-protein glycotransferase activity	GO:0008250//oligosaccharyltransferase complex;GO:0016021//integral to membrane	--
Unigene60454_All	385	1	22	0.1727	3.5779	4.3728	Up	5.7195e-06	2.353e-05	gi|70671396|emb|AJ871176.1|	115	1e-22	Bos taurus ABCG2 gene, PKD2 gene and SPP1 gene, clone RPCI42_5K14	--	--	--	--	--	--	--	--	--	--	--	--	--	--	--	--	--	--	-	-	-	--
Unigene60130_All	529	7	150	0.8798	17.7542	4.3348	Up	1.7195e-34	4.5637e-33	gi|330340348|ref|NM_001206458.1|	940	0	Bos taurus reelin (RELN), mRNA	--	--	--	--	--	--	--	--	--	--	--	--	--	--	--	--	--	--	-	-	-	--
Unigene61532_All	229	1	21	0.2903	5.7418	4.3059	Up	1.0663e-05	4.1535e-05	gi|114155099|gb|AY563886.1|	69.9	4e-09	Bos taurus clone NG010008A10G04 mRNA, complete sequence	--	--	--	--	--	--	--	--	--	--	--	--	--	--	--	--	--	--	-	-	-	--
Unigene60463_All	457	3	63	0.4365	8.6316	4.3056	Up	4.1282e-15	4.5253e-14	gi|115496164|ref|NM_001075479.1|	593	1e-166	Bos taurus paraoxonase 3 (PON3), mRNA >gi|94574071|gb|BC116035.1| Bos taurus paraoxonase 3, mRNA (cDNA clone MGC:139085 IMAGE:8096503), complete cds	gi|115496165|ref|NP_001068947.1|	169.5	4e-41	serum paraoxonase/lactonase 3 precursor [Bos taurus] >gi|94574072|gb|AAI16036.1| Paraoxonase 3 [Bos taurus] >gi|296488674|gb|DAA30787.1| serum paraoxonase/lactonase 3 [Bos taurus]	sp|Q15166|PON3_HUMAN	145	4e-35	Serum paraoxonase/lactonase 3 OS=Homo sapiens GN=PON3 PE=1 SV=3	--	--	--	--	--	K01045	7e-42	169	bta:510953	arylesterase / paraoxonase [EC:3.1.1.2 3.1.8.1]	GO:0046395//carboxylic acid catabolic process;GO:0009605//response to external stimulus;GO:0019439//aromatic compound catabolic process	GO:0046872//metal ion binding;GO:0004063//aryldialkylphosphatase activity;GO:0004064//arylesterase activity;GO:0042803//protein homodimerization activity	GO:0005615//extracellular space	ko01100//Metabolic pathways
Unigene59758_All	771	5	103	0.4312	8.3647	4.2779	Up	7.0397e-24	1.2586e-22	gi|332078529|ref|NM_001206717.1|	1039	0	Bos taurus chromosome 7 open reading frame, human C19orf77 (C7H19orf77), mRNA	gi|332078530|ref|NP_001193646.1|	85.9	2e-15	transmembrane protein C19orf77 homolog precursor [Bos taurus] >gi|296485709|gb|DAA27824.1| hCG1811317-like protein [Bos taurus]	sp|O75264|CS077_HUMAN	58.2	2e-08	Transmembrane protein C19orf77 OS=Homo sapiens GN=C19orf77 PE=2 SV=2	--	--	--	--	--	--	--	--	--	--	-	-	-	--
Unigene60445_All	278	2	41	0.4783	9.2343	4.271	Up	3.6792e-10	2.682e-09	gi|88319948|ref|NM_001014391.2|	432	1e-118	Bos taurus claudin 4 (CLDN4), mRNA >gi|86821965|gb|BC105534.1| Bos taurus claudin 4, mRNA (cDNA clone MGC:128914 IMAGE:8120306), complete cds	--	--	--	--	--	--	--	--	--	--	--	--	--	--	--	--	--	--	-	-	-	--
Unigene62351_All	228	1	20	0.2916	5.4924	4.2354	Up	1.9844e-05	7.2865e-05	gi|402766649|ref|NM_001078020.2|	333	2e-88	Bos taurus DNA-damage inducible 1 homolog 1 (S. cerevisiae) (DDI1), mRNA	--	--	--	--	--	--	--	--	--	--	--	--	--	--	--	--	--	--	-	-	-	--
CL4788.Contig1_All	426	1	20	0.1561	2.9396	4.2351	Up	1.9844e-05	7.2875e-05	gi|164448716|ref|NM_174533.3|	656	0	Bos taurus DnaJ (Hsp40) homolog, subfamily C, member 5 (DNAJC5), mRNA >gi|111305180|gb|BC120234.1| Bos taurus DnaJ (Hsp40) homolog, subfamily C, member 5, mRNA (cDNA clone MGC:142584 IMAGE:8259303), complete cds	gi|1232165|emb|CAA63355.1|	231.1	1e-59	cysteine string protein [Bos taurus] >gi|1589524|prf||2211309B Cys string protein:ISOTYPE=Csp2	sp|Q29455|DNJC5_BOVIN	231	5e-61	DnaJ homolog subfamily C member 5 OS=Bos taurus GN=DNAJC5 PE=2 SV=1	RSc2634	92	3e-19	COG0484	DnaJ-class molecular chaperone with C-terminal Zn finger domain	K09525	1e-60	231	bta:282216	DnaJ homolog subfamily C member 5	GO:0006457//protein folding;GO:0007269//neurotransmitter secretion;GO:0043524//negative regulation of neuron apoptotic process	GO:0043008//ATP-dependent protein binding;GO:0031072//heat shock protein binding;GO:0001948//glycoprotein binding;GO:0051082//unfolded protein binding	GO:0061202//clathrin-sculpted gamma-aminobutyric acid transport vesicle membrane;GO:0008021//synaptic vesicle;GO:0042470//melanosome;GO:0005886//plasma membrane	ko04141//Protein processing in endoplasmic reticulum
Unigene63357_All	341	1	20	0.195	3.6723	4.2351	Up	1.9844e-05	7.2846e-05	gi|300797047|ref|NM_001193097.1|	303	2e-79	Bos taurus solute carrier family 2 (facilitated glucose transporter), member 11 (SLC2A11), mRNA	--	--	--	--	--	--	--	--	--	--	--	--	--	--	--	--	--	--	-	-	-	--
Unigene60902_All	386	2	39	0.3445	6.3262	4.1988	Up	1.2656e-09	8.7486e-09	gi|300797501|ref|NM_001192095.1|	710	0	Bos taurus keratin 18 (KRT18), mRNA	gi|148878161|gb|AAI46204.1|	245.4	5e-64	KRT18 protein [Bos taurus]	sp|P05783|K1C18_HUMAN	231	3e-61	Keratin, type I cytoskeletal 18 OS=Homo sapiens GN=KRT18 PE=1 SV=2	--	--	--	--	--	K07604	6e-65	245	bta:506480	type I keratin, acidic	GO:0043000//Golgi to plasma membrane CFTR protein transport;GO:0007049//cell cycle;GO:0033209//tumor necrosis factor-mediated signaling pathway;GO:0019048//virus-host interaction;GO:0009653//anatomical structure morphogenesis;GO:0043066//negative regulation of apoptotic process	GO:0005515//protein binding;GO:0005198//structural molecule activity	GO:0005730//nucleolus;GO:0034451//centriolar satellite;GO:0045095//keratin filament;GO:0048471//perinuclear region of cytoplasm	ko05130//Pathogenic Escherichia coli infection;ko05150//Staphylococcus aureus infection
Unigene59319_All	1180	10	193	0.5634	10.241	4.1841	Up	5.1581e-43	1.7302e-41	gi|300797507|ref|NM_001192863.1|	1919	0	Bos taurus solute carrier family 27 (fatty acid transporter), member 2 (SLC27A2), mRNA	gi|296483139|gb|DAA25254.1|	589.3	1e-166	solute carrier family 27 (fatty acid transporter), member 2 isoform 2 [Bos taurus]	sp|O14975|S27A2_HUMAN	547	2e-155	Very long-chain acyl-CoA synthetase OS=Homo sapiens GN=SLC27A2 PE=1 SV=2	PA2893	237	3e-62	COG0318	Acyl-CoA synthetases (AMP-forming)/AMP-acid ligases II	K08746	2e-167	589	bta:535727	solute carrier family 27 (fatty acid transporter), member 2 [EC:6.2.1.- 6.2.1.3]	GO:0006699//bile acid biosynthetic process;GO:0042760//very long-chain fatty acid catabolic process;GO:0001561//fatty acid alpha-oxidation;GO:0006635//fatty acid beta-oxidation;GO:0044539//long-chain fatty acid import;GO:0001676//long-chain fatty acid metabolic process;GO:0097089//methyl-branched fatty acid metabolic process	GO:0070251//pristanate-CoA ligase activity;GO:0019899//enzyme binding;GO:0005102//receptor binding;GO:0005524//ATP binding;GO:0050197//phytanate-CoA ligase activity;GO:0015245//fatty acid transporter activity;GO:0004467//long-chain fatty acid-CoA ligase activity;GO:0031957//very long-chain fatty acid-CoA ligase activity	GO:0005779//integral to peroxisomal membrane;GO:0030176//integral to endoplasmic reticulum membrane;GO:0005739//mitochondrion;GO:0005788//endoplasmic reticulum lumen	ko03320//PPAR signaling pathway;ko04146//Peroxisome
CL2463.Contig6_All	963	1	19	0.069	1.2354	4.1622	Up	3.6861e-05	0.00012871	gi|226874897|ref|NM_001159413.1|	1168	0	Bos taurus guanylate kinase 1 (GUK1), transcript variant 3, mRNA	gi|226874896|ref|NP_001152884.1|	313.9	6e-84	guanylate kinase isoform a [Bos taurus] >gi|296486207|gb|DAA28320.1| guanylate kinase isoform a [Bos taurus]	sp|P46195|KGUA_BOVIN	313	3e-85	Guanylate kinase OS=Bos taurus GN=GUK1 PE=1 SV=2	SPBC1198.05	148	2e-35	COG0194	Guanylate kinase	K00942	1e-84	313	bta:281217	guanylate kinase [EC:2.7.4.8]	GO:0046939//nucleotide phosphorylation;GO:0046034//ATP metabolic process;GO:0046711//GDP biosynthetic process;GO:0019673//GDP-mannose metabolic process;GO:0046037//GMP metabolic process;GO:0046060//dATP metabolic process;GO:0034436//glycoprotein transport;GO:0046054//dGMP metabolic process;GO:0015949//nucleobase-containing small molecule interconversion;GO:0017144//drug metabolic process;GO:00061…	GO:0004385//guanylate kinase activity;GO:0005524//ATP binding	GO:0005829//cytosol	ko01100//Metabolic pathways;ko00230//Purine metabolism
Unigene60296_All	347	3	57	0.5748	10.2852	4.1614	Up	1.6707e-13	1.6402e-12	gi|73587182|gb|BC102523.1|	648	0	Bos taurus dipeptidyl-peptidase 4, mRNA (cDNA clone MGC:127887 IMAGE:7956108), complete cds	gi|204464|gb|AAA41272.1|	184.1	1e-45	bile canaliculus-specific membrane glycoprotein precursor [Rattus norvegicus]	sp|P81425|DPP4_BOVIN	180	7e-46	Dipeptidyl peptidase 4 OS=Bos taurus GN=DPP4 PE=1 SV=3	--	--	--	--	--	K01278	3e-45	180	bta:281122	dipeptidyl-peptidase 4 [EC:3.4.14.5]	GO:0051234//establishment of localization;GO:0043542//endothelial cell migration;GO:0031295//T cell costimulation;GO:0033632//regulation of cell-cell adhesion mediated by integrin;GO:0002709//regulation of T cell mediated immunity;GO:0010716//negative regulation of extracellular matrix disassembly;GO:0008284//positive regulation of cell proliferation;GO:0001666//response to hypoxia;GO:0006508//pr…	GO:0005102//receptor binding;GO:0008239//dipeptidyl-peptidase activity;GO:0004252//serine-type endopeptidase activity;GO:0042277//peptide binding;GO:0002020//protease binding;GO:0042803//protein homodimerization activity;GO:0005518//collagen binding;GO:0004177//aminopeptidase activity	GO:0045121//membrane raft;GO:0071438//invadopodium membrane;GO:0016021//integral to membrane;GO:0005794//Golgi apparatus;GO:0005576//extracellular region;GO:0009986//cell surface;GO:0030139//endocytic vesicle;GO:0031258//lamellipodium membrane;GO:0005783//endoplasmic reticulum;GO:0046581//intercellular canaliculus;GO:0016324//apical plasma membrane	ko04974//Protein digestion and absorption
Unigene61682_All	205	1	19	0.3243	5.8032	4.1614	Up	3.6861e-05	0.00012868	gi|402745699|ref|NM_001102015.2|	242	4e-61	Bos taurus acyl-CoA oxidase 2, branched chain (ACOX2), mRNA	--	--	--	--	--	--	--	--	--	--	--	--	--	--	--	--	--	--	-	-	-	--
CL3832.Contig1_All	371	1	19	0.1792	3.2066	4.1614	Up	3.6861e-05	0.00012871	gi|187936999|ref|NM_001127288.1|	545	1e-152	Ovis aries glutaredoxin (thioltransferase) (GLRX), mRNA >gi|186701460|gb|EU623070.1| Ovis aries thioltransferase mRNA, complete cds	gi|187937000|ref|NP_001120760.1|	184.5	1e-45	glutaredoxin-1 [Ovis aries] >gi|186701461|gb|ACC91310.1| thioltransferase [Ovis aries]	sp|P10575|GLRX1_BOVIN	178	3e-45	Glutaredoxin-1 OS=Bos taurus GN=GLRX PE=1 SV=3	YBR014c	62	3e-10	COG0695	Glutaredoxin and related proteins	K03676	1e-44	178	bta:515416	glutaredoxin 3	GO:0045454//cell redox homeostasis;GO:0006810//transport;GO:0022900//electron transport chain	GO:0009055//electron carrier activity;GO:0047139;GO:0047485//protein N-terminus binding;GO:0019153//protein-disulfide reductase (glutathione) activity;GO:0016740//transferase activity;GO:0015035//protein disulfide oxidoreductase activity	GO:0005634//nucleus;GO:0005739//mitochondrion	--
CL203.Contig2_All	210	1	19	0.3166	5.665	4.1613	Up	3.6861e-05	0.00012872	gi|313848847|emb|FQ482129.3|	272	5e-70	B.taurus DNA sequence from clone CH240-512N8, complete sequence	--	--	--	--	--	--	--	--	--	--	--	--	--	--	--	--	--	--	-	-	-	--
Unigene58459_All	263	1	19	0.2528	4.5234	4.1613	Up	3.6861e-05	0.0001287	gi|114704009|gb|DQ984826.1|	147	3e-32	Bos taurus BTA14 scaffold25283_5546 genomic sequence contig containing highly polymorphic single nucleotide sites	--	--	--	--	--	--	--	--	--	--	--	--	--	--	--	--	--	--	-	-	-	--
Unigene62446_All	207	1	19	0.3212	5.7471	4.1613	Up	3.6861e-05	0.00012865	gi|402693443|ref|NM_001102525.2|	272	5e-70	Bos taurus transmembrane protein 52B (TMEM52B), mRNA	--	--	--	--	--	--	--	--	--	--	--	--	--	--	--	--	--	--	-	-	-	--
Unigene63434_All	258	1	19	0.2577	4.611	4.1613	Up	3.6861e-05	0.00012861	gi|402693011|ref|NM_001077041.2|	317	1e-83	Bos taurus amnionless homolog (mouse) (AMN), mRNA	gi|296475232|gb|DAA17347.1|	107.8	1e-22	amnionless homolog [Bos taurus]	sp|Q9BXJ7|AMNLS_HUMAN	47.8	6e-06	Protein amnionless OS=Homo sapiens GN=AMN PE=1 SV=2	--	--	--	--	--	--	--	--	--	--	-	-	-	--
CL1523.Contig1_All	987	9	171	0.6063	10.8479	4.1612	Up	3.9782e-38	1.1787e-36	gi|117935054|ref|NM_174339.3|	1792	0	Bos taurus hypoxia inducible factor 1, alpha subunit (basic helix-loop-helix transcription factor) (HIF1A), mRNA >gi|117306676|gb|BC126622.1| Bos taurus hypoxia inducible factor 1, alpha subunit (basic helix-loop-helix transcription factor), mRNA (cDNA clone MGC:143383 IMAGE:8141140), complete cds	--	--	--	--	--	--	--	--	--	--	--	--	--	--	--	--	--	--	-	-	-	--
Unigene60710_All	324	2	37	0.4104	7.1503	4.1229	Up	4.3343e-09	2.8175e-08	gi|375282099|ref|NM_001035102.2|	571	1e-160	Bos taurus solute carrier family 39 (metal ion transporter), member 5 (SLC39A5), mRNA	gi|375282100|ref|NP_001030274.2|	214.5	1e-54	zinc transporter ZIP5 precursor [Bos taurus] >gi|296487561|gb|DAA29674.1| solute carrier family 39 (metal ion transporter), member 5 [Bos taurus]	sp|Q6ZMH5|S39A5_HUMAN	189	9e-49	Zinc transporter ZIP5 OS=Homo sapiens GN=SLC39A5 PE=2 SV=3	--	--	--	--	--	K14711	1e-55	214	bta:511782	solute carrier family 39 (zinc transporter), member 5	GO:0006829//zinc ion transport;GO:0055085//transmembrane transport;GO:0034224//cellular response to zinc ion starvation	GO:0046873//metal ion transmembrane transporter activity	GO:0016323//basolateral plasma membrane;GO:0016021//integral to membrane	--
Unigene60576_All	263	2	37	0.5056	8.8087	4.1229	Up	4.3343e-09	2.8178e-08	gi|57526473|ref|NM_001009796.1|	408	1e-111	Ovis aries ATPase, Na+/K+ transporting, beta 1 polypeptide (ATP1B1), mRNA >gi|1198|emb|X03883.1| Sheep kidney mRNA for (Na+/K+) ATPase subunit beta	gi|397508767|ref|XP_003824815.1|	62.8	5e-09	PREDICTED: uncharacterized protein LOC100995691 [Pan paniscus]	--	--	--	--	--	--	--	--	--	--	--	--	--	--	-	-	-	--
Unigene60163_All	381	6	110	1.047	18.0773	4.1098	Up	8.8408e-25	1.6522e-23	gi|57164236|ref|NM_001009436.1|	755	0	Ovis aries insulin-like growth factor binding protein 2, 36kDa (IGFBP2), mRNA >gi|254822|gb|S44612.1| insulin-like growth factor-binding protein-2 [sheep, liver, mRNA, 1396 nt]	gi|57164237|ref|NP_001009436.1|	153.7	2e-36	insulin-like growth factor-binding protein 2 precursor [Ovis aries] >gi|2497251|sp|Q29400.1|IBP2_SHEEP RecName: Full=Insulin-like growth factor-binding protein 2; Short=IBP-2; Short=IGF-binding protein 2; Short=IGFBP-2; Flags: Precursor >gi|254823|gb|AAB23135.1| insulin-like growth factor-binding protein-2 [Ovis aries]	sp|Q29400|IBP2_SHEEP	153	7e-38	Insulin-like growth factor-binding protein 2 OS=Ovis aries GN=IGFBP2 PE=2 SV=1	--	--	--	--	--	--	--	--	--	--	GO:0043567//regulation of insulin-like growth factor receptor signaling pathway;GO:0001558//regulation of cell growth;GO:0007565//female pregnancy;GO:0051384//response to glucocorticoid stimulus;GO:0042104//positive regulation of activated T cell proliferation;GO:0032870//cellular response to hormone stimulus;GO:0007568//aging;GO:0045927//positive regulation of growth;GO:0032526//response to reti…	GO:0031994//insulin-like growth factor I binding;GO:0031995//insulin-like growth factor II binding	GO:0005615//extracellular space;GO:0031410//cytoplasmic vesicle;GO:0016324//apical plasma membrane	--
Unigene7339_All	545	65	1179	7.9296	135.451	4.0944	Up	2.3147e-251	5.8391e-249	gi|31711417|emb|AJ566210.1|	1017	0	Ovis aries partial h19 gene for non-coding transcript, exons 1-5	--	--	--	--	--	--	--	--	--	--	--	--	--	--	--	--	--	--	-	-	-	--
Unigene64548_All	281	1	18	0.2366	4.0108	4.0834	Up	6.833e-05	0.00022534	gi|221136911|ref|NM_001144105.1|	486	1e-134	Bos taurus neurogenin 2 (NEUROG2), mRNA	gi|221136912|ref|NP_001137577.1|	190.3	2e-47	neurogenin-2 [Bos taurus] >gi|296486770|gb|DAA28883.1| neurogenin 2 [Bos taurus]	sp|Q9H2A3|NGN2_HUMAN	181	4e-46	Neurogenin-2 OS=Homo sapiens GN=NEUROG2 PE=1 SV=2	--	--	--	--	--	K09082	2e-48	190	bta:615555	neurogenin 2	GO:0007411//axon guidance;GO:0001764//neuron migration;GO:0021954//central nervous system neuron development;GO:0045165//cell fate commitment;GO:0051091//positive regulation of sequence-specific DNA binding transcription factor activity;GO:0030900//forebrain development;GO:0045666//positive regulation of neuron differentiation;GO:0045944//positive regulation of transcription from RNA polymerase I…	GO:0046983//protein dimerization activity;GO:0043565//sequence-specific DNA binding;GO:0070888//E-box binding	GO:0005634//nucleus	--
Unigene62108_All	222	1	18	0.2995	5.0767	4.0833	Up	6.833e-05	0.00022544	gi|402765752|ref|NM_001034470.2|	61.9	1e-06	Bos taurus iron-sulfur cluster assembly 1 homolog (S. cerevisiae) (ISCA1), mRNA	--	--	--	--	--	--	--	--	--	--	--	--	--	--	--	--	--	--	-	-	-	--
Unigene63973_All	276	1	18	0.2409	4.0835	4.0833	Up	6.833e-05	0.00022535	gi|115496335|ref|NM_001076327.1|	478	1e-132	Bos taurus regulator of G-protein signaling 20 (RGS20), mRNA >gi|94534963|gb|BC116015.1| Bos taurus regulator of G-protein signaling 20, mRNA (cDNA clone MGC:139201 IMAGE:8090680), complete cds	--	--	--	--	--	--	--	--	--	--	--	--	--	--	--	--	--	--	-	-	-	--
CL11.Contig2_All	360	1	18	0.1847	3.1307	4.0832	Up	6.833e-05	0.00022551	gi|156120636|ref|NM_001101995.1|	472	1e-130	Bos taurus hect domain and RLD 5 (HERC5), mRNA >gi|151555708|gb|BC149081.1| Bos taurus hect domain and RLD 5, mRNA (cDNA clone MGC:151596 IMAGE:8314170), complete cds	gi|345795569|ref|XP_535652.3|	193.4	2e-48	PREDICTED: E3 ISG15--protein ligase HERC5 [Canis lupus familiaris]	sp|Q9UII4|HERC5_HUMAN	173	9e-44	E3 ISG15--protein ligase HERC5 OS=Homo sapiens GN=HERC5 PE=1 SV=2	SPAC167.07c	64.7	4e-11	COG5021	Ubiquitin-protein ligase	K10615	4e-19	93.2	nvi:100118443	E3 ubiquitin-protein ligase HERC4 [EC:6.3.2.19]	GO:0032020//ISG15-protein conjugation;GO:0045087//innate immune response;GO:0019221//cytokine-mediated signaling pathway;GO:0042787//protein ubiquitination involved in ubiquitin-dependent protein catabolic process;GO:0032480//negative regulation of type I interferon production;GO:0050688//regulation of defense response to virus;GO:0000079//regulation of cyclin-dependent protein kinase activity	GO:0004842//ubiquitin-protein ligase activity;GO:0042296//ISG15 ligase activity;GO:0005515//protein binding	GO:0005829//cytosol;GO:0048471//perinuclear region of cytoplasm;GO:0005634//nucleus	ko04120//Ubiquitin mediated proteolysis
Unigene59504_All	241	1	18	0.2759	4.6765	4.0832	Up	6.833e-05	0.00022546	gi|402744720|ref|NM_001034672.2|	438	1e-120	Bos taurus tetraspanin 33 (TSPAN33), mRNA	--	--	--	--	--	--	--	--	--	--	--	--	--	--	--	--	--	--	-	-	-	--
CL5266.Contig1_All	520	1	18	0.1279	2.1674	4.0829	Up	6.833e-05	0.00022549	gi|315630352|gb|AC167875.4|	634	1e-179	Bos taurus Y Chr BAC CH240-202L22 (Children's Hospital Oakland Research Institute Bovine BAC Library (male)) complete sequence	gi|114052945|ref|NP_001039560.1|	94.4	2e-18	C-X-C motif chemokine 16 precursor [Bos taurus] >gi|122135315|sp|Q29RT9.1|CXL16_BOVIN RecName: Full=C-X-C motif chemokine 16; AltName: Full=Transmembrane chemokine CXCL16; Flags: Precursor >gi|88954101|gb|AAI14023.1| Chemokine (C-X-C motif) ligand 16 [Bos taurus] >gi|296476735|gb|DAA18850.1| C-X-C motif chemokine 16 precursor [Bos taurus]	sp|Q29RT9|CXL16_BOVIN	94.4	1e-19	C-X-C motif chemokine 16 OS=Bos taurus GN=CXCL16 PE=2 SV=1	--	--	--	--	--	K10035	4e-19	94.4	bta:511671	C-X-C motif chemokine 16	GO:0006935//chemotaxis;GO:0030307//positive regulation of cell growth;GO:0034341//response to interferon-gamma;GO:0034612//response to tumor necrosis factor;GO:0030335//positive regulation of cell migration	GO:0005044//scavenger receptor activity;GO:0008009//chemokine activity;GO:0005041//low-density lipoprotein receptor activity	GO:0005615//extracellular space;GO:0016021//integral to membrane	ko04060//Cytokine-cytokine receptor interaction;ko04062//Chemokine signaling pathway
Unigene60170_All	625	8	142	0.851	14.2257	4.0632	Up	2.2183e-31	5.3462e-30	gi|394999626|gb|JQ711177.1|	712	0	Bos taurus growth hormone receptor gene, complete cds	--	--	--	--	--	--	--	--	--	--	--	--	--	--	--	--	--	--	-	-	-	--
Unigene60533_All	225	2	35	0.591	9.7398	4.0427	Up	1.4772e-08	9.019e-08	gi|399531143|gb|JN570752.2|	446	1e-122	Ovis aries fatty acid synthase (FASN) gene, partial sequence	--	--	--	--	--	--	--	--	--	--	--	--	--	--	--	--	--	--	-	-	-	--
CL2945.Contig2_All	2066	2	35	0.0644	1.0607	4.0418	Up	1.4772e-08	9.0204e-08	gi|219804841|ref|NM_001143870.1|	1780	0	Bos taurus phosphofurin acidic cluster sorting protein 1 (PACS1), mRNA	gi|219804842|ref|NP_001137342.1|	626.3	1e-177	phosphofurin acidic cluster sorting protein 1 [Bos taurus]	sp|Q6VY07|PACS1_HUMAN	608	1e-173	Phosphofurin acidic cluster sorting protein 1 OS=Homo sapiens GN=PACS1 PE=1 SV=2	--	--	--	--	--	K03626	6e-09	63.5	gga:396544	nascent polypeptide-associated complex subunit alpha	GO:0000042//protein targeting to Golgi;GO:0072661//protein targeting to plasma membrane;GO:0050690//regulation of defense response to virus by virus;GO:0032092//positive regulation of protein binding;GO:0019048//virus-host interaction	GO:0044325//ion channel binding	GO:0005829//cytosol;GO:0030137//COPI-coated vesicle;GO:0048471//perinuclear region of cytoplasm	--
Unigene59243_All	294	3	52	0.6784	11.0744	4.0289	Up	3.5702e-12	3.1426e-11	gi|402692384|ref|NM_001078061.2|	329	4e-87	Bos taurus ADP-ribosylation factor-like 14 effector protein-like (ARL14EPL), mRNA	--	--	--	--	--	--	--	--	--	--	--	--	--	--	--	--	--	--	-	-	-	--
Unigene60254_All	585	6	103	0.6819	11.0242	4.015	Up	6.326e-23	1.0785e-21	gi|331999943|ref|NM_001206680.1|	965	0	Bos taurus collagen, type XXVII, alpha 1 (COL27A1), mRNA	gi|359320778|ref|XP_532042.4|	54.3	3e-06	PREDICTED: collagen alpha-1(XXVII) chain [Canis lupus familiaris]	sp|Q8IZC6|CORA1_HUMAN	52	9e-07	Collagen alpha-1(XXVII) chain OS=Homo sapiens GN=COL27A1 PE=1 SV=1	--	--	--	--	--	--	--	--	--	--	-	-	-	--
Unigene59797_All	1116	13	223	0.7745	12.5114	4.0138	Up	4.1672e-48	1.5855e-46	gi|402692551|ref|NM_001034611.2|	1828	0	Bos taurus PDZ domain containing 1 (PDZK1), mRNA	gi|77736169|ref|NP_001029783.1|	69.3	3e-10	Na(+)/H(+) exchange regulatory cofactor NHE-RF3 [Bos taurus] >gi|110815914|sp|Q3T0X8.1|NHRF3_BOVIN RecName: Full=Na(+)/H(+) exchange regulatory cofactor NHE-RF3; Short=NHERF-3; AltName: Full=Na(+)/H(+) exchanger regulatory factor 3; AltName: Full=PDZ domain-containing protein 1; AltName: Full=Sodium-hydrogen exchanger regulatory factor 3 >gi|74353938|gb|AAI02214.1| PDZ domain containing 1 [Bos ta…	sp|Q3T0X8|NHRF3_BOVIN	444	1e-124	Na(+)/H(+) exchange regulatory cofactor NHE-RF3 OS=Bos taurus GN=PDZK1 PE=2 SV=1	--	--	--	--	--	K13358	1e-23	111	dre:100535100	Na(+)/H(+) exchange regulatory cofactor NHE-RF2	GO:0015893//drug transport;GO:0090002//establishment of protein localization to plasma membrane;GO:0034767//positive regulation of ion transmembrane transport;GO:0015879//carnitine transport;GO:0008283//cell proliferation	GO:0030165//PDZ domain binding;GO:0005215//transporter activity;GO:0005124//scavenger receptor binding	GO:0031526//brush border membrane;GO:0005737//cytoplasm	ko04960//Aldosterone-regulated sodium reabsorption
CL1357.Contig1_All	572	1	17	0.1162	1.8609	4.0013	Up	0.00012638	0.0003913	gi|114326283|ref|NM_181014.2|	337	3e-89	Bos taurus monoamine oxidase A (MAOA), nuclear gene encoding mitochondrial protein, mRNA >gi|113912184|gb|BC122682.1| Bos taurus monoamine oxidase A, mRNA (cDNA clone MGC:142852 IMAGE:8218370), complete cds	--	--	--	--	--	--	--	--	--	--	--	--	--	--	--	--	--	--	-	-	-	--
Unigene63254_All	240	1	17	0.277	4.4351	4.001	Up	0.00012638	0.00039117	gi|78369275|ref|NM_001035288.1|	404	1e-110	Bos taurus calbindin 2 (CALB2), mRNA >gi|73586922|gb|BC103038.1| Bos taurus calbindin 2, mRNA (cDNA clone MGC:128318 IMAGE:7984354), complete cds	gi|296477953|gb|DAA20068.1|	87.4	1e-16	calretinin [Bos taurus]	sp|P47728|CALB2_RAT	85.5	2e-17	Calretinin OS=Rattus norvegicus GN=Calb2 PE=1 SV=1	--	--	--	--	--	K14757	9e-08	55.5	mgp:100542422	calbindin D28	-	GO:0005509//calcium ion binding	GO:0005921//gap junction;GO:0005737//cytoplasm	ko04961//Endocrine and other factor-regulated calcium reabsorption
Unigene64148_All	235	1	17	0.2829	4.5295	4.001	Up	0.00012638	0.00039102	gi|310696680|gb|HM597774.1|	347	1e-92	Bos taurus breed Holstein FGF2 gene, intron 1	--	--	--	--	--	--	--	--	--	--	--	--	--	--	--	--	--	--	-	-	-	--
Unigene63715_All	244	1	17	0.2725	4.3624	4.0008	Up	0.00012638	0.00039106	gi|126717462|gb|BC133443.1|	210	2e-51	Bos taurus transmembrane protein 176A, mRNA (cDNA clone MGC:148300 IMAGE:7950630), complete cds	--	--	--	--	--	--	--	--	--	--	--	--	--	--	--	--	--	--	-	-	-	--
Unigene63935_All	219	1	17	0.3036	4.8604	4.0008	Up	0.00012638	0.00039105	gi|149944571|ref|NM_174598.3|	323	2e-85	Bos taurus sodium channel, non-voltage-gated 1 alpha subunit (SCNN1A), mRNA	gi|27807081|ref|NP_777023.1|	128.6	7e-29	amiloride-sensitive sodium channel subunit alpha [Bos taurus] >gi|2851470|sp|P55270.2|SCNNA_BOVIN RecName: Full=Amiloride-sensitive sodium channel subunit alpha; AltName: Full=Alpha-NaCH; AltName: Full=Epithelial Na(+) channel subunit alpha; Short=Alpha-ENaC; AltName: Full=Nonvoltage-gated sodium channel 1 subunit alpha; AltName: Full=SCNEA >gi|1872161|gb|AAB48988.1| alpha-subunit bovine renal ep…	sp|P55270|SCNNA_BOVIN	128	3e-30	Amiloride-sensitive sodium channel subunit alpha OS=Bos taurus GN=SCNN1A PE=2 SV=2	--	--	--	--	--	K04824	9e-30	128	bta:282348	nonvoltage-gated sodium channel 1 alpha	GO:0006814//sodium ion transport;GO:0050896//response to stimulus;GO:0050909//sensory perception of taste;GO:0007588//excretion	GO:0003779//actin binding;GO:0050699//WW domain binding;GO:0015280//ligand-gated sodium channel activity	GO:0034706//sodium channel complex;GO:0009897//external side of plasma membrane;GO:0030864//cortical actin cytoskeleton;GO:0016324//apical plasma membrane	ko04960//Aldosterone-regulated sodium reabsorption;ko04742//Taste transduction
Unigene61689_All	529	2	34	0.2514	4.0243	4.0007	Up	2.7217e-08	1.6063e-07	gi|115495838|ref|NM_001076176.1|	842	0	Bos taurus pyruvate kinase, liver and RBC (PKLR), nuclear gene encoding mitochondrial protein, mRNA >gi|95768270|gb|BT025386.1| Bos taurus pyruvate kinase, liver and RBC (PKLR), nuclear gene encoding mitochondrial protein, mRNA, complete cds	gi|350597093|ref|XP_003362096.2|	106.7	4e-22	PREDICTED: pyruvate kinase isozymes R/L-like [Sus scrofa]	sp|P53657|KPYR_MOUSE	103	3e-22	Pyruvate kinase isozymes R/L OS=Mus musculus GN=Pklr PE=2 SV=1	YAL038w	50.8	1e-06	COG0469	Pyruvate kinase	K12406	8e-23	106	ssc:100625071	pyruvate kinase isozymes R/L [EC:2.7.1.40]	GO:0001666//response to hypoxia;GO:0051707//response to other organism;GO:0009749//response to glucose stimulus;GO:0042866//pyruvate biosynthetic process;GO:0032869//cellular response to insulin stimulus;GO:0007584//response to nutrient;GO:0009408//response to heat;GO:0006754//ATP biosynthetic process;GO:0014070//response to organic cyclic compound;GO:0006096//glycolysis;GO:0016310//phosphorylati…	GO:0030955//potassium ion binding;GO:0005524//ATP binding;GO:0004743//pyruvate kinase activity;GO:0000287//magnesium ion binding	GO:0005829//cytosol	ko04930//Type II diabetes mellitus;ko04910//Insulin signaling pathway;ko00010//Glycolysis / Gluconeogenesis;ko04950//Maturity onset diabetes of the young;ko00620//Pyruvate metabolism;ko01100//Metabolic pathways;ko00230//Purine metabolism
Unigene58547_All	1635	1	17	0.0407	0.651	3.9996	Up	0.00012638	0.00039127	gi|94400820|ref|NM_174572.4|	1338	0	Bos taurus 6-phosphofructo-2-kinase/fructose-2,6-biphosphatase 1 (PFKFB1), mRNA >gi|235762|gb|S55569.1| fructose-2,6-bisphosphatase [cattle, liver, mRNA, 1854 nt]	gi|402910297|ref|XP_003917822.1|	391.7	5e-107	PREDICTED: 6-phosphofructo-2-kinase/fructose-2,6-bisphosphatase 1 isoform 3 [Papio anubis]	sp|P16118|F261_HUMAN	391	2e-108	6-phosphofructo-2-kinase/fructose-2,6-bisphosphatase 1 OS=Homo sapiens GN=PFKFB1 PE=1 SV=3	YJL155c_2	201	2e-51	COG0406	Fructose-2,6-bisphosphatase	K01103	7e-108	391	mcc:701969	6-phosphofructo-2-kinase / fructose-2,6-bisphosphatase [EC:2.7.1.105 3.1.3.46]	GO:0031100//organ regeneration;GO:0007243//intracellular protein kinase cascade;GO:0042594//response to starvation;GO:0033762//response to glucagon stimulus;GO:0033133//positive regulation of glucokinase activity;GO:0051384//response to glucocorticoid stimulus;GO:0032868//response to insulin stimulus;GO:0006096//glycolysis;GO:0006094//gluconeogenesis;GO:0006003//fructose 2,6-bisphosphate metaboli…	GO:0003873//6-phosphofructo-2-kinase activity;GO:0019900//kinase binding;GO:0004331//fructose-2,6-bisphosphate 2-phosphatase activity;GO:0070095//fructose-6-phosphate binding;GO:0042802//identical protein binding;GO:0005524//ATP binding	GO:0043540//6-phosphofructo-2-kinase/fructose-2,6-biphosphatase 1 complex	ko00051//Fructose and mannose metabolism
Unigene58418_All	354	5	84	0.9391	14.8574	3.9838	Up	8.0098e-19	1.1077e-17	gi|118150967|ref|NM_001077934.1|	147	4e-32	Bos taurus FtsJ RNA methyltransferase homolog 1 (E. coli) (FTSJ1), mRNA >gi|117306287|gb|BC126603.1| Bos taurus FtsJ homolog 1 (E. coli), mRNA (cDNA clone MGC:143353 IMAGE:8139460), complete cds	gi|439877|gb|AAB02291.1|	59.3	5e-08	reverse transcriptase [Homo sapiens]	--	--	--	--	--	--	--	--	--	--	--	--	--	--	-	-	-	--
Unigene59799_All	896	12	201	0.8904	14.046	3.9796	Up	3.0993e-43	1.0479e-41	gi|402692683|ref|NM_001046164.2|	1584	0	Bos taurus fructose-1,6-bisphosphatase 2 (FBP2), mRNA	gi|114051459|ref|NP_001039629.1|	461.5	2e-128	fructose-1,6-bisphosphatase isozyme 2 [Bos taurus] >gi|110808225|sp|Q2KJJ9.1|F16P2_BOVIN RecName: Full=Fructose-1,6-bisphosphatase isozyme 2; Short=FBPase 2; AltName: Full=D-fructose-1,6-bisphosphate 1-phosphohydrolase 2 >gi|86823226|gb|AAI02391.1| Fructose-1,6-bisphosphatase 2 [Bos taurus] >gi|296484499|gb|DAA26614.1| fructose-1,6-bisphosphatase isozyme 2 [Bos taurus]	sp|Q2KJJ9|F16P2_BOVIN	461	9e-130	Fructose-1,6-bisphosphatase isozyme 2 OS=Bos taurus GN=FBP2 PE=2 SV=1	VC2544	235	7e-62	COG0158	Fructose-1,6-bisphosphatase	K03841	3e-129	461	bta:514066	fructose-1,6-bisphosphatase I [EC:3.1.3.11]	GO:0006000//fructose metabolic process;GO:0006094//gluconeogenesis;GO:0044281//small molecule metabolic process	GO:0042132//fructose 1,6-bisphosphate 1-phosphatase activity;GO:0004331//fructose-2,6-bisphosphate 2-phosphatase activity;GO:0000287//magnesium ion binding	GO:0016021//integral to membrane;GO:0005829//cytosol	ko04910//Insulin signaling pathway;ko00030//Pentose phosphate pathway;ko00051//Fructose and mannose metabolism;ko00010//Glycolysis / Gluconeogenesis;ko01100//Metabolic pathways
CL643.Contig2_All	315	4	67	0.8443	13.3177	3.9794	Up	3.0645e-15	3.3902e-14	gi|126165211|ref|NM_001081728.1|	504	1e-139	Bos taurus protein phosphatase 2, regulatory subunit B', alpha (PPP2R5A), mRNA >gi|126010590|gb|BC133482.1| Bos taurus protein phosphatase 2, regulatory subunit B', alpha isoform, mRNA (cDNA clone MGC:138101 IMAGE:8084069), complete cds	--	--	--	--	--	--	--	--	--	--	--	--	--	--	--	--	--	--	-	-	-	--
CL3505.Contig1_All	1216	7	117	0.3827	6.0245	3.9766	Up	1.0566e-25	2.0623e-24	gi|402746018|ref|NM_001079793.2|	2081	0	Bos taurus yippee-like 5 (Drosophila) (YPEL5), mRNA	gi|350582577|ref|XP_003481305.1|	260.8	9e-68	PREDICTED: protein yippee-like 5-like isoform 6 [Sus scrofa]	sp|Q5RDU7|YPEL5_PONAB	248	2e-65	Protein yippee-like 5 OS=Pongo abelii GN=YPEL5 PE=2 SV=1	--	--	--	--	--	--	--	--	--	--	GO:0055114//oxidation-reduction process	GO:0008113//peptide-methionine-(S)-S-oxide reductase activity	-	--
CL4104.Contig1_All	435	5	83	0.7642	11.9469	3.9665	Up	1.47e-18	2.0029e-17	gi|329663727|ref|NM_001205630.1|	644	0	Bos taurus solute carrier family 39 (zinc transporter), member 8 (SLC39A8), mRNA	--	--	--	--	--	--	--	--	--	--	--	--	--	--	--	--	--	--	-	-	-	--
Unigene2713_All	881	35	579	2.6413	41.1498	3.9616	Up	2.224e-121	2.5031e-119	gi|394999626|gb|JQ711177.1|	89.7	2e-14	Bos taurus growth hormone receptor gene, complete cds	--	--	--	--	--	--	--	--	--	--	--	--	--	--	--	--	--	--	-	-	-	--
Unigene59749_All	388	2	33	0.3427	5.3253	3.9578	Up	5.0076e-08	2.8563e-07	gi|115495512|ref|NM_001075424.1|	188	1e-44	Bos taurus mevalonate (diphospho) decarboxylase (MVD), mRNA >gi|112362155|gb|BC120432.1| Bos taurus mevalonate (diphospho) decarboxylase, mRNA (cDNA clone MGC:143429 IMAGE:8287269), complete cds	--	--	--	--	sp|Q0P570|MVD1_BOVIN	51.6	4e-07	Diphosphomevalonate decarboxylase OS=Bos taurus GN=MVD PE=2 SV=1	--	--	--	--	--	K01597	1e-06	51.6	bta:509958	diphosphomevalonate decarboxylase [EC:4.1.1.33]	-	-	-	ko00900//Terpenoid backbone biosynthesis;ko01100//Metabolic pathways
CL4745.Contig2_All	1499	11	179	0.4879	7.4768	3.9378	Up	2.2968e-38	6.8554e-37	gi|329744619|ref|NM_001193182.1|	2159	0	Bos taurus UDP-N-acetyl-alpha-D-galactosamine:polypeptide N-acetylgalactosaminyltransferase-like 2 (GALNTL2), mRNA	gi|296490807|gb|DAA32920.1|	732.2	0	UDP-N-acetyl-alpha-D-galactosamine:polypeptide N-acetylgalactosaminyltransferase-like 2 [Bos taurus]	sp|Q8N3T1|GLTL2_HUMAN	617	2e-176	Polypeptide N-acetylgalactosaminyltransferase-like protein 2 OS=Homo sapiens GN=GALNTL2 PE=2 SV=2	--	--	--	--	--	K00710	0	732	bta:618078	polypeptide N-acetylgalactosaminyltransferase [EC:2.4.1.41]	GO:0016266//O-glycan processing;GO:0043687//post-translational protein modification	GO:0004653//polypeptide N-acetylgalactosaminyltransferase activity;GO:0030246//carbohydrate binding	GO:0000139//Golgi membrane;GO:0016021//integral to membrane;GO:0030133//transport vesicle	ko00512//Mucin type O-Glycan biosynthesis;ko01100//Metabolic pathways
Unigene60735_All	549	4	65	0.4844	7.4132	3.9358	Up	1.0317e-14	1.1002e-13	gi|156120742|ref|NM_001102048.1|	906	0	Bos taurus glycine-N-acyltransferase-like (LOC518623), mRNA >gi|154425975|gb|BC151521.1| Bos taurus similar to glycine-N-acyltransferase, mRNA (cDNA clone MGC:179454 IMAGE:8659091), complete cds	gi|296479489|gb|DAA21604.1|	330.9	1e-89	hypothetical protein LOC518623 [Bos taurus]	sp|Q6IB77|GLYAT_HUMAN	257	1e-68	Glycine N-acyltransferase OS=Homo sapiens GN=GLYAT PE=1 SV=3	--	--	--	--	--	K00628	5e-69	260	cfa:483463	glycine N-acyltransferase [EC:2.3.1.13]	GO:0009636//response to toxin;GO:0006637//acyl-CoA metabolic process;GO:0006805//xenobiotic metabolic process;GO:0032787//monocarboxylic acid metabolic process;GO:0006544//glycine metabolic process	GO:0047961//glycine N-acyltransferase activity;GO:0047962//glycine N-benzoyltransferase activity	GO:0005759//mitochondrial matrix	ko00360//Phenylalanine metabolism
Unigene60436_All	501	5	81	0.6635	10.1231	3.9314	Up	4.9416e-18	6.535e-17	gi|329744591|ref|NM_001206342.1|	946	0	Bos taurus interleukin 20 receptor, alpha (IL20RA), mRNA >gi|151557038|gb|BC149797.1| Bos taurus interleukin 20 receptor, alpha, mRNA (cDNA clone IMAGE:8472388), partial cds	gi|329744592|ref|NP_001193271.1|	345.9	3e-94	interleukin-20 receptor subunit alpha precursor [Bos taurus]	sp|Q9UHF4|I20RA_HUMAN	300	1e-81	Interleukin-20 receptor subunit alpha OS=Homo sapiens GN=IL20RA PE=1 SV=2	--	--	--	--	--	K05136	7e-95	345	bta:509038	interleukin 20 receptor alpha	-	-	GO:0016021//integral to membrane	ko04630//Jak-STAT signaling pathway;ko04060//Cytokine-cytokine receptor interaction
CL2238.Contig2_All	652	2	32	0.2039	3.073	3.9137	Up	9.1995e-08	5.0716e-07	gi|226958399|ref|NM_001075780.2|	165	3e-37	Bos taurus enoyl-CoA, hydratase/3-hydroxyacyl CoA dehydrogenase (EHHADH), mRNA	--	--	--	--	--	--	--	--	--	--	--	--	--	--	--	--	--	--	-	-	-	--
CL1608.Contig2_All	1494	1	16	0.0445	0.6706	3.9136	Up	0.00023317	0.00067661	gi|146231715|gb|BT030493.1|	1756	0	Bos taurus acyl-Coenzyme A dehydrogenase family, member 9 (ACAD9), mRNA, complete cds	gi|146231716|gb|ABQ12933.1|	652.5	0	acyl-Coenzyme A dehydrogenase family, member 9 [Bos taurus]	sp|Q8JZN5|ACAD9_MOUSE	608	1e-173	Acyl-CoA dehydrogenase family member 9, mitochondrial OS=Mus musculus GN=Acad9 PE=2 SV=2	BH3486	150	4e-36	COG1960	Acyl-CoA dehydrogenases	K15980	0	634	ssc:100621922	Acyl-CoA dehydrogenase family member 9 [EC:1.3.99.-]	GO:0055114//oxidation-reduction process	GO:0050660//flavin adenine dinucleotide binding;GO:0003995//acyl-CoA dehydrogenase activity	GO:0030425//dendrite;GO:0005739//mitochondrion;GO:0005634//nucleus	--
Unigene59525_All	206	3	48	0.9682	14.5895	3.9135	Up	4.0658e-11	3.2545e-10	gi|402746820|ref|NM_001046221.2|	280	2e-72	Bos taurus Ly6/neurotoxin 1 (LYNX1), mRNA	--	--	--	--	--	--	--	--	--	--	--	--	--	--	--	--	--	--	-	-	-	--
CL3594.Contig1_All	432	5	79	0.7695	11.4501	3.8953	Up	1.6567e-17	2.1185e-16	gi|402693086|ref|NM_001034308.2|	668	0	Bos taurus proline-rich nuclear receptor coactivator 1 (PNRC1), mRNA	--	--	--	--	--	--	--	--	--	--	--	--	--	--	--	--	--	--	-	-	-	--
CL4836.Contig1_All	683	5	78	0.4867	7.1506	3.877	Up	3.0302e-17	3.8047e-16	gi|402743701|ref|NM_001035069.2|	864	0	Bos taurus component of oligomeric golgi complex 6 (COG6), mRNA	--	--	--	--	--	--	--	--	--	--	--	--	--	--	--	--	--	--	-	-	-	--
Unigene63365_All	457	2	31	0.291	4.2473	3.8675	Up	1.6874e-07	8.9801e-07	gi|57164236|ref|NM_001009436.1|	882	0	Ovis aries insulin-like growth factor binding protein 2, 36kDa (IGFBP2), mRNA >gi|254822|gb|S44612.1| insulin-like growth factor-binding protein-2 [sheep, liver, mRNA, 1396 nt]	gi|296490277|gb|DAA32390.1|	321.2	8e-87	insulin-like growth factor-binding protein 2 precursor [Bos taurus]	sp|P13384|IBP2_BOVIN	321	4e-88	Insulin-like growth factor-binding protein 2 OS=Bos taurus GN=IGFBP2 PE=1 SV=2	--	--	--	--	--	K10138	3e-09	61.2	mmu:16009	insulin-like growth factor-binding protein 3	GO:0043567//regulation of insulin-like growth factor receptor signaling pathway;GO:0001558//regulation of cell growth;GO:0007565//female pregnancy;GO:0051384//response to glucocorticoid stimulus;GO:0042104//positive regulation of activated T cell proliferation;GO:0032870//cellular response to hormone stimulus;GO:0007568//aging;GO:0045927//positive regulation of growth;GO:0032526//response to reti…	GO:0031994//insulin-like growth factor I binding;GO:0031995//insulin-like growth factor II binding	GO:0005615//extracellular space;GO:0031410//cytoplasmic vesicle;GO:0016324//apical plasma membrane	ko05202//Transcriptional misregulation in cancer;ko04115//p53 signaling pathway
CL4466.Contig2_All	697	9	136	0.8585	12.2172	3.831	Up	6.7829e-29	1.4958e-27	gi|402744240|ref|NM_174211.3|	862	0	Bos taurus UDP-glucose 6-dehydrogenase (UGDH), mRNA	--	--	--	--	--	--	--	--	--	--	--	--	--	--	--	--	--	--	-	-	-	--
Unigene61266_All	293	2	29	0.4538	6.1972	3.7715	Up	5.6483e-07	2.7671e-06	gi|163914405|ref|NM_001112815.1|	581	1e-163	Ovis aries stearoyl-CoA desaturase 5 (SCD5), mRNA >gi|161610821|gb|EU272818.1| Ovis aries stearoyl-CoA desaturase 5 mRNA, complete cds	--	--	--	--	--	--	--	--	--	--	--	--	--	--	--	--	--	--	-	-	-	--
CL225.Contig14_All	845	2	29	0.1574	2.1489	3.7711	Up	5.6483e-07	2.7681e-06	gi|300796924|ref|NM_001192835.1|	1189	0	Bos taurus 6-phosphofructo-2-kinase/fructose-2,6-biphosphatase 4 (PFKFB4), mRNA	gi|300796925|ref|NP_001179764.1|	453	7e-126	6-phosphofructo-2-kinase/fructose-2,6-bisphosphatase 4 [Bos taurus] >gi|296474921|gb|DAA17036.1| 6-phosphofructo-2-kinase/fructose-2,6-biphosphatase 4 [Bos taurus]	sp|Q4R8B6|F264_MACFA	444	1e-124	6-phosphofructo-2-kinase/fructose-2,6-bisphosphatase 4 OS=Macaca fascicularis GN=PFKFB4 PE=2 SV=3	YJL155c_2	171	1e-42	COG0406	Fructose-2,6-bisphosphatase	K01103	1e-126	452	bta:534928	6-phosphofructo-2-kinase / fructose-2,6-bisphosphatase [EC:2.7.1.105 3.1.3.46]	GO:0006000//fructose metabolic process;GO:0016310//phosphorylation;GO:0006003//fructose 2,6-bisphosphate metabolic process;GO:0044281//small molecule metabolic process;GO:0006096//glycolysis	GO:0042802//identical protein binding;GO:0004331//fructose-2,6-bisphosphate 2-phosphatase activity;GO:0003873//6-phosphofructo-2-kinase activity;GO:0005524//ATP binding	GO:0005829//cytosol	ko00051//Fructose and mannose metabolism
CL4071.Contig1_All	1257	5	71	0.2645	3.5366	3.741	Up	2.0317e-15	2.2749e-14	gi|402743397|ref|NM_001075677.2|	1211	0	Bos taurus macrophage stimulating 1 (hepatocyte growth factor-like) (MST1), mRNA	gi|344276255|ref|XP_003409924.1|	157.1	1e-36	PREDICTED: LOW QUALITY PROTEIN: hepatocyte growth factor-like protein-like [Loxodonta africana]	sp|Q24K22|HGFL_BOVIN	488	9e-138	Hepatocyte growth factor-like protein OS=Bos taurus GN=MST1 PE=2 SV=1	--	--	--	--	--	K05460	1e-94	233	aml:100463560	hepatocyte growth factor	GO:0001569//patterning of blood vessels;GO:0007243//intracellular protein kinase cascade;GO:0001841//neural tube formation;GO:0007417//central nervous system development;GO:0046621//negative regulation of organ growth;GO:0090090//negative regulation of canonical Wnt receptor signaling pathway;GO:0000902//cell morphogenesis;GO:0046777//protein autophosphorylation;GO:0060215//primitive hemopoiesis;…	GO:0004252//serine-type endopeptidase activity;GO:0004674//protein serine/threonine kinase activity;GO:0000287//magnesium ion binding;GO:0042803//protein homodimerization activity;GO:0008134//transcription factor binding;GO:0005524//ATP binding;GO:0043539//protein serine/threonine kinase activator activity	GO:0005576//extracellular region;GO:0005829//cytosol;GO:0005634//nucleus	ko05218//Melanoma;ko04060//Cytokine-cytokine receptor interaction;ko05211//Renal cell carcinoma;ko05144//Malaria;ko05200//Pathways in cancer;ko04510//Focal adhesion
Unigene60998_All	781	6	85	0.5108	6.8145	3.7378	Up	3.2857e-18	4.387e-17	gi|300794704|ref|NM_001192214.1|	1374	0	Bos taurus dihydropyrimidinase (DPYS), mRNA	gi|296480526|gb|DAA22641.1|	435.3	1e-120	dihydropyrimidinase [Bos taurus]	sp|Q14117|DPYS_HUMAN	417	1e-116	Dihydropyrimidinase OS=Homo sapiens GN=DPYS PE=1 SV=1	PA0441	193	2e-49	COG0044	Dihydroorotase and related cyclic amidohydrolases	K01464	6e-121	433	bta:509241	dihydropyrimidinase [EC:3.5.2.2]	GO:0006212//uracil catabolic process;GO:0019482//beta-alanine metabolic process;GO:0046135//pyrimidine nucleoside catabolic process;GO:0006210//thymine catabolic process;GO:0051289//protein homotetramerization	GO:0004157//dihydropyrimidinase activity;GO:0008270//zinc ion binding;GO:0051219//phosphoprotein binding;GO:0016597//amino acid binding;GO:0002058//uracil binding;GO:0002059//thymine binding	GO:0005829//cytosol	ko00410//beta-Alanine metabolism;ko00770//Pantothenate and CoA biosynthesis;ko00983//Drug metabolism - other enzymes;ko01100//Metabolic pathways;ko00240//Pyrimidine metabolism
Unigene59757_All	446	9	127	1.3417	17.8293	3.7321	Up	1.4837e-26	3.0142e-25	gi|402745287|ref|NM_001034600.2|	529	1e-147	Bos taurus 3-hydroxybutyrate dehydrogenase, type 1 (BDH1), nuclear gene encoding mitochondrial protein, mRNA	--	--	--	--	--	--	--	--	--	--	--	--	--	--	--	--	--	--	-	-	-	--
Unigene61782_All	333	2	28	0.3993	5.2648	3.7208	Up	1.0306e-06	4.8466e-06	gi|300796914|ref|NM_001191311.1|	589	1e-165	Bos taurus matrilin 4 (MATN4), mRNA	gi|296480952|gb|DAA23067.1|	90.1	3e-17	matrilin 4 [Bos taurus]	sp|O95460|MATN4_HUMAN	204	3e-53	Matrilin-4 OS=Homo sapiens GN=MATN4 PE=1 SV=3	--	--	--	--	--	K08132	2e-13	74.3	mdo:100021716	collagen, type XII, alpha	-	-	-	ko04974//Protein digestion and absorption
Unigene58486_All	813	8	111	0.6542	8.5487	3.7079	Up	2.9335e-23	5.0821e-22	gi|581|emb|X68647.1|	198	3e-47	B.taurus CI-B14.5b mRNA for NADH dehydrogenase (ubiquinone)	--	--	--	--	--	--	--	--	--	--	--	--	--	--	--	--	--	--	-	-	-	--
CL2956.Contig2_All	530	4	55	0.5018	6.4976	3.6947	Up	4.229e-12	3.7075e-11	gi|402692016|ref|NM_001075412.2|	811	0	Bos taurus telomeric repeat binding factor 2, interacting protein (TERF2IP), mRNA	gi|115495349|ref|NP_001068880.1|	199.9	4e-50	telomeric repeat-binding factor 2-interacting protein 1 [Bos taurus] >gi|122145594|sp|Q0VCT3.1|TE2IP_BOVIN RecName: Full=Telomeric repeat-binding factor 2-interacting protein 1; Short=TERF2-interacting telomeric protein 1; Short=TRF2-interacting telomeric protein 1; AltName: Full=Repressor/activator protein 1 homolog; Short=RAP1 homolog >gi|111304976|gb|AAI20018.1| Telomeric repeat binding factor…	sp|Q0VCT3|TE2IP_BOVIN	199	2e-51	Telomeric repeat-binding factor 2-interacting protein 1 OS=Bos taurus GN=TERF2IP PE=2 SV=1	--	--	--	--	--	K11113	7e-51	199	bta:509625	telomeric repeat-binding factor 2-interacting protein 1	GO:0032205//negative regulation of telomere maintenance;GO:0010569//regulation of double-strand break repair via homologous recombination;GO:0031848//protection from non-homologous end joining at telomere;GO:0048239//negative regulation of DNA recombination at telomere;GO:0043123//positive regulation of I-kappaB kinase/NF-kappaB cascade;GO:0070198//protein localization to chromosome, telomeric re…	GO:0005515//protein binding;GO:0042162//telomeric DNA binding	GO:0005654//nucleoplasm;GO:0030870//Mre11 complex;GO:0005737//cytoplasm;GO:0000783//nuclear telomere cap complex	--
Unigene60736_All	279	2	27	0.4766	6.0593	3.6683	Up	1.8765e-06	8.4337e-06	gi|402743623|ref|NM_001034744.2|	476	1e-131	Bos taurus transmembrane protein 37 (TMEM37), mRNA	gi|77736433|ref|NP_001029916.1|	171.8	7e-42	voltage-dependent calcium channel gamma-like subunit [Bos taurus] >gi|73586505|gb|AAI02168.1| Transmembrane protein 37 [Bos taurus] >gi|296490490|gb|DAA32603.1| transmembrane protein 37 [Bos taurus]	sp|Q8WXS4|CCGL_HUMAN	114	5e-26	Voltage-dependent calcium channel gamma-like subunit OS=Homo sapiens GN=TMEM37 PE=2 SV=2	--	--	--	--	--	--	--	--	--	--	-	GO:0005262//calcium channel activity;GO:0005244//voltage-gated ion channel activity	GO:0016021//integral to membrane	--
Unigene59038_All	1409	15	199	0.7078	8.8432	3.6432	Up	4.3384e-40	1.3584e-38	gi|164451467|ref|NM_001113279.1|	2127	0	Bos taurus pleckstrin homology domain containing, family B (evectins) member 1 (PLEKHB1), transcript variant c, mRNA	gi|193786134|dbj|BAG51417.1|	198.4	7e-49	unnamed protein product [Homo sapiens]	sp|Q9UF11|PKHB1_HUMAN	178	2e-44	Pleckstrin homology domain-containing family B member 1 OS=Homo sapiens GN=PLEKHB1 PE=1 SV=1	--	--	--	--	--	--	--	--	--	--	GO:0007602//phototransduction;GO:0007275//multicellular organismal development	GO:0004871//signal transducer activity;GO:0005543//phospholipid binding;GO:0008022//protein C-terminus binding;GO:0042803//protein homodimerization activity	GO:0005737//cytoplasm;GO:0016021//integral to membrane	--
Unigene16961_All	1238	30	395	1.6111	19.9775	3.6323	Up	6.1634e-78	4.0554e-76	gi|88319948|ref|NM_001014391.2|	1824	0	Bos taurus claudin 4 (CLDN4), mRNA >gi|86821965|gb|BC105534.1| Bos taurus claudin 4, mRNA (cDNA clone MGC:128914 IMAGE:8120306), complete cds	gi|297206800|ref|NP_001171946.1|	420.6	7e-116	claudin-4 [Ovis aries] >gi|295916841|gb|ADG59807.1| claudin-4 [Ovis aries]	sp|Q6BBL6|CLD4_BOVIN	412	1e-114	Claudin-4 OS=Bos taurus GN=CLDN4 PE=2 SV=1	--	--	--	--	--	K06087	4e-114	412	bta:414921	claudin	GO:0007623//circadian rhythm;GO:0032570//response to progesterone stimulus;GO:0007565//female pregnancy;GO:0016338//calcium-independent cell-cell adhesion	GO:0042802//identical protein binding;GO:0004888//transmembrane signaling receptor activity;GO:0005198//structural molecule activity	GO:0005887//integral to plasma membrane;GO:0005923//tight junction;GO:0016324//apical plasma membrane;GO:0009925//basal plasma membrane;GO:0016328//lateral plasma membrane	ko04530//Tight junction;ko04670//Leukocyte transendothelial migration;ko05160//Hepatitis C;ko04514//Cell adhesion molecules (CAMs);ko05130//Pathogenic Escherichia coli infection
CL4034.Contig2_All	897	10	131	0.7412	9.1442	3.6249	Up	9.4439e-27	1.9332e-25	gi|332801059|ref|NM_001105617.2|	1376	0	Bos taurus homeobox A9 (HOXA9), mRNA	--	--	--	--	--	--	--	--	--	--	--	--	--	--	--	--	--	--	-	-	-	--
Unigene60891_All	228	2	26	0.5832	7.1401	3.6139	Up	3.4097e-06	1.4613e-05	gi|332078529|ref|NM_001206717.1|	343	2e-91	Bos taurus chromosome 7 open reading frame, human C19orf77 (C7H19orf77), mRNA	--	--	--	--	--	--	--	--	--	--	--	--	--	--	--	--	--	--	-	-	-	--
Unigene59315_All	200	2	26	0.6649	8.1397	3.6138	Up	3.4097e-06	1.4613e-05	gi|300794777|ref|NM_001191206.1|	293	1e-76	Bos taurus cadherin-related 23 (CDH23), mRNA	--	--	--	--	--	--	--	--	--	--	--	--	--	--	--	--	--	--	-	-	-	--
Unigene61213_All	270	2	26	0.4925	6.0294	3.6138	Up	3.4097e-06	1.4611e-05	gi|394999626|gb|JQ711177.1|	404	1e-110	Bos taurus growth hormone receptor gene, complete cds	--	--	--	--	--	--	--	--	--	--	--	--	--	--	--	--	--	--	-	-	-	--
Unigene59111_All	823	11	141	0.8886	10.7272	3.5936	Up	1.6911e-28	3.6819e-27	gi|114155041|gb|AY563828.1|	137	8e-29	Bos taurus clone NG010008A20C04 mRNA, complete sequence	--	--	--	--	--	--	--	--	--	--	--	--	--	--	--	--	--	--	-	-	-	--
Unigene16355_All	1649	188	2392	7.58	90.8251	3.5828	Up	2.6943e-30	6.2627e-29	gi|224922742|ref|NR_003958.2|	2109	0	Bos taurus H19, imprinted maternally expressed transcript (non-protein coding) (H19), non-coding RNA	gi|395742273|ref|XP_002821418.2|	87.4	2e-15	PREDICTED: uncharacterized protein LOC100452997 isoform 1 [Pongo abelii]	sp|O93484|CO1A2_ONCMY	72	4e-12	Collagen alpha-2(I) chain OS=Oncorhynchus mykiss GN=col1a2 PE=2 SV=2	Rv3876	50.8	7e-06	COG0455	ATPases involved in chromosome partitioning	K03626	2e-12	74.7	gga:396544	nascent polypeptide-associated complex subunit alpha	-	-	-	--
Unigene59133_All	322	7	89	1.4454	17.3061	3.5817	Up	2.0379e-18	2.7538e-17	gi|402692384|ref|NM_001078061.2|	470	1e-129	Bos taurus ADP-ribosylation factor-like 14 effector protein-like (ARL14EPL), mRNA	--	--	--	--	--	--	--	--	--	--	--	--	--	--	--	--	--	--	-	-	-	--
Unigene59856_All	1830	47	597	1.7076	20.4263	3.5804	Up	1.3186e-115	1.4036e-113	gi|78042497|ref|NM_001035017.1|	3104	0	Bos taurus phosphoglycerate dehydrogenase (PHGDH), mRNA >gi|59857638|gb|BT020637.1| Bos taurus phosphoglycerate dehydrogenase (PHGDH), mRNA, complete cds	gi|86821596|gb|AAI05480.1|	1011.1	0	Phosphoglycerate dehydrogenase [Bos taurus] >gi|296489452|gb|DAA31565.1| D-3-phosphoglycerate dehydrogenase [Bos taurus]	sp|Q5EAD2|SERA_BOVIN	1009	0	D-3-phosphoglycerate dehydrogenase OS=Bos taurus GN=PHGDH PE=2 SV=3	MJ1018	342	2e-93	COG0111	Phosphoglycerate dehydrogenase and related dehydrogenases	K00058	0	1009	bta:505103	D-3-phosphoglycerate dehydrogenase [EC:1.1.1.95]	GO:0055114//oxidation-reduction process;GO:0021510//spinal cord development;GO:0022402//cell cycle process;GO:0006544//glycine metabolic process;GO:0019530//taurine metabolic process;GO:0021915//neural tube development;GO:0010468//regulation of gene expression;GO:0007420//brain development;GO:0006541//glutamine metabolic process;GO:0031175//neuron projection development;GO:0034641//cellular nitro…	GO:0051287//NAD binding;GO:0004617//phosphoglycerate dehydrogenase activity;GO:0009055//electron carrier activity	GO:0005829//cytosol	ko00260//Glycine, serine and threonine metabolism;ko01100//Metabolic pathways
CL2629.Contig2_All	1084	33	419	2.024	24.2019	3.5798	Up	1.3216e-81	9.2156e-80	gi|317575688|ref|NM_178323.3|	1774	0	Bos taurus neuronatin (NNAT), transcript variant 2, mRNA	gi|148674291|gb|EDL06238.1|	26.2	2e-49	neuronatin, isoform CRA_b [Mus musculus]	sp|Q0Q043|NNAT_PIG	92.8	1e-18	Neuronatin OS=Sus scrofa GN=NNAT PE=3 SV=1	--	--	--	--	--	--	--	--	--	--	GO:0009749//response to glucose stimulus;GO:0007420//brain development;GO:0032880//regulation of protein localization;GO:0009249//protein lipoylation;GO:0030182//neuron differentiation;GO:0032024//positive regulation of insulin secretion	-	GO:0005737//cytoplasm	--
CL2095.Contig3_All	2585	15	190	0.3858	4.6021	3.5764	Up	8.8006e-38	2.5781e-36	gi|134085871|ref|NM_001083384.1|	1635	0	Bos taurus ankyrin repeat and BTB (POZ) domain containing 1 (ABTB1), mRNA >gi|133778146|gb|BC123851.1| Bos taurus ankyrin repeat and BTB (POZ) domain containing 1, mRNA (cDNA clone MGC:143230 IMAGE:8238163), complete cds	gi|134085872|ref|NP_001076853.1|	178.7	0	ankyrin repeat and BTB/POZ domain-containing protein 1 [Bos taurus] >gi|133778147|gb|AAI23852.1| ABTB1 protein [Bos taurus] >gi|296474620|gb|DAA16735.1| ankyrin repeat and BTB (POZ) domain containing 1 [Bos taurus]	sp|Q5XIU1|ABTB1_RAT	613	0	Ankyrin repeat and BTB/POZ domain-containing protein 1 OS=Rattus norvegicus GN=Abtb1 PE=2 SV=1	SPAC13D6.04c	99.4	3e-20	COG0666	FOG: Ankyrin repeat	K10520	0	709	bta:507417	ankyrin repeat and BTB/POZ domain-containing protein 1	-	GO:0003746//translation elongation factor activity	GO:0005730//nucleolus;GO:0005737//cytoplasm;GO:0005886//plasma membrane	--
Unigene59715_All	224	5	63	1.4841	17.6099	3.5687	Up	2.3574e-13	2.2848e-12	gi|168693674|gb|AC217150.6|	172	4e-40	Bos taurus Y Chr BAC CH240-422C9 (Children's Hospital Oakland Research Institute Bovine BAC Library (male)) complete sequence	gi|66734174|gb|AAY53484.1|	89.7	4e-17	endonuclease reverse transcriptase [Bos taurus]	sp|P08548|LIN1_NYCCO	63.5	1e-10	LINE-1 reverse transcriptase homolog OS=Nycticebus coucang PE=1 SV=1	--	--	--	--	--	--	--	--	--	--	-	-	-	--
Unigene60273_All	350	7	88	1.3297	15.7427	3.5655	Up	3.675e-18	4.9002e-17	gi|70671396|emb|AJ871176.1|	73.8	4e-10	Bos taurus ABCG2 gene, PKD2 gene and SPP1 gene, clone RPCI42_5K14	--	--	--	--	--	--	--	--	--	--	--	--	--	--	--	--	--	--	-	-	-	--
Unigene58555_All	1378	22	275	1.0615	12.4954	3.5572	Up	8.3416e-54	3.5819e-52	gi|209552803|gb|FJ031190.1|	1166	0	Bos taurus isolate CH499 WC1 (WC1) mRNA, complete cds, alternatively spliced	gi|359065956|ref|XP_002687872.2|	81.6	9e-14	PREDICTED: LOW QUALITY PROTEIN: uncharacterized protein LOC751808 isoform 2 [Bos taurus]	sp|P30205|WC11_BOVIN	637	0	Antigen WC1.1 OS=Bos taurus PE=2 SV=1	--	--	--	--	--	K06545	2e-68	260	ptr:451814	CD163 antigen	-	GO:0005044//scavenger receptor activity	GO:0016020//membrane;GO:0005576//extracellular region	--
Unigene61950_All	529	3	37	0.377	4.3794	3.5381	Up	2.9552e-08	1.7333e-07	gi|116004074|ref|NM_001076931.1|	872	0	Bos taurus protease, serine, 8 (PRSS8), mRNA >gi|115305365|gb|BC123568.1| Bos taurus protease, serine, 8, mRNA (cDNA clone MGC:142619 IMAGE:8264602), complete cds	gi|296473295|gb|DAA15410.1|	360.1	2e-98	prostasin [Bos taurus]	sp|Q9ES87|PRSS8_RAT	287	8e-78	Prostasin OS=Rattus norvegicus GN=Prss8 PE=2 SV=3	VC1200	70.1	2e-12	COG5640	Secreted trypsin-like serine protease	K08664	4e-99	360	bta:613506	protease, serine, 8 (prostasin) [EC:3.4.21.-]	GO:0006508//proteolysis;GO:0043434//response to peptide hormone stimulus;GO:0001942//hair follicle development;GO:0010765//positive regulation of sodium ion transport;GO:0042493//response to drug;GO:0051385//response to mineralocorticoid stimulus	GO:0017080//sodium channel regulator activity;GO:0004252//serine-type endopeptidase activity	GO:0016021//integral to membrane;GO:0005615//extracellular space;GO:0005886//plasma membrane	--
Unigene60553_All	258	3	37	0.7731	8.9794	3.5379	Up	2.9552e-08	1.7336e-07	gi|84000164|ref|NM_001038096.1|	400	1e-108	Bos taurus complement factor I (CFI), mRNA >gi|81294302|gb|BC108104.1| Bos taurus complement factor I, mRNA (cDNA clone MGC:128240 IMAGE:7988555), complete cds	gi|296486756|gb|DAA28869.1|	164.9	9e-40	complement factor I [Bos taurus]	sp|Q61129|CFAI_MOUSE	158	3e-39	Complement factor I OS=Mus musculus GN=Cfi PE=1 SV=3	mlr3307	62.8	1e-10	COG5640	Secreted trypsin-like serine protease	K01333	1e-40	164	bta:513197	complement factor I [EC:3.4.21.45]	GO:0045087//innate immune response;GO:0006958//complement activation, classical pathway;GO:0006508//proteolysis	GO:0005044//scavenger receptor activity;GO:0004252//serine-type endopeptidase activity	GO:0005576//extracellular region;GO:0016020//membrane	ko04610//Complement and coagulation cascades;ko05150//Staphylococcus aureus infection
Unigene61596_All	405	3	37	0.4925	5.7202	3.5379	Up	2.9552e-08	1.7334e-07	gi|115496164|ref|NM_001075479.1|	648	0	Bos taurus paraoxonase 3 (PON3), mRNA >gi|94574071|gb|BC116035.1| Bos taurus paraoxonase 3, mRNA (cDNA clone MGC:139085 IMAGE:8096503), complete cds	--	--	--	--	--	--	--	--	--	--	--	--	--	--	--	--	--	--	-	-	-	--
Unigene59850_All	414	7	86	1.1242	13.0066	3.5323	Up	1.1923e-17	1.5371e-16	gi|225543618|gb|AC233693.7|	89.7	8e-15	Bos taurus Y Chr BAC CH240-84I22 (Children's Hospital Oakland Research Institute Bovine BAC Library (male)) complete sequence	--	--	--	--	--	--	--	--	--	--	--	--	--	--	--	--	--	--	-	-	-	--
CL3513.Contig2_All	905	4	49	0.2939	3.3901	3.5279	Up	1.4834e-10	1.1269e-09	gi|31342766|ref|NM_174137.2|	1330	0	Bos taurus serpin peptidase inhibitor, clade E (nexin, plasminogen activator inhibitor type 1), member 1 (SERPINE1), mRNA >gi|600|emb|X16383.1| Bovine mRNA for Plasminogen activator inhibitor (PAI-1)	--	--	--	--	--	--	--	--	--	--	--	--	--	--	--	--	--	--	-	-	-	--
Unigene60489_All	502	5	61	0.6622	7.6084	3.5223	Up	7.6588e-13	7.1078e-12	gi|151554309|gb|BC149540.1|	404	1e-109	Bos taurus aldo-keto reductase family 7, member A2 (aflatoxin aldehyde reductase), mRNA (cDNA clone IMAGE:8013115), partial cds	--	--	--	--	--	--	--	--	--	--	--	--	--	--	--	--	--	--	-	-	-	--
Unigene63397_All	362	2	24	0.3673	4.1511	3.4985	Up	1.1179e-05	4.3315e-05	gi|83034989|gb|DQ285425.1|	702	0	Ovis aries NUDT16 gene, complete cds	--	--	--	--	--	--	--	--	--	--	--	--	--	--	--	--	--	--	-	-	-	--
Unigene61704_All	492	3	36	0.4054	4.5814	3.4984	Up	5.33e-08	3.0352e-07	gi|149944571|ref|NM_174598.3|	825	0	Bos taurus sodium channel, non-voltage-gated 1 alpha subunit (SCNN1A), mRNA	gi|296487074|gb|DAA29187.1|	333.6	1e-90	amiloride-sensitive sodium channel subunit alpha [Bos taurus]	sp|P55270|SCNNA_BOVIN	333	1e-91	Amiloride-sensitive sodium channel subunit alpha OS=Bos taurus GN=SCNN1A PE=2 SV=2	YGR189c	49.7	2e-06	COG2273	Beta-glucanase/Beta-glucan synthetase	K04824	3e-91	333	bta:282348	nonvoltage-gated sodium channel 1 alpha	GO:0006814//sodium ion transport;GO:0050896//response to stimulus;GO:0050909//sensory perception of taste;GO:0007588//excretion	GO:0003779//actin binding;GO:0050699//WW domain binding;GO:0015280//ligand-gated sodium channel activity	GO:0034706//sodium channel complex;GO:0009897//external side of plasma membrane;GO:0030864//cortical actin cytoskeleton;GO:0016324//apical plasma membrane	ko04960//Aldosterone-regulated sodium reabsorption;ko04742//Taste transduction
Unigene61132_All	339	3	36	0.5884	6.6492	3.4983	Up	5.33e-08	3.0354e-07	gi|329744591|ref|NM_001206342.1|	529	1e-147	Bos taurus interleukin 20 receptor, alpha (IL20RA), mRNA >gi|151557038|gb|BC149797.1| Bos taurus interleukin 20 receptor, alpha, mRNA (cDNA clone IMAGE:8472388), partial cds	gi|296483990|gb|DAA26105.1|	218.4	7e-56	interleukin 20 receptor, alpha [Bos taurus]	sp|Q9UHF4|I20RA_HUMAN	111	3e-25	Interleukin-20 receptor subunit alpha OS=Homo sapiens GN=IL20RA PE=1 SV=2	--	--	--	--	--	K05136	1e-39	161	bta:509038	interleukin 20 receptor alpha	-	-	GO:0016020//membrane	ko04630//Jak-STAT signaling pathway;ko04060//Cytokine-cytokine receptor interaction
CL5069.Contig2_All	664	11	131	1.1014	12.3529	3.4874	Up	6.0059e-26	1.1863e-24	gi|223468811|gb|FJ039530.1|	1275	0	Ovis aries calcium and integrin binding family member 2 (CIB2) mRNA, partial cds	gi|62543507|ref|NP_001015010.1|	355.1	1e-96	calcium and integrin-binding family member 2 [Rattus norvegicus] >gi|81909331|sp|Q568Z7.1|CIB2_RAT RecName: Full=Calcium and integrin-binding family member 2 >gi|62202000|gb|AAH92630.1| Calcium and integrin binding family member 2 [Rattus norvegicus] >gi|149041697|gb|EDL95538.1| calcium and integrin binding family member 2, isoform CRA_a [Rattus norvegicus] >gi|344247642|gb|EGW03746.1| Calcium an…	sp|Q568Z7|CIB2_RAT	355	6e-98	Calcium and integrin-binding family member 2 OS=Rattus norvegicus GN=Cib2 PE=2 SV=1	YKL190w	88.6	8e-18	COG5126	Ca2+-binding protein (EF-Hand superfamily)	K06268	5e-19	94.7	bfo:BRAFLDRAFT_92996	protein phosphatase 3, regulatory subunit	GO:0007229//integrin-mediated signaling pathway	GO:0005509//calcium ion binding	-	ko04650//Natural killer cell mediated cytotoxicity;ko04662//B cell receptor signaling pathway;ko04010//MAPK signaling pathway;ko04380//Osteoclast differentiation;ko04660//T cell receptor signaling pathway;ko05166//HTLV-I infection;ko04370//VEGF signaling pathway;ko04360//Axon guidance;ko04720//Long-term potentiation;ko04210//Apoptosis;ko04020//Calcium signaling pathway;ko04114//Oocyte meiosis;ko0…
Unigene59325_All	732	6	70	0.545	5.9876	3.4576	Up	2.3349e-14	2.4361e-13	gi|402766890|ref|NM_001105046.2|	716	0	Bos taurus serpin peptidase inhibitor, clade D (heparin cofactor), member 1 (SERPIND1), mRNA	gi|157280001|ref|NP_001098516.1|	211.5	2e-53	heparin cofactor 2 precursor [Bos taurus] >gi|151556981|gb|AAI49415.1| SERPIND1 protein [Bos taurus] >gi|296478260|gb|DAA20375.1| heparin cofactor II [Bos taurus]	sp|P47776|HEP2_RABIT	172	8e-43	Heparin cofactor 2 OS=Oryctolagus cuniculus GN=SERPIND1 PE=2 SV=1	all0778	73.6	3e-13	COG4826	Serine protease inhibitor	K03912	4e-54	211	bta:100125764	heparin cofactor II	GO:0010951//negative regulation of endopeptidase activity;GO:0007596//blood coagulation;GO:0030162//regulation of proteolysis	GO:0004867//serine-type endopeptidase inhibitor activity;GO:0008201//heparin binding	-	ko04610//Complement and coagulation cascades
CL2629.Contig1_All	1152	60	692	3.4628	37.6114	3.4412	Up	2.5618e-129	3.0317e-127	gi|318043189|ref|NM_001201324.1|	1935	0	Bos taurus neuronatin (NNAT), transcript variant 1, mRNA	gi|148674296|gb|EDL06243.1|	204.9	5e-51	neuronatin, isoform CRA_g [Mus musculus]	sp|Q0Q043|NNAT_PIG	167	5e-41	Neuronatin OS=Sus scrofa GN=NNAT PE=3 SV=1	--	--	--	--	--	K00850	2e-17	90.9	cfa:478019	6-phosphofructokinase [EC:2.7.1.11]	GO:0009749//response to glucose stimulus;GO:0007420//brain development;GO:0032880//regulation of protein localization;GO:0009249//protein lipoylation;GO:0030182//neuron differentiation;GO:0032024//positive regulation of insulin secretion	-	GO:0005737//cytoplasm	ko00030//Pentose phosphate pathway;ko00051//Fructose and mannose metabolism;ko00010//Glycolysis / Gluconeogenesis;ko00052//Galactose metabolism;ko01100//Metabolic pathways
Unigene8217_All	2092	136	1563	4.3222	46.7803	3.4361	Up	1.7316e-289	5.1994e-287	gi|300796924|ref|NM_001192835.1|	1221	0	Bos taurus 6-phosphofructo-2-kinase/fructose-2,6-biphosphatase 4 (PFKFB4), mRNA	gi|403268593|ref|XP_003926356.1|	154.8	1e-35	PREDICTED: 6-phosphofructo-2-kinase/fructose-2,6-bisphosphatase 4 isoform 5 [Saimiri boliviensis boliviensis]	sp|Q4R8B6|F264_MACFA	154	6e-37	6-phosphofructo-2-kinase/fructose-2,6-bisphosphatase 4 OS=Macaca fascicularis GN=PFKFB4 PE=2 SV=3	YJL155c_2	58.2	6e-08	COG0406	Fructose-2,6-bisphosphatase	K01103	2e-36	154	ssc:100158056	6-phosphofructo-2-kinase / fructose-2,6-bisphosphatase [EC:2.7.1.105 3.1.3.46]	-	-	-	ko00051//Fructose and mannose metabolism
Unigene59507_All	1027	10	114	0.6474	6.9502	3.4243	Up	2.025e-22	3.3814e-21	gi|111308654|gb|BC120375.1|	1822	0	Bos taurus keratocan, mRNA (cDNA clone MGC:143305 IMAGE:8232424), complete cds	gi|147744569|sp|O62702.2|KERA_BOVIN	498	2e-139	RecName: Full=Keratocan; Short=KTN; AltName: Full=Corneal keratan sulfate proteoglycan 37A core protein; AltName: Full=Keratan sulfate proteoglycan keratocan; Short=KSPG keratocan; Flags: Precursor >gi|1245170|gb|AAC48568.1| keratan sulfate proteoglycan core protein 37A [Bos taurus] >gi|1589574|prf||2211353A keratocan	sp|O62702|KERA_BOVIN	498	1e-140	Keratocan OS=Bos taurus GN=KERA PE=1 SV=2	alr0124_1	78.6	2e-14	COG4886	Leucine-rich repeat (LRR) protein	K08123	9e-140	496	bta:280785	keratocan	GO:0050896//response to stimulus;GO:0005975//carbohydrate metabolic process;GO:0042340//keratan sulfate catabolic process;GO:0007601//visual perception;GO:0061303//cornea development in camera-type eye;GO:0044281//small molecule metabolic process;GO:0018146//keratan sulfate biosynthetic process	-	GO:0005796//Golgi lumen;GO:0043202//lysosomal lumen;GO:0005578//proteinaceous extracellular matrix	--
Unigene58805_All	384	3	34	0.5194	5.5439	3.416	Up	1.7241e-07	9.1486e-07	gi|134085899|ref|NM_001083393.1|	642	0	Bos taurus family with sequence similarity 83, member D (FAM83D), mRNA >gi|126920955|gb|BC133491.1| Bos taurus Protein FAM83D, mRNA (cDNA clone MGC:140374 IMAGE:8188542), complete cds	gi|296481078|gb|DAA23193.1|	222.2	5e-57	Protein FAM83D [Bos taurus]	sp|A3KN19|FA83D_BOVIN	222	2e-58	Protein FAM83D OS=Bos taurus GN=FAM83D PE=2 SV=1	--	--	--	--	--	--	--	--	--	--	GO:0007067//mitosis;GO:0051301//cell division	-	GO:0005737//cytoplasm;GO:0000922//spindle pole	--
Unigene60351_All	217	4	45	1.2256	12.9843	3.4052	Up	1.547e-09	1.0587e-08	gi|15982451|gb|AC091252.3|	89.7	4e-15	Bos taurus clone RP42-324C24, complete sequence	--	--	--	--	--	--	--	--	--	--	--	--	--	--	--	--	--	--	-	-	-	--
CL413.Contig12_All	451	6	67	0.8845	9.3017	3.3946	Up	1.3411e-13	1.3251e-12	gi|19548156|gb|AF396754.1|	494	1e-136	Bos taurus isolate BSC MHC class I antigen gene, complete cds	gi|338718350|ref|XP_003363811.1|	68.9	7e-11	PREDICTED: hypothetical protein LOC100057688 [Equus caballus]	--	--	--	--	--	--	--	--	--	K05747	4e-06	50.4	dre:571256	Wiskott-Aldrich syndrome protein	-	-	-	ko04810//Regulation of actin cytoskeleton;ko04062//Chemokine signaling pathway;ko05132//Salmonella infection;ko04520//Adherens junction;ko05100//Bacterial invasion of epithelial cells;ko04666//Fc gamma R-mediated phagocytosis;ko05130//Pathogenic Escherichia coli infection;ko05131//Shigellosis
Unigene17705_All	280	13	144	3.0869	32.201	3.3829	Up	1.0927e-27	2.3036e-26	gi|240849311|ref|NM_001161868.1|	492	1e-136	Ovis aries Rab geranylgeranyltransferase, beta subunit (RABGGTB), mRNA >gi|238566778|gb|FJ943976.1| Ovis aries RABGGTB mRNA, complete cds	--	--	--	--	--	--	--	--	--	--	--	--	--	--	--	--	--	--	-	-	-	--
Unigene60973_All	296	3	33	0.6738	6.9805	3.3729	Up	3.0914e-07	1.5798e-06	gi|14349312|gb|AC091728.2|	63.9	3e-07	Bos taurus clone RP42-99M11, complete sequence	--	--	--	--	--	--	--	--	--	--	--	--	--	--	--	--	--	--	-	-	-	--
Unigene61626_All	216	2	22	0.6156	6.3773	3.3729	Up	3.6268e-05	0.0001273	gi|361050308|dbj|AP009248.1|	61.9	1e-06	Bos taurus genomic DNA, chromosome 13, BAC clone: HW-0682E11, complete sequence	--	--	--	--	--	--	--	--	--	--	--	--	--	--	--	--	--	--	-	-	-	--
CL1662.Contig9_All	3998	22	238	0.3659	3.7273	3.3486	Up	1.8772e-44	6.565e-43	gi|42516790|emb|AJ627191.1|	4006	0	Bos taurus mRNA for CD97 antigen transcript variant (cd97 gene)	gi|42516791|emb|CAF25492.1|	1489.5	0	CD97 antigen transcript variant [Bos taurus]	sp|Q8SQA4|CD97_BOVIN	1259	0	CD97 antigen OS=Bos taurus GN=CD97 PE=2 SV=1	SPAC17G6.14c	256	2e-67	COG0513	Superfamily II DNA and RNA helicases	K08446	0	1259	bta:338066	CD97 molecule	GO:0006954//inflammatory response;GO:0006928//cellular component movement;GO:0007155//cell adhesion;GO:0007267//cell-cell signaling;GO:0007218//neuropeptide signaling pathway;GO:0006955//immune response	GO:0004930//G-protein coupled receptor activity;GO:0005509//calcium ion binding	GO:0005887//integral to plasma membrane	--
CL2676.Contig3_All	4226	14	148	0.2203	2.1928	3.3152	Up	6.1155e-28	1.3047e-26	gi|329663239|ref|NM_001205555.1|	2341	0	Bos taurus X-prolyl aminopeptidase (aminopeptidase P) 2, membrane-bound (XPNPEP2), mRNA	gi|329663240|ref|NP_001192484.1|	531.2	1e-148	xaa-Pro aminopeptidase 2 precursor [Bos taurus] >gi|296471283|gb|DAA13398.1| X-prolyl aminopeptidase 2, membrane-bound-like [Bos taurus]	sp|O43895|XPP2_HUMAN	541	5e-153	Xaa-Pro aminopeptidase 2 OS=Homo sapiens GN=XPNPEP2 PE=1 SV=3	SPAPJ696.03c	210	2e-53	COG0006	Xaa-Pro aminopeptidase	K14208	1e-167	592	bta:504822	Xaa-Pro aminopeptidase 2 [EC:3.4.11.9]	GO:0009987//cellular process;GO:0006508//proteolysis	GO:0046872//metal ion binding;GO:0008237//metallopeptidase activity;GO:0004177//aminopeptidase activity	GO:0031225//anchored to membrane;GO:0005886//plasma membrane	ko04974//Protein digestion and absorption
CL1433.Contig2_All	3340	89	936	1.7716	17.5467	3.3081	Up	2.5629e-168	4.133e-166	gi|402746557|ref|NM_001083388.2|	5596	0	Bos taurus collagen, type XVIII, alpha 1 (COL18A1), mRNA	gi|157742960|gb|AAI53848.1|	227.6	3e-57	COL18A1 protein [Bos taurus]	sp|P39060|COIA1_HUMAN	1860	0	Collagen alpha-1(XVIII) chain OS=Homo sapiens GN=COL18A1 PE=1 SV=5	Cgl1939	103	3e-21	COG0532	Translation initiation factor 2 (IF-2; GTPase)	K06823	0	2184	bta:508076	collagen, type XVIII, alpha	GO:0001525//angiogenesis;GO:0016055//Wnt receptor signaling pathway;GO:0001886//endothelial cell morphogenesis;GO:0043065//positive regulation of apoptotic process;GO:0009887//organ morphogenesis;GO:0008285//negative regulation of cell proliferation;GO:0007601//visual perception;GO:0007155//cell adhesion;GO:0030335//positive regulation of cell migration;GO:0008284//positive regulation of cell pro…	GO:0046872//metal ion binding;GO:0005515//protein binding;GO:0005198//structural molecule activity	GO:0005581//collagen;GO:0005604//basement membrane;GO:0005615//extracellular space;GO:0005788//endoplasmic reticulum lumen	ko04974//Protein digestion and absorption
CL1769.Contig2_All	2968	6	63	0.1344	1.3291	3.3058	Up	1.3575e-12	1.2394e-11	gi|158937292|ref|NM_001110207.1|	3174	0	Bos taurus fibroblast growth factor receptor 1 (FGFR1), mRNA >gi|134024747|gb|BC134637.1| Bos taurus fibroblast growth factor receptor 1, mRNA (cDNA clone MGC:151817 IMAGE:8470465), complete cds	gi|354472095|ref|XP_003498276.1|	805.8	0	PREDICTED: LOW QUALITY PROTEIN: basic fibroblast growth factor receptor 1-like [Cricetulus griseus]	sp|P11362|FGFR1_HUMAN	801	0	Fibroblast growth factor receptor 1 OS=Homo sapiens GN=FGFR1 PE=1 SV=3	YAR019c	96.7	2e-19	COG0515	Serine/threonine protein kinase	K04362	0	803	ecb:100057614	fibroblast growth factor receptor 1 [EC:2.7.10.1]	GO:0030326//embryonic limb morphogenesis;GO:0002053//positive regulation of mesenchymal cell proliferation;GO:0001701//in utero embryonic development;GO:0048339//paraxial mesoderm development;GO:0007411//axon guidance;GO:0018108//peptidyl-tyrosine phosphorylation;GO:0030901//midbrain development;GO:0021847//ventricular zone neuroblast division;GO:0060045//positive regulation of cardiac muscle cel…	GO:0042803//protein homodimerization activity;GO:0008201//heparin binding;GO:0017134//fibroblast growth factor binding;GO:0050839//cell adhesion molecule binding;GO:0005007//fibroblast growth factor-activated receptor activity;GO:0005524//ATP binding;GO:0001948//glycoprotein binding	GO:0005829//cytosol;GO:0016023//cytoplasmic membrane-bounded vesicle;GO:0005887//integral to plasma membrane;GO:0005634//nucleus;GO:0005576//extracellular region	ko04810//Regulation of actin cytoskeleton;ko05215//Prostate cancer;ko05218//Melanoma;ko04010//MAPK signaling pathway;ko05200//Pathways in cancer;ko04520//Adherens junction
Unigene61317_All	290	2	21	0.4585	4.5341	3.3058	Up	6.5038e-05	0.0002152	gi|289666920|gb|AC239705.3|	95.6	9e-17	Bos taurus Y Chr BAC BTDAEX-99H05 (Amplicon Express Bovine BAC Library (male)) complete sequence	--	--	--	--	--	--	--	--	--	--	--	--	--	--	--	--	--	--	-	-	-	--
Unigene60927_All	233	2	21	0.5707	5.6432	3.3057	Up	6.5038e-05	0.00021523	gi|211998866|gb|FJ195365.1|	65.9	7e-08	Bos taurus SHROOM2 (SHROOM2) gene, partial cds; pseudoautosomal boundary and pseudoautosomal region genomic sequences; and G-protein coupled receptor 143 (GPR143) gene, partial cds, alternatively spliced	--	--	--	--	--	--	--	--	--	--	--	--	--	--	--	--	--	--	-	-	-	--
Unigene61057_All	226	2	21	0.5884	5.818	3.3057	Up	6.5038e-05	0.00021522	gi|83286786|gb|AY227782.3|	81.8	1e-12	Bos taurus T cell receptor alpha (TCRA) gene, J segments and C region	gi|134024713|gb|AAI34596.1|	24.6	3e-06	PAOX protein [Bos taurus]	--	--	--	--	--	--	--	--	--	--	--	--	--	--	-	-	-	--
Unigene62501_All	227	2	21	0.5858	5.7924	3.3057	Up	6.5038e-05	0.00021516	gi|113205969|ref|NM_174065.2|	359	3e-96	Bos taurus glial fibrillary acidic protein (GFAP), mRNA >gi|112362000|gb|BC119892.1| Bos taurus glial fibrillary acidic protein, mRNA (cDNA clone MGC:139638 IMAGE:8280595), complete cds	--	--	--	--	--	--	--	--	--	--	--	--	--	--	--	--	--	--	-	-	-	--
CL2719.Contig6_All	1648	4	42	0.1614	1.5957	3.3055	Up	8.8283e-09	5.5519e-08	gi|329663995|ref|NM_001205408.1|	1356	0	Bos taurus MLX interacting protein-like (MLXIPL), mRNA	gi|329663996|ref|NP_001192337.1|	828.5	0	carbohydrate-responsive element-binding protein [Bos taurus]	sp|Q9NP71|MLXPL_HUMAN	709	0	Carbohydrate-responsive element-binding protein OS=Homo sapiens GN=MLXIPL PE=1 SV=1	YPO2725	64.3	6e-10	COG3501	Uncharacterized protein conserved in bacteria	K09113	0	828	bta:788534	MAX-like protein X	GO:0009653//anatomical structure morphogenesis;GO:0000122//negative regulation of transcription from RNA polymerase II promoter;GO:0007243//intracellular protein kinase cascade;GO:0055089//fatty acid homeostasis;GO:0045723//positive regulation of fatty acid biosynthetic process;GO:2000505//regulation of energy homeostasis;GO:0071157//negative regulation of cell cycle arrest;GO:0006112//energy res…	GO:0046982//protein heterodimerization activity;GO:0003700//sequence-specific DNA binding transcription factor activity;GO:0042803//protein homodimerization activity;GO:0008134//transcription factor binding;GO:0035538//carbohydrate response element binding	GO:0005829//cytosol;GO:0005667//transcription factor complex	--
CL2036.Contig1_All	1036	38	393	2.4387	23.7519	3.2839	Up	3.6287e-71	2.1678e-69	gi|402691940|ref|NM_001034629.2|	969	0	Bos taurus epoxide hydrolase 1, microsomal (xenobiotic) (EPHX1), mRNA	gi|327199784|gb|AEA36045.1|	217.6	7e-55	epoxide hydroase 1 [Capra hircus]	sp|P79381|HYEP_PIG	183	5e-46	Epoxide hydrolase 1 OS=Sus scrofa GN=EPHX1 PE=2 SV=1	CAC0719	90.1	6e-18	COG0596	Predicted hydrolases or acyltransferases (alpha/beta hydrolase superfamily)	K01253	3e-54	213	bta:535293	microsomal epoxide hydrolase [EC:3.3.2.9]	GO:0009636//response to toxin;GO:0014070//response to organic cyclic compound;GO:0019439//aromatic compound catabolic process	GO:0033961//cis-stilbene-oxide hydrolase activity;GO:0004301//epoxide hydrolase activity	GO:0005789//endoplasmic reticulum membrane;GO:0016021//integral to membrane	ko00980//Metabolism of xenobiotics by cytochrome P450;ko04976//Bile secretion
Unigene59020_All	211	3	31	0.9453	9.1991	3.2826	Up	9.8737e-07	4.6582e-06	gi|70671396|emb|AJ871176.1|	99.6	4e-18	Bos taurus ABCG2 gene, PKD2 gene and SPP1 gene, clone RPCI42_5K14	--	--	--	--	--	--	--	--	--	--	--	--	--	--	--	--	--	--	-	-	-	--
Unigene59447_All	231	3	31	0.8635	8.4026	3.2826	Up	9.8737e-07	4.6579e-06	gi|402691855|ref|NM_001105609.2|	389	1e-105	Bos taurus claudin 10 (CLDN10), transcript variant 2, mRNA	--	--	--	--	--	--	--	--	--	--	--	--	--	--	--	--	--	--	-	-	-	--
CL2001.Contig2_All	452	4	41	0.5884	5.6795	3.2709	Up	1.572e-08	9.5617e-08	gi|156523175|ref|NM_001102532.1|	636	1e-179	Bos taurus ankyrin repeat domain 27 (VPS9 domain) (ANKRD27), mRNA >gi|154425632|gb|BC151385.1| Bos taurus ankyrin repeat domain 27 (VPS9 domain), mRNA (cDNA clone MGC:166150 IMAGE:8563828), complete cds	--	--	--	--	--	--	--	--	--	--	--	--	--	--	--	--	--	--	-	-	-	--
Unigene59900_All	362	5	51	0.9183	8.8212	3.2639	Up	2.5727e-10	1.91e-09	gi|402743601|ref|NM_001099373.2|	343	3e-91	Bos taurus acid phosphatase 6, lysophosphatidic (ACP6), mRNA	gi|150247101|ref|NP_001092843.1|	97.4	1e-19	lysophosphatidic acid phosphatase type 6 [Bos taurus] >gi|148878057|gb|AAI46122.1| ACP6 protein [Bos taurus] >gi|296489519|gb|DAA31632.1| acid phosphatase 6, lysophosphatidic [Bos taurus]	sp|Q5R8C0|PPA6_PONAB	82	3e-16	Lysophosphatidic acid phosphatase type 6 OS=Pongo abelii GN=ACP6 PE=2 SV=1	--	--	--	--	--	K14395	2e-20	97.4	bta:515738	lysophosphatidic acid phosphatase type 6 [EC:3.1.3.2]	GO:0006629//lipid metabolic process	GO:0003993//acid phosphatase activity	GO:0005576//extracellular region;GO:0005739//mitochondrion	ko00740//Riboflavin metabolism
CL2595.Contig4_All	633	14	142	1.4705	14.0459	3.2558	Up	1.9041e-26	3.8499e-25	gi|148744151|gb|BC142010.1|	644	0	Bos taurus interferon induced transmembrane protein 1 (9-27), mRNA (cDNA clone MGC:159565 IMAGE:8435864), complete cds	gi|118151350|ref|NP_001071610.1|	218	2e-55	interferon-induced transmembrane protein 1 (9-27) isoform 1 [Bos taurus] >gi|112362418|gb|AAI20480.1| Interferon induced transmembrane protein 1 (9-27) [Bos taurus] >gi|148744152|gb|AAI42011.1| Interferon induced transmembrane protein 1 (9-27) [Bos taurus]	sp|P13164|IFM1_HUMAN	180	2e-45	Interferon-induced transmembrane protein 1 OS=Homo sapiens GN=IFITM1 PE=1 SV=3	--	--	--	--	--	K06566	3e-56	218	bta:353510	interferon induced transmembrane protein	GO:0050776//regulation of immune response;GO:0009615//response to virus;GO:0060337//type I interferon-mediated signaling pathway;GO:0030336//negative regulation of cell migration;GO:0045669//positive regulation of osteoblast differentiation;GO:0008285//negative regulation of cell proliferation;GO:0034341//response to interferon-gamma;GO:0046597//negative regulation of viral entry into host cell;G…	GO:0005057//receptor signaling protein activity;GO:0005515//protein binding	GO:0016021//integral to membrane;GO:0005886//plasma membrane	ko04662//B cell receptor signaling pathway
CL934.Contig2_All	752	36	362	3.1829	30.1409	3.2433	Up	6.0163e-65	3.1893e-63	gi|74354116|gb|BC102607.1|	781	0	Bos taurus chromosome 14 open reading frame 1 ortholog, mRNA (cDNA clone MGC:127708 IMAGE:30957435), complete cds	gi|6841226|gb|AAF28966.1|AF161406_1	28.9	7e-66	HSPC288 [Homo sapiens]	sp|Q9ERY9|ERG28_MOUSE	235	6e-62	Probable ergosterol biosynthetic protein 28 OS=Mus musculus GN=ORF11 PE=2 SV=1	--	--	--	--	--	--	--	--	--	--	GO:0016126//sterol biosynthetic process	-	GO:0005789//endoplasmic reticulum membrane;GO:0016021//integral to membrane;GO:0030133//transport vesicle	--
CL3637.Contig2_All	1993	7	70	0.2335	2.1992	3.2355	Up	1.2822e-13	1.2686e-12	gi|402693099|ref|NM_001034340.2|	3467	0	Bos taurus cysteine-rich, angiogenic inducer, 61 (CYR61), mRNA	gi|77735633|ref|NP_001029512.1|	802.4	0	protein CYR61 precursor [Bos taurus] >gi|73587339|gb|AAI02935.1| Cysteine-rich, angiogenic inducer, 61 [Bos taurus] >gi|296489204|gb|DAA31317.1| cysteine-rich, angiogenic inducer, 61 [Bos taurus]	sp|O00622|CYR61_HUMAN	764	0	Protein CYR61 OS=Homo sapiens GN=CYR61 PE=1 SV=1	--	--	--	--	--	K06829	0	802	bta:508941	cysteine rich protein 61	GO:0043065//positive regulation of apoptotic process;GO:2000304//positive regulation of ceramide biosynthetic process;GO:0060710//chorio-allantoic fusion;GO:0045669//positive regulation of osteoblast differentiation;GO:0001558//regulation of cell growth;GO:0010518//positive regulation of phospholipase activity;GO:0030513//positive regulation of BMP signaling pathway;GO:0043280//positive regulatio…	GO:0008201//heparin binding;GO:0005178//integrin binding;GO:0050840//extracellular matrix binding;GO:0005520//insulin-like growth factor binding	GO:0005576//extracellular region	--
Unigene62117_All	374	2	20	0.3555	3.3483	3.2355	Up	0.00011625	0.00036099	gi|109726690|gb|DQ786757.1|	63.9	4e-07	Bos taurus BTA02 scaffold210095_19074 genomic sequence contig containing highly polymorphic single nucleotide sites	--	--	--	--	--	--	--	--	--	--	--	--	--	--	--	--	--	--	-	-	-	--
Unigene63393_All	333	2	20	0.3993	3.7605	3.2354	Up	0.00011625	0.00036087	gi|63169154|gb|AY957499.1|	77.8	3e-11	Bos taurus glutamate-cysteine ligase catalytic subunit (GCLC), MHC class II antigen (DSB), MHC class II antigen (DYA), MHC class II antigen (DYB), MHC class II antigen (DOB), transporter 2 ATP-binding cassette sub-family B (TAP2), proteasome subunit beta type 8 (PSMB8), transporter 1 ATP-binding cassette sub-family B (TAP1), proteosome subunit beta type 9 (PSMB9), histone H2B-like (H2B), MHC clas…	--	--	--	--	--	--	--	--	--	--	--	--	--	--	--	--	--	--	-	-	-	--
Unigene59595_All	533	12	118	1.4969	13.8618	3.2111	Up	6.0904e-22	9.8951e-21	gi|313575407|emb|FQ482122.2|	83.8	7e-13	B.taurus DNA sequence from clone CH240-458H23, complete sequence	--	--	--	--	--	--	--	--	--	--	--	--	--	--	--	--	--	--	-	-	-	--
Unigene60391_All	675	11	106	1.0835	9.8326	3.1819	Up	1.0902e-19	1.5717e-18	gi|394999626|gb|JQ711177.1|	904	0	Bos taurus growth hormone receptor gene, complete cds	--	--	--	--	--	--	--	--	--	--	--	--	--	--	--	--	--	--	-	-	-	--
Unigene60032_All	684	19	183	1.8468	16.7518	3.1812	Up	5.3992e-33	1.3689e-31	gi|394999626|gb|JQ711177.1|	61.9	3e-06	Bos taurus growth hormone receptor gene, complete cds	--	--	--	--	--	--	--	--	--	--	--	--	--	--	--	--	--	--	-	-	-	--
Unigene59078_All	226	7	67	2.0593	18.5623	3.1721	Up	7.0863e-13	6.5939e-12	gi|20429385|gb|AC105306.13|	71.9	1e-09	Bos taurus clone rp42-158g13, complete sequence	--	--	--	--	--	--	--	--	--	--	--	--	--	--	--	--	--	--	-	-	-	--
Unigene59852_All	708	11	105	1.033	9.2858	3.1682	Up	1.9217e-19	2.7371e-18	gi|156120742|ref|NM_001102048.1|	789	0	Bos taurus glycine-N-acyltransferase-like (LOC518623), mRNA >gi|154425975|gb|BC151521.1| Bos taurus similar to glycine-N-acyltransferase, mRNA (cDNA clone MGC:179454 IMAGE:8659091), complete cds	gi|296479489|gb|DAA21604.1|	121.7	2e-26	hypothetical protein LOC518623 [Bos taurus]	sp|Q9DCY0|KEG1_MOUSE	84.7	2e-16	Glycine N-acyltransferase-like protein Keg1 OS=Mus musculus GN=Keg1 PE=1 SV=1	--	--	--	--	--	K15517	2e-17	89.4	ecb:100068389	glycine N-phenylacetyltransferase [EC:2.3.1.192]	-	GO:0016746//transferase activity, transferring acyl groups	GO:0005813//centrosome;GO:0005739//mitochondrion	ko00360//Phenylalanine metabolism
Unigene59483_All	224	2	19	0.5936	5.3109	3.1614	Up	0.00020703	0.00060504	gi|300793938|ref|NM_001192175.1|	77.8	2e-11	Bos taurus afamin (AFM), mRNA	--	--	--	--	--	--	--	--	--	--	--	--	--	--	--	--	--	--	-	-	-	--
Unigene62311_All	216	2	19	0.6156	5.5076	3.1614	Up	0.00020703	0.00060485	gi|402744165|ref|NM_001101160.2|	303	1e-79	Bos taurus transmembrane protein 163 (TMEM163), mRNA	--	--	--	--	--	--	--	--	--	--	--	--	--	--	--	--	--	--	-	-	-	--
Unigene62548_All	203	2	19	0.655	5.8603	3.1614	Up	0.00020703	0.0006048	gi|300795866|ref|NM_001192271.1|	307	9e-81	Bos taurus ATPase type 13A2 (ATP13A2), mRNA	gi|300795867|ref|NP_001179200.1|	124.4	1e-27	probable cation-transporting ATPase 13A2 [Bos taurus] >gi|296490098|gb|DAA32211.1| ATPase type 13A2-like [Bos taurus]	sp|Q9CTG6|AT132_MOUSE	100	6e-22	Probable cation-transporting ATPase 13A2 OS=Mus musculus GN=Atp13a2 PE=2 SV=3	--	--	--	--	--	K13526	2e-28	124	bta:510792	cation-transporting ATPase 13A2 [EC:3.6.3.-]	GO:0006200//ATP catabolic process;GO:0006754//ATP biosynthetic process;GO:0006812//cation transport	GO:0046872//metal ion binding;GO:0015662//ATPase activity, coupled to transmembrane movement of ions, phosphorylative mechanism;GO:0005524//ATP binding	GO:0005764//lysosome;GO:0016021//integral to membrane	--
Unigene63395_All	278	2	19	0.4783	4.2793	3.1614	Up	0.00020703	0.00060472	gi|115496731|ref|NM_001075694.1|	359	4e-96	Bos taurus aminocarboxymuconate semialdehyde decarboxylase (ACMSD), mRNA >gi|113912073|gb|BC122781.1| Bos taurus aminocarboxymuconate semialdehyde decarboxylase, mRNA (cDNA clone MGC:151926 IMAGE:8031553), complete cds	--	--	--	--	--	--	--	--	--	--	--	--	--	--	--	--	--	--	-	-	-	--
Unigene64194_All	313	2	19	0.4248	3.8008	3.1614	Up	0.00020703	0.00060463	gi|157074183|ref|NM_001103336.1|	541	1e-151	Bos taurus growth hormone regulated TBC protein 1 (GRTP1), mRNA >gi|148745313|gb|BC142485.1| Bos taurus growth hormone regulated TBC protein 1, mRNA (cDNA clone MGC:159770 IMAGE:8561382), complete cds	gi|296481574|gb|DAA23689.1|	217.2	1e-55	growth hormone regulated TBC protein 1 [Bos taurus]	sp|Q5TC63|GRTP1_HUMAN	184	3e-47	Growth hormone-regulated TBC protein 1 OS=Homo sapiens GN=GRTP1 PE=1 SV=4	SPAC4G8.04	80.5	7e-16	COG5210	GTPase-activating protein	--	--	--	--	--	-	GO:0005097//Rab GTPase activator activity	GO:0005622//intracellular	--
Unigene60552_All	282	4	38	0.9431	8.4372	3.1613	Up	8.7713e-08	4.8558e-07	gi|156120946|ref|NM_001102150.1|	504	1e-139	Bos taurus phosphoserine aminotransferase 1 (PSAT1), mRNA >gi|151556104|gb|BC150088.1| Bos taurus phosphoserine aminotransferase 1, mRNA (cDNA clone MGC:166278 IMAGE:8309335), complete cds	gi|156120947|ref|NP_001095620.1|	92	7e-18	phosphoserine aminotransferase [Bos taurus] >gi|151556105|gb|AAI50089.1| PSAT1 protein [Bos taurus] >gi|296484751|gb|DAA26866.1| phosphoserine aminotransferase 1 [Bos taurus]	sp|P10658|SERC_RABIT	88.2	4e-18	Phosphoserine aminotransferase OS=Oryctolagus cuniculus GN=PSAT1 PE=2 SV=1	BS_serC	57	8e-09	COG1932	Phosphoserine aminotransferase	K00831	9e-19	92	bta:533044	phosphoserine aminotransferase [EC:2.6.1.52]	GO:0006564//L-serine biosynthetic process;GO:0008615//pyridoxine biosynthetic process	GO:0030170//pyridoxal phosphate binding;GO:0004648//O-phospho-L-serine:2-oxoglutarate aminotransferase activity	GO:0005737//cytoplasm	ko00260//Glycine, serine and threonine metabolism;ko00750//Vitamin B6 metabolism;ko01100//Metabolic pathways
Unigene62483_All	221	2	19	0.6017	5.383	3.1613	Up	0.00020703	0.00060483	gi|402744720|ref|NM_001034672.2|	430	1e-117	Bos taurus tetraspanin 33 (TSPAN33), mRNA	gi|296488269|gb|DAA30382.1|	166	4e-40	tetraspanin-33 [Bos taurus]	sp|Q3SYV5|TSN33_BOVIN	166	1e-41	Tetraspanin-33 OS=Bos taurus GN=TSPAN33 PE=2 SV=1	--	--	--	--	--	K10303	2e-23	107	acs:100559491	F-box protein 23	-	-	GO:0016021//integral to membrane	--
Unigene62710_All	270	2	19	0.4925	4.4061	3.1613	Up	0.00020703	0.00060474	gi|402692180|ref|NM_001046347.2|	511	1e-142	Bos taurus RAB3A interacting protein (rabin3) (RAB3IP), mRNA	gi|403271900|ref|XP_003927838.1|	177.9	1e-43	PREDICTED: rab-3A-interacting protein isoform 2 [Saimiri boliviensis boliviensis]	sp|Q96QF0|RAB3I_HUMAN	177	4e-45	Rab-3A-interacting protein OS=Homo sapiens GN=RAB3IP PE=1 SV=1	--	--	--	--	--	--	--	--	--	--	GO:0033365//protein localization to organelle;GO:0042384//cilium assembly;GO:0006893//Golgi to plasma membrane transport;GO:0015031//protein transport	GO:0005085//guanyl-nucleotide exchange factor activity;GO:0005515//protein binding	GO:0005829//cytosol;GO:0030479//actin cortical patch;GO:0005813//centrosome;GO:0030027//lamellipodium;GO:0005932//microtubule basal body;GO:0005634//nucleus	--
Unigene61308_All	247	2	19	0.5384	4.8164	3.1612	Up	0.00020703	0.00060502	gi|402692969|ref|NM_001077850.2|	387	1e-104	Bos taurus breast carcinoma amplified sequence 1 (BCAS1), mRNA	--	--	--	--	--	--	--	--	--	--	--	--	--	--	--	--	--	--	-	-	-	--
Unigene58625_All	333	12	112	2.3959	21.0591	3.1358	Up	1.8237e-20	2.7518e-19	gi|291463313|gb|AC162633.6|	387	1e-104	Bos taurus Y Chr BAC CH240-121O22 (Children's Hospital Oakland Research Institute Bovine BAC Library (male)) complete sequence	gi|66734173|gb|AAY53483.1|	30	2e-34	transposase [Bos taurus]	sp|Q587J6|LITD1_MOUSE	47.8	6e-06	LINE-1 type transposase domain-containing protein 1 OS=Mus musculus GN=L1td1 PE=2 SV=1	--	--	--	--	--	--	--	--	--	--	-	-	-	--
Unigene61143_All	307	3	28	0.6497	5.7106	3.1358	Up	5.5325e-06	2.2822e-05	gi|156120946|ref|NM_001102150.1|	456	1e-125	Bos taurus phosphoserine aminotransferase 1 (PSAT1), mRNA >gi|151556104|gb|BC150088.1| Bos taurus phosphoserine aminotransferase 1, mRNA (cDNA clone MGC:166278 IMAGE:8309335), complete cds	--	--	--	--	--	--	--	--	--	--	--	--	--	--	--	--	--	--	-	-	-	--
Unigene58703_All	876	41	382	3.1118	27.3039	3.1333	Up	2.6324e-66	1.4342e-64	gi|46850518|gb|AY589094.1|AY589091S4	1061	0	Bos taurus diacylglycerol O-acyltransferase 2 (DGAT2) gene, exons 7, 8 and partial cds	--	--	--	--	--	--	--	--	--	--	--	--	--	--	--	--	--	--	-	-	-	--
Unigene62878_All	438	4	37	0.6072	5.2892	3.1228	Up	1.5491e-07	8.2764e-07	gi|402693059|ref|NM_001075863.2|	656	0	Bos taurus mitochondrial fission process 1 (MTFP1), nuclear gene encoding mitochondrial protein, mRNA	--	--	--	--	--	--	--	--	--	--	--	--	--	--	--	--	--	--	-	-	-	--
CL4412.Contig2_All	905	4	37	0.2939	2.5599	3.1227	Up	1.5491e-07	8.2775e-07	gi|332000020|ref|NM_001206712.1|	1415	0	Bos taurus formin binding protein 1 (FNBP1), mRNA	--	--	--	--	--	--	--	--	--	--	--	--	--	--	--	--	--	--	-	-	-	--
Unigene59122_All	391	9	83	1.5304	13.2913	3.1185	Up	1.9889e-15	2.2285e-14	gi|15011695|gb|AC091660.2|	95.6	1e-16	Bos taurus clone RP42-354B6, complete sequence	--	--	--	--	--	--	--	--	--	--	--	--	--	--	--	--	--	--	-	-	-	--
Unigene59732_All	908	20	182	1.4645	12.5502	3.0992	Up	4.7112e-32	1.1612e-30	gi|331999943|ref|NM_001206680.1|	1542	0	Bos taurus collagen, type XXVII, alpha 1 (COL27A1), mRNA	--	--	--	--	--	--	--	--	--	--	--	--	--	--	--	--	--	--	-	-	-	--
Unigene59593_All	533	12	109	1.4969	12.8046	3.0966	Up	9.8707e-20	1.4273e-18	gi|402693223|ref|NM_001083802.2|	521	1e-145	Bos taurus muscular LMNA-interacting protein (MLIP), mRNA	gi|345778914|ref|XP_532178.3|	147.5	2e-34	PREDICTED: muscular LMNA-interacting protein [Canis lupus familiaris]	sp|Q5VWP3|MLIP_HUMAN	142	5e-34	Muscular LMNA-interacting protein OS=Homo sapiens GN=MLIP PE=1 SV=3	--	--	--	--	--	--	--	--	--	--	-	-	GO:0005635//nuclear envelope;GO:0016605//PML body	--
Unigene59748_All	443	7	63	1.0506	8.9044	3.0833	Up	6.798e-12	5.8439e-11	gi|402692720|ref|NM_001046602.2|	640	1e-180	Bos taurus MPV17 mitochondrial membrane protein-like (MPV17L), nuclear gene encoding mitochondrial protein, mRNA	gi|296473326|gb|DAA15441.1|	95.5	7e-19	mpv17-like protein [Bos taurus]	sp|Q2KIK2|MP17L_BOVIN	92	4e-19	Mpv17-like protein OS=Bos taurus GN=MPV17L PE=2 SV=1	--	--	--	--	--	K13349	1e-18	92	bta:617491	Mpv17-like protein	GO:0072593//reactive oxygen species metabolic process	GO:0005102//receptor binding	GO:0016021//integral to membrane;GO:0005778//peroxisomal membrane	ko04146//Peroxisome
CL3709.Contig2_All	257	7	62	1.8109	15.1051	3.0603	Up	1.1922e-11	1.0017e-10	gi|136255545|ref|NM_174281.3|	377	1e-101	Bos taurus coatomer protein complex, subunit beta 2 (beta prime) (COPB2), mRNA >gi|134024560|gb|BC134537.1| Bos taurus coatomer protein complex, subunit beta 2 (beta prime), mRNA (cDNA clone MGC:139017 IMAGE:8094731), complete cds	gi|136255546|ref|NP_776706.2|	132.9	4e-30	coatomer subunit beta&apos; [Bos taurus] >gi|187608885|sp|P35605.3|COPB2_BOVIN RecName: Full=Coatomer subunit beta&apos;; AltName: Full=Beta&apos;-coat protein; Short=Beta&apos;-COP; AltName: Full=p102 >gi|134024561|gb|AAI34538.1| Coatomer protein complex, subunit beta 2 (beta prime) [Bos taurus]	sp|P35605|COPB2_BOVIN	132	1e-31	Coatomer subunit beta' OS=Bos taurus GN=COPB2 PE=1 SV=3	--	--	--	--	--	--	--	--	--	--	GO:0006890//retrograde vesicle-mediated transport, Golgi to ER;GO:0006891//intra-Golgi vesicle-mediated transport;GO:0048205//COPI coating of Golgi vesicle;GO:0006886//intracellular protein transport	GO:0005080//protein kinase C binding;GO:0005198//structural molecule activity	GO:0030126//COPI vesicle coat;GO:0005829//cytosol;GO:0015629//actin cytoskeleton	--
CL4768.Contig1_All	1169	11	97	0.6256	5.1954	3.0539	Up	1.7342e-17	2.213e-16	gi|119936598|gb|BT029911.1|	1285	0	Bos taurus claudin 15 (CLDN15), mRNA, complete cds	gi|119936599|gb|ABM06157.1|	417.2	7e-115	claudin 15 [Bos taurus] >gi|296472949|gb|DAA15064.1| claudin-15 [Bos taurus]	sp|Q2KIY2|CLD15_BOVIN	415	1e-115	Claudin-15 OS=Bos taurus GN=CLDN15 PE=2 SV=1	RSc2303	49.7	1e-05	COG4796	Type II secretory pathway, component HofQ	K06087	4e-115	415	bta:514998	claudin	GO:0070830//tight junction assembly;GO:0016338//calcium-independent cell-cell adhesion	GO:0042802//identical protein binding;GO:0005198//structural molecule activity	GO:0005923//tight junction;GO:0016021//integral to membrane	ko04530//Tight junction;ko04670//Leukocyte transendothelial migration;ko05160//Hepatitis C;ko04514//Cell adhesion molecules (CAMs);ko05130//Pathogenic Escherichia coli infection
Unigene60194_All	315	9	79	1.8996	15.703	3.0473	Up	1.8798e-14	1.9748e-13	gi|157824800|gb|EU176819.1|	77.8	2e-11	Ovis aries MHC class II beta domain (DQB2), MHC class II alpha domain (DQA2), MHC class II beta domain (DQB1), MHC class II alpha domain (DQA1), and MHC class II beta domain (DRB1) genes, complete cds	--	--	--	--	--	--	--	--	--	--	--	--	--	--	--	--	--	--	-	-	-	--
CL311.Contig5_All	420	13	114	2.0579	16.995	3.0459	Up	2.8421e-20	4.2393e-19	gi|14389325|gb|AC087860.2|	365	1e-97	Bos taurus clone RP42-135P2, complete sequence	gi|300432149|gb|ADK12973.1|	54.7	1e-06	G4 [Leishmania amazonensis]	--	--	--	--	--	--	--	--	--	--	--	--	--	--	-	-	-	--
Unigene61106_All	472	4	35	0.5634	4.6429	3.0428	Up	4.7985e-07	2.3764e-06	gi|329664759|ref|NM_001206015.1|	755	0	Bos taurus bone morphogenetic protein 7 (BMP7), mRNA	gi|403282453|ref|XP_003932663.1|	75.5	8e-13	PREDICTED: bone morphogenetic protein 7 [Saimiri boliviensis boliviensis]	sp|P23359|BMP7_MOUSE	75.5	4e-14	Bone morphogenetic protein 7 OS=Mus musculus GN=Bmp7 PE=1 SV=2	--	--	--	--	--	K04663	1e-13	75.5	xla:380560	bone morphogenetic protein 5/6/7/8	-	-	-	ko04060//Cytokine-cytokine receptor interaction;ko04350//TGF-beta signaling pathway;ko04340//Hedgehog signaling pathway
Unigene59584_All	288	6	52	1.3851	11.3052	3.0289	Up	7.0507e-10	5.0131e-09	gi|148229349|ref|NM_001078150.2|	478	1e-132	Bos taurus leucine rich repeat containing 17 (LRRC17), mRNA >gi|146231767|gb|BT030519.1| Bos taurus leucine rich repeat containing 17 (LRRC17), mRNA, complete cds	--	--	--	--	--	--	--	--	--	--	--	--	--	--	--	--	--	--	-	-	-	--
Unigene60462_All	342	6	52	1.1664	9.5201	3.0289	Up	7.0507e-10	5.0126e-09	gi|395783469|gb|JQ954773.1|	63.9	4e-07	Bos taurus clone B17S4998 short tandem repeat sequence	--	--	--	--	--	--	--	--	--	--	--	--	--	--	--	--	--	--	-	-	-	--
Unigene59693_All	252	3	26	0.7915	6.4601	3.0289	Up	1.7208e-05	6.4629e-05	gi|313575408|emb|FQ482133.3|	323	2e-85	B.taurus DNA sequence from clone CH240-63C13, complete sequence	--	--	--	--	--	--	--	--	--	--	--	--	--	--	--	--	--	--	-	-	-	--
Unigene61398_All	308	3	26	0.6476	5.2855	3.0289	Up	1.7208e-05	6.4614e-05	gi|121309332|dbj|AP009076.1|	71.9	1e-09	Bos taurus DNA, BAC clone: HW-0352D09, RASSF2 Locus, complete sequence	--	--	--	--	--	--	--	--	--	--	--	--	--	--	--	--	--	--	-	-	-	--
Unigene61024_All	383	5	43	0.868	7.0297	3.0177	Up	2.4129e-08	1.4412e-07	gi|402693302|ref|NM_001034567.2|	466	1e-128	Bos taurus cell death-inducing DFFA-like effector b (CIDEB), mRNA	--	--	--	--	--	--	--	--	--	--	--	--	--	--	--	--	--	--	-	-	-	--
Unigene59492_All	247	5	43	1.3459	10.9003	3.0177	Up	2.4129e-08	1.4414e-07	gi|57526650|ref|NM_001009800.1|	466	1e-128	Ovis aries transthyretin (TTR), mRNA >gi|1419|emb|X15576.1| Sheep mRNA for transthyretin	gi|57526651|ref|NP_001009800.1|	170.6	1e-41	transthyretin precursor [Ovis aries] >gi|136468|sp|P12303.1|TTHY_SHEEP RecName: Full=Transthyretin; AltName: Full=Prealbumin; Flags: Precursor >gi|1420|emb|CAA33600.1| transthyretin [Ovis aries]	sp|P12303|TTHY_SHEEP	170	6e-43	Transthyretin OS=Ovis aries GN=TTR PE=2 SV=1	--	--	--	--	--	K07127	4e-11	66.6	spu:589020	5-hydroxyisourate hydrolase [EC:3.5.2.17]	GO:0006810//transport	GO:0005179//hormone activity;GO:0042562//hormone binding	GO:0005615//extracellular space;GO:0005737//cytoplasm	ko01100//Metabolic pathways;ko00230//Purine metabolism
Unigene60844_All	343	4	34	0.7753	6.2066	3.001	Up	8.4137e-07	4.0032e-06	gi|394999626|gb|JQ711177.1|	523	1e-145	Bos taurus growth hormone receptor gene, complete cds	--	--	--	--	--	--	--	--	--	--	--	--	--	--	--	--	--	--	-	-	-	--
CL470.Contig1_All	2344	29	243	0.8226	6.491	2.9802	Up	9.1021e-41	2.8985e-39	gi|329755355|ref|NM_001206405.1|	4238	0	Bos taurus WW domain binding protein 11 (WBP11), mRNA	gi|329755356|ref|NP_001193334.1|	1317.8	0	WW domain-binding protein 11 [Bos taurus]	sp|Q9Y2W2|WBP11_HUMAN	1283	0	WW domain-binding protein 11 OS=Homo sapiens GN=WBP11 PE=1 SV=1	XF0818	105	5e-22	COG2730	Endoglucanase	K12866	0	1317	bta:534416	WW domain-binding protein 11	GO:0008380//RNA splicing;GO:0006397//mRNA processing;GO:0006364//rRNA processing	GO:0050699//WW domain binding;GO:0008599//protein phosphatase type 1 regulator activity;GO:0003697//single-stranded DNA binding	GO:0005737//cytoplasm;GO:0016607//nuclear speck	ko03040//Spliceosome
Unigene61110_All	310	3	25	0.6434	5.0494	2.9723	Up	3.0203e-05	0.00010743	gi|111307106|gb|BC120206.1|	410	1e-111	Bos taurus vinculin, mRNA (cDNA clone MGC:142547 IMAGE:8361450), complete cds	--	--	--	--	--	--	--	--	--	--	--	--	--	--	--	--	--	--	-	-	-	--
Unigene61042_All	301	4	33	0.8835	6.8646	2.9579	Up	1.4714e-06	6.7397e-06	gi|402743823|ref|NM_001034532.2|	533	1e-148	Bos taurus pyridine nucleotide-disulphide oxidoreductase domain 2 (PYROXD2), mRNA	gi|296472691|gb|DAA14806.1|	198	1e-49	pyridine nucleotide-disulfide oxidoreductase domain-containing protein 2 [Bos taurus]	sp|Q3MHH6|PYRD2_BOVIN	197	3e-51	Pyridine nucleotide-disulfide oxidoreductase domain-containing protein 2 OS=Bos taurus GN=PYROXD2 PE=2 SV=1	CC3121	62	3e-10	COG1233	Phytoene dehydrogenase and related proteins	--	--	--	--	--	-	GO:0016491//oxidoreductase activity	-	--
CL3782.Contig2_All	427	4	33	0.6228	4.839	2.9579	Up	1.4714e-06	6.7404e-06	gi|2746682|gb|AF038139.1|AF038139	563	1e-157	Ovis aries immunoglobulin lambda-1a light chain variable region mRNA, partial cds	gi|552426|gb|AAA31551.1|	209.9	2e-53	immunoglobulin lambda-chain, partial [Ovis aries]	sp|P06316|LV107_HUMAN	154	8e-38	Ig lambda chain V-I region BL2 OS=Homo sapiens PE=2 SV=1	--	--	--	--	--	K06554	1e-50	197	bta:789205	immunoglobulin lambda-like polypeptide 1	-	-	-	ko05340//Primary immunodeficiency
Unigene61152_All	315	4	33	0.8443	6.5595	2.9578	Up	1.4714e-06	6.7393e-06	gi|320090036|gb|HQ144224.1|	60	6e-06	Bos taurus clone NN12 EDA gene, intron 1	--	--	--	--	--	--	--	--	--	--	--	--	--	--	--	--	--	--	-	-	-	--
Unigene62890_All	421	4	33	0.6317	4.9079	2.9578	Up	1.4714e-06	6.7389e-06	gi|157785632|ref|NM_001105620.1|	771	0	Bos taurus ankyrin 3, node of Ranvier (ankyrin G) (ANK3), mRNA >gi|157278976|gb|BC153297.1| Bos taurus ankyrin 3, node of Ranvier (ankyrin G), mRNA (cDNA clone MGC:151492 IMAGE:8119628), complete cds	--	--	--	--	--	--	--	--	--	--	--	--	--	--	--	--	--	--	-	-	-	--
Unigene61090_All	534	5	41	0.6225	4.8074	2.9491	Up	7.3611e-08	4.1113e-07	gi|115496959|ref|NM_001076053.1|	450	1e-123	Bos taurus family with sequence similarity 73, member B (FAM73B), mRNA >gi|95768363|gb|BT025393.1| Bos taurus family with sequence similarity 73, member B (FAM73B), mRNA, complete cds	gi|397503578|ref|XP_003822399.1|	181.8	1e-44	PREDICTED: protein FAM73B [Pan paniscus]	sp|Q7L4E1|FA73B_HUMAN	181	6e-46	Protein FAM73B OS=Homo sapiens GN=FAM73B PE=1 SV=1	--	--	--	--	--	--	--	--	--	--	-	-	GO:0016021//integral to membrane	--
CL1218.Contig1_All	953	10	82	0.6977	5.3875	2.9489	Up	1.598e-14	1.6851e-13	gi|402744106|ref|NM_001098948.2|	920	0	Bos taurus small nuclear ribonucleoprotein polypeptide A' (SNRPA1), mRNA	gi|154707888|ref|NP_001092418.1|	152.9	3e-119	U2 small nuclear ribonucleoprotein A&apos; [Bos taurus] >gi|148877400|gb|AAI46155.1| SNRPA1 protein [Bos taurus] >gi|296475403|gb|DAA17518.1| small nuclear ribonucleoprotein polypeptide A&apos; [Bos taurus]	sp|Q4R8Y8|RU2A_MACFA	300	1e-119	U2 small nuclear ribonucleoprotein A' OS=Macaca fascicularis GN=SNRPA1 PE=2 SV=1	SPBC1861.08c	151	1e-36	COG4886	Leucine-rich repeat (LRR) protein	K11092	6e-120	300	bta:512584	U2 small nuclear ribonucleoprotein A'	GO:0000398//mRNA splicing, via spliceosome	GO:0003723//RNA binding;GO:0005515//protein binding	GO:0005686//U2 snRNP;GO:0005654//nucleoplasm;GO:0071013//catalytic step 2 spliceosome	ko03040//Spliceosome
CL3107.Contig1_All	378	6	49	1.0553	8.1165	2.9432	Up	3.7476e-09	2.4524e-08	gi|402744723|ref|NM_001114516.2|	509	1e-141	Bos taurus family with sequence similarity 165, member B (FAM165B), mRNA	gi|167583510|ref|NP_001107988.1|	107.1	2e-22	protein FAM165B [Bos taurus] >gi|190358836|sp|A6H770.1|F165B_BOVIN RecName: Full=Protein FAM165B >gi|148878067|gb|AAI46135.1| C1H21ORF51 protein [Bos taurus] >gi|296491688|gb|DAA33721.1| chromosome 21 open reading frame 51 ortholog [Bos taurus]	sp|A6H770|F165B_BOVIN	107	8e-24	Protein FAM165B OS=Bos taurus GN=FAM165B PE=3 SV=1	--	--	--	--	--	--	--	--	--	--	-	-	GO:0016021//integral to membrane	--
CL913.Contig1_All	2066	25	202	0.8045	6.1219	2.9278	Up	1.4664e-33	3.7907e-32	gi|331284222|ref|NM_001206674.1|	2317	0	Bos taurus myelin basic protein (MBP), mRNA	gi|331284223|ref|NP_001193603.1|	567.8	7e-160	myelin basic protein [Bos taurus]	sp|P02686|MBP_HUMAN	484	2e-136	Myelin basic protein OS=Homo sapiens GN=MBP PE=1 SV=3	--	--	--	--	--	K13171	6e-09	63.5	mmu:51796	serine/arginine repetitive matrix protein 1	GO:0007417//central nervous system development;GO:0050771//negative regulation of axonogenesis;GO:0006955//immune response;GO:0042742//defense response to bacterium;GO:0007268//synaptic transmission;GO:0009636//response to toxin;GO:0042552//myelination	GO:0019911//structural constituent of myelin sheath;GO:0008201//heparin binding;GO:0002020//protease binding	GO:0030133//transport vesicle;GO:0043218//compact myelin;GO:0005576//extracellular region;GO:0005730//nucleolus;GO:0043025//neuronal cell body;GO:0033269//internode region of axon;GO:0005886//plasma membrane	ko03015//mRNA surveillance pathway;ko03013//RNA transport
Unigene16418_All	522	389	3136	49.5462	376.159	2.9245	Up	2.6943e-30	6.2627e-29	gi|82697334|ref|NM_001037457.1|	714	0	Bos taurus ATP citrate lyase (ACLY), mRNA >gi|79158720|gb|BC108138.1| Bos taurus ATP citrate lyase, mRNA (cDNA clone MGC:128987 IMAGE:8120874), complete cds	--	--	--	--	--	--	--	--	--	--	--	--	--	--	--	--	--	--	-	-	-	--
CL1599.Contig2_All	1269	53	425	2.7768	20.9697	2.9168	Up	1.1632e-68	6.6669e-67	gi|402743311|ref|NM_001076513.2|	1881	0	Bos taurus aldo-keto reductase family 1, member A1 (aldehyde reductase) (AKR1A1), mRNA	gi|115495641|ref|NP_001069981.1|	661.4	0	alcohol dehydrogenase [NADP(+)] [Bos taurus] >gi|122145122|sp|Q3ZCJ2.1|AK1A1_BOVIN RecName: Full=Alcohol dehydrogenase [NADP(+)]; AltName: Full=Aldehyde reductase; AltName: Full=Aldo-keto reductase family 1 member A1 >gi|73586501|gb|AAI02167.1| Aldo-keto reductase family 1, member A1 (aldehyde reductase) [Bos taurus] >gi|296488941|gb|DAA31054.1| alcohol dehydrogenase [Bos taurus]	sp|Q3ZCJ2|AK1A1_BOVIN	661	0	Alcohol dehydrogenase [NADP(+)] OS=Bos taurus GN=AKR1A1 PE=2 SV=1	slr0942	275	9e-74	COG0656	Aldo/keto reductases, related to diketogulonate reductase	K00002	0	661	bta:618607	alcohol dehydrogenase (NADP+) [EC:1.1.1.2]	GO:0042840//D-glucuronate catabolic process;GO:0046185//aldehyde catabolic process;GO:0006006//glucose metabolic process;GO:0019853//L-ascorbic acid biosynthetic process;GO:0055114//oxidation-reduction process	GO:0009055//electron carrier activity;GO:0004032//alditol:NADP+ 1-oxidoreductase activity;GO:0047939//L-glucuronate reductase activity	GO:0016324//apical plasma membrane;GO:0005829//cytosol	ko00010//Glycolysis / Gluconeogenesis;ko00561//Glycerolipid metabolism;ko01100//Metabolic pathways
CL4460.Contig2_All	2299	6	48	0.1735	1.3073	2.9136	Up	6.5147e-09	4.1627e-08	gi|300796786|ref|NM_001191305.1|	3418	0	Bos taurus integrin, alpha 7 (ITGA7), mRNA	gi|296487475|gb|DAA29588.1|	1008.8	0	integrin, alpha 7 [Bos taurus]	sp|Q13683|ITA7_HUMAN	953	0	Integrin alpha-7 OS=Homo sapiens GN=ITGA7 PE=1 SV=3	--	--	--	--	--	K06583	0	1008	bta:506953	integrin alpha 7	GO:0016477//cell migration;GO:0048514//blood vessel morphogenesis;GO:0008360//regulation of cell shape;GO:0007229//integrin-mediated signaling pathway;GO:0007517//muscle organ development;GO:0007160//cell-matrix adhesion	GO:0043236//laminin binding	GO:0008305//integrin complex;GO:0005737//cytoplasm	ko04810//Regulation of actin cytoskeleton;ko05410//Hypertrophic cardiomyopathy (HCM);ko05414//Dilated cardiomyopathy;ko05412//Arrhythmogenic right ventricular cardiomyopathy (ARVC);ko04510//Focal adhesion;ko04512//ECM-receptor interaction
Unigene63019_All	294	3	24	0.6784	5.1113	2.9135	Up	5.2824e-05	0.00017784	gi|300796838|ref|NM_001192575.1|	519	1e-144	Bos taurus cubilin (intrinsic factor-cobalamin receptor) (CUBN), mRNA	gi|300796839|ref|NP_001179504.1|	198	1e-49	cubilin precursor [Bos taurus] >gi|296481505|gb|DAA23620.1| cubilin-like [Bos taurus]	sp|Q9TU53|CUBN_CANFA	166	1e-41	Cubilin OS=Canis familiaris GN=CUBN PE=1 SV=1	--	--	--	--	--	K14616	1e-50	197	bta:523202	cubilin	GO:0042953//lipoprotein transport;GO:0015889//cobalamin transport;GO:0006898//receptor-mediated endocytosis;GO:0008203//cholesterol metabolic process;GO:0020028//hemoglobin import;GO:0042157//lipoprotein metabolic process;GO:0007584//response to nutrient;GO:0070207//protein homotrimerization;GO:0001701//in utero embryonic development;GO:0042359//vitamin D metabolic process;GO:0001894//tissue home…	GO:0005509//calcium ion binding;GO:0030492//hemoglobin binding;GO:0031419//cobalamin binding;GO:0005215//transporter activity;GO:0004872//receptor activity;GO:0042803//protein homodimerization activity	GO:0030666//endocytic vesicle membrane;GO:0031526//brush border membrane;GO:0005765//lysosomal membrane;GO:0005794//Golgi apparatus;GO:0005829//cytosol;GO:0005905//coated pit;GO:0043234//protein complex;GO:0005783//endoplasmic reticulum;GO:0043202//lysosomal lumen;GO:0010008//endosome membrane;GO:0031232//extrinsic to external side of plasma membrane;GO:0016324//apical plasma membrane	ko04977//Vitamin digestion and absorption
Unigene63620_All	295	3	24	0.6761	5.094	2.9135	Up	5.2824e-05	0.00017782	gi|134085899|ref|NM_001083393.1|	406	1e-110	Bos taurus family with sequence similarity 83, member D (FAM83D), mRNA >gi|126920955|gb|BC133491.1| Bos taurus Protein FAM83D, mRNA (cDNA clone MGC:140374 IMAGE:8188542), complete cds	gi|296481078|gb|DAA23193.1|	173.7	2e-42	Protein FAM83D [Bos taurus]	sp|A3KN19|FA83D_BOVIN	173	7e-44	Protein FAM83D OS=Bos taurus GN=FAM83D PE=2 SV=1	--	--	--	--	--	--	--	--	--	--	GO:0007067//mitosis;GO:0051301//cell division	-	GO:0005737//cytoplasm;GO:0000922//spindle pole	--
Unigene10475_All	903	36	288	2.6506	19.9696	2.9134	Up	5.548e-47	2.0717e-45	gi|402745287|ref|NM_001034600.2|	1631	0	Bos taurus 3-hydroxybutyrate dehydrogenase, type 1 (BDH1), nuclear gene encoding mitochondrial protein, mRNA	gi|77736147|ref|NP_001029772.1|	597.4	2e-169	D-beta-hydroxybutyrate dehydrogenase, mitochondrial precursor [Bos taurus] >gi|110825710|sp|Q02337.2|BDH_BOVIN RecName: Full=D-beta-hydroxybutyrate dehydrogenase, mitochondrial; Short=BDH; AltName: Full=3-hydroxybutyrate dehydrogenase; Flags: Precursor >gi|73587365|gb|AAI03052.1| 3-hydroxybutyrate dehydrogenase, type 1 [Bos taurus] >gi|296491303|gb|DAA33366.1| 3-hydroxybutyrate dehydrogenase, typ…	sp|Q02337|BDH_BOVIN	597	1e-170	D-beta-hydroxybutyrate dehydrogenase, mitochondrial OS=Bos taurus GN=BDH1 PE=1 SV=2	STM0505	117	2e-26	COG1028	Dehydrogenases with different specificities (related to short-chain alcohol dehydrogenases)	K00019	4e-170	597	bta:534090	3-hydroxybutyrate dehydrogenase [EC:1.1.1.30]	GO:0055114//oxidation-reduction process;GO:0051412//response to corticosterone stimulus;GO:0042594//response to starvation;GO:0045471//response to ethanol;GO:0001889//liver development;GO:0007420//brain development;GO:0009636//response to toxin;GO:0007584//response to nutrient;GO:0046952//ketone body catabolic process;GO:0060416//response to growth hormone stimulus;GO:0060612//adipose tissue deve…	GO:0005543//phospholipid binding;GO:0000166//nucleotide binding;GO:0003858//3-hydroxybutyrate dehydrogenase activity	GO:0005730//nucleolus;GO:0005743//mitochondrial inner membrane;GO:0005759//mitochondrial matrix	ko00650//Butanoate metabolism;ko00072//Synthesis and degradation of ketone bodies;ko01100//Metabolic pathways
Unigene58713_All	487	8	64	1.0922	8.2284	2.9134	Up	1.7439e-11	1.4427e-10	gi|156120714|ref|NM_001102034.1|	662	0	Bos taurus mannose receptor-like precursor (MRCL), mRNA >gi|151554386|gb|BC149637.1| Bos taurus mannose receptor-like precursor, mRNA (cDNA clone MGC:159743 IMAGE:8634751), complete cds	gi|296478241|gb|DAA20356.1|	221.9	7e-57	mannose receptor-like precursor [Bos taurus]	sp|Q6UXF7|CL18B_HUMAN	132	3e-31	C-type lectin domain family 18 member B OS=Homo sapiens GN=CLEC18B PE=2 SV=2	--	--	--	--	--	K14007	4e-07	54.3	dmo:Dmoj_GI18047	protein transport protein SEC24	-	-	-	ko04141//Protein processing in endoplasmic reticulum;ko03040//Spliceosome
Unigene58542_All	292	5	40	1.1385	8.5771	2.9134	Up	1.2813e-07	6.9116e-07	gi|15982451|gb|AC091252.3|	276	5e-71	Bos taurus clone RP42-324C24, complete sequence	--	--	--	--	--	--	--	--	--	--	--	--	--	--	--	--	--	--	-	-	-	--
Unigene58721_All	390	4	32	0.6819	5.1375	2.9134	Up	2.5659e-06	1.1254e-05	gi|116003838|ref|NM_001076810.1|	702	0	Bos taurus cytochrome P450, family 46, subfamily A, polypeptide 1 (CYP46A1), mRNA >gi|115305219|gb|BC123817.1| Bos taurus cytochrome P450, family 46, subfamily A, polypeptide 1, mRNA (cDNA clone MGC:142869 IMAGE:8280451), complete cds	gi|296475184|gb|DAA17299.1|	254.6	9e-67	cytochrome P450, family 46, subfamily A, polypeptide 1 [Bos taurus]	sp|Q9WVK8|CP46A_MOUSE	234	4e-62	Cholesterol 24-hydroxylase OS=Mus musculus GN=Cyp46a1 PE=2 SV=1	--	--	--	--	--	K07440	1e-67	254	bta:506438	cytochrome P450, family 46, subfamily A (cholesterol 24(S)-hydroxylase) [EC:1.14.13.98]	GO:0006707//cholesterol catabolic process;GO:0055114//oxidation-reduction process;GO:0006699//bile acid biosynthetic process;GO:0006805//xenobiotic metabolic process;GO:0007399//nervous system development	GO:0009055//electron carrier activity;GO:0033781//cholesterol 24-hydroxylase activity;GO:0020037//heme binding;GO:0005506//iron ion binding;GO:0008395//steroid hydroxylase activity	GO:0016021//integral to membrane;GO:0005789//endoplasmic reticulum membrane	ko00120//Primary bile acid biosynthesis
Unigene62183_All	282	3	24	0.7073	5.3288	2.9134	Up	5.2824e-05	0.00017784	gi|31340855|ref|NM_174752.2|	119	6e-24	Bos taurus statherin (STATH), mRNA >gi|27227454|gb|AY154893.1| Bos taurus statherin (STATH) mRNA, complete cds	gi|27807459|ref|NP_777177.1|	73.2	3e-12	statherin precursor [Bos taurus] >gi|75046826|sp|Q8HY86.1|STAT_BOVIN RecName: Full=Statherin; Flags: Precursor >gi|27227455|gb|AAN85581.1| statherin [Bos taurus] >gi|296486486|gb|DAA28599.1| statherin precursor [Bos taurus]	sp|Q8HY86|STAT_BOVIN	73.2	1e-13	Statherin OS=Bos taurus GN=STATH PE=3 SV=1	--	--	--	--	--	K13914	4e-13	73.2	bta:286765	statherin	-	-	-	ko04970//Salivary secretion
CL4106.Contig1_All	1623	4	32	0.1639	1.2345	2.913	Up	2.5659e-06	1.1254e-05	gi|75775259|gb|BC104629.1|	1520	0	Bos taurus protein arginine methyltransferase 2, mRNA (cDNA clone MGC:129035 IMAGE:8121249), complete cds	gi|75775260|gb|AAI04630.1|	320.9	1e-85	PRMT2 protein [Bos taurus]	sp|P55345|ANM2_HUMAN	282	1e-75	Protein arginine N-methyltransferase 2 OS=Homo sapiens GN=PRMT2 PE=1 SV=1	YBR034c	61.6	4e-09	COG0500	SAM-dependent methyltransferases	K11435	2e-80	300	cfa:480811	protein arginine N-methyltransferase 2 [EC:2.1.1.-]	GO:0060765//regulation of androgen receptor signaling pathway;GO:0045892//negative regulation of transcription, DNA-dependent;GO:0034969//histone arginine methylation;GO:0032088//negative regulation of NF-kappaB transcription factor activity;GO:2000134//negative regulation of G1/S transition of mitotic cell cycle;GO:0006917//induction of apoptosis;GO:0048588//developmental cell growth;GO:0045893/…	GO:0004871//signal transducer activity;GO:0033142//progesterone receptor binding;GO:0046966//thyroid hormone receptor binding;GO:0042975//peroxisome proliferator activated receptor binding;GO:0042974//retinoic acid receptor binding;GO:0003713//transcription coactivator activity;GO:0030331//estrogen receptor binding;GO:0008469//histone-arginine N-methyltransferase activity;GO:0042803//protein homo…	GO:0035189//Rb-E2F complex;GO:0005829//cytosol	--
CL2037.Contig4_All	3556	155	1231	2.898	21.6751	2.9029	Up	1.1415e-194	2.2404e-192	gi|82697334|ref|NM_001037457.1|	6110	0	Bos taurus ATP citrate lyase (ACLY), mRNA >gi|79158720|gb|BC108138.1| Bos taurus ATP citrate lyase, mRNA (cDNA clone MGC:128987 IMAGE:8120874), complete cds	gi|84490419|ref|NP_001033711.1|	2191	0	ATP-citrate synthase [Ovis aries] >gi|121957977|sp|Q2TCH3.1|ACLY_SHEEP RecName: Full=ATP-citrate synthase; AltName: Full=ATP-citrate (pro-S-)-lyase; AltName: Full=Citrate cleavage enzyme >gi|63364938|gb|AAY40742.1| ATP-citrate lyase [Ovis aries]	sp|Q2TCH3|ACLY_SHEEP	2191	0	ATP-citrate synthase OS=Ovis aries GN=ACLY PE=2 SV=1	SPBC1703.07_1	510	6e-144	COG0074	Succinyl-CoA synthetase, alpha subunit	K01648	0	2186	bta:511135	ATP citrate (pro-S)-lyase [EC:2.3.3.8]	GO:0031325//positive regulation of cellular metabolic process;GO:0006101//citrate metabolic process;GO:0015936//coenzyme A metabolic process;GO:0006112//energy reserve metabolic process;GO:0044262//cellular carbohydrate metabolic process;GO:0006633//fatty acid biosynthetic process;GO:0019432//triglyceride biosynthetic process;GO:0035338//long-chain fatty-acyl-CoA biosynthetic process;GO:0006200//…	GO:0048037//cofactor binding;GO:0005515//protein binding;GO:0003878//ATP citrate synthase activity;GO:0046872//metal ion binding;GO:0016829//lyase activity;GO:0005524//ATP binding;GO:0004775//succinate-CoA ligase (ADP-forming) activity	GO:0005730//nucleolus;GO:0005829//cytosol;GO:0009346//citrate lyase complex;GO:0005886//plasma membrane;GO:0005739//mitochondrion	ko00020//Citrate cycle (TCA cycle);ko01100//Metabolic pathways
CL3817.Contig2_All	883	39	305	2.9365	21.6274	2.8807	Up	4.135e-49	1.6013e-47	gi|66792835|ref|NM_001024523.1|	910	0	Bos taurus guanine nucleotide binding protein (G protein), gamma 11 (GNG11), mRNA >gi|59858304|gb|BT020970.1| Bos taurus guanine nucleotide binding protein (G protein), gamma 11 (GNG11), mRNA, complete cds	gi|213021128|ref|NP_001132917.1|	149.1	2e-34	guanine nucleotide-binding protein G(I)/G(S)/G(O) subunit gamma-11 [Ovis aries] >gi|209491091|gb|ACI49699.1| guanine nucleotide binding protein gamma 11 [Ovis aries]	sp|P61954|GBG11_RAT	148	1e-35	Guanine nucleotide-binding protein G(I)/G(S)/G(O) subunit gamma-11 OS=Rattus norvegicus GN=Gng11 PE=2 SV=1	--	--	--	--	--	K04546	1e-54	206	ssc:100522202	guanine nucleotide-binding protein G(I)/G(S)/G(O) subunit gamma-11	GO:0007186//G-protein coupled receptor signaling pathway;GO:0007602//phototransduction;GO:0010659//cardiac muscle cell apoptotic process;GO:0006112//energy reserve metabolic process;GO:0006184//GTP catabolic process;GO:0071377//cellular response to glucagon stimulus;GO:0071456//cellular response to hypoxia;GO:0042462//eye photoreceptor cell development;GO:0008104//protein localization;GO:0007268/…	GO:0004871//signal transducer activity;GO:0003924//GTPase activity	GO:0001750//photoreceptor outer segment;GO:0005834//heterotrimeric G-protein complex;GO:0001917//photoreceptor inner segment	ko04725//Cholinergic synapse;ko04062//Chemokine signaling pathway;ko04723//Retrograde endocannabinoid signaling;ko04728//Dopaminergic synapse;ko04726//Serotonergic synapse;ko04724//Glutamatergic synapse;ko04727//GABAergic synapse;ko05032//Morphine addiction;ko05034//Alcoholism
Unigene59652_All	539	11	86	1.3569	9.9902	2.8802	Up	7.6154e-15	8.1927e-14	gi|172088030|ref|NM_001123006.1|	1013	0	Ovis aries tryptase-2 (LOC100144429), mRNA >gi|4753836|emb|Y18224.1| Ovis aries mRNA for tryptase-2	gi|172088031|ref|NP_001116478.1|	361.7	8e-99	tryptase-2 precursor [Ovis aries] >gi|18203608|sp|Q9XSM2.1|TRYT_SHEEP RecName: Full=Tryptase-2; Flags: Precursor >gi|4753837|emb|CAB41989.1| tryptase [Ovis aries]	sp|Q9XSM2|TRYT_SHEEP	361	4e-100	Tryptase-2 OS=Ovis aries PE=2 SV=1	VC1649	58.9	5e-09	COG5640	Secreted trypsin-like serine protease	K01340	3e-83	307	bta:281545	tryptase [EC:3.4.21.59]	GO:0006508//proteolysis	GO:0004252//serine-type endopeptidase activity	GO:0005576//extracellular region	--
CL2866.Contig2_All	1548	31	242	1.3314	9.7884	2.8781	Up	3.0202e-39	9.2271e-38	gi|78369683|ref|NM_001035301.1|	2549	0	Bos taurus platelet-derived growth factor receptor-like (PDGFRL), mRNA >gi|60650263|gb|BT021182.1| Bos taurus platelet-derived growth factor receptor-like (PDGFRL), mRNA, complete cds	gi|78369684|ref|NP_001030378.1|	758.4	0	platelet-derived growth factor receptor-like protein precursor [Bos taurus] >gi|75057766|sp|Q5BIP2.1|PGFRL_BOVIN RecName: Full=Platelet-derived growth factor receptor-like protein; Short=PDGFR-like protein; Flags: Precursor >gi|60650264|gb|AAX31364.1| platelet-derived growth factor receptor-like protein [Bos taurus] >gi|87578370|gb|AAI13221.1| Platelet-derived growth factor receptor-like [Bos tau…	sp|Q5BIP2|PGFRL_BOVIN	758	0	Platelet-derived growth factor receptor-like protein OS=Bos taurus GN=PDGFRL PE=2 SV=1	--	--	--	--	--	K05098	6e-27	122	dre:554230	kinase insert domain protein receptor [EC:2.7.10.1]	GO:0035791//platelet-derived growth factor receptor-beta signaling pathway	GO:0005019//platelet-derived growth factor beta-receptor activity;GO:0004992//platelet activating factor receptor activity	GO:0005576//extracellular region	ko04060//Cytokine-cytokine receptor interaction;ko04144//Endocytosis;ko04370//VEGF signaling pathway;ko04510//Focal adhesion;ko05202//Transcriptional misregulation in cancer;ko05323//Rheumatoid arthritis
CL2757.Contig2_All	787	5	39	0.4224	3.1028	2.8769	Up	2.2249e-07	1.162e-06	gi|116003856|ref|NM_001076820.1|	569	1e-159	Bos taurus dynamin 1 (DNM1), mRNA >gi|115305211|gb|BC123778.1| Bos taurus dynamin 1, mRNA (cDNA clone MGC:142803 IMAGE:8211334), complete cds	gi|395741024|ref|XP_002820306.2|	75.5	2e-12	PREDICTED: dynamin-1 [Pongo abelii]	sp|P21575|DYN1_RAT	55.8	1e-07	Dynamin-1 OS=Rattus norvegicus GN=Dnm1 PE=1 SV=2	--	--	--	--	--	K01528	3e-07	55.8	ssc:100153921	dynamin GTPase [EC:3.6.5.5]	-	-	-	ko04144//Endocytosis;ko04961//Endocrine and other factor-regulated calcium reabsorption;ko05100//Bacterial invasion of epithelial cells;ko04666//Fc gamma R-mediated phagocytosis;ko04721//Synaptic vesicle cycle
Unigene62369_All	441	5	39	0.7538	5.5372	2.8769	Up	2.2249e-07	1.1618e-06	gi|115496164|ref|NM_001075479.1|	652	0	Bos taurus paraoxonase 3 (PON3), mRNA >gi|94574071|gb|BC116035.1| Bos taurus paraoxonase 3, mRNA (cDNA clone MGC:139085 IMAGE:8096503), complete cds	--	--	--	--	--	--	--	--	--	--	--	--	--	--	--	--	--	--	-	-	-	--
Unigene58952_All	313	4	31	0.8497	6.2013	2.8675	Up	4.4614e-06	1.8685e-05	gi|300795913|ref|NM_001193041.1|	220	3e-54	Bos taurus sarcosine dehydrogenase (SARDH), nuclear gene encoding mitochondrial protein, mRNA	gi|296191123|ref|XP_002743502.1|	91.3	1e-17	PREDICTED: sarcosine dehydrogenase, mitochondrial [Callithrix jacchus]	sp|Q64380|SARDH_RAT	89	2e-18	Sarcosine dehydrogenase, mitochondrial OS=Rattus norvegicus GN=Sardh PE=1 SV=2	--	--	--	--	--	K00314	4e-18	90.1	bta:614603	sarcosine dehydrogenase [EC:1.5.8.3]	GO:0055114//oxidation-reduction process;GO:0006546//glycine catabolic process;GO:0006545//glycine biosynthetic process;GO:0042426//choline catabolic process	GO:0004047//aminomethyltransferase activity;GO:0050660//flavin adenine dinucleotide binding;GO:0008480//sarcosine dehydrogenase activity	GO:0005759//mitochondrial matrix	ko00260//Glycine, serine and threonine metabolism;ko01100//Metabolic pathways
CL1945.Contig1_All	969	3	23	0.2058	1.4862	2.8523	Up	9.2044e-05	0.00029185	gi|402745621|ref|NM_001099026.2|	1612	0	Bos taurus mesoderm induction early response 1, family member 2 (MIER2), mRNA	--	--	--	--	--	--	--	--	--	--	--	--	--	--	--	--	--	--	-	-	-	--
Unigene62065_All	232	3	23	0.8597	6.2073	2.8521	Up	9.2044e-05	0.00029178	gi|163914405|ref|NM_001112815.1|	452	1e-124	Ovis aries stearoyl-CoA desaturase 5 (SCD5), mRNA >gi|161610821|gb|EU272818.1| Ovis aries stearoyl-CoA desaturase 5 mRNA, complete cds	--	--	--	--	--	--	--	--	--	--	--	--	--	--	--	--	--	--	-	-	-	--
CL3540.Contig3_All	610	12	92	1.3079	9.4433	2.852	Up	1.2043e-15	1.3678e-14	gi|115497269|ref|NM_001076085.1|	979	0	Bos taurus acyl-CoA synthetase long-chain family member 1 (ACSL1), mRNA >gi|111306968|gb|BC119914.1| Bos taurus acyl-CoA synthetase long-chain family member 1, mRNA (cDNA clone MGC:139933 IMAGE:8284980), complete cds	--	--	--	--	--	--	--	--	--	--	--	--	--	--	--	--	--	--	-	-	-	--
Unigene60295_All	366	9	69	1.6349	11.8041	2.852	Up	4.7233e-12	4.1118e-11	gi|164420767|ref|NM_001046098.2|	511	1e-142	Bos taurus leukotriene C4 synthase (LTC4S), mRNA	gi|332822815|ref|XP_001153488.2|	194.1	1e-48	PREDICTED: leukotriene C4 synthase [Pan troglodytes]	sp|Q16873|LTC4S_HUMAN	190	7e-49	Leukotriene C4 synthase OS=Homo sapiens GN=LTC4S PE=1 SV=1	--	--	--	--	--	K00807	7e-49	192	mcc:705233	leukotriene-C4 synthase [EC:4.4.1.20]	GO:0010035//response to inorganic substance;GO:0006750//glutathione biosynthetic process;GO:0019370//leukotriene biosynthetic process;GO:0042493//response to drug;GO:0048678//response to axon injury;GO:0071222//cellular response to lipopolysaccharide;GO:0043085//positive regulation of catalytic activity;GO:0071299//cellular response to vitamin A	GO:0008047//enzyme activator activity;GO:0004364//glutathione transferase activity;GO:0008289//lipid binding;GO:0004464//leukotriene-C4 synthase activity;GO:0043295//glutathione binding;GO:0046982//protein heterodimerization activity	GO:0005640//nuclear outer membrane;GO:0016021//integral to membrane;GO:0005789//endoplasmic reticulum membrane	ko00590//Arachidonic acid metabolism;ko01100//Metabolic pathways
Unigene59766_All	323	3	23	0.6175	4.4585	2.852	Up	9.2044e-05	0.00029183	gi|89994784|gb|AC096629.11|	159	8e-36	Bos taurus clone rp42-152a4, complete sequence	--	--	--	--	--	--	--	--	--	--	--	--	--	--	--	--	--	--	-	-	-	--
Unigene59436_All	337	6	46	1.1837	8.5466	2.852	Up	1.9564e-08	1.179e-07	gi|49359134|gb|AY641539.1|	654	0	Ovis aries musimon growth hormone receptor gene, promoter P1 and exon 1A	--	--	--	--	--	--	--	--	--	--	--	--	--	--	--	--	--	--	-	-	-	--
Unigene60100_All	304	5	38	1.0935	7.8266	2.8394	Up	3.8534e-07	1.9455e-06	gi|315630353|gb|AC242832.6|	60	5e-06	Bos taurus Y Chr BAC CH240-23I23 (Children's Hospital Oakland Research Institute Bovine BAC Library (male)) complete sequence	--	--	--	--	--	--	--	--	--	--	--	--	--	--	--	--	--	--	-	-	-	--
Unigene59845_All	576	10	75	1.1543	8.1528	2.8203	Up	7.3822e-13	6.8614e-12	gi|211998866|gb|FJ195365.1|	101	3e-18	Bos taurus SHROOM2 (SHROOM2) gene, partial cds; pseudoautosomal boundary and pseudoautosomal region genomic sequences; and G-protein coupled receptor 143 (GPR143) gene, partial cds, alternatively spliced	--	--	--	--	--	--	--	--	--	--	--	--	--	--	--	--	--	--	-	-	-	--
Unigene61483_All	362	4	30	0.7347	5.1889	2.8202	Up	7.7331e-06	3.1042e-05	gi|375282099|ref|NM_001035102.2|	660	0	Bos taurus solute carrier family 39 (metal ion transporter), member 5 (SLC39A5), mRNA	gi|375282100|ref|NP_001030274.2|	246.5	2e-64	zinc transporter ZIP5 precursor [Bos taurus] >gi|296487561|gb|DAA29674.1| solute carrier family 39 (metal ion transporter), member 5 [Bos taurus]	sp|Q6ZMH5|S39A5_HUMAN	190	5e-49	Zinc transporter ZIP5 OS=Homo sapiens GN=SLC39A5 PE=2 SV=3	RSc2227	47	9e-06	COG0428	Predicted divalent heavy-metal cations transporter	K14711	3e-65	246	bta:511782	solute carrier family 39 (zinc transporter), member 5	GO:0006829//zinc ion transport;GO:0055085//transmembrane transport;GO:0034224//cellular response to zinc ion starvation	GO:0046873//metal ion transmembrane transporter activity	GO:0016323//basolateral plasma membrane;GO:0016021//integral to membrane	--
Unigene60503_All	399	7	52	1.1664	8.1601	2.8065	Up	2.9958e-09	1.9933e-08	gi|296040514|ref|NM_001184724.1|	745	0	Bos taurus transmembrane 4 L six family member 18 (TM4SF18), transcript variant 1, mRNA	gi|77735527|ref|NP_001029459.1|	233.8	1e-60	transmembrane 4 L6 family member 18 [Bos taurus] >gi|296040515|ref|NP_001171653.1| transmembrane 4 L6 family member 18 [Bos taurus] >gi|122140429|sp|Q3T110.1|T4S18_BOVIN RecName: Full=Transmembrane 4 L6 family member 18 >gi|74268001|gb|AAI02175.1| Transmembrane 4 L six family member 18 [Bos taurus] >gi|296491060|gb|DAA33143.1| transmembrane 4 L6 family member 18 [Bos taurus]	sp|Q3T110|T4S18_BOVIN	233	6e-62	Transmembrane 4 L6 family member 18 OS=Bos taurus GN=TM4SF18 PE=2 SV=1	--	--	--	--	--	--	--	--	--	--	-	-	GO:0016021//integral to membrane	--
CL706.Contig2_All	339	5	37	0.9806	6.8339	2.801	Up	6.6563e-07	3.2301e-06	gi|300796435|ref|NM_001192043.1|	422	1e-115	Bos taurus transmembrane protein 220 (TMEM220), mRNA	--	--	--	--	--	--	--	--	--	--	--	--	--	--	--	--	--	--	-	-	-	--
Unigene59951_All	575	10	74	1.1563	8.058	2.8009	Up	1.2693e-12	1.1632e-11	gi|149642646|ref|NM_001099168.1|	87.7	5e-14	Bos taurus RNA binding motif protein 43 (RBM43), mRNA >gi|148877349|gb|BC146073.1| Bos taurus RNA binding motif protein 43, mRNA (cDNA clone MGC:159967 IMAGE:8473295), complete cds	--	--	--	--	--	--	--	--	--	--	--	--	--	--	--	--	--	--	-	-	-	--
Unigene12659_All	748	83	614	7.3775	51.3964	2.8005	Up	1.9228e-94	1.6117e-92	gi|115495482|ref|NM_001076278.1|	1074	0	Bos taurus chromosome 26 open reading frame, human C10orf125 (C26H10orf125), mRNA	gi|296472713|gb|DAA14828.1|	293.5	6e-78	protein fucU homolog [Bos taurus]	sp|Q0P563|FUCM_BOVIN	284	1e-76	Fucose mutarotase OS=Bos taurus GN=FUOM PE=2 SV=1	SP2165	130	2e-30	COG4154	Fucose dissimilation pathway protein FucU	--	--	--	--	--	GO:0006004//fucose metabolic process	GO:0016857//racemase and epimerase activity, acting on carbohydrates and derivatives;GO:0042806//fucose binding	-	--
Unigene62885_All	250	3	22	0.7978	5.51	2.788	Up	0.00015974	0.00048266	gi|31340627|ref|NM_174728.2|	280	3e-72	Bos taurus calcium binding protein 5 (CABP5), mRNA >gi|6708083|gb|AF169160.1|AF169160 Bos taurus CaBP5 (CABP5) mRNA, complete cds	--	--	--	--	--	--	--	--	--	--	--	--	--	--	--	--	--	--	-	-	-	--
Unigene59473_All	359	6	44	1.1112	7.674	2.7879	Up	5.8229e-08	3.2915e-07	gi|115497119|ref|NM_001075890.1|	547	1e-152	Bos taurus kallikrein-related peptidase 10 (KLK10), mRNA >gi|111304635|gb|BC119919.1| Bos taurus kallikrein-related peptidase 10, mRNA (cDNA clone MGC:139944 IMAGE:8285080), complete cds	gi|115497120|ref|NP_001069358.1|	59.3	5e-08	kallikrein-10 precursor [Bos taurus] >gi|111304636|gb|AAI19920.1| Kallikrein-related peptidase 10 [Bos taurus] >gi|296477486|gb|DAA19601.1| kallikrein-related peptidase 10 [Bos taurus]	sp|O43240|KLK10_HUMAN	53.1	1e-07	Kallikrein-10 OS=Homo sapiens GN=KLK10 PE=1 SV=3	--	--	--	--	--	K09619	7e-09	59.3	bta:526736	kallikrein 10 [EC:3.4.21.-]	-	-	-	--
Unigene59598_All	224	3	22	0.8904	6.1495	2.7879	Up	0.00015974	0.00048271	gi|270310993|gb|GU211007.1|	234	1e-58	Bos taurus breed Polish Red myocyte enhancer factor 2C (MEF2C) gene, promoter region and complete cds	gi|359074755|ref|XP_003587210.1|	52.8	5e-06	PREDICTED: uncharacterized protein LOC100847566 [Bos taurus]	--	--	--	--	--	--	--	--	--	--	--	--	--	--	-	-	-	--
Unigene62425_All	213	3	22	0.9364	6.4671	2.7879	Up	0.00015974	0.00048268	gi|125629443|emb|AM491812.1|	422	1e-115	Ovis aries mRNA for multidrug resistance protein 1 (abcb1 gene)	gi|125629444|emb|CAM33439.1|	70.5	2e-11	Multidrug resistance protein 1 [Ovis aries]	sp|P21449|MDR2_CRIGR	131	3e-31	Multidrug resistance protein 2 OS=Cricetulus griseus GN=PGY2 PE=2 SV=2	SPBC9B6.09c	67.4	6e-12	COG1132	ABC-type multidrug transport system, ATPase and permease components	K05658	3e-32	136	bta:281585	ATP-binding cassette, subfamily B (MDR/TAP), member 1	GO:0055085//transmembrane transport;GO:0006200//ATP catabolic process	GO:0008559//xenobiotic-transporting ATPase activity;GO:0005524//ATP binding	GO:0016021//integral to membrane;GO:0005886//plasma membrane	ko02010//ABC transporters;ko04976//Bile secretion
CL4840.Contig1_All	1011	6	44	0.3946	2.725	2.7878	Up	5.8229e-08	3.2919e-07	gi|300798124|ref|NM_001192125.1|	940	0	Bos taurus golgin A4 (GOLGA4), mRNA	gi|296475117|gb|DAA17232.1|	57.4	1e-06	golgi autoantigen, golgin subfamily a, 4 [Bos taurus]	sp|Q13439|GOGA4_HUMAN	531	7e-151	Golgin subfamily A member 4 OS=Homo sapiens GN=GOLGA4 PE=1 SV=1	AF1558	72.8	9e-13	COG1196	Chromosome segregation ATPases	K10421	8e-16	85.1	dvi:Dvir_GJ16188	CAP-Gly domain-containing linker protein 1	GO:0000042//protein targeting to Golgi	-	-	ko04145//Phagosome;ko04144//Endocytosis;ko05152//Tuberculosis
Unigene60174_All	570	21	153	2.4495	16.8067	2.7785	Up	1.7356e-24	3.2011e-23	gi|402692779|ref|NM_001038556.2|	1031	0	Bos taurus matrix metallopeptidase 23B (MMP23B), mRNA	gi|296479001|gb|DAA21116.1|	393.3	3e-108	matrix metalloproteinase 23B precursor [Bos taurus]	sp|Q2TBM7|MMP23_BOVIN	393	1e-109	Matrix metalloproteinase-23 OS=Bos taurus GN=MMP23 PE=2 SV=1	--	--	--	--	--	K08001	5e-109	393	bta:527590	matrix metalloproteinase-23 (CA-MMP) [EC:3.4.24.-]	GO:0000003//reproduction;GO:0006508//proteolysis	GO:0004222//metalloendopeptidase activity;GO:0008270//zinc ion binding	GO:0005789//endoplasmic reticulum membrane;GO:0016021//integral to membrane;GO:0005578//proteinaceous extracellular matrix	--
Unigene61667_All	354	4	29	0.7513	5.1293	2.7713	Up	1.336e-05	5.1039e-05	gi|402744537|ref|NM_001075345.2|	216	5e-53	Bos taurus retinol dehydrogenase 13 (all-trans/9-cis) (RDH13), nuclear gene encoding mitochondrial protein, mRNA	--	--	--	--	--	--	--	--	--	--	--	--	--	--	--	--	--	--	-	-	-	--
Unigene60621_All	353	6	43	1.1301	7.6271	2.7547	Up	1.001e-07	5.4867e-07	gi|155372094|ref|NM_001101186.1|	505	1e-140	Bos taurus sphingosine-1-phosphate receptor 3 (S1PR3), mRNA >gi|151554709|gb|BC150076.1| Bos taurus sphingosine-1-phosphate receptor 3, mRNA (cDNA clone MGC:166274 IMAGE:8211881), complete cds	--	--	--	--	--	--	--	--	--	--	--	--	--	--	--	--	--	--	-	-	-	--
Unigene60701_All	348	6	43	1.1463	7.7367	2.7547	Up	1.001e-07	5.4863e-07	gi|402743530|ref|NM_001034041.2|	642	0	Bos taurus synuclein, alpha (non A4 component of amyloid precursor) (SNCA), mRNA	gi|356582222|ref|NP_001239113.1|	115.2	8e-25	alpha-synuclein [Ovis aries] >gi|341579587|gb|AEK81525.1| alpha-synuclein [Ovis aries]	sp|Q3T0G8|SYUA_BOVIN	114	5e-26	Alpha-synuclein OS=Bos taurus GN=SNCA PE=2 SV=1	--	--	--	--	--	K04528	2e-25	114	bta:282857	synuclein, alpha (non A4 component of amyloid precursor)	GO:0048169//regulation of long-term neuronal synaptic plasticity;GO:0071280//cellular response to copper ion;GO:0051281//positive regulation of release of sequestered calcium ion into cytosol;GO:0014048//regulation of glutamate secretion;GO:0006919//activation of cysteine-type endopeptidase activity involved in apoptotic process;GO:0034341//response to interferon-gamma;GO:0048488//synaptic vesicl…	GO:0048156//tau protein binding;GO:0016491//oxidoreductase activity;GO:0050544//arachidonic acid binding;GO:0042393//histone binding;GO:0008198//ferrous iron binding;GO:0019894//kinesin binding;GO:0008270//zinc ion binding;GO:0043014//alpha-tubulin binding;GO:0042802//identical protein binding;GO:0005507//copper ion binding;GO:0051219//phosphoprotein binding;GO:0030544//Hsp70 protein binding;GO:0…	GO:0030424//axon;GO:0043205//fibril;GO:0030426//growth cone;GO:0031092//platelet alpha granule membrane;GO:0015629//actin cytoskeleton;GO:0045202//synapse;GO:0005938//cell cortex;GO:0030054//cell junction;GO:0005886//plasma membrane;GO:0016234//inclusion body;GO:0005739//mitochondrion;GO:0005634//nucleus;GO:0005829//cytosol;GO:0048471//perinuclear region of cytoplasm	ko05010//Alzheimer's disease;ko05012//Parkinson's disease
Unigene24245_All	2548	157	1125	4.0967	27.6451	2.7545	Up	1.3321e-168	2.1569e-166	gi|57526473|ref|NM_001009796.1|	4052	0	Ovis aries ATPase, Na+/K+ transporting, beta 1 polypeptide (ATP1B1), mRNA >gi|1198|emb|X03883.1| Sheep kidney mRNA for (Na+/K+) ATPase subunit beta	gi|57526474|ref|NP_001009796.1|	636.7	1e-180	sodium/potassium-transporting ATPase subunit beta-1 [Ovis aries] >gi|114396|sp|P05028.1|AT1B1_SHEEP RecName: Full=Sodium/potassium-transporting ATPase subunit beta-1; AltName: Full=Sodium/potassium-dependent ATPase subunit beta-1 >gi|225020|prf||1206319A ATPase beta,Na/K	sp|P05028|AT1B1_SHEEP	636	0	Sodium/potassium-transporting ATPase subunit beta-1 OS=Ovis aries GN=ATP1B1 PE=2 SV=1	aq_1590	72.8	3e-12	COG0105	Nucleoside diphosphate kinase	K01540	1e-170	601	cfa:403966	sodium/potassium-transporting ATPase subunit beta	GO:0001666//response to hypoxia;GO:0006814//sodium ion transport;GO:0006813//potassium ion transport;GO:0050900//leukocyte migration;GO:0006754//ATP biosynthetic process;GO:0001824//blastocyst development;GO:0034220//ion transmembrane transport;GO:0007596//blood coagulation	GO:0005391//sodium:potassium-exchanging ATPase activity;GO:0005515//protein binding	GO:0005890//sodium:potassium-exchanging ATPase complex;GO:0005901//caveola;GO:0016324//apical plasma membrane;GO:0016323//basolateral plasma membrane	ko04960//Aldosterone-regulated sodium reabsorption;ko04260//Cardiac muscle contraction;ko04973//Carbohydrate digestion and absorption;ko04970//Salivary secretion;ko04978//Mineral absorption;ko04961//Endocrine and other factor-regulated calcium reabsorption;ko04971//Gastric acid secretion;ko04976//Bile secretion;ko04972//Pancreatic secretion;ko04964//Proximal tubule bicarbonate reclamation;ko04974…
Unigene59621_All	409	7	50	1.1379	7.6544	2.7499	Up	8.8448e-09	5.5575e-08	gi|300797501|ref|NM_001192095.1|	763	0	Bos taurus keratin 18 (KRT18), mRNA	gi|148878161|gb|AAI46204.1|	263.1	2e-69	KRT18 protein [Bos taurus]	sp|P05783|K1C18_HUMAN	248	3e-66	Keratin, type I cytoskeletal 18 OS=Homo sapiens GN=KRT18 PE=1 SV=2	--	--	--	--	--	K07604	3e-70	263	bta:506480	type I keratin, acidic	GO:0043000//Golgi to plasma membrane CFTR protein transport;GO:0007049//cell cycle;GO:0033209//tumor necrosis factor-mediated signaling pathway;GO:0019048//virus-host interaction;GO:0009653//anatomical structure morphogenesis;GO:0043066//negative regulation of apoptotic process	GO:0005515//protein binding;GO:0005198//structural molecule activity	GO:0005730//nucleolus;GO:0034451//centriolar satellite;GO:0045095//keratin filament;GO:0048471//perinuclear region of cytoplasm	ko05130//Pathogenic Escherichia coli infection;ko05150//Staphylococcus aureus infection
Unigene59070_All	723	24	170	2.207	14.7223	2.7378	Up	1.186e-26	2.4192e-25	gi|402743707|ref|NM_001040515.2|	1076	0	Bos taurus tetratricopeptide repeat domain 36 (TTC36), mRNA	gi|94966827|ref|NP_001035605.1|	353.2	6e-96	tetratricopeptide repeat protein 36 [Bos taurus] >gi|122145081|sp|Q3SZV0.1|TTC36_BOVIN RecName: Full=Tetratricopeptide repeat protein 36; Short=TPR repeat protein 36 >gi|74354675|gb|AAI02695.1| Tetratricopeptide repeat domain 36 [Bos taurus] >gi|296480107|gb|DAA22222.1| tetratricopeptide repeat protein 36 [Bos taurus]	sp|Q3SZV0|TTC36_BOVIN	353	3e-97	Tetratricopeptide repeat protein 36 OS=Bos taurus GN=TTC36 PE=2 SV=1	mll2208	51.6	1e-06	COG0457	FOG: TPR repeat	--	--	--	--	--	-	-	-	--
CL264.Contig1_All	1496	149	1055	6.622	44.1557	2.7373	Up	3.5798e-157	5.3644e-155	gi|67944510|gb|DQ058602.1|	196	2e-46	Bos taurus peroxisomal N1-acetyl-spermine/spermidine oxidase isoform 1 gene, complete cds	gi|134024713|gb|AAI34596.1|	67.8	1e-09	PAOX protein [Bos taurus]	sp|P11369|POL2_MOUSE	34.7	1e-06	Retrovirus-related Pol polyprotein LINE-1 OS=Mus musculus GN=Pol PE=1 SV=2	--	--	--	--	--	--	--	--	--	--	-	-	-	--
Unigene58725_All	359	4	28	0.7408	4.8835	2.7208	Up	2.3e-05	8.3768e-05	gi|402693109|ref|NM_001076840.2|	571	1e-160	Bos taurus SH3-domain GRB2-like 2 (SH3GL2), mRNA	--	--	--	--	--	--	--	--	--	--	--	--	--	--	--	--	--	--	-	-	-	--
Unigene58794_All	344	4	28	0.7731	5.0964	2.7208	Up	2.3e-05	8.3764e-05	gi|300797537|ref|NM_001191329.1|	529	1e-147	Bos taurus popeye domain containing 3 (POPDC3), mRNA	gi|300797538|ref|NP_001178258.1|	198.4	7e-50	popeye domain-containing protein 3 [Bos taurus] >gi|296484121|gb|DAA26236.1| popeye protein 3-like [Bos taurus]	sp|Q9HBV1|POPD3_HUMAN	184	5e-47	Popeye domain-containing protein 3 OS=Homo sapiens GN=POPDC3 PE=2 SV=2	--	--	--	--	--	--	--	--	--	--	-	-	GO:0016021//integral to membrane	--
Unigene58883_All	211	3	21	0.9453	6.2316	2.7208	Up	0.00027601	0.00078801	gi|155371850|ref|NM_001101060.1|	351	7e-94	Bos taurus v-yes-1 Yamaguchi sarcoma viral oncogene homolog 1 (YES1), mRNA >gi|154425901|gb|BC151348.1| Bos taurus v-yes-1 Yamaguchi sarcoma viral oncogene homolog 1, mRNA (cDNA clone MGC:166077 IMAGE:8324183), complete cds	--	--	--	--	--	--	--	--	--	--	--	--	--	--	--	--	--	--	-	-	-	--
Unigene58945_All	245	3	21	0.8141	5.3668	2.7208	Up	0.00027601	0.00078799	gi|115497237|ref|NM_001076407.1|	430	1e-117	Bos taurus ring finger protein, transmembrane 1 (RNFT1), mRNA >gi|92098362|gb|BC114664.1| Bos taurus ring finger protein, transmembrane 1, mRNA (cDNA clone MGC:138043 IMAGE:8085397), complete cds	--	--	--	--	--	--	--	--	--	--	--	--	--	--	--	--	--	--	-	-	-	--
Unigene61865_All	214	3	21	0.932	6.1443	2.7208	Up	0.00027601	0.00078779	gi|77736605|ref|NM_001034811.1|	224	1e-55	Bos taurus adaptor-related protein complex 5, sigma 1 subunit (AP5S1), mRNA >gi|61554512|gb|BT021724.1| Bos taurus chromosome 20 open reading frame 29 (C20orf29), mRNA, complete cds	--	--	--	--	--	--	--	--	--	--	--	--	--	--	--	--	--	--	-	-	-	--
Unigene62220_All	220	3	21	0.9066	5.9767	2.7208	Up	0.00027601	0.00078768	gi|394999626|gb|JQ711177.1|	143	3e-31	Bos taurus growth hormone receptor gene, complete cds	--	--	--	--	--	--	--	--	--	--	--	--	--	--	--	--	--	--	-	-	-	--
CL4485.Contig1_All	520	25	175	3.1965	21.0717	2.7207	Up	3.2037e-27	6.6581e-26	gi|402744581|ref|NM_001075420.2|	819	0	Bos taurus NMD3 homolog (S. cerevisiae) (NMD3), mRNA	--	--	--	--	--	--	--	--	--	--	--	--	--	--	--	--	--	--	-	-	-	--
CL971.Contig3_All	557	7	49	0.8356	5.5082	2.7207	Up	1.5148e-08	9.2306e-08	gi|402692355|ref|NM_001075421.2|	829	0	Bos taurus prefoldin subunit 6 (PFDN6), mRNA	gi|115495435|ref|NP_001068889.1|	245	1e-63	prefoldin subunit 6 [Bos taurus] >gi|122144622|sp|Q17Q89.1|PFD6_BOVIN RecName: Full=Prefoldin subunit 6 >gi|109658427|gb|AAI18487.1| Prefoldin subunit 6 [Bos taurus] >gi|260081547|gb|ACX31202.1| prefoldin 6 [Ovis aries] >gi|296474567|gb|DAA16682.1| prefoldin subunit 6 [Bos taurus]	sp|Q17Q89|PFD6_BOVIN	244	6e-65	Prefoldin subunit 6 OS=Bos taurus GN=PFDN6 PE=2 SV=1	YLR200w	85.5	5e-17	COG1382	Prefoldin, chaperonin cofactor	K04798	2e-64	244	bta:509914	prefoldin beta subunit	GO:0051086//chaperone mediated protein folding independent of cofactor;GO:0051131//chaperone-mediated protein complex assembly	GO:0051087//chaperone binding;GO:0051082//unfolded protein binding	GO:0016272//prefoldin complex;GO:0005634//nucleus	--
Unigene62438_All	301	3	21	0.6627	4.3684	2.7207	Up	0.00027601	0.00078762	gi|300797835|ref|NM_001192367.1|	525	1e-146	Bos taurus mucolipin 3 (MCOLN3), mRNA	gi|403257634|ref|XP_003921407.1|	208.8	5e-53	PREDICTED: mucolipin-3 isoform 2 [Saimiri boliviensis boliviensis]	sp|Q8TDD5|MCLN3_HUMAN	208	2e-54	Mucolipin-3 OS=Homo sapiens GN=MCOLN3 PE=2 SV=1	--	--	--	--	--	K04994	7e-54	208	bta:514345	mucolipin 3	GO:0007626//locomotory behavior;GO:0042491//auditory receptor cell differentiation	GO:0005216//ion channel activity	GO:0005737//cytoplasm;GO:0005886//plasma membrane;GO:0016021//integral to membrane	--
CL2555.Contig2_All	1909	3	21	0.1045	0.6888	2.7206	Up	0.00027601	0.00078807	gi|74354003|gb|BC102473.1|	2464	0	Bos taurus hyaluronoglucosaminidase 1, mRNA (cDNA clone MGC:127387 IMAGE:7950729), complete cds	gi|62988300|ref|NP_001017941.1|	877.1	0	hyaluronidase-1 precursor [Bos taurus] >gi|75040215|sp|Q5E985.1|HYAL1_BOVIN RecName: Full=Hyaluronidase-1; Short=Hyal-1; AltName: Full=Hyaluronoglucosaminidase-1; Flags: Precursor >gi|59858435|gb|AAX09052.1| hyaluronoglucosaminidase 1 isoform 1 [Bos taurus]	sp|Q5E985|HYAL1_BOVIN	877	0	Hyaluronidase-1 OS=Bos taurus GN=HYAL1 PE=2 SV=1	--	--	--	--	--	K01197	0	877	bta:515397	hyaluronoglucosaminidase [EC:3.2.1.35]	GO:0009615//response to virus;GO:0030307//positive regulation of cell growth;GO:0030207//chondroitin sulfate catabolic process;GO:0045750//positive regulation of S phase of mitotic cell cycle;GO:0030213//hyaluronan biosynthetic process;GO:0071347//cellular response to interleukin-1;GO:0046677//response to antibiotic;GO:0071356//cellular response to tumor necrosis factor;GO:0045766//positive regul…	GO:0004415//hyalurononglucosaminidase activity;GO:0001618//viral receptor activity;GO:0050501//hyaluronan synthase activity;GO:0008134//transcription factor binding	GO:0005615//extracellular space;GO:0031410//cytoplasmic vesicle;GO:0043202//lysosomal lumen;GO:0036117//hyaluranon cable	ko00531//Glycosaminoglycan degradation;ko04142//Lysosome;ko01100//Metabolic pathways
Unigene61244_All	533	8	55	0.9979	6.461	2.6948	Up	2.3043e-09	1.5506e-08	gi|300796914|ref|NM_001191311.1|	678	0	Bos taurus matrilin 4 (MATN4), mRNA	gi|335304901|ref|XP_003360059.1|	71.6	1e-11	PREDICTED: matrilin-4 isoform 3 [Sus scrofa]	sp|O89029|MATN4_MOUSE	258	6e-69	Matrilin-4 OS=Mus musculus GN=Matn4 PE=2 SV=1	DRA0212	49.3	4e-06	COG2377	Predicted molecular chaperone distantly related to HSP70-fold metalloproteases	K08133	1e-12	73.2	acs:100566435	collagen, type XIV, alpha	GO:0048678//response to axon injury	GO:0005509//calcium ion binding	GO:0005576//extracellular region	ko04974//Protein digestion and absorption
CL2289.Contig3_All	1493	43	295	1.9149	12.3717	2.6917	Up	2.3123e-44	8.0516e-43	gi|402693103|ref|NM_001034497.2|	2436	0	Bos taurus solute carrier family 25, member 34 (SLC25A34), mRNA	gi|291412221|ref|XP_002722385.1|	605.1	2e-171	PREDICTED: solute carrier family 25, member 34-like [Oryctolagus cuniculus]	sp|Q3SZK0|S2534_BOVIN	599	4e-171	Solute carrier family 25 member 34 OS=Bos taurus GN=SLC25A34 PE=2 SV=1	Cgl1939	55.5	2e-07	COG0532	Translation initiation factor 2 (IF-2; GTPase)	K15117	2e-170	599	bta:515553	solute carrier family 25, member 34/35	GO:0006810//transport	-	GO:0005743//mitochondrial inner membrane;GO:0016021//integral to membrane	--
Unigene22285_All	769	34	233	2.9396	18.9712	2.6901	Up	2.4437e-35	6.6547e-34	gi|146186565|gb|BC140619.1|	1368	0	Bos taurus apolipoprotein A-I, mRNA (cDNA clone MGC:148617 IMAGE:8115458), complete cds	gi|245563|gb|AAB21444.1|	443.4	5e-123	apolipoprotein A-I, apoA-1 [Bos=cattle, Friesian-Holstein male calves aged 2-4 weeks, Peptide, 247 aa]	sp|P15497|APOA1_BOVIN	443	2e-124	Apolipoprotein A-I OS=Bos taurus GN=APOA1 PE=1 SV=3	Cgl1939	67.4	2e-11	COG0532	Translation initiation factor 2 (IF-2; GTPase)	K08757	7e-124	443	bta:281631	apolipoprotein A-I	GO:0070508//cholesterol import;GO:0050728//negative regulation of inflammatory response;GO:0001935//endothelial cell proliferation;GO:0051347//positive regulation of transferase activity;GO:0033344//cholesterol efflux;GO:0001932//regulation of protein phosphorylation;GO:0034115//negative regulation of heterotypic cell-cell adhesion;GO:0018206//peptidyl-methionine modification;GO:0030300//regulati…	GO:0005543//phospholipid binding;GO:0001540//beta-amyloid binding;GO:0060228//phosphatidylcholine-sterol O-acyltransferase activator activity;GO:0015485//cholesterol binding;GO:0034191//apolipoprotein A-I receptor binding;GO:0042802//identical protein binding;GO:0008035//high-density lipoprotein particle binding;GO:0017127//cholesterol transporter activity;GO:0019899//enzyme binding;GO:0070653//h…	GO:0030139//endocytic vesicle;GO:0005788//endoplasmic reticulum lumen;GO:0005886//plasma membrane;GO:0030141//secretory granule;GO:0034361//very-low-density lipoprotein particle;GO:0034366//spherical high-density lipoprotein particle	ko05143//African trypanosomiasis;ko03320//PPAR signaling pathway;ko04975//Fat digestion and absorption;ko04977//Vitamin digestion and absorption
CL980.Contig1_All	800	6	41	0.4986	3.2089	2.6861	Up	2.9355e-07	1.5056e-06	gi|402693020|ref|NM_001034750.2|	910	0	Bos taurus chromosome 15 open reading frame, human C11orf74 (C15H11orf74), mRNA	gi|77736445|ref|NP_001029922.1|	102.1	2e-20	uncharacterized protein C11orf74 homolog [Bos taurus] >gi|122140806|sp|Q3ZBP0.1|CK074_BOVIN RecName: Full=Uncharacterized protein C11orf74 homolog >gi|73587096|gb|AAI03192.1| Chromosome 11 open reading frame 74 ortholog [Bos taurus]	sp|Q3ZBP0|CK074_BOVIN	271	2e-72	Uncharacterized protein C11orf74 homolog OS=Bos taurus PE=2 SV=1	--	--	--	--	--	--	--	--	--	--	-	-	-	--
Unigene16419_All	262	285	1947	72.3228	465.297	2.6856	Up	1.3587e-282	3.9614e-280	gi|82697334|ref|NM_001037457.1|	442	1e-121	Bos taurus ATP citrate lyase (ACLY), mRNA >gi|79158720|gb|BC108138.1| Bos taurus ATP citrate lyase, mRNA (cDNA clone MGC:128987 IMAGE:8120874), complete cds	--	--	--	--	--	--	--	--	--	--	--	--	--	--	--	--	--	--	-	-	-	--
Unigene60261_All	706	16	109	1.5068	9.6669	2.6816	Up	3.1369e-17	3.9357e-16	gi|31341940|ref|NM_174460.2|	718	0	Bos taurus secreted frizzled-related protein 1 (SFRP1), mRNA >gi|2337936|gb|U85945.1|BTU85945 Bos taurus frizzled-related protein FrzA mRNA, complete cds	--	--	--	--	--	--	--	--	--	--	--	--	--	--	--	--	--	--	-	-	-	--
Unigene60989_All	270	5	34	1.2312	7.8846	2.679	Up	3.3721e-06	1.446e-05	gi|394999626|gb|JQ711177.1|	418	1e-114	Bos taurus growth hormone receptor gene, complete cds	--	--	--	--	--	--	--	--	--	--	--	--	--	--	--	--	--	--	-	-	-	--
Unigene60441_All	237	5	34	1.4027	8.9825	2.6789	Up	3.3721e-06	1.4461e-05	gi|402692024|ref|NM_001034410.2|	351	8e-94	Bos taurus chemokine (C-X-C motif) ligand 14 (CXCL14), mRNA	gi|90077124|dbj|BAE88242.1|	101.7	1e-20	unnamed protein product [Macaca fascicularis]	--	--	--	--	--	--	--	--	--	--	--	--	--	--	-	-	-	--
CL3490.Contig3_All	1443	8	54	0.3686	2.3431	2.6683	Up	3.9267e-09	2.5661e-08	gi|274321993|ref|NM_001098881.2|	2399	0	Bos taurus Rho/Rac guanine nucleotide exchange factor (GEF) 2 (ARHGEF2), mRNA	gi|274321994|ref|NP_001092351.2|	662.9	0	rho guanine nucleotide exchange factor 2 [Bos taurus] >gi|296489726|gb|DAA31839.1| rho/rac guanine nucleotide exchange factor (GEF) 2 [Bos taurus]	sp|B2DCZ9|ARHG2_PIG	642	0	Rho guanine nucleotide exchange factor 2 OS=Sus scrofa GN=ARHGEF2 PE=2 SV=1	--	--	--	--	--	K12791	0	662	bta:505940	Rho guanine nucleotide exchange factor 2	GO:0007026//negative regulation of microtubule depolymerization;GO:0042127//regulation of cell proliferation;GO:0048011//nerve growth factor receptor signaling pathway;GO:0035023//regulation of Rho protein signal transduction;GO:0000902//cell morphogenesis;GO:0000132//establishment of mitotic spindle orientation;GO:0051301//cell division;GO:0006886//intracellular protein transport;GO:0007015//act…	GO:0008270//zinc ion binding;GO:0005543//phospholipid binding;GO:0008017//microtubule binding;GO:0048365//Rac GTPase binding;GO:0030676//Rac guanyl-nucleotide exchange factor activity	GO:0043198//dendritic shaft;GO:0032587//ruffle membrane;GO:0005794//Golgi apparatus;GO:0005829//cytosol;GO:0005874//microtubule;GO:0005819//spindle;GO:0043025//neuronal cell body;GO:0005923//tight junction	ko05130//Pathogenic Escherichia coli infection
Unigene59130_All	202	4	27	1.3166	8.3691	2.6683	Up	3.945e-05	0.00013624	gi|168693678|gb|AC216982.4|	99.6	4e-18	Bos taurus Y Chr BAC CH240-336L2 (Children's Hospital Oakland Research Institute Bovine BAC Library (male)) complete sequence	--	--	--	--	--	--	--	--	--	--	--	--	--	--	--	--	--	--	-	-	-	--
Unigene62901_All	359	4	27	0.7408	4.7091	2.6683	Up	3.945e-05	0.00013619	gi|210060532|gb|AC171803.5|	89.7	7e-15	Bos taurus Y Chr BAC CH240-269L13 (Children's Hospital Oakland Research Institute Bovine BAC Library (male)) complete sequence	--	--	--	--	--	--	--	--	--	--	--	--	--	--	--	--	--	--	-	-	-	--
CL888.Contig1_All	1096	15	101	0.9099	5.77	2.6648	Up	5.7913e-16	6.6911e-15	gi|402745020|ref|NM_001037602.2|	1766	0	Bos taurus alkB, alkylation repair homolog 3 (E. coli) (ALKBH3), mRNA	gi|83035077|ref|NP_001032691.1|	583.9	4e-165	alpha-ketoglutarate-dependent dioxygenase alkB homolog 3 [Bos taurus] >gi|109138690|sp|Q32L00.1|ALKB3_BOVIN RecName: Full=Alpha-ketoglutarate-dependent dioxygenase alkB homolog 3; AltName: Full=Alkylated DNA repair protein alkB homolog 3 >gi|81673749|gb|AAI09833.1| AlkB, alkylation repair homolog 3 (E. coli) [Bos taurus] >gi|296479655|gb|DAA21770.1| alpha-ketoglutarate-dependent dioxygenase alkB …	sp|Q32L00|ALKB3_BOVIN	583	2e-166	Alpha-ketoglutarate-dependent dioxygenase alkB homolog 3 OS=Bos taurus GN=ALKBH3 PE=2 SV=1	VCA0961	141	2e-33	COG3145	Alkylated DNA repair protein	K10860	6e-166	583	bta:514579	alpha-ketoglutarate-dependent dioxygenase alkB homolog 3 [EC:1.14.11.-]	GO:0035552//oxidative single-stranded DNA demethylation;GO:0006307//DNA dealkylation involved in DNA repair;GO:0008283//cell proliferation	GO:0008198//ferrous iron binding;GO:0004519//endonuclease activity;GO:0043734//DNA-N1-methyladenine dioxygenase activity;GO:0051747//cytosine C-5 DNA demethylase activity;GO:0016702//oxidoreductase activity, acting on single donors with incorporation of molecular oxygen, incorporation of two atoms of oxygen;GO:0031418//L-ascorbic acid binding;GO:0005515//protein binding;GO:0004527//exonuclease ac…	GO:0005739//mitochondrion;GO:0005654//nucleoplasm	--
Unigene59866_All	320	11	74	2.2855	14.4793	2.6634	Up	4.8905e-12	4.2467e-11	gi|116004436|ref|NM_001077109.1|	178	9e-42	Bos taurus phosphatidylinositol glycan anchor biosynthesis, class W (PIGW), mRNA >gi|94534912|gb|BC116121.1| Bos taurus phosphatidylinositol glycan anchor biosynthesis, class W, mRNA (cDNA clone MGC:138970 IMAGE:8093573), complete cds	--	--	--	--	--	--	--	--	--	--	--	--	--	--	--	--	--	--	-	-	-	--
CL4954.Contig3_All	1112	38	254	2.272	14.3019	2.6542	Up	7.5348e-38	2.2145e-36	gi|77735700|ref|NM_001034372.1|	1695	0	Bos taurus abhydrolase domain containing 11 (ABHD11), nuclear gene encoding mitochondrial protein, mRNA >gi|74268381|gb|BC103078.1| Bos taurus abhydrolase domain containing 11, mRNA (cDNA clone MGC:128235 IMAGE:7946087), complete cds	gi|77735701|ref|NP_001029544.1|	559.3	1e-157	abhydrolase domain-containing protein 11 [Bos taurus] >gi|122140184|sp|Q3SZ73.1|ABHDB_BOVIN RecName: Full=Abhydrolase domain-containing protein 11 >gi|74268382|gb|AAI03079.1| Abhydrolase domain containing 11 [Bos taurus] >gi|296472931|gb|DAA15046.1| abhydrolase domain-containing protein 11 [Bos taurus]	sp|Q3SZ73|ABHDB_BOVIN	559	5e-159	Abhydrolase domain-containing protein 11 OS=Bos taurus GN=ABHD11 PE=2 SV=1	VC2097	150	3e-36	COG0596	Predicted hydrolases or acyltransferases (alpha/beta hydrolase superfamily)	K13703	2e-158	559	bta:510109	abhydrolase domain-containing protein 11	-	GO:0016787//hydrolase activity	GO:0005739//mitochondrion	--
Unigene61155_All	425	6	40	0.9386	5.893	2.6504	Up	5.0068e-07	2.4772e-06	gi|402692551|ref|NM_001034611.2|	771	0	Bos taurus PDZ domain containing 1 (PDZK1), mRNA	gi|77736169|ref|NP_001029783.1|	62.8	5e-09	Na(+)/H(+) exchange regulatory cofactor NHE-RF3 [Bos taurus] >gi|110815914|sp|Q3T0X8.1|NHRF3_BOVIN RecName: Full=Na(+)/H(+) exchange regulatory cofactor NHE-RF3; Short=NHERF-3; AltName: Full=Na(+)/H(+) exchanger regulatory factor 3; AltName: Full=PDZ domain-containing protein 1; AltName: Full=Sodium-hydrogen exchanger regulatory factor 3 >gi|74353938|gb|AAI02214.1| PDZ domain containing 1 [Bos ta…	sp|Q3T0X8|NHRF3_BOVIN	281	4e-76	Na(+)/H(+) exchange regulatory cofactor NHE-RF3 OS=Bos taurus GN=PDZK1 PE=2 SV=1	--	--	--	--	--	K13365	5e-19	93.2	mcc:703933	Na(+)/H(+) exchange regulatory cofactor NHE-RF1	GO:0015893//drug transport;GO:0090002//establishment of protein localization to plasma membrane;GO:0034767//positive regulation of ion transmembrane transport;GO:0015879//carnitine transport;GO:0008283//cell proliferation	GO:0030165//PDZ domain binding;GO:0005215//transporter activity;GO:0005124//scavenger receptor binding	GO:0031526//brush border membrane;GO:0005737//cytoplasm	--
CL333.Contig2_All	468	9	60	1.2786	8.0273	2.6503	Up	5.9854e-10	4.2806e-09	gi|329663841|ref|NM_001205645.1|	452	1e-124	Bos taurus phosphatidylinositol-4-phosphate 5-kinase, type I, gamma (PIP5K1C), mRNA	gi|329663842|ref|NP_001192574.1|	127.5	1e-28	phosphatidylinositol-4-phosphate 5-kinase type-1 gamma [Bos taurus] >gi|296485706|gb|DAA27821.1| KIAA0589 protein-like [Bos taurus]	sp|O60331|PI51C_HUMAN	117	1e-26	Phosphatidylinositol 4-phosphate 5-kinase type-1 gamma OS=Homo sapiens GN=PIP5K1C PE=1 SV=2	--	--	--	--	--	K00889	7e-31	132	ssc:100521362	1-phosphatidylinositol-4-phosphate 5-kinase [EC:2.7.1.68]	GO:0007411//axon guidance;GO:0006909//phagocytosis;GO:0030593//neutrophil chemotaxis;GO:0016337//cell-cell adhesion;GO:0034333//adherens junction assembly;GO:0030036//actin cytoskeleton organization;GO:0044281//small molecule metabolic process;GO:0006661//phosphatidylinositol biosynthetic process;GO:0072583//clathrin-mediated endocytosis;GO:0016079//synaptic vesicle exocytosis;GO:0048488//synapti…	GO:0016308//1-phosphatidylinositol-4-phosphate 5-kinase activity;GO:0005524//ATP binding	GO:0005925//focal adhesion;GO:0032587//ruffle membrane;GO:0001891//phagocytic cup;GO:0005829//cytosol;GO:0001931//uropod;GO:0012505//endomembrane system;GO:0005634//nucleus	ko04810//Regulation of actin cytoskeleton;ko04070//Phosphatidylinositol signaling system;ko00562//Inositol phosphate metabolism;ko04144//Endocytosis;ko04510//Focal adhesion;ko04666//Fc gamma R-mediated phagocytosis;ko01100//Metabolic pathways
CL5139.Contig1_All	2082	10	66	0.3193	1.9849	2.6361	Up	9.16e-11	7.0999e-10	gi|42733597|ref|NM_203360.1|	2444	0	Bos taurus solute carrier family 5 (sodium/glucose cotransporter), member 2 (SLC5A2), mRNA >gi|37784559|gb|AY208941.1| Bos taurus Na+/glucose cotransporter 2 mRNA, complete cds	gi|42733598|ref|NP_976236.1|	863.6	0	sodium/glucose cotransporter 2 [Bos taurus] >gi|37784560|gb|AAP43921.1| Na+/glucose cotransporter 2 [Bos taurus] >gi|296473247|gb|DAA15362.1| solute carrier family 5 (sodium/glucose cotransporter), member 2 [Bos taurus]	sp|P26430|SC5A2_RABIT	803	0	Sodium/nucleoside cotransporter OS=Oryctolagus cuniculus GN=SLC5A2 PE=2 SV=1	BH2222	125	2e-28	COG4146	Predicted symporter	K14382	0	863	bta:399680	solute carrier family 5 (sodium/glucose cotransporter), member 2	GO:0005975//carbohydrate metabolic process;GO:0055085//transmembrane transport;GO:0015758//glucose transport;GO:0006814//sodium ion transport	GO:0005515//protein binding;GO:0005362//low-affinity glucose:sodium symporter activity	GO:0016021//integral to membrane;GO:0031526//brush border membrane	--
CL3709.Contig3_All	1322	20	132	1.0058	6.2518	2.6359	Up	3.1933e-20	4.7534e-19	gi|136255545|ref|NM_174281.3|	2331	0	Bos taurus coatomer protein complex, subunit beta 2 (beta prime) (COPB2), mRNA >gi|134024560|gb|BC134537.1| Bos taurus coatomer protein complex, subunit beta 2 (beta prime), mRNA (cDNA clone MGC:139017 IMAGE:8094731), complete cds	gi|402861406|ref|XP_003895084.1|	867.8	0	PREDICTED: coatomer subunit beta&apos; isoform 1 [Papio anubis]	sp|P35605|COPB2_BOVIN	867	0	Coatomer subunit beta' OS=Bos taurus GN=COPB2 PE=1 SV=3	ECU01g1290	138	2e-32	COG2319	FOG: WD40 repeat	K05236	8e-57	221	aga:AgaP_AGAP010251	coatomer protein complex, subunit alpha (xenin)	GO:0006891//intra-Golgi vesicle-mediated transport;GO:0006890//retrograde vesicle-mediated transport, Golgi to ER;GO:0006886//intracellular protein transport	GO:0005080//protein kinase C binding;GO:0005198//structural molecule activity	GO:0030126//COPI vesicle coat	--
Unigene25691_All	408	34	224	5.5405	34.3758	2.6333	Up	2.7922e-33	7.1534e-32	gi|158262744|ref|NM_001109962.1|	539	1e-150	Bos taurus doublecortin-like kinase 1 (DCLK1), mRNA >gi|157742950|gb|BC153836.1| Bos taurus doublecortin-like kinase 1, mRNA (cDNA clone MGC:152477 IMAGE:8414674), complete cds	--	--	--	--	--	--	--	--	--	--	--	--	--	--	--	--	--	--	-	-	-	--
Unigene58753_All	226	4	26	1.1767	7.2033	2.6139	Up	6.7399e-05	0.00022268	gi|163039|gb|M81441.1|BOVFACV2A	377	1e-101	Bos taurus factor V variant 2 (factor V) mRNA, complete cds	gi|395825310|ref|XP_003785880.1|	56.2	4e-07	PREDICTED: coagulation factor V [Otolemur garnettii]	sp|O88783|FA5_MOUSE	56.2	2e-08	Coagulation factor V OS=Mus musculus GN=F5 PE=1 SV=1	--	--	--	--	--	K03902	6e-08	56.2	cfa:100685858	coagulation factor V (labile factor)	-	-	-	ko04610//Complement and coagulation cascades
Unigene60156_All	560	22	143	2.612	15.9887	2.6138	Up	1.3257e-21	2.1234e-20	gi|326380913|emb|FQ482114.7|	77.8	4e-11	B.taurus DNA sequence from clone CH240-369N12, complete sequence	--	--	--	--	--	--	--	--	--	--	--	--	--	--	--	--	--	--	-	-	-	--
Unigene60414_All	209	6	39	1.9087	11.6838	2.6138	Up	8.5152e-07	4.0484e-06	gi|78365290|ref|NM_001035434.1|	299	2e-78	Bos taurus histamine N-methyltransferase (HNMT), mRNA >gi|61553026|gb|BT021490.1| Bos taurus histamine N-methyltransferase (HNMT), mRNA, complete cds	--	--	--	--	--	--	--	--	--	--	--	--	--	--	--	--	--	--	-	-	-	--
CL3317.Contig2_All	434	4	26	0.6128	3.751	2.6138	Up	6.7399e-05	0.00022269	gi|262205465|ref|NM_001166606.1|	593	1e-166	Bos taurus chromosome 25 open reading frame, human C16orf88 (C25H16orf88), mRNA	gi|262205466|ref|NP_001160078.1|	225.7	4e-58	protein C16orf88 homolog [Bos taurus] >gi|205711234|sp|A5D7J3.2|CP088_BOVIN RecName: Full=Protein C16orf88 homolog; AltName: Full=Testis-specific gene 118 protein >gi|296473401|gb|DAA15516.1| protein C16orf88 homolog [Bos taurus]	sp|A5D7J3|CP088_BOVIN	225	2e-59	Protein C16orf88 homolog OS=Bos taurus GN=TSG118 PE=2 SV=2	--	--	--	--	--	--	--	--	--	--	-	-	GO:0005730//nucleolus	--
Unigene61117_All	235	4	26	1.1317	6.9274	2.6138	Up	6.7399e-05	0.00022264	gi|300798151|ref|NM_001192894.1|	220	2e-54	Bos taurus calpain 5 (CAPN5), mRNA	--	--	--	--	--	--	--	--	--	--	--	--	--	--	--	--	--	--	-	-	-	--
Unigene60247_All	238	9	58	2.5142	15.2587	2.6015	Up	1.72e-09	1.1711e-08	gi|318067298|dbj|AB608099.1|	392	1e-106	Bos taurus LAG-3 mRNA for lymphocyte activation gene-3, complete, breed: Holstein	gi|350538267|ref|NP_001232878.1|	123.6	2e-27	lymphocyte activation gene 3 protein precursor [Bos taurus] >gi|318067301|dbj|BAJ61118.1| lymphocyte activation gene-3 [Bos taurus]	sp|P18627|LAG3_HUMAN	81.6	4e-16	Lymphocyte activation gene 3 protein OS=Homo sapiens GN=LAG3 PE=1 SV=5	--	--	--	--	--	K06565	3e-28	123	bta:515155	lymphocyte-activation gene 3	GO:0045085//negative regulation of interleukin-2 biosynthetic process;GO:0050868//negative regulation of T cell activation;GO:0045954//positive regulation of natural killer cell mediated cytotoxicity;GO:0007166//cell surface receptor signaling pathway	GO:0004888//transmembrane signaling receptor activity;GO:0042289//MHC class II protein binding;GO:0003823//antigen binding	GO:0009897//external side of plasma membrane;GO:0016021//integral to membrane	--
CL3540.Contig1_All	610	26	167	2.8338	17.1416	2.5967	Up	8.0583e-25	1.5087e-23	gi|115497269|ref|NM_001076085.1|	862	0	Bos taurus acyl-CoA synthetase long-chain family member 1 (ACSL1), mRNA >gi|111306968|gb|BC119914.1| Bos taurus acyl-CoA synthetase long-chain family member 1, mRNA (cDNA clone MGC:139933 IMAGE:8284980), complete cds	--	--	--	--	--	--	--	--	--	--	--	--	--	--	--	--	--	--	-	-	-	--
Unigene61899_All	379	5	32	0.8771	5.2866	2.5915	Up	9.7898e-06	3.8523e-05	gi|157785620|ref|NM_001105626.1|	410	1e-111	Bos taurus tweety homolog 2 (Drosophila) (TTYH2), mRNA >gi|157278900|gb|BC134556.1| Bos taurus tweety homolog 2, mRNA (cDNA clone MGC:139393 IMAGE:8279407), complete cds	--	--	--	--	--	--	--	--	--	--	--	--	--	--	--	--	--	--	-	-	-	--
Unigene59872_All	819	8	51	0.6494	3.899	2.5859	Up	1.9175e-08	1.1567e-07	gi|115496389|ref|NM_001076002.1|	837	0	Bos taurus solute carrier family 25, member 33 (SLC25A33), nuclear gene encoding mitochondrial protein, mRNA >gi|94534908|gb|BC116108.1| Bos taurus solute carrier family 25, member 33, mRNA (cDNA clone MGC:139420 IMAGE:8201756), complete cds	gi|187936965|ref|NP_001120743.1|	137.1	8e-31	solute carrier family 25 member 33 [Ovis aries] >gi|186886470|gb|ACC93611.1| SLC25A33 [Ovis aries]	sp|Q1LZB3|S2533_BOVIN	135	1e-31	Solute carrier family 25 member 33 OS=Bos taurus GN=SLC25A33 PE=2 SV=1	--	--	--	--	--	K15116	5e-31	135	bta:533794	solute carrier family 25, member 33/36	GO:0006810//transport	-	GO:0005743//mitochondrial inner membrane;GO:0016021//integral to membrane	--
CL2786.Contig3_All	888	16	102	1.198	7.1921	2.5858	Up	1.2452e-15	1.413e-14	gi|402744276|ref|NM_001079511.2|	1602	0	Bos taurus family with sequence similarity 195, member A (FAM195A), mRNA	gi|118405220|ref|NP_001072979.1|	325.5	1e-87	protein FAM195A [Bos taurus] >gi|122133275|sp|Q0II70.1|F195A_BOVIN RecName: Full=Protein FAM195A >gi|113911898|gb|AAI22778.1| Chromosome 16 open reading frame 14 ortholog [Bos taurus]	sp|Q0II70|F195A_BOVIN	325	8e-89	Protein FAM195A OS=Bos taurus GN=FAM195A PE=2 SV=1	--	--	--	--	--	--	--	--	--	--	-	GO:0005515//protein binding	-	--
Unigene61088_All	445	8	51	1.1953	7.1759	2.5858	Up	1.9175e-08	1.1566e-07	gi|402692551|ref|NM_001034611.2|	759	0	Bos taurus PDZ domain containing 1 (PDZK1), mRNA	gi|77736169|ref|NP_001029783.1|	60.1	3e-08	Na(+)/H(+) exchange regulatory cofactor NHE-RF3 [Bos taurus] >gi|110815914|sp|Q3T0X8.1|NHRF3_BOVIN RecName: Full=Na(+)/H(+) exchange regulatory cofactor NHE-RF3; Short=NHERF-3; AltName: Full=Na(+)/H(+) exchanger regulatory factor 3; AltName: Full=PDZ domain-containing protein 1; AltName: Full=Sodium-hydrogen exchanger regulatory factor 3 >gi|74353938|gb|AAI02214.1| PDZ domain containing 1 [Bos ta…	sp|Q3T0X8|NHRF3_BOVIN	250	7e-67	Na(+)/H(+) exchange regulatory cofactor NHE-RF3 OS=Bos taurus GN=PDZK1 PE=2 SV=1	TM0571	51.6	5e-07	COG0265	Trypsin-like serine proteases, typically periplasmic, contain C-terminal PDZ domain	K13365	4e-16	83.6	cfa:483299	Na(+)/H(+) exchange regulatory cofactor NHE-RF1	GO:0090002//establishment of protein localization to plasma membrane;GO:0015879//carnitine transport;GO:0034767//positive regulation of ion transmembrane transport	GO:0030165//PDZ domain binding	GO:0005737//cytoplasm;GO:0031526//brush border membrane	--
CL4844.Contig1_All	487	32	203	4.3687	26.0995	2.5787	Up	1.2254e-29	2.7802e-28	gi|300798565|ref|NM_001192402.1|	630	1e-177	Bos taurus catenin (cadherin-associated protein), delta 1 (CTNND1), mRNA	--	--	--	--	--	--	--	--	--	--	--	--	--	--	--	--	--	--	-	-	-	--
Unigene60353_All	297	7	44	1.567	9.276	2.5655	Up	2.1533e-07	1.1277e-06	gi|119936610|gb|BT029913.1|	529	1e-147	Bos taurus hepsin (transmembrane protease, serine 1) (HPN), mRNA, complete cds	--	--	--	--	--	--	--	--	--	--	--	--	--	--	--	--	--	--	-	-	-	--
CL4268.Contig2_All	593	26	163	2.9151	17.2107	2.5617	Up	6.441e-24	1.1533e-22	gi|156718111|ref|NM_001103091.1|	880	0	Bos taurus latent transforming growth factor beta binding protein 1 (LTBP1), mRNA >gi|154425673|gb|BC151354.1| Bos taurus latent transforming growth factor beta binding protein 1, mRNA (cDNA clone MGC:166121 IMAGE:8386094), complete cds	--	--	--	--	--	--	--	--	--	--	--	--	--	--	--	--	--	--	-	-	-	--
Unigene60094_All	414	12	75	1.9271	11.343	2.5573	Up	1.0396e-11	8.7828e-11	gi|14389325|gb|AC087860.2|	194	2e-46	Bos taurus clone RP42-135P2, complete sequence	gi|66734174|gb|AAY53484.1|	60.1	3e-08	endonuclease reverse transcriptase [Bos taurus]	sp|P08548|LIN1_NYCCO	57	4e-09	LINE-1 reverse transcriptase homolog OS=Nycticebus coucang PE=1 SV=1	--	--	--	--	--	--	--	--	--	--	-	-	-	--
Unigene59129_All	226	4	25	1.1767	6.9262	2.5573	Up	0.00011467	0.00035656	gi|21425595|emb|AJ421481.1|	109	5e-21	Bos taurus X-inactivation center region, Jpx and Xist genes	--	--	--	--	--	--	--	--	--	--	--	--	--	--	--	--	--	--	-	-	-	--
Unigene59300_All	279	4	25	0.9532	5.6105	2.5573	Up	0.00011467	0.00035652	gi|332205881|ref|NM_001206816.1|	381	1e-102	Bos taurus nuclear receptor subfamily 5, group A, member 2 (NR5A2), mRNA	--	--	--	--	--	--	--	--	--	--	--	--	--	--	--	--	--	--	-	-	-	--
Unigene14092_All	566	4	25	0.4699	2.7656	2.5572	Up	0.00011467	0.00035657	gi|303519167|ref|NM_001195064.1|	607	1e-170	Bos taurus COX14 cytochrome c oxidase assembly homolog (S. cerevisiae) (COX14), nuclear gene encoding mitochondrial protein, mRNA	gi|296487827|gb|DAA29940.1|	119.8	6e-26	hypothetical protein isoform 1 [Bos taurus]	sp|Q1RMH3|COX14_BOVIN	115	8e-26	Cytochrome c oxidase assembly protein COX14 OS=Bos taurus GN=COX14 PE=3 SV=1	--	--	--	--	--	--	--	--	--	--	GO:0033617//mitochondrial respiratory chain complex IV assembly	-	GO:0016021//integral to membrane;GO:0031966//mitochondrial membrane	--
CL5274.Contig2_All	857	11	68	0.8534	4.9681	2.5414	Up	1.1396e-10	8.7619e-10	gi|402744543|ref|NM_001014880.3|	1596	0	Bos taurus tetraspanin 17 (TSPAN17), mRNA	gi|62460454|ref|NP_001014880.1|	530	4e-149	tetraspanin-17 [Bos taurus] >gi|75057745|sp|Q58DN3.1|TSN17_BOVIN RecName: Full=Tetraspanin-17; Short=Tspan-17 >gi|61553467|gb|AAX46411.1| transmembrane 4 superfamily member 17 isoform b [Bos taurus] >gi|83406143|gb|AAI11311.1| Tetraspanin 17 [Bos taurus] >gi|296485551|gb|DAA27666.1| tetraspanin-17 [Bos taurus]	sp|Q58DN3|TSN17_BOVIN	530	2e-150	Tetraspanin-17 OS=Bos taurus GN=TSPAN17 PE=2 SV=1	--	--	--	--	--	K10303	7e-150	530	bta:509386	F-box protein 23	GO:0016567//protein ubiquitination	GO:0004842//ubiquitin-protein ligase activity	GO:0016021//integral to membrane;GO:0000151//ubiquitin ligase complex	--
CL4068.Contig2_All	1573	6	37	0.2536	1.4728	2.5379	Up	2.4408e-06	1.0734e-05	gi|402692718|ref|NM_001040602.2|	2163	0	Bos taurus ras homolog gene family, member F (in filopodia) (RHOF), mRNA	gi|94967000|ref|NP_001035692.1|	139.8	3e-31	rho-related GTP-binding protein RhoF precursor [Bos taurus] >gi|187936994|ref|NP_001120757.1| rho-related GTP-binding protein RhoF [Ovis aries] >gi|122140197|sp|Q3SZA1.1|RHOF_BOVIN RecName: Full=Rho-related GTP-binding protein RhoF; Flags: Precursor >gi|74268374|gb|AAI03017.1| Ras homolog gene family, member F (in filopodia) [Bos taurus] >gi|186886448|gb|ACC93600.1| RhoF [Ovis aries] >gi|29647854…	sp|Q3SZA1|RHOF_BOVIN	139	1e-32	Rho-related GTP-binding protein RhoF OS=Bos taurus GN=RHOF PE=2 SV=1	--	--	--	--	--	K07872	5e-32	139	bta:617894	Ras homolog gene family, member F	GO:0007015//actin filament organization;GO:0006184//GTP catabolic process;GO:0051056//regulation of small GTPase mediated signal transduction	GO:0003924//GTPase activity;GO:0005525//GTP binding	GO:0005829//cytosol;GO:0005856//cytoskeleton;GO:0005886//plasma membrane	--
CL1414.Contig2_All	610	13	80	1.4169	8.2116	2.5349	Up	2.6886e-12	2.3898e-11	gi|157074157|ref|NM_001103323.1|	640	1e-180	Bos taurus lipase A, lysosomal acid, cholesterol esterase (LIPA), mRNA >gi|148877347|gb|BC146075.1| Bos taurus lipase A, lysosomal acid, cholesterol esterase, mRNA (cDNA clone MGC:159953 IMAGE:8469939), complete cds	--	--	--	--	--	--	--	--	--	--	--	--	--	--	--	--	--	--	-	-	-	--
Unigene60276_All	547	13	80	1.5801	9.1573	2.5349	Up	2.6886e-12	2.3896e-11	gi|42454650|emb|AJ534371.1|	654	0	Bos taurus DGAT2 gene for diacylglycerol O-acyltransferase 2, exons 5 to 7	--	--	--	--	--	--	--	--	--	--	--	--	--	--	--	--	--	--	-	-	-	--
CL4248.Contig2_All	853	7	43	0.5456	3.1563	2.5323	Up	3.6328e-07	1.8412e-06	gi|31341602|ref|NM_174584.2|	900	0	Bos taurus protein kinase, cAMP-dependent, catalytic, alpha (PRKACA), mRNA >gi|632|emb|X67154.1| B.taurus mRNA for C alpha catalytic subunit of cAMP-dependent protein kinase	gi|74187789|dbj|BAE24545.1|	60.5	1e-07	unnamed protein product [Mus musculus]	--	--	--	--	--	--	--	--	--	--	--	--	--	--	-	-	-	--
Unigene10415_All	362	61	374	11.2035	64.6887	2.5296	Up	3.3921e-52	1.4063e-50	gi|168480133|ref|NM_001034810.2|	97.6	3e-17	Bos taurus selenoprotein X, 1 (SEPX1), mRNA	--	--	--	--	--	--	--	--	--	--	--	--	--	--	--	--	--	--	-	-	-	--
Unigene61635_All	534	8	49	0.996	5.7454	2.5282	Up	5.4545e-08	3.0956e-07	gi|402692263|ref|NM_001102201.2|	846	0	Bos taurus dimethylarginine dimethylaminohydrolase 1 (DDAH1), mRNA	--	--	--	--	--	--	--	--	--	--	--	--	--	--	--	--	--	--	-	-	-	--
Unigene23725_All	897	61	372	4.5214	25.9667	2.5218	Up	9.4681e-52	3.8794e-50	gi|46850518|gb|AY589094.1|AY589091S4	983	0	Bos taurus diacylglycerol O-acyltransferase 2 (DGAT2) gene, exons 7, 8 and partial cds	--	--	--	--	--	--	--	--	--	--	--	--	--	--	--	--	--	--	-	-	-	--
Unigene59667_All	388	11	67	1.8849	10.8121	2.5201	Up	1.9138e-10	1.4362e-09	gi|110288211|gb|DQ839235.1|	69.9	7e-09	Bos taurus BTA03 scaffold131034_8070 genomic sequence contig containing highly polymorphic single nucleotide sites	--	--	--	--	--	--	--	--	--	--	--	--	--	--	--	--	--	--	-	-	-	--
Unigene5511_All	959	81	493	5.6156	32.188	2.519	Up	5.7733e-68	3.2602e-66	gi|336483746|emb|FQ482118.7|	69.9	2e-08	B.taurus DNA sequence from clone CH240-409I7, complete sequence	--	--	--	--	--	--	--	--	--	--	--	--	--	--	--	--	--	--	-	-	-	--
CL357.Contig5_All	276	83	504	19.994	114.337	2.5157	Up	2.429e-69	1.4032e-67	gi|374081608|emb|HE577848.1|	490	1e-135	Ovis aries complete mitochondrial genome, Assaf breed, isolate 6356	--	--	--	--	--	--	--	--	--	--	--	--	--	--	--	--	--	--	-	-	-	--
CL349.Contig6_All	3321	6	36	0.1201	0.6787	2.4985	Up	4.1126e-06	1.7374e-05	gi|350535720|ref|NM_001245974.1|	2190	0	Ovis aries cytochrome P450 2D6 (CYP2D6), mRNA >gi|325305974|gb|HQ263376.1| Ovis aries cytochrome P450 2D6 (CYP2D6) mRNA, complete cds	gi|350535721|ref|NP_001232903.1|	243	7e-62	cytochrome P450 2D6 [Ovis aries] >gi|325305975|gb|ADZ11092.1| cytochrome P450 2D6 [Ovis aries]	sp|Q01361|CP2DE_BOVIN	714	0	Cytochrome P450 2D14 OS=Bos taurus GN=CYP2D14 PE=2 SV=2	alr1450	103	3e-21	COG2124	Cytochrome P450	K07414	0	709	bta:282211	cytochrome P450, family 2, subfamily D [EC:1.14.14.1]	GO:0051100//negative regulation of binding;GO:0042737//drug catabolic process;GO:0090350//negative regulation of cellular organofluorine metabolic process;GO:0009804//coumarin metabolic process;GO:0070989//oxidative demethylation;GO:0009822//alkaloid catabolic process;GO:0033076//isoquinoline alkaloid metabolic process;GO:0008202//steroid metabolic process;GO:0016098//monoterpenoid metabolic proc…	GO:0047749//cholestanetriol 26-monooxygenase activity;GO:0008144//drug binding;GO:0070330//aromatase activity;GO:0009055//electron carrier activity;GO:0020037//heme binding;GO:0005506//iron ion binding	GO:0005739//mitochondrion;GO:0005789//endoplasmic reticulum membrane	ko00980//Metabolism of xenobiotics by cytochrome P450;ko00982//Drug metabolism - cytochrome P450;ko04726//Serotonergic synapse
Unigene59586_All	530	15	90	1.8817	10.6324	2.4984	Up	1.7973e-13	1.759e-12	gi|155372226|ref|NM_001101255.1|	785	0	Bos taurus nudix (nucleoside diphosphate linked moiety X)-type motif 8 (NUDT8), mRNA	gi|155372227|ref|NP_001094725.1|	295.8	5e-79	nucleoside diphosphate-linked moiety X motif 8, mitochondrial [Bos taurus] >gi|154425860|gb|AAI51538.1| LOC616332 protein [Bos taurus]	sp|Q8WV74|NUDT8_HUMAN	270	1e-72	Nucleoside diphosphate-linked moiety X motif 8, mitochondrial OS=Homo sapiens GN=NUDT8 PE=2 SV=2	SMc02701	64.7	8e-11	COG0494	NTP pyrophosphohydrolases including oxidative damage repair enzymes	K01529	8e-68	256	mmu:66387	[EC:3.6.1.-]	-	GO:0046872//metal ion binding;GO:0016787//hydrolase activity	GO:0005739//mitochondrion	ko05202//Transcriptional misregulation in cancer;ko04974//Protein digestion and absorption
Unigene61384_All	381	5	30	0.8725	4.9302	2.4984	Up	2.8018e-05	0.00010035	gi|402766987|ref|NM_174559.4|	618	1e-174	Bos taurus liver expressed antimicrobial peptide 2 (LEAP2), mRNA	gi|27807013|ref|NP_776984.1|	156.4	3e-37	liver-expressed antimicrobial peptide 2 precursor [Bos taurus] >gi|20138665|sp|Q95JC3.1|LEAP2_BOVIN RecName: Full=Liver-expressed antimicrobial peptide 2; Short=LEAP-2; Flags: Precursor >gi|15282108|emb|CAC51470.1| liver-expressed antimicrobial peptide 2 [Bos taurus] >gi|81294364|gb|AAI08205.1| Liver expressed antimicrobial peptide 2 [Bos taurus] >gi|296485354|gb|DAA27469.1| liver-expressed antim…	sp|Q95JC3|LEAP2_BOVIN	156	1e-38	Liver-expressed antimicrobial peptide 2 OS=Bos taurus GN=LEAP2 PE=3 SV=1	--	--	--	--	--	--	--	--	--	--	GO:0042742//defense response to bacterium	-	GO:0005576//extracellular region	--
Unigene60327_All	632	14	83	1.4728	8.2229	2.4811	Up	1.9444e-12	1.7511e-11	gi|115496985|ref|NM_001076382.1|	579	1e-162	Bos taurus microsomal glutathione S-transferase 2 (MGST2), mRNA >gi|95768958|gb|BT025439.1| Bos taurus microsomal glutathione S-transferase 2 (MGST2), mRNA, complete cds	--	--	--	--	--	--	--	--	--	--	--	--	--	--	--	--	--	--	-	-	-	--
CL349.Contig14_All	3866	27	160	0.4643	2.5913	2.4805	Up	1.0333e-22	1.7479e-21	gi|350535720|ref|NM_001245974.1|	793	0	Ovis aries cytochrome P450 2D6 (CYP2D6), mRNA >gi|325305974|gb|HQ263376.1| Ovis aries cytochrome P450 2D6 (CYP2D6) mRNA, complete cds	gi|350535721|ref|NP_001232903.1|	207.6	3e-51	cytochrome P450 2D6 [Ovis aries] >gi|325305975|gb|ADZ11092.1| cytochrome P450 2D6 [Ovis aries]	sp|Q01361|CP2DE_BOVIN	215	1e-73	Cytochrome P450 2D14 OS=Bos taurus GN=CYP2D14 PE=2 SV=2	alr1450	52.4	6e-06	COG2124	Cytochrome P450	K07414	5e-73	215	bta:282211	cytochrome P450, family 2, subfamily D [EC:1.14.14.1]	GO:0055114//oxidation-reduction process	GO:0009055//electron carrier activity;GO:0005506//iron ion binding;GO:0020037//heme binding;GO:0070330//aromatase activity	GO:0005789//endoplasmic reticulum membrane	ko00980//Metabolism of xenobiotics by cytochrome P450;ko00982//Drug metabolism - cytochrome P450;ko04726//Serotonergic synapse
CL3480.Contig2_All	3213	48	283	0.9933	5.5149	2.473	Up	6.673e-39	2.0248e-37	gi|119936330|gb|BT029853.1|	2321	0	Bos taurus FYVE, RhoGEF and PH domain containing 5 (FGD5), mRNA, incomplete 5' cds	gi|296474677|gb|DAA16792.1|	1268.8	0	FYVE, RhoGEF and PH domain containing 5 [Bos taurus]	sp|Q6ZNL6|FGD5_HUMAN	1162	0	FYVE, RhoGEF and PH domain-containing protein 5 OS=Homo sapiens GN=FGD5 PE=1 SV=3	RSc2303	53.9	2e-06	COG4796	Type II secretory pathway, component HofQ	K05724	0	1268	bta:539766	FYVE, RhoGEF and PH domain containing 5/6	GO:0046847//filopodium assembly;GO:0008360//regulation of cell shape;GO:0043088//regulation of Cdc42 GTPase activity;GO:0030036//actin cytoskeleton organization	GO:0005543//phospholipid binding;GO:0046872//metal ion binding;GO:0031267//small GTPase binding;GO:0005089//Rho guanyl-nucleotide exchange factor activity	GO:0030027//lamellipodium;GO:0005794//Golgi apparatus;GO:0001726//ruffle;GO:0005856//cytoskeleton	--
CL331.Contig1_All	419	9	53	1.4281	7.92	2.4714	Up	2.3178e-08	1.3877e-07	gi|402746683|ref|NM_001038551.2|	569	1e-159	Bos taurus cytochrome P450, family 2, subfamily J (LOC521656), mRNA	gi|296489146|gb|DAA31259.1|	256.9	1e-67	cytochrome P450, family 2, subfamily J, polypeptide 2 [Bos taurus]	sp|P51589|CP2J2_HUMAN	236	1e-62	Cytochrome P450 2J2 OS=Homo sapiens GN=CYP2J2 PE=1 SV=2	BH0579	68.9	3e-12	COG2124	Cytochrome P450	K07418	1e-65	247	ssc:100524940	cytochrome P450, family 2, subfamily J [EC:1.14.14.1]	GO:0043651//linoleic acid metabolic process;GO:0008016//regulation of heart contraction;GO:0055114//oxidation-reduction process;GO:0006805//xenobiotic metabolic process;GO:0019373//epoxygenase P450 pathway	GO:0070330//aromatase activity;GO:0009055//electron carrier activity;GO:0071614//linoleic acid epoxygenase activity;GO:0008404//arachidonic acid 14,15-epoxygenase activity;GO:0020037//heme binding;GO:0008405//arachidonic acid 11,12-epoxygenase activity;GO:0005506//iron ion binding	GO:0005789//endoplasmic reticulum membrane	ko04726//Serotonergic synapse;ko00590//Arachidonic acid metabolism;ko00591//Linoleic acid metabolism;ko01100//Metabolic pathways
Unigene59277_All	408	7	41	1.1407	6.292	2.4636	Up	1.025e-06	4.8238e-06	gi|402743664|ref|NM_001077878.2|	722	0	Bos taurus nucleosome assembly protein 1-like 5 (NAP1L5), mRNA	gi|118150868|ref|NP_001071346.1|	156	4e-37	nucleosome assembly protein 1-like 5 [Bos taurus] >gi|122134548|sp|Q1RMM5.1|NP1L5_BOVIN RecName: Full=Nucleosome assembly protein 1-like 5 >gi|92098443|gb|AAI14820.1| Nucleosome assembly protein 1-like 5 [Bos taurus] >gi|148745017|gb|AAI42425.1| Nucleosome assembly protein 1-like 5 [Bos taurus] >gi|296486685|gb|DAA28798.1| nucleosome assembly protein 1-like 5 [Bos taurus]	sp|Q1RMM5|NP1L5_BOVIN	155	2e-38	Nucleosome assembly protein 1-like 5 OS=Bos taurus GN=NAP1L5 PE=2 SV=1	XF1267	52	3e-07	COG5297	Cellobiohydrolase A (1,4-beta-cellobiosidase A)	K11283	5e-38	155	bta:508508	nucleosome assembly protein 1-like 5	GO:0006334//nucleosome assembly	-	GO:0005634//nucleus	--
Unigene60306_All	602	13	76	1.4357	7.9047	2.461	Up	2.1061e-11	1.7303e-10	gi|402693059|ref|NM_001075863.2|	1013	0	Bos taurus mitochondrial fission process 1 (MTFP1), nuclear gene encoding mitochondrial protein, mRNA	gi|115497128|ref|NP_001069331.1|	316.2	5e-85	mitochondrial fission process protein 1 [Bos taurus] >gi|111308589|gb|AAI20146.1| Mitochondrial protein 18 kDa [Bos taurus] >gi|296478414|gb|DAA20529.1| mitochondrial protein 18 kDa [Bos taurus]	sp|Q9UDX5|MTFP1_HUMAN	298	6e-81	Mitochondrial fission process protein 1 OS=Homo sapiens GN=MTFP1 PE=1 SV=1	--	--	--	--	--	--	--	--	--	--	GO:0007006//mitochondrial membrane organization;GO:0000266//mitochondrial fission;GO:0006915//apoptotic process	GO:0004089//carbonate dehydratase activity;GO:0008270//zinc ion binding	GO:0005743//mitochondrial inner membrane;GO:0016021//integral to membrane	--
CL4101.Contig2_All	2945	5086	29691	114.821	631.255	2.4588	Up	2.6943e-30	6.2627e-29	gi|157427805|ref|NM_001105339.1|	5017	0	Bos taurus acyl-CoA synthetase short-chain family member 2 (ACSS2), mRNA >gi|157279154|gb|BC134532.1| Bos taurus acyl-CoA synthetase short-chain family member 2, mRNA (cDNA clone MGC:138974 IMAGE:8093680), complete cds	gi|157427806|ref|NP_001098809.1|	1454.1	0	acetyl-coenzyme A synthetase, cytoplasmic [Bos taurus] >gi|157279155|gb|AAI34533.1| ACSS2 protein [Bos taurus] >gi|296481058|gb|DAA23173.1| acyl-CoA synthetase short-chain family member 2 [Bos taurus]	sp|Q9NR19|ACSA_HUMAN	1389	0	Acetyl-coenzyme A synthetase, cytoplasmic OS=Homo sapiens GN=ACSS2 PE=1 SV=1	PA4733	742	0	COG0365	Acyl-coenzyme A synthetases/AMP-(fatty) acid ligases	K01895	0	1454	bta:506459	acetyl-CoA synthetase [EC:6.2.1.1]	GO:0006085//acetyl-CoA biosynthetic process;GO:0006069//ethanol oxidation;GO:0008610//lipid biosynthetic process;GO:0006805//xenobiotic metabolic process	GO:0005524//ATP binding;GO:0016208//AMP binding;GO:0003987//acetate-CoA ligase activity	GO:0005829//cytosol;GO:0005730//nucleolus	ko00010//Glycolysis / Gluconeogenesis;ko00640//Propanoate metabolism;ko00620//Pyruvate metabolism;ko01100//Metabolic pathways
CL3747.Contig1_All	466	6	35	0.856	4.7027	2.4578	Up	6.9058e-06	2.7939e-05	gi|89994784|gb|AC096629.11|	571	1e-160	Bos taurus clone rp42-152a4, complete sequence	--	--	--	--	--	--	--	--	--	--	--	--	--	--	--	--	--	--	-	-	-	--
CL1014.Contig2_All	330	12	70	2.4177	13.2816	2.4577	Up	1.3713e-10	1.0443e-09	gi|329663491|ref|NM_001205596.1|	422	1e-115	Bos taurus histone cluster 1, H2ac (HIST1H2AC), mRNA	gi|297677449|ref|XP_002816622.1|	182.6	4e-45	PREDICTED: histone H2A type 1-J-like [Pongo abelii]	sp|P13912|H2A_CAIMO	179	2e-45	Histone H2A OS=Cairina moschata PE=3 SV=2	SPCC622.08c	150	5e-37	COG5262	Histone H2A	K11251	5e-46	182	pon:100434269	histone H2A	GO:0006334//nucleosome assembly	GO:0003677//DNA binding	GO:0000786//nucleosome;GO:0005634//nucleus	ko05034//Alcoholism;ko05322//Systemic lupus erythematosus
Unigene60818_All	334	6	35	1.1944	6.5613	2.4577	Up	6.9058e-06	2.7937e-05	gi|14389325|gb|AC087860.2|	71.9	2e-09	Bos taurus clone RP42-135P2, complete sequence	--	--	--	--	--	--	--	--	--	--	--	--	--	--	--	--	--	--	-	-	-	--
Unigene59079_All	545	25	145	3.0498	16.6585	2.4495	Up	1.9369e-20	2.9183e-19	gi|31341940|ref|NM_174460.2|	809	0	Bos taurus secreted frizzled-related protein 1 (SFRP1), mRNA >gi|2337936|gb|U85945.1|BTU85945 Bos taurus frizzled-related protein FrzA mRNA, complete cds	--	--	--	--	--	--	--	--	--	--	--	--	--	--	--	--	--	--	-	-	-	--
Unigene60330_All	956	20	116	1.3909	7.5974	2.4495	Up	1.2518e-16	1.5132e-15	gi|115497609|ref|NM_001076135.1|	1699	0	Bos taurus ADP-ribosylation factor-like 4D (ARL4D), mRNA >gi|111305292|gb|BC120393.1| Bos taurus ADP-ribosylation factor-like 4D, mRNA (cDNA clone MGC:143030 IMAGE:8309111), complete cds	gi|115497610|ref|NP_001069603.1|	394	5e-108	ADP-ribosylation factor-like protein 4D [Bos taurus] >gi|122144452|sp|Q0VC18.1|ARL4D_BOVIN RecName: Full=ADP-ribosylation factor-like protein 4D >gi|111305293|gb|AAI20394.1| ADP-ribosylation factor-like 4D [Bos taurus] >gi|296476252|gb|DAA18367.1| ADP-ribosylation factor-like protein 4D [Bos taurus]	sp|Q0VC18|ARL4D_BOVIN	394	2e-109	ADP-ribosylation factor-like protein 4D OS=Bos taurus GN=ARL4D PE=2 SV=1	YBR164c	132	7e-31	COG1100	GTPase SAR1 and related small G proteins	K07948	7e-109	394	bta:538936	ADP-ribosylation factor-like 4D	GO:0009306//protein secretion;GO:0007264//small GTPase mediated signal transduction;GO:0006184//GTP catabolic process	GO:0005515//protein binding;GO:0003924//GTPase activity;GO:0005525//GTP binding	GO:0005730//nucleolus;GO:0005737//cytoplasm;GO:0005886//plasma membrane	--
Unigene59471_All	273	5	29	1.2177	6.6512	2.4495	Up	4.712e-05	0.00016038	gi|62911998|gb|AY944236.1|	101	1e-18	Bos taurus prion preproprotein (PRNP) and prion-like protein doppel preproprotein (PRND) genes, complete cds; and RASSF2 gene, complete sequence	--	--	--	--	--	--	--	--	--	--	--	--	--	--	--	--	--	--	-	-	-	--
Unigene59190_All	299	5	29	1.1118	6.0728	2.4495	Up	4.712e-05	0.0001604	gi|57164272|ref|NM_001009412.1|	549	1e-153	Ovis aries tryptase (TRYPTASE-1), mRNA >gi|4753834|emb|Y18223.1| Ovis aries mRNA for tryptase-1	gi|57164273|ref|NP_001009412.1|	219.6	3e-56	tryptase precursor [Ovis aries] >gi|4753835|emb|CAB41988.1| tryptase [Ovis aries]	sp|Q9XSM2|TRYT_SHEEP	212	2e-55	Tryptase-2 OS=Ovis aries PE=2 SV=1	VC1649	75.9	2e-14	COG5640	Secreted trypsin-like serine protease	K01340	6e-49	192	bta:281545	tryptase [EC:3.4.21.59]	GO:0006508//proteolysis;GO:0006954//inflammatory response	GO:0008201//heparin binding;GO:0004252//serine-type endopeptidase activity;GO:0005515//protein binding	GO:0005615//extracellular space;GO:0031012//extracellular matrix	--
Unigene60952_All	292	5	29	1.1385	6.2184	2.4494	Up	4.712e-05	0.00016036	gi|21425595|emb|AJ421481.1|	478	1e-132	Bos taurus X-inactivation center region, Jpx and Xist genes	--	--	--	--	--	--	--	--	--	--	--	--	--	--	--	--	--	--	-	-	-	--
Unigene59233_All	549	9	52	1.0899	5.9306	2.444	Up	3.8718e-08	2.2439e-07	gi|331999943|ref|NM_001206680.1|	1025	0	Bos taurus collagen, type XXVII, alpha 1 (COL27A1), mRNA	gi|296484376|gb|DAA26491.1|	54.3	3e-06	collagen, type XXVII, alpha 1 [Bos taurus]	sp|Q8IZC6|CORA1_HUMAN	384	8e-107	Collagen alpha-1(XXVII) chain OS=Homo sapiens GN=COL27A1 PE=1 SV=1	Cgl1939	60.8	1e-09	COG0532	Translation initiation factor 2 (IF-2; GTPase)	K06236	1e-46	185	ssc:397531	collagen, type I/II/III/V/XI, alpha	GO:0030198//extracellular matrix organization	GO:0005201//extracellular matrix structural constituent	GO:0005788//endoplasmic reticulum lumen;GO:0005583//fibrillar collagen	ko04510//Focal adhesion;ko05146//Amoebiasis;ko04512//ECM-receptor interaction;ko04974//Protein digestion and absorption
Unigene59205_All	822	9	52	0.728	3.9609	2.4438	Up	3.8718e-08	2.2441e-07	gi|402743397|ref|NM_001075677.2|	1396	0	Bos taurus macrophage stimulating 1 (hepatocyte growth factor-like) (MST1), mRNA	gi|345787353|ref|XP_541884.3|	138.7	2e-31	PREDICTED: hepatocyte growth factor-like protein [Canis lupus familiaris]	sp|P26927|HGFL_HUMAN	543	2e-154	Hepatocyte growth factor-like protein OS=Homo sapiens GN=MST1 PE=1 SV=2	--	--	--	--	--	K05460	5e-66	251	gga:395941	hepatocyte growth factor	GO:0001569//patterning of blood vessels;GO:0007243//intracellular protein kinase cascade;GO:0001841//neural tube formation;GO:0007417//central nervous system development;GO:0046621//negative regulation of organ growth;GO:0090090//negative regulation of canonical Wnt receptor signaling pathway;GO:0000902//cell morphogenesis;GO:0046777//protein autophosphorylation;GO:0060215//primitive hemopoiesis;…	GO:0004252//serine-type endopeptidase activity;GO:0004674//protein serine/threonine kinase activity;GO:0000287//magnesium ion binding;GO:0042803//protein homodimerization activity;GO:0008134//transcription factor binding;GO:0005524//ATP binding;GO:0043539//protein serine/threonine kinase activator activity	GO:0005576//extracellular region;GO:0005829//cytosol;GO:0005634//nucleus	ko05218//Melanoma;ko04060//Cytokine-cytokine receptor interaction;ko05211//Renal cell carcinoma;ko05144//Malaria;ko05200//Pathways in cancer;ko04510//Focal adhesion
Unigene60375_All	655	13	75	1.3196	7.1694	2.4418	Up	3.5082e-11	2.827e-10	gi|57164274|ref|NM_001009408.1|	1291	0	Ovis aries carbonic anhydrase XI (CA11), mRNA >gi|3790194|emb|Y07785.1| Ovis aries mRNA for carbonic anhydrase-like protein	gi|57164275|ref|NP_001009408.1|	381.7	1e-104	carbonic anhydrase-related protein 11 precursor [Ovis aries] >gi|6707674|sp|Q95203.2|CAH11_SHEEP RecName: Full=Carbonic anhydrase-related protein 11; AltName: Full=CA-RP XI; Short=CA-XI; Short=CARP XI; AltName: Full=Carbonic anhydrase-related protein 2; Short=CA-RP II; Short=CARP-2; Flags: Precursor >gi|3790195|emb|CAA69107.1| carbonic anhydrase-like protein [Ovis aries]	sp|Q95203|CAH11_SHEEP	381	6e-106	Carbonic anhydrase-related protein 11 OS=Ovis aries GN=CA11 PE=2 SV=2	all2929	57	3e-08	COG3338	Carbonic anhydrase	K01672	3e-24	112	tgu:100227844	carbonic anhydrase [EC:4.2.1.1]	GO:0008284//positive regulation of cell proliferation;GO:0051781//positive regulation of cell division;GO:0007586//digestion	GO:0008083//growth factor activity;GO:0004089//carbonate dehydratase activity	GO:0016323//basolateral plasma membrane;GO:0030141//secretory granule;GO:0005576//extracellular region	ko04971//Gastric acid secretion;ko04976//Bile secretion;ko04972//Pancreatic secretion;ko04964//Proximal tubule bicarbonate reclamation;ko04966//Collecting duct acid secretion
CL4346.Contig2_All	2392	3783	21782	105.149	570.167	2.4389	Up	2.2126e-16	2.635e-15	gi|146186776|gb|BC140488.1|	2888	0	Bos taurus adiponectin, C1Q and collagen domain containing, mRNA (cDNA clone MGC:138982 IMAGE:8093946), complete cds	gi|114158576|sp|Q3Y5Z3.1|ADIPO_BOVIN	479.9	2e-133	RecName: Full=Adiponectin; AltName: Full=30 kDa adipocyte complement-related protein; AltName: Full=Adipocyte complement-related 30 kDa protein; Short=ACRP30; AltName: Full=Adipocyte, C1q and collagen domain-containing protein; AltName: Full=Adipose most abundant gene transcript 1 protein; Short=apM-1; Flags: Precursor >gi|73697558|gb|AAZ81421.1| adipocyte complement related 30kDa protein [Bos ta…	sp|Q3Y5Z3|ADIPO_BOVIN	479	9e-135	Adiponectin OS=Bos taurus GN=ADIPOQ PE=1 SV=1	--	--	--	--	--	K07296	1e-125	451	bta:282865	adiponectin	GO:0033034//positive regulation of myeloid cell apoptotic process;GO:0045923//positive regulation of fatty acid metabolic process;GO:0034383//low-density lipoprotein particle clearance;GO:0045599//negative regulation of fat cell differentiation;GO:0070208//protein heterotrimerization;GO:0045776//negative regulation of blood pressure;GO:0043123//positive regulation of I-kappaB kinase/NF-kappaB cas…	GO:0043499//eukaryotic cell surface binding;GO:0042803//protein homodimerization activity;GO:0005179//hormone activity;GO:0033691//sialic acid binding	GO:0005783//endoplasmic reticulum;GO:0005615//extracellular space;GO:0071944//cell periphery;GO:0048471//perinuclear region of cytoplasm;GO:0005581//collagen	ko04930//Type II diabetes mellitus;ko04920//Adipocytokine signaling pathway;ko03320//PPAR signaling pathway
Unigene8750_All	750	41	236	3.6346	19.7023	2.4385	Up	3.429e-32	8.4876e-31	gi|157279888|ref|NM_001104990.1|	1261	0	Bos taurus arginine vasopressin receptor 1A (AVPR1A), mRNA >gi|124829087|gb|BC133384.1| Bos taurus arginine vasopressin receptor 1A, mRNA (cDNA clone MGC:155312 IMAGE:8507096), complete cds	gi|315221128|ref|NP_001186721.1|	364.8	2e-99	vasopressin V1a receptor [Ovis aries] >gi|309401192|gb|ADO79884.1| arginine vasopressin receptor 1A [Sus scrofa] >gi|309401196|gb|ADO79886.1| arginine vasopressin receptor 1A [Ovis aries]	sp|P48043|V1AR_SHEEP	354	1e-97	Vasopressin V1a receptor OS=Ovis aries GN=AVPR1A PE=3 SV=1	--	--	--	--	--	K04226	2e-95	348	bta:538439	arginine vasopressin receptor 1A	GO:0001992//regulation of systemic arterial blood pressure by vasopressin;GO:0007186//G-protein coupled receptor signaling pathway	GO:0005000//vasopressin receptor activity	GO:0005886//plasma membrane;GO:0016021//integral to membrane	ko04270//Vascular smooth muscle contraction;ko04020//Calcium signaling pathway;ko04080//Neuroactive ligand-receptor interaction
Unigene58425_All	456	4	23	0.5832	3.1581	2.437	Up	0.00032736	0.00091542	gi|13397386|emb|X64124.2|BTBOV1	260	4e-66	Bos taurus DNA for SINE sequence Bov-tA	gi|134024713|gb|AAI34596.1|	78.2	1e-13	PAOX protein [Bos taurus]	--	--	--	--	--	--	--	--	--	K06531	7e-09	59.7	bta:505580	poliovirus receptor-related protein 2	GO:0050778//positive regulation of immune response;GO:0071842;GO:0002708;GO:0022414//reproductive process	-	-	ko04520//Adherens junction;ko04514//Cell adhesion molecules (CAMs);ko05168//Herpes simplex infection
Unigene60857_All	242	4	23	1.0989	5.9508	2.437	Up	0.00032736	0.00091536	gi|315139031|gb|AC234092.6|	69.9	4e-09	Bos taurus Y Chr BAC CH240-160L8 (Children's Hospital Oakland Research Institute Bovine BAC Library (male)) complete sequence	--	--	--	--	--	--	--	--	--	--	--	--	--	--	--	--	--	--	-	-	-	--
Unigene61304_All	224	4	23	1.1873	6.429	2.4369	Up	0.00032736	0.00091526	gi|157279886|ref|NM_001104989.1|	391	1e-106	Bos taurus solute carrier family 7 (neutral amino acid transporter light chain, asc system), member 10 (SLC7A10), mRNA >gi|151557036|gb|BC149800.1| Bos taurus solute carrier family 7, (neutral amino acid transporter, y+ system) member 10, mRNA (cDNA clone MGC:159950 IMAGE:8468770), complete cds	gi|403292696|ref|XP_003937368.1|	152.5	5e-36	PREDICTED: asc-type amino acid transporter 1 [Saimiri boliviensis boliviensis]	sp|P63116|AAA1_RAT	150	5e-37	Asc-type amino acid transporter 1 OS=Rattus norvegicus GN=Slc7a10 PE=2 SV=1	alr1519	49.7	1e-06	COG0531	Amino acid transporters	K13782	6e-37	152	ecb:100056323	solute carrier family 7 (L-type amino acid transporter), member 10	GO:0003333//amino acid transmembrane transport;GO:0015825//L-serine transport;GO:0042942//D-serine transport;GO:0042941//D-alanine transport	GO:0042945//D-serine transmembrane transporter activity;GO:0005515//protein binding;GO:0015194//L-serine transmembrane transporter activity	GO:0005887//integral to plasma membrane;GO:0030425//dendrite	--
Unigene61929_All	300	4	23	0.8865	4.8003	2.4369	Up	0.00032736	0.00091511	gi|300795866|ref|NM_001192271.1|	484	1e-133	Bos taurus ATPase type 13A2 (ATP13A2), mRNA	gi|300795867|ref|NP_001179200.1|	193	3e-48	probable cation-transporting ATPase 13A2 [Bos taurus] >gi|296490098|gb|DAA32211.1| ATPase type 13A2-like [Bos taurus]	sp|Q9NQ11|AT132_HUMAN	181	4e-46	Probable cation-transporting ATPase 13A2 OS=Homo sapiens GN=ATP13A2 PE=1 SV=2	--	--	--	--	--	K13526	4e-49	192	bta:510792	cation-transporting ATPase 13A2 [EC:3.6.3.-]	GO:0006200//ATP catabolic process;GO:0006754//ATP biosynthetic process;GO:0006812//cation transport	GO:0046872//metal ion binding;GO:0015662//ATPase activity, coupled to transmembrane movement of ions, phosphorylative mechanism;GO:0005524//ATP binding	GO:0016021//integral to membrane	--
Unigene62001_All	292	4	23	0.9108	4.9319	2.4369	Up	0.00032736	0.00091507	gi|115496088|ref|NM_001075983.1|	468	1e-129	Bos taurus matrix metallopeptidase 19 (MMP19), mRNA >gi|115305299|gb|BC123722.1| Bos taurus matrix metallopeptidase 19, mRNA (cDNA clone MGC:143438 IMAGE:8134017), complete cds	--	--	--	--	--	--	--	--	--	--	--	--	--	--	--	--	--	--	-	-	-	--
Unigene633_All	872	55	316	4.1935	22.6901	2.4358	Up	1.5794e-42	5.2476e-41	gi|402744621|ref|NM_001075428.2|	1372	0	Bos taurus mal, T-cell differentiation protein (MAL), mRNA	gi|115495529|ref|NP_001068896.1|	301.2	3e-80	myelin and lymphocyte protein [Bos taurus] >gi|115299275|sp|Q3ZBY0.1|MAL_BOVIN RecName: Full=Myelin and lymphocyte protein >gi|73587201|gb|AAI03043.1| Mal, T-cell differentiation protein [Bos taurus]	sp|Q3ZBY0|MAL_BOVIN	301	2e-81	Myelin and lymphocyte protein OS=Bos taurus GN=MAL PE=2 SV=1	--	--	--	--	--	--	--	--	--	--	GO:0006954//inflammatory response;GO:0090073//positive regulation of protein homodimerization activity;GO:2000340//positive regulation of chemokine (C-X-C motif) ligand 1 production;GO:0032735//positive regulation of interleukin-12 production;GO:0050830//defense response to Gram-positive bacterium;GO:0043123//positive regulation of I-kappaB kinase/NF-kappaB cascade;GO:0001766//membrane raft polar…	GO:0003785//actin monomer binding;GO:0016505//apoptotic protease activator activity;GO:0005080//protein kinase C binding;GO:0042803//protein homodimerization activity;GO:0035662//Toll-like receptor 4 binding;GO:0043522//leucine zipper domain binding;GO:0035663//Toll-like receptor 2 binding;GO:0015026//coreceptor activity;GO:0042288//MHC class I protein binding;GO:0003713//transcription coactivato…	GO:0042101//T cell receptor complex;GO:0030139//endocytic vesicle;GO:0019898//extrinsic to membrane;GO:0005777//peroxisome;GO:0016324//apical plasma membrane;GO:0005783//endoplasmic reticulum;GO:0045121//membrane raft;GO:0005887//integral to plasma membrane;GO:0005794//Golgi apparatus;GO:0009897//external side of plasma membrane;GO:0005730//nucleolus;GO:0032587//ruffle membrane;GO:0005768//endoso…	--
Unigene60347_All	513	15	86	1.944	10.4966	2.4328	Up	1.3873e-12	1.265e-11	gi|402691963|ref|NM_001046232.2|	787	0	Bos taurus glutathione S-transferase theta 1 (GSTT1), mRNA	gi|114052951|ref|NP_001039697.1|	204.1	1e-51	glutathione S-transferase theta-1 [Bos taurus] >gi|110278996|sp|Q2NL00.3|GSTT1_BOVIN RecName: Full=Glutathione S-transferase theta-1; AltName: Full=GST class-theta-1 >gi|84708805|gb|AAI11290.1| Glutathione S-transferase theta 1 [Bos taurus] >gi|296478278|gb|DAA20393.1| glutathione S-transferase theta-1 [Bos taurus]	sp|Q2NL00|GSTT1_BOVIN	204	1e-52	Glutathione S-transferase theta-1 OS=Bos taurus GN=GSTT1 PE=2 SV=3	--	--	--	--	--	K00799	3e-52	204	bta:517724	glutathione S-transferase [EC:2.5.1.18]	GO:0006749//glutathione metabolic process	GO:0004602//glutathione peroxidase activity;GO:0004364//glutathione transferase activity	GO:0005829//cytosol	ko05215//Prostate cancer;ko05200//Pathways in cancer;ko00980//Metabolism of xenobiotics by cytochrome P450;ko00982//Drug metabolism - cytochrome P450;ko00480//Glutathione metabolism
CL2606.Contig1_All	1032	40	225	2.577	13.6511	2.4053	Up	2.6943e-30	6.2627e-29	gi|115305335|gb|BC123510.1|	1568	0	Bos taurus pyrroline-5-carboxylate reductase 1, mRNA (cDNA clone MGC:139999 IMAGE:8285861), complete cds	gi|62460606|ref|NP_001014957.1|	241.9	3e-62	pyrroline-5-carboxylate reductase 1, mitochondrial [Bos taurus] >gi|75060505|sp|Q58DT4.1|P5CR1_BOVIN RecName: Full=Pyrroline-5-carboxylate reductase 1, mitochondrial; Short=P5C reductase 1; Short=P5CR 1 >gi|61553164|gb|AAX46360.1| pyrroline-5-carboxylate reductase 1 isoform 1 [Bos taurus] >gi|115305336|gb|AAI23511.1| Pyrroline-5-carboxylate reductase 1 [Bos taurus] >gi|296476144|gb|DAA18259.1| py…	sp|Q58DT4|P5CR1_BOVIN	241	1e-63	Pyrroline-5-carboxylate reductase 1, mitochondrial OS=Bos taurus GN=PYCR1 PE=2 SV=1	CAC3252	81.6	2e-15	COG0345	Pyrroline-5-carboxylate reductase	K00286	5e-63	241	bta:539606	pyrroline-5-carboxylate reductase [EC:1.5.1.2]	GO:0055114//oxidation-reduction process;GO:0034641//cellular nitrogen compound metabolic process;GO:0034599//cellular response to oxidative stress;GO:0055129//L-proline biosynthetic process	GO:0042802//identical protein binding;GO:0000166//nucleotide binding;GO:0004735//pyrroline-5-carboxylate reductase activity	GO:0005759//mitochondrial matrix	ko01100//Metabolic pathways;ko00330//Arginine and proline metabolism
Unigene58513_All	457	21	118	3.0552	16.1671	2.4037	Up	1.4768e-16	1.7793e-15	gi|116004408|ref|NM_001077095.1|	850	0	Bos taurus tubulin, alpha 8 (TUBA8), mRNA >gi|87578180|gb|BC113209.1| Bos taurus tubulin, alpha 8, mRNA (cDNA clone MGC:137937 IMAGE:8081372), complete cds	gi|402883493|ref|XP_003905249.1|	303.1	2e-81	PREDICTED: tubulin alpha-8 chain isoform 2 [Papio anubis]	sp|Q6AY56|TBA8_RAT	303	1e-82	Tubulin alpha-8 chain OS=Rattus norvegicus GN=Tuba8 PE=2 SV=1	SPBC16A3.15c	254	4e-68	COG5023	Tubulin	K07374	4e-82	303	ecb:100054576	tubulin alpha	GO:0051258//protein polymerization;GO:0006184//GTP catabolic process;GO:0007018//microtubule-based movement	GO:0003924//GTPase activity;GO:0005198//structural molecule activity;GO:0005525//GTP binding	GO:0005874//microtubule;GO:0005737//cytoplasm	ko04145//Phagosome;ko04540//Gap junction;ko05130//Pathogenic Escherichia coli infection
Unigene60679_All	257	5	28	1.2935	6.8217	2.3989	Up	7.8914e-05	0.00025689	gi|270310993|gb|GU211007.1|	343	2e-91	Bos taurus breed Polish Red myocyte enhancer factor 2C (MEF2C) gene, promoter region and complete cds	--	--	--	--	--	--	--	--	--	--	--	--	--	--	--	--	--	--	-	-	-	--
Unigene59355_All	601	15	84	1.6594	8.7513	2.3988	Up	3.8176e-12	3.3552e-11	gi|42454650|emb|AJ534371.1|	1001	0	Bos taurus DGAT2 gene for diacylglycerol O-acyltransferase 2, exons 5 to 7	--	--	--	--	--	--	--	--	--	--	--	--	--	--	--	--	--	--	-	-	-	--
Unigene61312_All	252	5	28	1.3192	6.957	2.3988	Up	7.8914e-05	0.00025686	gi|402743823|ref|NM_001034532.2|	444	1e-122	Bos taurus pyridine nucleotide-disulphide oxidoreductase domain 2 (PYROXD2), mRNA	gi|296472691|gb|DAA14806.1|	177.9	1e-43	pyridine nucleotide-disulfide oxidoreductase domain-containing protein 2 [Bos taurus]	sp|Q3MHH6|PYRD2_BOVIN	177	4e-45	Pyridine nucleotide-disulfide oxidoreductase domain-containing protein 2 OS=Bos taurus GN=PYROXD2 PE=2 SV=1	CC3121	81.6	3e-16	COG1233	Phytoene dehydrogenase and related proteins	--	--	--	--	--	-	GO:0016491//oxidoreductase activity	-	--
[truncated: 7,468 more rows]
