# Supplementary material for: Comparative Transcriptome Analysis of Key Genes and Pathways Activated in Response to Fat Deposition in Two Sheep Breeds With Distinct Tail Phenotype
Source: Front Genet. 2021 Apr 8;12:639030. doi: 10.3389/fgene.2021.639030 (PMC8060577; doi:10.3389/fgene.2021.639030)
Supplement: Supplementary Figure 1 — Length distribution of contigs and unigenes. [file Data_Sheet_1.ZIP › Supplementary files/Table S5 SNPs detected in Altay sheep.xlsx]

## Sheet: Additional files5 Table S5 SNPs
Table S5 SNPs detected in Altay sheep
Gene ID*	Coordinate	Reference	Consensus	Quality	Best Hit	Quality Of Best Hit	Uniq Reads Num Of Best Hit	All Reads Num Of Best Hit	Second Hit	Quality Of Second Hit	Uniq Reads Num Of Second Hit	All Reads Num Of Second Hit	Total Depth	Rank Sum	Estimate Copy Number	db SNP Tag	Distance Grom Last SNP
CL1000.Contig2_All	1155	T	Y	99	T	37	92	92	C	38	90	90	182	0.127785	1	0	27
CL1000.Contig2_All	1191	A	R	99	A	37	67	67	G	33	29	29	96	7.37e-06	1	0	5
CL1002.Contig2_All	478	A	R	99	A	32	42	42	G	36	30	30	72	0.0231226	1	0	21
CL1002.Contig2_All	499	A	R	99	A	35	41	41	G	36	26	26	67	0.383643	1	0	21
CL1003.Contig3_All	4496	G	R	99	G	39	75	108	A	38	70	87	195	0.106679	1.25641	0	54
CL1003.Contig3_All	4574	C	Y	99	T	38	45	62	C	38	41	74	136	0.427959	1.36765	0	22
CL1004.Contig1_All	58	C	Y	99	C	36	45	45	T	37	21	21	66	0.0886429	1	0	49
CL1009.Contig2_All	814	A	W	99	A	35	60	60	T	36	26	26	86	0.310773	1	0	24
CL1010.Contig3_All	135	A	R	38	A	37	10	10	G	38	5	5	15	0.297036	1	0	3069
CL1012.Contig1_All	1578	C	M	29	C	37	247	251	A	38	8	8	292	0.198365	1.0137	0	7
CL1016.Contig2_All	510	C	Y	99	C	33	32	32	T	35	26	26	58	0.0601809	1	0	152
CL1016.Contig2_All	662	A	G	99	G	38	99	99	A	0	0	0	99	1	1	0	152
CL1016.Contig2_All	1490	T	Y	99	C	38	29	31	T	37	14	41	72	0.174232	1.40278	0	296
CL1016.Contig2_All	1886	A	R	32	G	26	5	60	A	23	3	70	130	0.5	1.93846	0	89
CL1016.Contig3_All	327	G	K	24	T	31	3	20	G	36	2	23	43	0.4	1.88372	0	784
CL1017.Contig1_All	45	G	R	42	G	38	13	13	A	40	5	5	18	0.221522	1	0	251
CL1018.Contig1_All	191	A	M	99	A	29	10	16	C	32	7	11	27	0.369807	1.37037	0	31
CL1018.Contig1_All	222	T	Y	75	C	36	10	19	T	28	6	11	30	0.027972	1.46667	0	31
CL1018.Contig2_All	103	A	M	43	C	34	3	7	A	35	2	8	15	0.4	1.66667	0	354
CL1019.Contig1_All	495	G	A	99	A	35	206	211	G	0	0	0	211	1	1.0237	0	39
CL1019.Contig1_All	534	G	C	99	C	32	255	255	G	0	0	0	325	1	1	0	39
CL1019.Contig1_All	1120	C	T	20	T	37	8	16	C	0	0	0	16	1	1.5	0	122
CL1019.Contig1_All	1274	C	T	83	T	38	32	32	C	0	0	0	32	1	1	0	34
CL1019.Contig1_All	1308	A	G	52	G	36	29	29	A	36	1	1	30	1	1	0	34
CL1019.Contig1_All	1423	A	G	99	G	35	45	45	A	0	0	0	45	1	1	0	115
CL1021.Contig1_All	666	A	R	99	A	33	25	25	G	35	22	22	47	0.111261	1	0	1578
CL1021.Contig2_All	388	G	R	99	G	37	21	21	A	36	14	14	35	0.197767	1	0	1578
CL1022.Contig8_All	490	A	R	99	A	36	9	9	G	38	7	7	16	0.268007	1	0	37995
CL1025.Contig3_All	53	G	K	46	G	39	7	7	T	40	5	5	12	0.632576	1	0	2113
CL1027.Contig3_All	1101	T	C	47	C	39	255	255	T	0	0	0	390	1	1	0	5
CL1027.Contig3_All	1106	A	M	39	C	37	39	39	A	35	4	6	46	0.590248	1.04348	0	5
CL1029.Contig2_All	1224	T	C	26	C	35	10	10	T	0	0	0	10	1	1	0	276
CL1029.Contig2_All	1500	C	Y	41	C	32	14	14	T	33	5	5	19	0.741099	1	0	193
CL1029.Contig2_All	3602	G	S	54	G	35	17	37	C	33	5	12	49	0.0817954	1.55102	0	770
CL1030.Contig3_All	140	A	G	99	G	34	101	141	A	0	0	0	141	1	1.28369	0	96
CL1030.Contig3_All	531	G	R	99	G	37	116	121	A	37	113	115	237	0.213877	1.05485	0	24
CL1030.Contig3_All	674	T	K	99	T	37	93	101	G	38	39	54	155	0.053863	1.26452	0	143
CL1030.Contig3_All	1057	A	G	99	G	36	90	90	A	0	0	0	90	1	1	0	96
CL1030.Contig3_All	1153	A	T	67	T	37	63	63	A	2	2	2	65	1	1	0	96
CL1035.Contig1_All	1613	G	R	99	A	33	44	50	G	35	22	24	74	0.0901493	1.43243	0	16315
CL1039.Contig2_All	137	C	G	99	G	35	134	138	C	0	0	0	138	1	1.02899	0	85
CL103.Contig2_All	148	C	Y	96	T	40	7	15	C	35	6	37	52	0.503497	1.75	0	863
CL1040.Contig1_All	722	A	M	99	A	39	18	18	C	38	15	15	33	0.704177	1	0	1543
CL1043.Contig8_All	695	T	C	99	C	38	75	93	T	0	0	0	93	1	1.70968	0	138
CL1044.Contig1_All	31	G	S	24	C	39	2	31	G	38	2	47	78	0.583333	1.94872	0	262
CL1044.Contig1_All	293	G	S	54	G	37	10	378	C	36	4	295	673	0.613387	1.9792	0	262
CL1044.Contig1_All	819	T	W	99	T	38	35	59	A	39	15	15	74	0.597379	1.32432	0	216
CL1044.Contig2_All	837	C	S	98	G	39	7	36	C	38	5	50	86	0.632576	1.86047	0	228
CL1046.Contig1_All	309	C	Y	20	T	31	7	58	C	41	2	187	245	0.0277778	2.61224	0	8
CL1046.Contig3_All	909	C	Y	94	C	31	45	61	T	28	11	13	75	0.554826	1.41333	0	21
CL1046.Contig4_All	255	A	M	99	A	36	39	39	C	38	27	27	66	0.0481727	1	0	14
CL1046.Contig4_All	269	G	R	99	A	37	39	39	G	37	33	33	72	0.47972	1	0	14
CL1046.Contig4_All	317	T	Y	99	T	36	54	54	C	37	36	36	90	0.0510385	1	0	6
CL1046.Contig4_All	323	A	M	99	A	35	75	75	C	35	10	10	85	0.164718	1	0	6
CL1046.Contig4_All	354	T	W	99	T	35	107	107	A	34	15	15	122	0.385002	1	0	6
CL1046.Contig4_All	360	T	Y	99	T	35	109	109	C	34	13	13	122	0.351346	1	0	6
CL1046.Contig4_All	380	G	R	99	G	35	117	117	A	37	17	17	136	0.129991	1	0	20
CL1046.Contig4_All	404	A	R	99	A	35	136	136	G	35	18	18	154	0.397938	1	0	23
CL1046.Contig4_All	427	C	Y	99	T	36	116	116	C	35	68	68	184	0.397064	1	0	12
CL1046.Contig4_All	439	C	Y	99	C	35	119	119	T	36	42	42	161	0.0736075	1	0	12
CL1046.Contig4_All	461	T	K	72	T	36	142	142	G	36	9	9	151	0.202388	1	0	11
CL1046.Contig4_All	472	A	R	57	A	36	158	158	G	32	12	12	170	0.000383703	1	0	11
CL1046.Contig4_All	505	C	Y	34	C	37	212	212	T	36	10	10	222	0.200777	1	0	30
CL1046.Contig4_All	535	T	W	99	T	37	108	108	A	36	80	80	188	0.0132957	1	0	30
CL1046.Contig4_All	620	T	Y	45	T	36	96	96	C	38	8	8	104	0.453871	1	0	10
CL1046.Contig4_All	630	A	R	99	A	37	100	100	G	40	16	16	116	0.00160777	1	0	10
CL1046.Contig4_All	656	C	Y	99	C	36	71	71	T	40	21	21	92	1.47e-06	1	0	12
CL1046.Contig4_All	668	T	Y	99	T	38	44	44	C	39	22	22	66	0.0368303	1	0	12
CL1046.Contig4_All	684	C	S	99	C	38	34	34	G	39	28	28	62	0.71793	1	0	7
CL1046.Contig4_All	923	G	R	99	G	37	59	59	A	36	14	14	73	0.146661	1	0	58
CL1046.Contig4_All	981	T	Y	99	T	38	34	34	C	37	22	22	56	0.173072	1	0	27
CL1046.Contig4_All	1008	G	S	99	G	37	18	18	C	37	11	11	29	0.47358	1	0	15
CL1046.Contig4_All	1023	G	S	93	G	38	24	24	C	38	7	7	32	0.472405	1	0	15
CL1046.Contig4_All	1267	A	R	99	A	35	54	54	G	38	46	46	100	0.000467706	1	0	72
CL1046.Contig4_All	1339	T	Y	99	C	36	50	60	T	37	30	52	112	0.0288366	1.57143	0	72
CL1046.Contig4_All	1714	A	R	62	G	33	29	38	A	34	6	69	107	0.342561	2.61682	0	18
CL1046.Contig4_All	1778	C	A	28	A	37	38	104	C	41	2	20	124	1	2.33871	0	11
CL1046.Contig4_All	1881	G	R	20	A	37	11	128	G	36	2	29	157	0.461538	2.98089	0	8
CL1046.Contig4_All	2054	G	A	62	A	31	26	26	G	0	0	15	41	1	1.4878	0	24
CL1046.Contig4_All	2078	G	A	57	A	32	28	43	G	0	0	22	65	1	1.66154	0	24
CL1047.Contig2_All	1066	G	A	93	A	37	39	39	G	0	0	0	39	1	1	0	36
CL1047.Contig2_All	1102	C	S	99	G	35	24	24	C	36	17	17	41	0.235528	1	0	15
CL1047.Contig2_All	1117	A	R	99	G	35	27	27	A	35	17	17	44	0.188218	1	0	15
CL104.Contig1_All	689	A	R	99	A	34	16	23	G	37	9	17	40	0.546806	1.375	0	1404
CL104.Contig2_All	126	A	M	61	A	35	15	15	C	34	5	5	20	0.716493	1	0	3203
CL1050.Contig2_All	214	T	Y	99	T	30	20	20	C	31	11	11	31	0.0913292	1	0	4929
CL1052.Contig1_All	761	T	Y	99	T	34	50	50	C	34	38	39	89	0.469783	1.01124	0	78
CL1052.Contig1_All	839	C	S	99	C	34	34	34	G	36	28	28	62	0.564217	1	0	19
CL1052.Contig1_All	858	T	W	99	A	37	21	21	T	38	20	20	41	0.113945	1	0	19
CL1052.Contig1_All	890	A	R	99	A	37	11	11	G	36	11	11	22	0.349677	1	0	21
CL1052.Contig1_All	911	G	R	99	G	36	16	16	A	37	11	11	27	0.432631	1	0	21
CL1052.Contig1_All	980	G	S	99	C	37	29	29	G	38	27	27	56	0.0579914	1	0	69
CL1052.Contig1_All	1228	C	Y	81	C	37	12	12	T	37	7	7	19	0.483568	1	0	248
CL1059.Contig3_All	3214	A	R	82	A	38	21	22	G	38	8	13	35	0.452463	1.2	0	167
CL1060.Contig4_All	4806	T	C	99	C	32	154	154	G	7	1	1	155	1	1	0	107
CL1060.Contig4_All	4913	T	C	91	C	35	45	45	T	0	0	0	45	1	1	0	107
CL1061.Contig2_All	312	G	T	99	T	35	255	255	G	0	0	0	474	1	1	0	1388
CL1061.Contig2_All	1700	C	S	99	G	36	16	515	C	36	15	640	1155	0.738354	1.97316	0	167
CL1061.Contig2_All	1867	G	R	99	G	37	14	99	A	36	10	56	155	0.609154	1.84516	0	167
CL1062.Contig2_All	170	A	R	99	A	38	19	34	G	38	9	16	50	0.461572	1.44	0	155
CL1063.Contig3_All	63	T	Y	99	C	33	29	30	T	25	21	22	52	4.67e-06	1.03846	0	673
CL1063.Contig3_All	896	C	Y	99	C	36	37	37	T	36	22	22	59	0.447443	1	0	42
CL1063.Contig3_All	938	G	R	99	G	37	54	54	A	38	34	34	88	0.170746	1	0	12
CL1063.Contig3_All	950	G	R	99	G	36	54	54	A	37	30	30	84	0.246313	1	0	12
CL1064.Contig4_All	1788	C	M	99	A	35	41	41	C	32	38	38	79	0.0718703	1	0	900
CL1065.Contig2_All	145	G	A	35	A	34	13	21	G	0	0	0	21	1	1.38095	0	76
CL1065.Contig2_All	221	A	G	35	G	39	13	20	A	0	0	0	20	1	1.35	0	76
CL1068.Contig1_All	43	A	G	24	G	32	23	23	T	34	1	1	24	1	1	0	13
CL1068.Contig1_All	56	C	T	82	T	36	51	51	C	0	0	2	53	1	1.03774	0	13
CL1068.Contig1_All	1750	C	Y	85	T	23	8	8	C	36	5	47	56	0.00932401	1.75	0	5
CL1068.Contig1_All	2093	G	T	43	T	37	16	16	G	0	0	0	16	1	1	0	159
CL1069.Contig2_All	1240	T	Y	20	T	37	25	45	C	34	5	22	67	0.196697	1.55224	0	26
CL106.Contig2_All	623	G	R	99	G	36	11	20	A	36	8	17	37	0.516075	1.54054	0	6385
CL1072.Contig2_All	66	G	A	91	A	36	40	60	G	0	0	0	60	1	1.33333	0	268
CL1077.Contig1_All	224	C	Y	99	T	37	106	106	C	35	106	106	212	0.0402576	1	0	550
CL1078.Contig1_All	734	T	Y	25	T	36	5	18	C	37	3	16	34	0.696429	1.76471	0	13
CL1082.Contig3_All	936	A	R	62	A	40	5	81	G	33	5	83	164	0.52381	2.87805	0	6781
CL1083.Contig2_All	1520	A	R	34	A	36	10	34	G	39	4	15	49	0.186813	1.71429	0	45
CL1084.Contig2_All	118	T	C	95	C	34	47	47	T	0	0	0	47	1	1	0	1107
CL1084.Contig2_All	1225	G	R	99	G	36	43	43	A	36	34	34	77	0.444928	1	0	51
CL1084.Contig2_All	1276	G	R	99	G	35	57	57	A	34	46	46	103	0.365065	1	0	51
CL1085.Contig1_All	2118	C	Y	99	C	36	48	48	T	37	44	44	92	0.0757442	1	0	9
CL1085.Contig1_All	2127	C	Y	99	C	36	49	49	T	38	41	41	90	0.0422027	1	0	9
CL1085.Contig1_All	2425	G	R	99	G	34	41	41	A	34	31	31	72	0.269569	1	0	155
CL1085.Contig1_All	2940	A	R	99	A	36	9	9	G	37	7	7	16	0.378846	1	0	28
CL1086.Contig2_All	3694	G	S	99	C	32	147	173	G	37	38	82	280	1.12e-09	1.57143	0	8
CL1086.Contig2_All	3707	C	Y	99	C	36	189	217	T	38	37	79	296	0.000837276	1.52027	0	12
CL1086.Contig2_All	3719	A	R	99	A	36	188	215	G	37	36	37	252	0.00186701	1.11111	0	12
CL1086.Contig2_All	3745	A	R	99	A	37	191	214	G	37	24	29	244	0.0421085	1.11475	0	13
CL1086.Contig2_All	3767	T	W	99	T	35	190	207	A	33	57	60	323	0.00069433	1.08669	0	8
CL1086.Contig2_All	3775	A	R	95	A	35	239	251	G	34	14	30	325	0.24113	1.08615	0	5
CL1088.Contig1_All	264	C	A	99	A	37	219	219	C	0	0	0	219	1	1	0	78
CL1088.Contig1_All	369	G	S	99	C	37	67	69	G	35	56	72	141	0.00277765	1.12766	0	35
CL1088.Contig1_All	404	T	C	92	C	37	51	83	T	0	0	0	83	1	1.38554	0	35
CL1088.Contig1_All	449	A	G	42	G	39	16	49	A	0	0	0	49	1	1.67347	0	45
CL1088.Contig2_All	879	G	S	99	G	37	59	61	C	37	19	35	96	0.16844	1.1875	0	480
CL1091.Contig1_All	1208	A	R	99	A	39	12	22	G	39	9	14	36	0.756932	1.41667	0	39
CL1092.Contig2_All	1660	C	Y	99	C	36	20	20	T	36	19	19	39	0.461285	1	0	583
CL1092.Contig2_All	2263	T	Y	24	T	40	5	28	C	38	3	34	62	0.160714	1.87097	0	20
CL1099.Contig2_All	41	G	K	82	G	38	7	7	T	40	5	5	12	0.5	1	0	1251
CL10.Contig1_All	1399	C	Y	99	C	36	47	84	T	35	22	41	125	0.294325	1.448	0	193
CL10.Contig1_All	1592	G	A	99	A	37	227	227	G	0	0	0	227	1	1	0	12
CL10.Contig1_All	1604	C	G	99	G	38	224	224	C	0	0	0	224	1	1	0	12
CL10.Contig1_All	1996	T	Y	99	T	36	30	30	C	35	19	19	50	0.228778	1	0	169
CL10.Contig1_All	2165	G	R	99	G	34	15	15	A	37	8	8	23	0.670336	1	0	18
CL10.Contig1_All	2183	G	S	99	G	37	19	19	C	37	10	10	29	0.675368	1	0	18
CL10.Contig1_All	2274	C	Y	99	T	37	21	21	C	37	21	21	42	0.710547	1	0	45
CL10.Contig1_All	2319	G	R	99	G	35	35	35	A	29	31	31	67	0.0277867	1	0	8
CL10.Contig1_All	2327	T	Y	99	T	37	36	36	C	35	30	30	66	0.118057	1	0	8
CL10.Contig1_All	2520	G	R	99	G	34	44	44	A	34	14	14	58	0.741047	1	0	142
CL10.Contig1_All	2662	T	Y	99	T	30	45	45	C	34	27	27	72	0.0224036	1	0	142
CL10.Contig1_All	2853	G	R	99	G	35	28	28	A	37	19	19	47	0.066449	1	0	28
CL10.Contig1_All	2881	T	Y	99	T	34	25	25	C	36	22	22	48	0.0641359	1	0	24
CL10.Contig1_All	2905	T	Y	99	T	36	33	33	C	36	16	16	49	0.689929	1	0	24
CL10.Contig1_All	2983	A	R	99	A	34	54	54	G	36	24	24	78	0.143127	1	0	78
CL1100.Contig2_All	205	G	K	99	G	33	31	31	T	33	17	17	48	0.374473	1	0	36
CL1100.Contig2_All	241	A	R	99	A	37	33	33	G	38	22	22	55	0.163051	1	0	36
CL1102.Contig1_All	247	T	K	99	T	38	10	13	G	37	8	9	22	0.707139	1.18182	0	42
CL1102.Contig1_All	289	A	R	51	A	32	10	10	G	40	5	5	15	0.00632701	1	0	42
CL1104.Contig1_All	122	C	M	99	C	36	71	71	A	34	38	38	109	0.0224178	1	0	29
CL1104.Contig1_All	226	A	R	99	G	36	135	135	A	35	118	118	253	0.389137	1	0	104
CL1104.Contig1_All	370	A	W	99	T	34	144	144	A	35	111	111	1299	0.371802	1	0	45
CL1104.Contig1_All	415	T	Y	99	T	33	187	187	C	34	68	68	968	0.0470439	1	0	20
CL1104.Contig2_All	71	A	R	99	G	37	25	26	A	38	17	107	133	0.719794	2.36842	0	707
CL1106.Contig1_All	333	C	Y	99	C	37	156	603	T	38	99	459	1615	0.0115495	2.63715	0	82
CL1106.Contig1_All	1156	G	R	99	G	38	73	73	A	39	21	21	94	0.334823	1	0	741
CL1107.Contig2_All	113	G	R	99	G	30	25	25	A	34	21	21	46	0.141433	1	0	117
CL1107.Contig2_All	230	A	R	99	A	35	45	45	G	35	36	36	81	0.268357	1	0	66
CL1107.Contig2_All	296	A	W	99	A	34	41	41	T	36	26	26	67	0.025632	1	0	66
CL1107.Contig2_All	560	C	Y	99	C	33	13	13	T	35	11	11	24	0.533471	1	0	36
CL1107.Contig2_All	596	G	S	99	G	34	15	15	C	28	13	13	28	0.526926	1	0	12
CL1107.Contig2_All	608	C	Y	99	C	25	14	14	T	29	11	11	25	0.723287	1	0	12
CL1107.Contig2_All	621	G	R	99	G	29	14	14	A	34	10	10	24	0.53852	1	0	13
CL1107.Contig2_All	989	G	R	99	G	32	23	23	A	36	11	11	34	0.512495	1	0	57
CL1108.Contig2_All	133	G	K	99	G	40	26	42	T	39	17	22	64	0.689687	1.5625	0	31
CL1108.Contig3_All	54	G	S	99	G	37	19	19	C	38	7	7	26	0.673125	1	0	24
CL1108.Contig3_All	84	T	Y	80	T	32	19	19	C	33	7	7	26	0.694428	1	0	5
CL1108.Contig3_All	92	T	K	99	T	34	15	15	G	33	11	12	27	0.527139	1.03704	0	8
CL1108.Contig3_All	267	G	K	99	G	38	7	11	T	37	7	11	22	0.402389	1.5	0	15
CL1108.Contig3_All	330	A	R	99	G	35	13	13	A	37	9	13	26	0.589371	1.15385	0	5
CL1108.Contig3_All	417	G	R	99	G	39	15	16	A	38	10	10	26	0.0719212	1.03846	0	78
CL1108.Contig3_All	570	G	R	66	G	33	61	61	A	36	9	9	71	0.000894647	1	0	13
CL1108.Contig3_All	584	T	K	99	T	39	68	68	G	37	23	23	91	0.000521895	1	0	5
CL1108.Contig3_All	609	T	Y	23	T	38	98	98	C	37	9	9	107	0.112721	1	0	17
CL1108.Contig3_All	658	T	Y	99	T	36	100	106	C	35	53	53	159	0.0422223	1.0566	0	17
CL1108.Contig3_All	675	A	R	99	A	37	72	76	G	38	47	49	125	0.498916	1.072	0	17
CL1108.Contig3_All	734	T	W	99	T	37	44	53	A	38	31	31	85	0.0992714	1.10588	0	10
CL1108.Contig3_All	744	A	W	99	A	38	50	51	T	35	16	22	73	0.0990843	1.09589	0	6
CL1108.Contig3_All	750	C	Y	99	T	36	43	55	C	34	19	19	74	0.527339	1.32432	0	6
CL1108.Contig3_All	783	C	Y	64	C	37	12	53	T	38	6	8	61	0.192254	2.60656	0	33
CL1108.Contig4_All	81	G	S	99	C	37	32	34	G	36	13	20	54	0.6708	1.16667	0	38
CL1108.Contig4_All	119	C	Y	99	C	35	50	73	T	39	12	15	88	0.500045	1.30682	0	20
CL1108.Contig4_All	156	G	R	99	G	39	23	44	A	40	16	21	65	0.0447507	1.41538	0	12
CL1108.Contig4_All	168	G	R	46	G	39	26	44	A	39	8	12	56	0.0381989	1.41071	0	12
CL1108.Contig4_All	193	T	Y	99	T	39	11	23	C	39	11	11	36	0.349677	1.36111	0	12
CL1108.Contig5_All	66	T	Y	64	T	39	16	16	C	39	7	7	23	0.612881	1	0	9
CL1108.Contig5_All	86	T	Y	99	T	38	17	17	C	40	13	13	35	0.528167	1	0	20
CL1108.Contig5_All	110	T	W	99	T	37	21	23	A	38	16	26	49	0.140101	1.73469	0	24
CL1108.Contig5_All	134	T	Y	99	C	37	30	49	T	35	13	13	62	0.534131	1.8871	0	24
CL1108.Contig5_All	159	C	M	25	C	37	45	68	A	39	6	7	75	0.547106	1.84	0	25
CL1108.Contig5_All	187	G	R	35	G	37	35	62	A	36	6	6	68	0.626168	1.97059	0	28
CL1108.Contig5_All	242	A	R	99	A	36	15	22	G	35	8	8	30	0.658881	1.23333	0	12
CL1108.Contig5_All	292	C	Y	29	C	37	9	14	T	27	5	5	19	0.0949051	1.31579	0	7
CL1108.Contig5_All	554	G	C	83	C	35	35	35	G	0	0	0	35	1	1	0	55
CL1108.Contig5_All	681	T	Y	37	T	38	41	66	C	36	8	9	75	0.11681	1.38667	0	7
CL1108.Contig5_All	700	T	Y	66	T	38	46	69	C	37	9	12	81	0.537705	1.35802	0	12
CL1108.Contig5_All	738	T	W	99	T	35	26	47	A	35	10	12	59	0.424252	1.44068	0	19
CL1108.Contig5_All	757	T	Y	44	T	35	16	27	C	40	5	8	35	0.500295	1.4	0	9
CL1108.Contig5_All	766	A	M	99	A	35	12	20	C	34	8	10	32	0.213432	1.375	0	9
CL1108.Contig6_All	59	C	M	97	C	37	25	40	A	38	9	15	55	0.295514	1.65455	0	12
CL1108.Contig6_All	97	C	Y	99	C	39	51	80	T	39	33	42	122	0.304013	1.43443	0	6
CL1108.Contig6_All	184	G	S	54	C	36	29	35	G	36	5	7	42	0.116041	1.19048	0	22
CL1111.Contig2_All	89	A	M	92	A	37	8	12	C	40	5	6	18	0.542735	1.27778	0	7547
CL1115.Contig1_All	17	G	R	99	G	33	17	24	A	34	11	28	53	0.614532	2.41509	0	106
CL1115.Contig1_All	562	G	S	39	G	35	244	292	C	33	11	63	1430	0.176226	1.54545	0	206
CL1115.Contig1_All	1378	T	Y	99	T	34	164	168	C	37	91	107	581	0.00012156	1.09639	0	304
CL1115.Contig1_All	1771	G	R	58	G	27	8	783	A	28	6	64	847	0.377289	1.98347	0	5
CL1115.Contig1_All	2167	G	R	99	G	38	14	609	A	35	11	15	626	0.172227	1.96006	0	12
CL1115.Contig1_All	2218	T	C	32	C	33	26	40	T	26	1	581	621	1	1.95652	0	11
CL1115.Contig1_All	2229	A	M	84	A	32	16	529	C	28	11	21	550	0.147106	1.95091	0	11
CL1115.Contig1_All	2272	G	R	35	A	39	14	16	G	37	4	420	436	0.0633987	1.95872	0	20
CL1115.Contig1_All	2320	G	R	38	G	33	17	333	A	33	5	5	338	0.662148	1.93491	0	12
CL1115.Contig1_All	2353	C	Y	99	C	34	21	257	T	34	17	17	274	0.488432	1.86131	0	6
CL1115.Contig1_All	2367	T	Y	99	C	35	34	43	T	33	10	206	249	0.0606742	1.82329	0	14
CL1115.Contig1_All	2485	C	S	99	C	37	78	78	G	38	11	11	89	0.270655	1	0	27
CL1115.Contig1_All	2535	A	R	99	A	32	64	64	G	35	26	26	90	0.0606947	1	0	50
CL1115.Contig1_All	2658	C	Y	99	C	36	24	24	T	38	14	14	38	0.150309	1	0	5
CL1115.Contig1_All	2663	G	R	99	G	34	43	43	A	38	13	13	56	0.000782774	1	0	5
CL1115.Contig1_All	2991	G	R	99	G	38	53	53	A	37	28	28	81	0.0135694	1	0	14
CL1115.Contig1_All	3091	C	M	99	A	36	59	59	C	36	57	57	116	0.301841	1	0	10
CL1115.Contig1_All	3101	T	Y	99	T	34	97	97	C	35	28	28	125	0.442324	1	0	10
CL1115.Contig1_All	3154	C	Y	99	C	37	109	109	T	37	25	25	134	0.444358	1	0	53
CL1115.Contig1_All	3217	T	Y	42	T	36	82	82	C	37	8	8	90	0.205445	1	0	63
CL1115.Contig1_All	3827	C	Y	99	C	35	64	64	T	35	46	46	110	0.155048	1	0	48
CL1115.Contig1_All	3875	A	R	99	A	36	202	202	G	37	52	52	320	0.173937	1	0	39
CL1115.Contig1_All	3914	C	S	99	C	35	219	219	G	33	36	36	321	0.0917388	1	0	39
CL1115.Contig1_All	4026	G	R	99	G	36	77	77	A	39	15	15	92	0.0345343	1	0	67
CL1115.Contig1_All	5041	A	R	99	A	37	53	53	G	36	29	29	82	0.0864932	1	0	31
CL1115.Contig1_All	5072	T	Y	99	T	34	85	85	C	38	25	25	110	8.06e-05	1	0	31
CL1115.Contig1_All	5127	T	W	99	T	33	89	89	A	32	13	13	104	0.252287	1	0	5
CL1115.Contig1_All	5298	G	R	99	G	35	31	31	A	32	14	14	45	0.536532	1	0	39
CL1115.Contig1_All	5536	C	Y	99	T	36	92	92	C	36	37	37	130	0.255868	1	0	67
CL1115.Contig1_All	5603	T	Y	99	C	37	29	29	T	39	12	12	41	0.535412	1	0	47
CL1115.Contig2_All	409	A	M	24	A	37	236	236	C	33	13	13	513	0.000173367	1	0	10
CL1115.Contig2_All	419	G	S	38	G	37	243	243	C	31	12	12	499	1.26e-05	1.01002	0	10
CL1115.Contig2_All	463	A	R	99	A	34	181	377	G	35	24	33	410	0.0485718	1.5	0	14
CL1115.Contig2_All	477	G	R	99	G	34	153	389	A	36	17	17	407	0.0952758	1.57985	0	6
CL1115.Contig2_All	498	G	K	99	G	34	105	382	T	35	27	29	413	0.220634	1.67797	0	12
CL1115.Contig2_All	558	C	Y	99	C	36	104	520	T	37	18	20	540	0.127766	1.77407	0	14
CL1115.Contig2_All	572	A	R	99	A	36	97	489	G	32	19	26	515	0.00223999	1.77476	0	6
CL1115.Contig2_All	612	A	R	99	A	37	47	627	G	30	15	29	656	0.00357857	1.90549	0	11
CL1115.Contig2_All	663	C	Y	48	C	34	30	625	T	31	8	12	641	0.382689	1.9376	0	25
CL1115.Contig2_All	1148	G	R	65	G	38	6	349	A	36	5	34	383	0.268398	1.97128	0	7
CL1115.Contig2_All	1155	G	R	47	G	33	6	406	A	35	4	5	412	0.728571	1.97573	0	7
CL1115.Contig2_All	1163	A	R	73	A	33	6	461	G	37	5	7	468	0.534632	1.9765	0	8
CL1115.Contig2_All	1200	T	Y	57	C	31	6	16	T	27	4	465	481	0.771429	1.97921	0	25
CL1115.Contig2_All	1231	A	R	48	G	39	4	7	A	28	4	600	607	0.1	1.98682	0	5
CL1115.Contig3_All	149	A	R	38	A	36	17	17	G	37	5	5	22	0.570669	1	0	464
CL1116.Contig1_All	34	A	R	99	A	36	103	103	G	35	85	85	188	0.048571	1	0	464
CL1119.Contig3_All	714	G	R	32	G	37	18	206	A	38	5	5	211	0.269102	1.891	0	6
CL1121.Contig4_All	1005	C	Y	82	C	36	37	112	T	39	9	56	168	0.113696	1.72619	0	1120
CL1121.Contig5_All	1005	C	Y	99	C	35	100	182	T	36	82	138	320	0.236729	1.43125	0	128
CL1122.Contig1_All	358	G	S	99	G	36	58	58	C	35	30	30	88	0.149465	1	0	64
CL1122.Contig1_All	422	G	R	83	G	34	13	14	A	37	8	8	22	0.0445231	1.09091	0	23
CL1122.Contig2_All	53	G	R	99	G	37	16	16	A	39	10	10	26	0.590757	1	0	12
CL1122.Contig2_All	65	A	R	99	A	37	19	19	G	40	10	10	29	0.00241193	1	0	12
CL1122.Contig2_All	326	C	S	68	C	38	5	12	G	37	4	6	18	0.452381	2	0	17
CL1122.Contig2_All	375	G	R	24	G	37	3	10	A	35	3	5	15	0.35	2.2	0	49
CL1123.Contig3_All	405	A	W	56	A	35	6	18	T	30	5	13	31	0.0151515	1.83871	0	1213
CL1125.Contig2_All	324	C	Y	26	C	38	17	17	T	39	5	5	22	0.439774	1	0	8
CL1127.Contig1_All	405	A	R	99	A	37	10	10	G	31	8	8	18	0.602061	1	0	1505
CL1128.Contig1_All	713	A	M	99	A	36	12	12	C	36	10	10	22	0.692826	1	0	1505
CL1131.Contig2_All	634	G	A	99	A	38	51	51	G	0	0	0	51	1	1	0	1041
CL1132.Contig1_All	193	G	R	99	A	36	21	91	G	38	20	88	179	0.539181	1.77095	0	98
CL1132.Contig2_All	193	G	R	59	A	40	6	76	G	38	4	72	148	0.0857143	1.93243	0	359
CL1133.Contig3_All	2382	C	Y	99	T	36	41	41	C	35	40	40	81	0.176066	1	0	174
CL1133.Contig3_All	2556	G	R	99	A	33	51	51	G	31	34	34	85	0.175427	1	0	21
CL1133.Contig3_All	2577	G	R	99	A	32	43	43	G	34	29	29	72	0.215794	1	0	21
CL1134.Contig2_All	158	G	R	70	G	29	56	56	A	33	10	10	66	0.0788546	1	0	89
CL1134.Contig2_All	247	A	R	99	A	37	219	219	G	35	30	30	249	0.0111068	1	0	89
CL1134.Contig2_All	391	G	S	99	G	37	232	369	C	33	20	36	405	0.000645517	1.75556	0	22
CL1134.Contig2_All	413	G	K	99	G	38	207	353	T	35	17	35	388	0.00147776	1.84536	0	11
CL1134.Contig2_All	424	C	Y	70	C	36	203	346	T	34	11	28	374	0.159892	1.85561	0	9
CL1134.Contig2_All	433	A	R	56	A	39	55	176	G	33	10	33	209	0.00478617	2.37799	0	9
CL1134.Contig2_All	489	A	W	57	A	36	10	162	T	39	5	25	187	0.037629	2.83957	0	43
CL1134.Contig3_All	1915	A	G	73	G	36	34	34	A	0	0	0	34	1	1	0	3041
CL1135.Contig2_All	571	G	R	99	G	37	225	1002	A	38	17	88	1091	0.199228	1.96334	0	237
CL1135.Contig2_All	808	T	Y	64	T	36	227	227	C	35	15	15	242	0.0431148	1	0	237
CL1138.Contig2_All	156	G	S	99	C	38	8	8	G	33	6	6	14	0.526973	1	0	2319
CL1140.Contig1_All	687	T	K	96	G	38	60	88	T	38	7	11	99	0.459184	1.92929	0	15
CL1140.Contig1_All	702	A	M	23	A	38	53	55	C	40	5	6	61	0.267602	1.11475	0	15
CL1140.Contig2_All	687	T	K	51	G	39	8	144	T	39	3	38	182	0.315152	2.3022	0	85
CL1140.Contig2_All	1047	C	Y	99	C	39	9	9	T	38	8	8	17	0.302921	1	0	242
CL1141.Contig1_All	249	G	S	99	C	36	47	47	G	34	32	32	79	0.0385601	1	0	46
CL1141.Contig1_All	390	C	M	99	C	35	37	37	A	36	10	10	47	0.527701	1	0	9
CL1141.Contig1_All	399	C	Y	30	C	38	36	36	T	38	6	6	42	0.28118	1	0	7
CL1141.Contig1_All	502	C	S	99	C	37	44	44	G	34	29	29	73	0.00352679	1	0	22
CL1141.Contig1_All	524	A	R	99	A	39	47	47	G	38	32	32	79	0.187051	1	0	22
CL1141.Contig1_All	626	A	R	99	G	38	74	74	A	38	36	36	110	0.245728	1	0	102
CL1141.Contig1_All	786	C	Y	99	T	38	82	89	C	37	56	56	145	0.0422006	1.04828	0	160
CL1144.Contig1_All	1638	G	R	99	G	34	33	33	A	35	29	29	62	0.337131	1	0	19
CL1144.Contig1_All	1657	G	S	99	G	38	31	31	C	38	27	27	58	0.746915	1	0	19
CL1144.Contig1_All	1677	T	W	99	T	37	34	34	A	37	25	25	59	0.18617	1	0	20
CL1148.Contig2_All	32	C	G	32	G	34	12	12	C	0	0	0	12	1	1	0	67
CL1148.Contig2_All	99	T	C	91	C	35	50	50	T	0	0	0	50	1	1	0	67
CL114.Contig1_All	1379	T	C	20	C	34	8	15	T	0	0	0	15	1	1.46667	0	120
CL1154.Contig1_All	35	G	R	69	A	35	5	5	G	32	5	5	10	0.27381	1	0	28
CL1154.Contig1_All	79	A	R	56	A	37	10	10	G	38	5	5	15	0.383949	1	0	20
CL1154.Contig1_All	99	A	M	60	A	36	13	13	C	35	5	5	18	0.641573	1	0	20
CL1154.Contig1_All	518	C	Y	99	T	36	40	40	C	38	14	14	54	0.506639	1	0	5
CL1154.Contig1_All	523	C	Y	99	C	36	41	41	T	37	14	14	55	0.714009	1	0	5
CL1154.Contig1_All	547	C	Y	99	C	37	39	39	T	36	14	14	53	0.712442	1	0	24
CL1154.Contig1_All	588	T	W	85	T	38	41	41	A	38	8	8	49	0.266048	1	0	6
CL1154.Contig1_All	631	C	Y	99	C	35	33	33	T	36	20	20	53	0.389033	1	0	15
CL1154.Contig1_All	666	A	R	50	A	36	24	24	G	36	6	6	30	0.640132	1	0	23
CL1154.Contig1_All	689	T	Y	99	T	36	20	20	C	39	10	10	30	0.211136	1	0	11
CL1154.Contig1_All	700	C	Y	71	C	38	21	21	T	36	9	9	30	0.656199	1	0	11
CL1158.Contig1_All	235	A	G	26	G	34	10	46	A	0	0	1	47	1	1.78723	0	524
CL1158.Contig1_All	834	G	K	99	G	39	15	15	T	37	8	8	23	0.510015	1	0	75
CL115.Contig2_All	238	T	Y	99	T	36	25	25	C	31	16	16	41	0.540585	1	0	2352
CL1160.Contig2_All	2971	T	Y	33	C	33	5	36	T	34	4	37	73	0.68254	2.75342	0	3020
CL1163.Contig1_All	3715	T	Y	99	T	36	23	23	C	35	22	22	45	0.218579	1	0	354
CL1166.Contig1_All	165	T	Y	99	T	33	58	71	C	30	23	34	105	0.0952284	1.4381	0	9
CL1166.Contig1_All	174	T	Y	99	T	34	50	56	C	32	40	58	114	0.0393758	1.40351	0	9
CL1166.Contig2_All	544	A	R	99	A	35	14	19	G	34	8	25	44	0.574336	2	0	9
CL1166.Contig2_All	553	A	R	22	A	36	11	23	G	33	4	14	37	0.0388278	2.18919	0	9
CL1167.Contig1_All	281	T	K	99	T	36	32	36	G	36	11	21	57	0.693336	1.24561	0	595
CL116.Contig2_All	598	A	R	99	A	35	56	404	G	31	20	277	681	0.00433734	2.20264	0	116
CL116.Contig3_All	799	A	M	99	A	32	30	30	C	35	18	18	48	0.623165	1	0	592
CL116.Contig3_All	1391	A	R	99	G	38	21	21	A	33	17	17	38	0.0209063	1	0	28
CL116.Contig3_All	1419	C	M	99	C	38	29	29	A	38	13	13	42	0.691918	1	0	7
CL116.Contig3_All	1558	G	R	99	G	35	97	97	A	34	18	18	116	0.125711	1	0	55
CL116.Contig3_All	1613	C	Y	99	C	37	98	98	T	38	19	19	118	0.180701	1	0	55
CL116.Contig3_All	1737	T	Y	99	T	37	80	80	C	37	19	19	99	0.489367	1	0	68
CL116.Contig3_All	1805	T	Y	99	T	35	25	25	C	37	17	17	42	0.607795	1	0	56
CL116.Contig3_All	1861	A	R	99	A	34	22	22	G	36	16	16	38	0.752912	1	0	56
CL116.Contig3_All	1931	T	Y	99	C	34	13	13	T	38	11	11	24	0.505439	1	0	70
CL1170.Contig5_All	146	G	R	99	G	33	18	18	A	35	13	13	31	0.61017	1	0	225
CL1170.Contig5_All	371	C	Y	93	C	31	26	26	T	39	11	11	37	0.00191203	1	0	225
CL1170.Contig5_All	611	T	Y	99	T	35	17	17	C	33	12	12	29	0.277895	1	0	240
CL1171.Contig1_All	131	A	M	99	A	32	8	8	C	37	6	6	14	0.0539461	1	0	54
CL1171.Contig1_All	218	A	R	81	A	37	19	19	G	38	7	7	26	0.26678	1	0	87
CL1171.Contig1_All	391	G	R	50	G	34	93	128	A	34	9	47	175	0.0981988	1.41714	0	173
CL1171.Contig2_All	328	G	S	99	G	38	82	107	C	37	15	20	127	0.234725	1.23622	0	181
CL1171.Contig2_All	536	A	R	99	A	37	69	187	G	35	14	35	222	0.0269594	1.62613	0	27
CL1171.Contig2_All	586	A	R	99	A	37	136	221	G	35	32	64	285	0.00585936	1.41053	0	50
CL1171.Contig2_All	641	C	Y	99	T	35	135	173	C	34	60	95	268	0.165557	1.27239	0	33
CL1171.Contig2_All	674	G	S	99	C	33	154	182	G	30	70	108	292	0.0205811	1.22603	0	6
CL1171.Contig2_All	680	C	Y	99	C	32	206	241	T	32	45	61	303	0.300294	1.16832	0	6
CL1171.Contig2_All	797	C	Y	99	C	34	71	71	T	34	24	24	95	0.359527	1	0	117
CL1171.Contig2_All	929	T	Y	99	T	37	21	21	C	36	19	19	40	0.676906	1	0	132
CL1171.Contig2_All	1079	T	Y	99	C	34	47	47	T	35	45	45	93	0.0987378	1	0	8
CL1171.Contig2_All	1141	G	R	99	G	34	70	70	A	36	13	13	83	0.0430327	1	0	14
CL1171.Contig2_All	1184	C	Y	94	C	34	73	73	T	34	12	12	85	0.23016	1	0	15
CL1171.Contig2_All	1199	G	S	99	G	36	66	66	C	35	53	53	119	0.0190145	1	0	6
CL1171.Contig2_All	1205	T	Y	99	C	36	74	74	T	38	50	50	124	0.00799096	1	0	6
CL1171.Contig2_All	1478	C	Y	99	T	35	136	136	C	35	104	104	240	0.196115	1	0	31
CL1171.Contig2_All	1509	A	M	99	A	36	199	199	C	35	56	56	280	0.248614	1	0	8
CL1171.Contig2_All	1517	T	K	99	T	37	201	201	G	36	54	54	314	0.158755	1	0	8
CL1171.Contig2_All	1532	T	Y	99	T	35	203	203	C	33	52	52	322	0.0367165	1	0	15
CL1171.Contig2_All	1580	C	S	99	C	34	233	233	G	33	22	22	305	0.0490509	1	0	15
CL1171.Contig2_All	1595	C	Y	99	C	35	234	234	T	34	21	21	355	0.0829942	1	0	15
CL1171.Contig2_All	1652	T	Y	99	T	37	234	234	C	38	21	21	435	0.0191136	1	0	31
CL1171.Contig2_All	1683	G	R	99	G	34	240	240	A	35	15	15	356	0.273985	1	0	29
CL1171.Contig2_All	1712	C	Y	99	C	33	139	139	T	34	116	116	365	0.0209272	1	0	29
CL1171.Contig2_All	1742	G	R	99	G	37	235	235	A	38	20	20	333	0.367714	1	0	30
CL1171.Contig2_All	1805	C	Y	99	C	34	236	236	T	35	19	19	324	0.369558	1	0	45
CL1171.Contig2_All	1850	C	Y	99	C	35	65	65	T	36	61	61	126	0.238009	1	0	45
CL1171.Contig2_All	2135	G	R	99	A	35	57	57	G	34	45	45	103	0.333115	1	0	78
CL1171.Contig2_All	2213	C	Y	99	T	36	59	59	C	34	62	62	121	0.0122911	1	0	78
CL1171.Contig2_All	2363	A	R	99	G	35	57	57	A	36	20	20	77	0.460671	1	0	6
CL1171.Contig2_All	2369	G	R	92	G	34	85	85	A	34	11	11	97	0.265364	1	0	6
CL1171.Contig2_All	2390	C	Y	99	T	36	61	61	C	35	51	51	112	0.0761548	1	0	21
CL1171.Contig2_All	2546	A	R	99	G	34	168	168	A	33	85	85	253	0.0112233	1	0	99
CL1171.Contig2_All	2645	C	Y	99	C	34	81	81	T	34	68	68	150	0.0581884	1	0	99
CL1171.Contig2_All	2764	A	R	99	A	36	103	103	G	37	42	42	145	0.163361	1	0	22
CL1171.Contig2_All	2786	C	Y	99	C	36	108	108	T	37	45	45	153	0.142059	1	0	22
CL1171.Contig2_All	2993	A	R	99	A	37	217	217	G	38	38	38	545	0.0163771	1	0	24
CL1171.Contig2_All	3017	T	Y	99	C	37	157	157	T	36	98	98	571	0.162237	1	0	7
CL1171.Contig2_All	3024	G	R	99	G	34	211	211	A	35	44	44	551	0.335944	1	0	7
CL1171.Contig2_All	3044	G	R	99	G	32	206	206	A	33	49	49	467	0.0327805	1	0	20
CL1172.Contig1_All	1942	A	R	73	A	34	10	15	G	35	7	7	22	0.443387	1.22727	0	2102
CL1175.Contig1_All	409	C	T	31	T	35	12	210	C	0	0	2	213	1	2.59155	0	33
CL1175.Contig1_All	442	C	Y	59	C	36	7	196	T	39	5	24	220	0.566919	2.55909	0	33
CL1175.Contig3_All	920	C	T	39	T	36	20	156	C	0	0	2	158	1	2.73418	0	33
CL1175.Contig3_All	953	C	Y	99	T	37	10	29	C	38	9	136	165	0.48412	2.69091	0	33
CL1176.Contig2_All	634	T	Y	99	T	33	37	37	C	34	33	33	70	0.182487	1	0	376
CL1176.Contig2_All	1010	G	S	99	G	32	110	110	C	33	73	73	183	0.0107691	1	0	376
CL1179.Contig1_All	147	G	K	99	G	35	16	16	T	34	12	12	28	0.619505	1	0	578
CL1179.Contig1_All	725	A	R	99	G	30	20	20	A	28	11	11	31	0.638817	1	0	135
CL1179.Contig1_All	860	T	Y	68	T	35	12	12	C	32	6	6	18	0.308231	1	0	135
CL117.Contig1_All	1175	T	W	99	A	29	17	17	T	33	10	10	27	0.501166	1	0	688
CL1180.Contig2_All	660	A	R	99	G	35	31	88	A	34	32	103	191	0.631308	1.67016	0	873
CL1181.Contig6_All	1082	T	Y	99	T	37	58	64	C	36	21	28	92	0.0793626	1.70652	0	352
CL1181.Contig6_All	1434	C	M	99	C	35	27	27	A	36	25	25	52	0.217098	1	0	352
CL1182.Contig1_All	1611	A	R	92	A	36	26	29	G	37	9	10	39	0.709623	1.10256	0	1766
CL1182.Contig3_All	469	T	Y	99	C	38	8	10	T	36	6	13	23	0.586247	1.78261	0	1664
CL1182.Contig3_All	2133	A	R	99	A	38	13	13	G	33	8	8	21	0.0267433	1	0	998
CL1185.Contig2_All	357	C	Y	53	C	36	8	8	T	38	5	5	13	0.111111	1	0	635
CL1186.Contig2_All	71	T	W	99	A	38	21	23	T	35	11	12	35	0.53886	1.08571	0	39
CL1187.Contig1_All	165	A	W	99	A	37	13	13	T	34	9	9	22	0.0216879	1	0	55
CL1187.Contig1_All	220	A	G	99	G	36	75	77	A	0	0	0	77	1	1.02597	0	55
CL1187.Contig1_All	347	C	Y	99	T	39	28	33	C	38	19	26	59	0.638668	1.20339	0	127
CL1188.Contig2_All	446	G	R	99	G	35	77	89	A	36	29	40	129	0.449247	1.17829	0	29
CL1188.Contig2_All	475	T	Y	99	T	34	89	93	C	35	47	48	141	0.468087	1.03546	0	29
CL1189.Contig2_All	786	A	G	71	G	34	74	74	A	39	1	1	75	1	1	0	596
CL1190.Contig1_All	71	T	Y	92	C	38	6	6	T	37	5	5	11	0.268398	1	0	17
CL1190.Contig1_All	306	C	S	99	G	38	20	20	C	39	16	16	36	0.443765	1	0	220
CL1190.Contig2_All	227	G	R	55	G	37	11	11	A	37	5	5	16	0.5	1	0	12
CL1190.Contig2_All	239	A	R	59	A	35	10	10	G	36	5	5	16	0.523477	1	0	12
CL1190.Contig2_All	289	T	Y	28	T	37	24	24	C	38	5	5	29	0.711216	1	0	50
CL1190.Contig3_All	296	T	W	99	T	38	16	16	A	38	13	13	29	0.508607	1	0	437
CL1190.Contig3_All	733	T	Y	99	T	36	23	23	C	35	18	18	41	0.630981	1	0	437
CL1191.Contig1_All	520	G	R	99	G	34	97	101	A	33	91	93	194	0.269995	1.03093	0	459
CL1192.Contig2_All	851	G	R	99	G	35	47	47	A	34	31	31	78	0.153615	1	0	785
CL1192.Contig2_All	1636	A	R	99	A	30	19	19	G	35	15	15	34	0.529889	1	0	372
CL1193.Contig2_All	149	T	Y	99	T	36	62	62	C	36	39	39	101	0.209219	1	0	11
CL1193.Contig2_All	160	G	R	99	G	38	62	62	A	37	45	45	107	0.0407761	1	0	11
CL1193.Contig2_All	280	T	Y	99	T	38	61	94	C	35	19	63	157	0.00674912	1.49045	0	120
CL1193.Contig2_All	442	C	Y	99	C	37	51	54	T	36	20	39	93	0.00771064	1.23656	0	89
CL1193.Contig2_All	531	G	R	99	G	35	66	66	A	35	51	51	117	0.442095	1	0	89
CL1193.Contig2_All	1297	A	R	99	A	35	66	66	G	34	62	62	128	0.34615	1	0	153
CL1193.Contig2_All	1450	G	R	99	A	37	45	45	G	36	44	44	89	0.237635	1	0	153
CL1193.Contig2_All	1920	T	W	99	T	38	15	15	A	31	9	9	24	0.00504167	1	0	331
CL1193.Contig2_All	2922	A	R	99	A	38	36	36	G	37	13	13	49	0.339476	1	0	113
CL1196.Contig3_All	150	A	G	99	G	36	45	45	A	0	0	0	45	1	1	0	149
CL1196.Contig3_All	926	C	Y	99	C	35	32	32	T	36	21	21	53	0.602831	1	0	143
CL1198.Contig2_All	314	C	Y	47	T	35	6	9	C	33	3	8	17	0.130952	1.47059	0	410
CL1199.Contig1_All	1899	G	R	99	G	37	37	37	A	36	19	19	56	0.642798	1	0	121
CL1199.Contig1_All	2020	T	Y	99	T	38	93	93	C	39	51	51	144	0.04436	1	0	104
CL1199.Contig1_All	2182	A	R	99	A	38	30	95	G	39	20	34	129	0.249	2.67442	0	45
CL1199.Contig8_All	541	A	R	99	A	37	24	161	G	37	22	44	205	0.17108	2.54634	0	1488
CL119.Contig1_All	212	C	M	99	A	37	43	51	C	36	34	93	144	0.00516565	1.59028	0	2408
CL119.Contig3_All	1193	C	T	99	T	37	100	100	C	0	0	0	100	1	1	0	57
CL119.Contig3_All	1250	C	T	99	T	35	91	91	C	0	0	0	91	1	1	0	57
CL119.Contig3_All	1384	T	C	99	C	37	117	117	T	0	0	0	117	1	1	0	134
CL1201.Contig1_All	1008	T	Y	99	C	30	87	87	T	31	82	82	169	0.367033	1	0	2232
CL1207.Contig1_All	242	C	M	99	A	37	8	14	C	36	7	12	26	0.433256	1.42308	0	5
CL1207.Contig1_All	247	C	Y	99	T	38	11	17	C	35	7	13	30	0.521336	1.4	0	5
CL1207.Contig1_All	284	G	R	99	A	39	17	23	G	37	7	12	35	0.378262	1.31429	0	30
CL1207.Contig1_All	314	C	T	77	T	36	31	37	C	0	0	2	39	1	1.20513	0	15
CL1207.Contig1_All	329	A	C	66	C	35	26	27	A	0	0	2	29	1	1.10345	0	15
CL1207.Contig1_All	368	C	Y	25	C	38	9	12	T	34	5	5	17	0.00599401	1.17647	0	9
CL1207.Contig1_All	512	C	T	23	T	39	9	10	C	0	0	1	11	1	1.18182	0	21
CL1207.Contig1_All	577	T	C	79	C	38	34	34	T	0	0	0	34	1	1	0	11
CL1207.Contig1_All	588	T	C	80	C	36	39	39	T	0	0	0	39	1	1	0	9
CL1207.Contig1_All	597	C	T	95	T	35	46	46	C	0	0	0	46	1	1	0	9
CL1207.Contig1_All	670	A	G	99	G	37	172	172	A	0	0	0	172	1	1	0	32
CL1207.Contig1_All	702	A	T	99	T	35	182	182	A	0	0	0	182	1	1	0	32
CL1207.Contig1_All	744	T	A	99	A	34	178	178	T	0	0	0	178	1	1	0	19
CL1207.Contig1_All	763	A	C	99	C	35	157	157	A	0	0	0	157	1	1	0	19
CL1207.Contig1_All	834	T	C	99	C	35	72	72	T	0	0	0	72	1	1	0	48
CL1207.Contig2_All	44	T	K	99	T	39	97	97	G	39	93	93	215	0.456395	1	0	13
CL1207.Contig2_All	57	T	Y	99	T	38	216	216	C	39	16	16	232	0.0217457	1	0	8
CL1207.Contig2_All	65	T	Y	99	T	39	231	231	C	39	18	18	249	0.423219	1	0	8
CL1207.Contig2_All	104	T	Y	99	T	34	240	240	C	34	15	15	286	0.0518254	1	0	6
CL1207.Contig2_All	110	G	R	99	G	33	136	136	A	33	119	119	279	0.235272	1	0	6
CL1207.Contig2_All	128	C	M	46	C	29	200	200	A	35	9	9	209	0.00418365	1	0	5
CL1207.Contig2_All	385	T	Y	93	C	32	81	81	T	24	15	15	96	0.000191279	1	0	27
CL1207.Contig2_All	412	A	R	99	A	35	75	75	G	33	15	15	90	0.0263135	1	0	5
CL1207.Contig2_All	469	T	Y	99	T	38	43	43	C	32	23	25	69	0.000577256	1.02899	0	10
CL1207.Contig2_All	479	T	W	99	T	37	50	53	A	38	23	25	78	0.0199714	1.0641	0	10
CL1207.Contig2_All	509	C	M	99	C	35	37	42	A	35	23	29	71	0.641566	1.15493	0	5
CL1207.Contig2_All	514	C	Y	99	C	37	42	48	T	38	23	29	77	0.111041	1.15584	0	5
CL1207.Contig2_All	521	A	R	99	G	37	46	49	A	37	22	31	80	0.440084	1.15	0	7
CL1207.Contig2_All	551	G	R	99	G	36	48	53	A	33	16	22	75	0.00365647	1.14667	0	30
CL1207.Contig2_All	881	C	Y	99	C	34	99	99	T	31	20	20	119	0.332323	1	0	36
CL1207.Contig2_All	1035	A	R	39	A	34	121	121	G	37	9	9	130	0.0527481	1	0	10
CL1207.Contig2_All	1045	A	R	58	A	34	109	109	G	36	9	9	118	0.158979	1	0	10
CL1207.Contig2_All	1055	C	S	32	C	38	110	110	G	38	7	7	117	0.433828	1	0	10
CL1207.Contig2_All	1173	G	R	99	G	36	136	136	A	32	20	20	156	0.000273931	1	0	45
CL1207.Contig2_All	1218	C	Y	99	C	37	128	128	T	37	22	22	150	0.236636	1	0	45
CL1207.Contig3_All	61	A	R	99	A	38	53	53	G	39	31	31	84	0.222212	1	0	121
CL1207.Contig3_All	182	T	Y	99	T	35	58	58	C	37	24	24	82	0.02801	1	0	9
CL1207.Contig3_All	191	C	Y	99	C	36	60	60	T	36	22	22	82	0.458324	1	0	6
CL1207.Contig3_All	197	A	R	99	A	35	80	80	G	35	16	16	96	0.266225	1	0	6
CL1207.Contig3_All	453	T	Y	99	T	35	37	37	C	33	18	18	55	0.572203	1	0	205
CL1207.Contig3_All	658	G	S	99	G	37	58	58	C	38	44	44	102	0.0294804	1	0	30
CL1207.Contig3_All	688	G	K	99	G	34	62	62	T	37	45	45	107	0.000350998	1	0	11
CL1207.Contig3_All	699	G	R	99	G	37	34	34	A	38	20	20	54	0.558975	1	0	11
CL1207.Contig3_All	742	A	W	99	A	36	33	33	T	32	22	22	55	0.00359256	1	0	6
CL1207.Contig3_All	769	T	Y	99	C	33	29	29	T	35	27	27	56	0.0473034	1	0	20
CL1207.Contig3_All	840	A	R	99	A	34	47	47	G	36	42	42	89	0.194083	1	0	71
CL1207.Contig3_All	928	G	R	99	G	35	138	138	A	37	114	114	252	0.00042176	1	0	88
CL1207.Contig3_All	1121	C	G	99	G	38	101	101	C	0	0	0	101	1	1	0	14
CL1207.Contig3_All	1135	G	T	99	T	39	112	112	G	0	0	0	112	1	1	0	14
CL1207.Contig3_All	1187	T	Y	99	C	36	92	92	T	38	36	36	128	0.000212348	1	0	26
CL1207.Contig3_All	1213	G	R	99	G	37	80	87	A	32	17	17	104	0.000358895	1.13462	0	26
CL1207.Contig3_All	1266	A	G	99	G	38	88	108	A	0	0	0	108	1	1.37037	0	53
CL1207.Contig3_All	1396	C	T	99	T	38	77	84	C	0	0	0	84	1	1.16667	0	26
CL1207.Contig3_All	1422	A	C	87	C	36	44	45	A	0	0	0	45	1	1.04444	0	16
CL1207.Contig3_All	1438	A	G	74	G	37	31	31	A	0	0	0	31	1	1	0	8
CL1207.Contig3_All	1446	T	A	64	A	37	26	26	T	0	0	0	26	1	1	0	8
CL1207.Contig3_All	1473	A	G	35	G	36	16	16	A	0	0	0	16	1	1	0	5
CL1207.Contig3_All	1478	T	C	20	C	36	8	8	T	0	0	0	8	1	1	0	5
CL1208.Contig1_All	129	G	R	99	G	36	15	15	A	37	13	13	28	0.506326	1	0	340
CL1209.Contig1_All	1095	C	Y	30	T	36	6	13	C	40	2	18	31	0.321429	2.48387	0	46
CL1211.Contig2_All	262	A	M	66	A	34	8	8	C	36	5	5	13	0.531857	1	0	1847
CL1213.Contig1_All	485	T	W	99	A	39	42	45	T	38	8	28	73	0.65768	1.31507	0	135
CL1213.Contig1_All	620	A	R	81	G	36	11	11	A	37	5	5	17	0.665293	1	0	135
CL1213.Contig1_All	1050	A	W	99	A	38	67	67	T	38	54	54	121	0.126752	1	0	76
CL1213.Contig1_All	1126	C	Y	99	C	34	64	64	T	36	54	54	118	0.0173404	1	0	76
CL1213.Contig1_All	1293	A	R	99	A	36	132	132	G	35	96	96	228	0.00170428	1	0	167
CL1213.Contig1_All	1698	A	R	99	A	37	32	40	G	36	33	39	79	0.154595	1.35443	0	30
CL1213.Contig1_All	1728	G	R	99	G	34	28	36	A	37	12	18	54	0.482596	1.51852	0	30
CL1213.Contig1_All	1803	G	A	32	A	36	12	20	G	0	0	0	20	1	1.8	0	75
CL1213.Contig4_All	71	G	R	99	A	37	38	42	G	37	37	37	79	0.468326	1.05063	0	8
CL1213.Contig4_All	79	T	C	99	C	38	75	85	T	0	0	0	86	1	1.12791	0	8
CL1213.Contig4_All	170	A	W	99	A	37	24	34	T	36	15	30	64	0.625534	1.39062	0	57
CL1213.Contig4_All	227	G	A	88	A	38	38	54	G	0	0	0	54	1	1.2963	0	57
CL1213.Contig4_All	336	C	T	66	T	35	28	39	C	0	0	6	45	1	1.37778	0	61
CL1213.Contig4_All	397	G	A	63	A	38	24	37	G	0	0	3	40	1	1.4	0	61
CL1214.Contig10_All	829	C	Y	84	C	39	7	7	T	40	6	6	13	0.545163	1	0	182
CL1214.Contig10_All	1011	G	R	99	G	37	32	32	A	38	25	25	57	0.0532131	1	0	182
CL1214.Contig10_All	1389	A	R	99	G	36	17	17	A	38	11	11	28	0.39071	1	0	97
CL1214.Contig10_All	1486	G	R	99	A	37	7	7	G	36	7	7	14	0.355186	1	0	97
CL1214.Contig10_All	1632	A	R	99	A	33	9	9	G	34	8	8	17	0.580317	1	0	146
CL1215.Contig2_All	945	G	R	80	G	38	10	10	A	28	8	8	18	0.543204	1	0	258
CL1215.Contig2_All	1203	A	R	99	A	35	23	23	G	34	12	12	35	0.631424	1	0	258
CL1216.Contig2_All	62	T	C	32	C	38	12	12	T	0	0	0	12	1	1	0	259
CL1217.Contig3_All	650	C	Y	54	C	39	8	30	T	37	5	19	49	0.531857	1.73469	0	2118
CL1217.Contig5_All	785	G	S	99	G	34	163	198	C	34	92	141	523	0.31091	1.23901	0	78
CL1217.Contig5_All	863	A	R	99	A	35	178	198	G	35	55	127	325	0.375193	1.28308	0	78
CL1217.Contig5_All	1450	G	K	38	G	37	17	248	T	37	4	203	451	0.707268	1.95344	0	275
CL1217.Contig6_All	403	A	M	99	A	36	144	144	C	35	111	111	441	0.0482593	1	0	348
CL1217.Contig7_All	447	C	Y	99	C	36	45	84	T	37	31	37	121	0.381618	2.65289	0	215
CL1217.Contig7_All	662	C	Y	99	C	38	69	147	T	37	50	64	212	0.0274711	2.09434	0	215
CL121.Contig1_All	208	A	R	99	A	38	26	80	G	37	23	75	156	0.448675	2.33974	0	35
CL121.Contig1_All	243	A	R	99	A	35	31	77	G	34	31	71	148	0.602211	2.08108	0	35
CL121.Contig2_All	208	A	R	99	G	39	17	68	A	37	11	62	131	0.58821	2.56489	0	35
CL121.Contig2_All	243	A	R	99	G	34	27	61	A	36	25	66	127	0.013547	2.17323	0	35
CL121.Contig3_All	208	A	R	64	G	35	7	59	A	39	4	57	117	0.0818182	2.77778	0	35
CL121.Contig3_All	243	A	R	72	G	29	9	49	A	38	4	49	98	0.512587	2.62245	0	35
CL1222.Contig1_All	125	T	Y	99	T	29	76	76	C	29	75	75	152	0.270201	1	0	191
CL1222.Contig1_All	316	G	R	99	G	34	18	18	A	33	17	17	35	0.40347	1	0	191
CL1222.Contig2_All	298	G	R	99	G	37	21	21	A	37	16	16	37	0.699223	1	0	297
CL1224.Contig2_All	430	C	Y	99	T	37	7	19	C	35	6	29	48	0.222611	1.72917	0	230
CL1224.Contig2_All	1002	T	Y	46	T	39	8	81	C	37	5	37	118	0.022533	1.88983	0	7
CL1224.Contig2_All	1009	T	W	91	T	37	8	82	A	37	5	37	119	0.73582	1.89076	0	7
CL1227.Contig3_All	434	C	Y	99	T	36	27	29	C	37	26	27	56	0.525972	1.05357	0	167
CL1230.Contig2_All	866	G	R	99	G	39	65	65	A	39	53	53	118	0.125694	1	0	82
CL1230.Contig2_All	948	T	Y	99	T	39	62	62	C	38	57	57	119	0.477729	1	0	82
CL1230.Contig2_All	1074	T	Y	99	T	38	58	58	C	39	49	49	107	0.0320994	1	0	106
CL1230.Contig2_All	1180	G	R	99	G	37	36	37	A	38	32	33	70	0.0677383	1.02857	0	106
CL1231.Contig2_All	915	T	Y	32	T	36	17	17	C	34	5	5	22	0.611396	1	0	319
CL1231.Contig2_All	1234	C	Y	99	C	37	20	20	T	34	21	21	41	0.0822938	1	0	319
CL1232.Contig1_All	845	C	M	99	C	38	130	130	A	38	125	125	277	0.270177	1	0	379
CL1232.Contig2_All	1095	C	Y	99	C	37	55	59	T	38	16	30	89	0.174683	1.20225	0	143
CL1232.Contig2_All	1247	C	M	99	C	37	45	45	A	38	39	39	84	0.460705	1	0	152
CL1234.Contig1_All	1020	A	R	99	A	35	147	147	G	36	108	108	1256	0.00575592	1	0	23
CL1234.Contig1_All	2098	C	Y	99	T	37	23	187	C	37	7	850	1038	0.5	2.81696	0	116
CL1234.Contig2_All	1370	G	R	99	A	35	21	21	G	35	14	14	35	0.258227	1	0	974
CL1236.Contig1_All	294	C	Y	99	T	37	123	124	C	38	102	104	228	0.287887	1.01316	0	232
CL1236.Contig1_All	742	C	S	99	C	33	174	184	G	36	35	119	303	0.000432408	1.31023	0	204
CL1236.Contig1_All	946	T	Y	99	T	35	23	24	C	30	20	20	44	0.0310219	1.02273	0	204
CL1236.Contig2_All	108	T	Y	99	T	35	82	83	C	35	79	81	164	0.331953	1.01829	0	60
CL1236.Contig2_All	345	T	C	70	C	36	46	70	T	0	0	0	70	1	1.34286	0	237
CL1242.Contig1_All	256	A	M	99	A	36	43	43	C	37	37	37	80	0.191251	1	0	466
CL1242.Contig3_All	1041	A	R	99	A	37	26	26	G	37	16	16	42	0.454145	1	0	5215
CL1244.Contig2_All	1058	G	R	99	G	31	13	13	A	33	11	11	24	0.75	1	0	461
CL1244.Contig2_All	1519	C	Y	99	C	35	23	23	T	36	13	13	36	0.743524	1	0	461
CL124.Contig1_All	587	C	T	97	T	36	41	41	C	0	0	0	41	1	1	0	353
CL1250.Contig1_All	860	G	S	99	C	36	18	18	G	36	13	13	31	0.429586	1	0	21
CL1250.Contig1_All	881	C	Y	99	T	35	18	18	C	37	10	10	28	0.655152	1	0	21
CL1250.Contig1_All	932	T	C	83	C	35	33	33	T	0	0	0	33	1	1	0	51
CL1250.Contig1_All	1091	G	R	99	A	36	71	71	G	37	48	48	119	0.172958	1	0	105
CL1250.Contig1_All	1196	T	Y	99	C	34	70	70	T	34	49	49	119	0.126168	1	0	105
CL1250.Contig3_All	399	G	A	93	A	34	43	45	G	0	0	0	45	1	1.06667	0	18
CL1250.Contig3_All	417	A	G	99	G	35	54	55	A	0	0	0	55	1	1.03636	0	18
CL1251.Contig1_All	296	T	Y	99	T	37	7	7	C	37	7	7	14	0.267483	1	0	83
CL1253.Contig1_All	83	G	R	99	G	35	23	23	A	32	13	13	36	0.053625	1	0	289
CL1253.Contig1_All	372	T	Y	99	T	37	69	101	C	37	58	83	184	0.136482	1.30978	0	289
CL1254.Contig1_All	289	C	T	32	T	38	12	12	C	0	0	0	12	1	1	0	45
CL1254.Contig1_All	447	C	Y	99	C	34	14	14	T	37	9	9	23	0.0137679	1	0	80
CL1254.Contig1_All	604	T	Y	69	T	37	23	23	C	32	9	9	32	0.0213631	1	0	157
CL1255.Contig2_All	487	C	Y	99	C	35	23	23	T	37	20	20	43	0.188968	1	0	198
CL1255.Contig2_All	685	A	R	99	G	36	43	43	A	37	28	28	71	0.344568	1	0	90
CL1255.Contig2_All	852	A	W	99	T	37	24	24	A	39	11	11	35	0.0710591	1	0	46
CL1255.Contig2_All	918	T	Y	99	T	34	193	195	C	34	24	24	219	0.123022	1.00913	0	14
CL1255.Contig2_All	1036	T	Y	74	T	38	30	83	C	37	9	17	100	0.1497	1.61	0	7
CL1256.Contig1_All	489	G	S	99	G	37	76	171	C	34	20	69	240	0.0014549	2.02083	0	24
CL1256.Contig1_All	513	T	Y	99	T	36	65	153	C	36	19	64	217	0.0251981	2.04608	0	24
CL1256.Contig1_All	632	A	R	57	A	38	42	135	G	38	6	65	200	0.200408	2.23	0	24
CL1256.Contig1_All	656	C	S	44	C	35	48	148	G	37	5	68	216	0.458906	2.22222	0	24
CL1256.Contig2_All	108	A	W	99	T	37	14	14	A	35	7	7	21	0.556119	1	0	17
CL1256.Contig2_All	178	G	R	99	G	37	80	139	A	37	12	66	205	0.25997	2.00976	0	24
CL1256.Contig2_All	202	G	S	70	G	37	90	153	C	37	8	65	218	0.468974	2.01376	0	24
CL1257.Contig1_All	511	A	R	80	G	35	16	16	A	34	5	5	21	0.176962	1	0	29
CL1257.Contig2_All	496	T	C	69	C	37	27	27	T	0	0	0	27	1	1	0	226
CL1259.Contig2_All	482	G	R	55	G	34	11	99	A	36	5	79	178	0.728251	1.91011	0	663
CL1260.Contig1_All	1504	G	R	99	G	33	17	17	A	35	11	11	28	0.571132	1	0	1717
CL1260.Contig1_All	3381	T	Y	76	C	33	8	8	T	33	5	5	13	0.3108	1	0	1196
CL1261.Contig1_All	529	A	R	99	G	37	9	9	A	36	9	9	18	0.585027	1	0	6
CL1261.Contig1_All	535	G	R	99	A	30	9	9	G	30	9	9	18	0.272851	1	0	6
CL1264.Contig2_All	151	G	R	99	G	38	9	9	A	36	8	8	17	0.117935	1	0	1435
CL1265.Contig2_All	172	A	R	99	G	34	12	12	A	39	8	8	20	0.0412479	1	0	48
CL1265.Contig2_All	220	T	Y	99	T	37	10	10	C	37	10	10	20	0.713357	1	0	48
CL1265.Contig2_All	587	G	K	69	G	35	34	34	T	39	7	7	41	0.0186134	1	0	147
CL1265.Contig2_All	1848	T	W	56	T	34	37	37	A	37	7	7	45	0.264596	1	0	6
CL1265.Contig2_All	1854	A	R	31	A	36	33	33	G	37	7	7	40	0.668974	1	0	6
CL1265.Contig2_All	1881	C	Y	99	C	30	34	34	T	35	13	13	47	0.545337	1	0	27
CL1265.Contig2_All	1944	C	Y	27	C	37	59	59	T	36	7	7	66	0.470948	1	0	19
CL1265.Contig2_All	1963	C	Y	99	C	37	48	48	T	39	13	13	62	0.028846	1	0	19
CL1265.Contig2_All	1993	G	R	20	G	36	51	51	A	34	6	6	57	0.578195	1	0	15
CL1265.Contig2_All	2008	A	R	99	A	35	26	26	G	34	17	17	43	0.579517	1	0	5
CL1265.Contig2_All	2013	G	R	99	G	35	25	25	A	34	15	15	40	0.37023	1	0	5
CL1265.Contig2_All	2115	C	Y	71	C	37	29	29	T	35	9	9	38	0.0184783	1	0	31
CL1265.Contig2_All	2240	A	R	99	A	34	52	52	G	36	29	29	81	0.0717498	1	0	20
CL1265.Contig2_All	2260	G	R	99	G	35	99	99	A	35	15	15	114	0.329937	1	0	20
CL1265.Contig2_All	2285	T	K	99	T	35	85	85	G	36	17	17	102	0.196823	1	0	25
CL1265.Contig2_All	2394	T	Y	58	T	38	29	29	C	33	8	8	37	0.0130202	1	0	20
CL1265.Contig2_All	2757	G	R	91	G	35	44	44	A	32	11	11	55	0.0993068	1	0	12
CL1265.Contig2_All	2802	G	R	99	G	31	43	43	A	35	19	19	62	0.140504	1	0	44
CL1265.Contig2_All	3644	C	S	99	C	37	75	75	G	38	22	22	97	0.142713	1	0	46
CL1265.Contig2_All	3690	C	S	99	C	34	63	63	G	37	19	19	82	0.00199207	1	0	24
CL1265.Contig2_All	3714	C	Y	86	C	38	49	49	T	39	15	15	64	0.257913	1	0	24
CL1265.Contig2_All	3936	G	R	70	G	38	22	22	A	39	7	7	29	0.430837	1	0	10
CL1265.Contig2_All	3946	G	R	63	G	38	24	24	A	39	7	7	31	0.417712	1	0	10
CL1265.Contig2_All	4053	T	Y	99	T	36	39	39	C	33	16	16	55	0.509037	1	0	107
CL1265.Contig2_All	4653	C	Y	83	C	32	36	36	T	37	9	9	45	0.504329	1	0	191
CL1265.Contig2_All	5344	T	W	99	T	35	21	21	A	32	9	9	30	0.429515	1	0	346
CL1267.Contig1_All	139	C	Y	99	C	36	41	59	T	34	37	40	99	0.0226794	1.28283	0	2022
CL1267.Contig4_All	815	A	G	99	G	37	81	81	A	0	0	0	81	1	1	0	1523
CL1267.Contig4_All	2338	C	M	22	A	34	3	36	C	39	1	50	86	0.5	1.95349	0	368
CL1267.Contig5_All	338	G	R	20	G	34	16	36	A	38	4	26	62	0.562126	1.67742	0	19
CL1268.Contig2_All	453	C	Y	57	C	35	9	19	T	34	7	17	36	0.234878	1.55556	0	2612
CL1270.Contig1_All	276	C	Y	99	T	35	128	128	C	34	111	111	239	0.199287	1	0	1087
CL1270.Contig2_All	394	T	K	99	T	33	18	18	G	34	14	14	32	0.579718	1	0	1087
CL1272.Contig1_All	92	A	G	29	G	38	11	48	A	0	0	0	48	1	1.77083	0	127
CL1272.Contig1_All	1121	A	R	99	G	37	44	44	A	35	39	39	83	0.0134624	1	0	208
CL1272.Contig1_All	1329	C	Y	99	T	38	32	32	C	35	27	27	59	0.505534	1	0	48
CL1272.Contig1_All	1377	C	Y	99	T	38	26	26	C	37	18	18	44	0.420452	1	0	48
CL1272.Contig1_All	1494	G	A	99	A	37	62	62	G	0	0	0	62	1	1	0	90
CL1272.Contig1_All	1584	G	R	99	A	36	44	44	G	36	42	42	86	0.339185	1	0	22
CL1272.Contig1_All	1606	T	Y	99	T	36	52	52	C	38	50	50	102	0.101118	1	0	22
CL1272.Contig1_All	1980	A	R	99	A	36	19	19	G	39	11	11	30	0.508341	1	0	84
CL1272.Contig1_All	2064	C	Y	99	C	39	46	46	T	38	33	33	79	0.152947	1	0	84
CL1272.Contig1_All	2163	A	R	99	A	36	75	75	G	34	72	72	148	0.0522314	1	0	99
CL1272.Contig1_All	2614	A	R	99	A	33	44	44	G	33	40	40	84	0.375263	1	0	451
CL1275.Contig1_All	2425	C	M	99	C	36	30	30	A	38	19	19	49	0.61132	1	0	2508
CL1275.Contig2_All	2063	G	R	99	A	35	107	107	G	34	107	107	214	0.0596519	1	0	1095
CL1275.Contig2_All	3158	C	Y	99	C	37	34	34	T	34	22	22	56	0.527394	1	0	1095
CL1279.Contig1_All	2921	G	K	22	T	37	2	53	G	37	1	51	106	0.666667	2.9434	0	5094
CL1281.Contig1_All	138	G	R	99	A	31	37	37	G	39	11	11	48	0.500013	1	0	451
CL1286.Contig1_All	253	T	C	51	C	37	19	19	T	0	0	0	19	1	1	0	415
CL1286.Contig1_All	668	G	C	91	C	36	36	36	G	0	0	0	36	1	1	0	50
CL1286.Contig1_All	718	A	G	90	G	38	35	35	A	0	0	0	35	1	1	0	50
CL1286.Contig1_All	781	C	G	66	G	37	24	24	T	2	1	1	25	1	1	0	21
CL1286.Contig1_All	802	T	C	47	C	35	18	18	T	0	0	0	18	1	1	0	21
CL1286.Contig1_All	1604	A	G	99	G	37	64	70	A	0	0	0	70	1	1.17143	0	802
CL1292.Contig2_All	1211	T	Y	75	T	37	10	10	C	35	6	6	16	0.156593	1	0	196
CL1297.Contig2_All	269	A	R	99	A	36	44	44	G	36	27	27	71	0.317829	1	0	4258
CL1299.Contig1_All	690	C	T	97	T	34	50	68	C	0	0	0	68	1	1.26471	0	468
CL12.Contig5_All	107	T	Y	65	T	36	8	8	C	37	5	5	13	0.73582	1	0	444
CL12.Contig5_All	551	C	Y	60	C	36	13	15	T	38	6	9	24	0.233525	1.20833	0	89
CL1303.Contig1_All	3421	G	R	99	G	35	22	22	A	36	18	18	40	0.64997	1	0	2344
CL1303.Contig1_All	5765	A	R	99	G	35	24	24	A	36	22	22	46	0.486974	1	0	2344
CL1307.Contig1_All	417	A	M	99	A	38	39	69	C	38	32	71	140	0.102862	1.49286	0	188
CL1307.Contig2_All	259	C	Y	99	T	36	36	36	C	36	28	28	64	0.494601	1	0	211
CL1307.Contig2_All	470	G	R	99	A	37	60	61	G	37	40	43	104	0.272558	1.03846	0	211
CL1307.Contig2_All	1779	C	Y	99	C	36	107	107	T	37	84	84	192	0.0120784	1	0	229
CL1307.Contig2_All	2008	A	W	99	A	36	41	41	T	36	36	36	77	0.0856468	1	0	229
CL1307.Contig2_All	2341	A	R	99	A	37	37	37	G	35	31	31	68	0.431565	1	0	333
CL1308.Contig1_All	421	G	R	99	G	35	12	12	A	36	10	10	22	0.313869	1	0	402
CL1310.Contig1_All	297	C	Y	99	T	34	22	22	C	37	20	20	42	2.25e-05	1	0	7
CL1310.Contig2_All	73	T	W	99	T	35	53	58	A	35	21	34	92	0.471325	1.19565	0	264
CL1315.Contig4_All	451	C	M	64	C	29	5	33	A	31	4	30	63	0.603175	1.85714	0	3310
CL1320.Contig1_All	156	C	S	99	C	37	24	25	G	36	18	18	43	0.655938	1.02326	0	1043
CL1328.Contig1_All	869	T	C	23	C	30	10	531	T	0	0	0	531	1	1.98117	0	165
CL1328.Contig2_All	828	A	G	99	G	37	60	60	T	2	1	1	61	1	1	0	406
CL1328.Contig2_All	1234	A	G	83	G	33	37	558	A	0	0	0	558	1	1.93369	0	165
CL1328.Contig2_All	1399	T	C	99	C	34	54	456	G	7	1	1	457	1	1.87965	0	165
CL1328.Contig3_All	227	C	M	99	C	32	118	118	A	31	115	115	235	0.0581216	1	0	364
CL1328.Contig3_All	591	A	R	99	A	38	118	118	G	38	116	116	234	0.392311	1	0	364
CL1329.Contig2_All	190	C	S	99	C	39	28	28	G	35	11	11	39	0.561477	1	0	127
CL1329.Contig2_All	355	T	Y	79	T	36	21	21	C	35	8	8	29	0.61433	1	0	165
CL1329.Contig2_All	676	T	W	99	T	38	14	14	A	39	7	7	21	0.485509	1	0	29
CL1329.Contig2_All	705	A	R	99	A	35	24	24	G	36	11	11	35	0.612691	1	0	23
CL1329.Contig2_All	728	C	M	99	C	37	23	23	A	34	9	9	32	0.701254	1	0	23
CL1329.Contig2_All	795	A	R	89	A	37	23	23	G	36	8	8	31	0.118427	1	0	11
CL1329.Contig2_All	806	A	M	80	A	35	19	19	C	36	7	7	26	0.230658	1	0	11
CL1329.Contig2_All	820	C	Y	33	C	36	18	18	T	35	6	6	24	0.290261	1	0	14
CL1329.Contig4_All	155	A	R	65	A	37	8	8	G	36	5	5	13	0.681041	1	0	7
CL1329.Contig4_All	162	A	R	64	A	35	9	9	G	36	5	5	14	0.449051	1	0	7
CL1329.Contig4_All	209	T	Y	85	T	36	10	10	C	39	6	6	16	0.183816	1	0	47
CL1329.Contig4_All	449	A	R	42	A	38	10	10	G	35	5	5	15	0.506993	1	0	5
CL1333.Contig1_All	2036	G	R	99	G	29	25	94	A	33	22	69	164	0.516198	1.71341	0	24
CL1333.Contig1_All	2060	T	Y	99	T	36	35	51	C	34	29	41	92	0.318453	1.30435	0	24
CL1333.Contig2_All	2036	G	R	21	A	26	92	139	G	36	8	78	219	0.000117458	1.53881	0	24
CL1333.Contig2_All	2133	C	T	99	T	38	78	78	C	0	0	0	78	1	1	0	73
CL1337.Contig2_All	395	G	R	99	G	34	26	26	A	35	24	24	50	0.68044	1	0	549
CL1340.Contig2_All	94	T	A	99	A	39	100	102	T	0	0	0	102	1	1.01961	0	401
CL1344.Contig2_All	1501	A	G	99	G	33	152	164	A	0	0	0	164	1	1.07317	0	456
CL1344.Contig2_All	1957	G	S	99	G	34	108	108	C	33	59	59	167	0.149656	1	0	249
CL1344.Contig2_All	2206	C	M	99	C	32	63	63	A	30	56	56	120	0.206139	1	0	249
CL1345.Contig3_All	7700	T	Y	99	C	19	93	93	T	29	45	106	200	0.00285727	1.305	0	14
CL1346.Contig1_All	3413	G	R	99	G	36	72	72	A	35	48	48	120	0.0387744	1	0	543
CL1346.Contig1_All	3956	C	T	99	T	37	110	110	C	0	0	0	110	1	1	0	138
CL1346.Contig1_All	4094	G	R	99	G	36	131	131	A	36	108	108	240	0.484255	1	0	69
CL1346.Contig1_All	4163	A	G	99	G	35	243	243	A	0	0	0	243	1	1	0	36
CL1346.Contig1_All	4199	T	Y	99	C	33	97	97	T	32	98	98	195	0.334462	1	0	36
CL1346.Contig2_All	95	G	R	58	G	33	10	10	A	36	5	5	15	0.577423	1	0	727
CL134.Contig1_All	2350	G	R	99	A	37	35	35	G	38	25	25	60	0.555176	1	0	333
CL134.Contig2_All	444	C	T	58	T	33	21	25	C	0	0	11	36	1	1.41667	0	773
CL134.Contig2_All	1477	T	C	26	C	35	10	13	T	0	0	0	13	1	1.23077	0	29
CL1351.Contig1_All	369	A	R	99	G	35	39	39	A	37	27	27	66	0.236594	1	0	137
CL1351.Contig1_All	506	T	Y	99	C	35	37	37	T	34	22	22	59	0.0908408	1	0	137
CL1354.Contig2_All	194	A	G	39	G	39	23	34	A	0	0	0	34	1	1.73529	0	286
CL1354.Contig2_All	480	C	Y	99	T	39	16	16	C	38	13	13	29	0.457042	1	0	286
CL1355.Contig1_All	747	T	Y	99	T	35	11	11	C	34	9	9	20	0.411878	1	0	49
CL1355.Contig1_All	796	C	M	99	C	35	12	12	A	31	9	9	21	0.688593	1	0	7
CL1355.Contig1_All	803	C	M	99	C	35	14	14	A	33	9	9	23	0.695329	1	0	7
CL1355.Contig1_All	826	C	Y	99	C	32	14	14	T	30	14	14	28	0.642855	1	0	23
CL1357.Contig2_All	56	T	Y	99	C	38	32	46	T	36	17	23	70	0.0178389	1.3	0	12
CL1358.Contig2_All	701	A	W	99	T	36	22	22	A	38	11	11	33	0.0829207	1	0	117
CL1358.Contig2_All	985	A	R	99	G	37	26	26	A	32	14	14	40	0.513719	1	0	166
CL1358.Contig2_All	1151	C	Y	99	T	39	15	15	C	37	11	11	26	0.237113	1	0	166
CL135.Contig1_All	655	C	Y	25	C	40	3	501	T	37	3	200	702	0.6	1.99145	0	242
CL135.Contig1_All	897	T	Y	99	T	37	168	779	C	37	55	359	1138	0.227702	1.80404	0	51
CL135.Contig1_All	948	A	R	99	A	34	152	715	G	33	51	316	1033	0.00292533	1.80348	0	39
CL135.Contig1_All	987	T	Y	99	T	30	182	615	C	32	73	286	916	0.00176151	1.70524	0	38
CL135.Contig1_All	1025	G	R	99	G	36	234	485	A	40	21	21	676	1.55e-06	1.3713	0	12
CL135.Contig1_All	1037	C	S	73	C	37	241	487	G	38	13	13	759	0.234306	1.32411	0	7
CL135.Contig1_All	1044	G	K	99	G	37	227	461	T	39	28	28	772	0.013207	1.30311	0	7
CL135.Contig2_All	441	T	Y	48	C	33	8	64	T	34	3	62	126	0.693939	1.9127	0	25
CL135.Contig2_All	466	G	R	62	A	33	5	51	G	33	3	60	111	0.75	1.93694	0	25
CL135.Contig4_All	492	G	R	99	G	34	52	52	A	32	29	29	81	0.0279954	1	0	120
CL135.Contig4_All	612	C	Y	99	T	33	28	33	C	34	11	40	73	0.658361	1.65753	0	120
CL135.Contig4_All	2890	C	Y	99	C	37	166	166	T	37	89	89	259	0.367518	1	0	532
CL1360.Contig2_All	221	G	R	99	A	38	29	29	G	36	20	20	49	0.723954	1	0	135
CL1360.Contig2_All	356	A	R	99	A	37	30	30	G	35	30	30	60	0.00237866	1	0	135
CL1360.Contig2_All	770	T	Y	99	C	39	87	87	T	39	67	67	154	0.400728	1	0	414
CL1360.Contig2_All	1323	A	R	56	A	39	13	30	G	35	6	19	49	0.140904	1.61224	0	553
CL1363.Contig1_All	106	G	A	86	A	29	41	42	G	0	0	0	42	1	1.02381	0	14
CL1363.Contig1_All	120	G	C	84	C	32	39	39	G	0	0	0	39	1	1	0	14
CL1363.Contig1_All	148	T	G	77	G	35	33	33	T	0	0	0	33	1	1	0	28
CL1363.Contig1_All	200	G	A	94	A	36	42	42	G	0	0	0	42	1	1	0	52
CL1363.Contig1_All	354	A	G	92	G	34	44	44	T	40	1	1	45	1	1	0	31
CL1363.Contig1_All	385	C	T	75	T	36	29	30	C	0	0	0	30	1	1.03333	0	6
CL1363.Contig1_All	391	G	A	73	A	35	29	32	G	0	0	0	32	1	1.09375	0	6
CL1365.Contig1_All	584	C	S	99	C	34	12	12	G	35	6	6	18	0.687567	1	0	2407
CL1366.Contig2_All	51	C	Y	39	C	38	8	8	T	33	5	5	13	0.0637141	1	0	150
CL1366.Contig2_All	201	T	W	98	A	38	6	10	T	38	4	18	28	0.304762	2.28571	0	150
CL136.Contig2_All	1309	G	R	99	A	37	29	65	G	38	8	38	103	0.312484	1.64078	0	163
CL1372.Contig1_All	1957	A	M	99	A	38	13	13	C	37	10	10	23	0.463687	1	0	641
CL1375.Contig2_All	804	C	M	99	C	36	12	12	A	36	7	7	19	0.758216	1	0	306
CL1375.Contig2_All	1110	A	W	99	A	38	20	20	T	40	11	11	31	0.0297519	1	0	124
CL1376.Contig2_All	3327	T	K	99	T	35	243	621	G	35	12	24	683	0.428411	2.76428	0	3519
CL1376.Contig3_All	3541	A	M	99	A	36	50	70	C	37	27	41	111	0.47234	1.48649	0	7164
CL1376.Contig5_All	2651	A	M	99	A	34	202	244	C	35	53	53	547	0.0547182	1.43327	0	2726
CL1376.Contig6_All	354	T	W	99	T	33	56	236	A	34	34	146	382	0.447035	1.7644	0	38
CL1376.Contig6_All	1226	C	Y	43	C	31	244	261	T	29	10	12	3141	0.236369	1.1248	0	37
CL1376.Contig6_All	1263	T	Y	77	T	31	241	470	C	38	14	17	2604	0.000860257	1.08948	0	37
CL1376.Contig6_All	1354	T	Y	99	T	33	77	77	C	35	13	13	90	0.339732	1	0	27
CL1376.Contig6_All	1439	A	R	68	A	36	233	233	G	40	16	16	249	3.5e-08	1	0	85
CL1376.Contig6_All	1547	T	K	85	T	37	40	40	G	36	9	9	49	0.275134	1	0	108
CL1376.Contig7_All	87	T	W	24	T	36	37	232	A	33	6	136	368	0.625989	1.88315	0	45
CL1377.Contig1_All	57	C	Y	83	T	37	7	7	C	37	5	5	12	0.377525	1	0	346
CL1377.Contig1_All	585	A	M	99	C	38	8	8	A	39	7	7	15	0.306294	1	0	528
CL1380.Contig1_All	76	C	M	99	C	35	18	18	A	38	15	15	33	0.65119	1	0	198
CL1380.Contig1_All	274	A	M	41	A	35	4	29	C	35	3	20	49	0.428571	2.71429	0	198
CL1380.Contig2_All	913	G	R	99	G	37	60	62	A	38	38	39	101	0.267707	1.0297	0	175
CL1380.Contig2_All	1088	A	M	99	A	31	9	34	C	35	7	26	60	0.105245	2.43333	0	114
CL1380.Contig3_All	913	G	R	99	A	38	14	15	G	35	10	12	27	0.465697	1.11111	0	90
CL1381.Contig1_All	273	T	Y	99	T	33	75	76	C	31	32	32	109	0.166975	1.00917	0	10
CL1381.Contig1_All	283	T	C	77	C	31	49	49	T	0	0	2	51	1	1.03922	0	10
CL1383.Contig1_All	498	G	A	99	A	34	71	71	G	0	0	0	71	1	1	0	147
CL1383.Contig1_All	645	A	T	99	T	37	61	61	A	0	0	0	61	1	1	0	147
CL1383.Contig1_All	1320	G	R	99	A	32	20	20	G	34	10	10	30	0.74569	1	0	48
CL1383.Contig1_All	1368	G	R	81	G	33	17	17	A	33	7	7	24	0.737648	1	0	48
CL1389.Contig1_All	1118	C	M	70	C	35	11	11	A	36	5	5	16	0.728251	1	0	1822
CL138.Contig1_All	91	C	M	22	C	35	6	10	A	31	3	5	15	0.357143	1.4	0	691
CL138.Contig2_All	254	C	T	22	T	29	9	9	C	0	0	6	15	1	1.8	0	691
CL1390.Contig3_All	437	C	S	99	G	32	23	43	C	34	12	18	61	0.28578	1.42623	0	330
CL1394.Contig1_All	129	G	R	99	G	35	14	14	A	33	9	9	23	0.414538	1	0	1128
CL1394.Contig1_All	1257	C	A	32	A	37	12	16	C	0	0	0	16	1	1.25	0	893
CL1396.Contig1_All	127	T	Y	99	T	35	21	21	C	35	14	14	35	0.466916	1	0	14
CL1396.Contig1_All	196	T	K	99	T	39	47	47	G	37	26	26	73	0.104623	1	0	7
CL1396.Contig1_All	203	C	Y	51	C	38	67	67	T	37	10	10	77	0.101532	1	0	7
CL1396.Contig1_All	223	A	R	99	A	36	69	69	G	38	21	27	96	0.0163031	1.0625	0	20
CL1396.Contig1_All	287	T	Y	34	T	36	55	64	C	37	7	8	73	0.439475	1.13699	0	5
CL1396.Contig1_All	292	T	Y	99	T	34	51	52	C	38	12	23	75	0.0272641	1.16	0	5
CL1396.Contig1_All	340	G	S	99	G	36	34	52	C	36	16	18	71	0.158339	1.28169	0	44
CL1396.Contig1_All	384	T	K	99	G	38	17	29	T	37	10	15	44	0.555763	1.38636	0	21
CL1396.Contig2_All	131	G	K	91	G	38	45	45	T	39	12	18	63	0.0978505	1.09524	0	8
CL1396.Contig2_All	139	G	R	99	G	38	40	40	A	37	13	21	61	0.515199	1.13115	0	8
CL1396.Contig2_All	148	T	Y	99	C	37	30	31	T	37	25	34	65	0.43014	1.15385	0	9
CL1398.Contig1_All	1226	C	S	99	C	36	9	43	G	37	8	58	101	0.605862	1.83168	0	29
CL1398.Contig1_All	1255	G	R	99	G	38	8	52	A	37	8	77	129	0.164103	1.87597	0	29
CL1398.Contig1_All	1681	C	G	21	G	38	19	26	C	38	1	9	35	1	1.42857	0	393
CL1398.Contig2_All	377	C	Y	99	T	37	47	47	C	36	32	32	79	0.386056	1	0	179
CL1398.Contig2_All	556	T	Y	36	T	38	9	13	C	39	4	11	24	0.734965	1.45833	0	179
CL1399.Contig1_All	99	A	R	99	A	37	24	24	G	35	19	19	43	0.593971	1	0	1526
CL1399.Contig2_All	2903	T	Y	61	T	35	33	33	C	35	8	8	41	0.671649	1	0	307
CL1399.Contig2_All	3210	T	W	99	T	38	43	43	A	39	19	19	62	0.512515	1	0	136
CL1399.Contig2_All	3346	G	K	99	G	39	22	22	T	39	12	12	34	0.627626	1	0	86
CL1399.Contig2_All	3432	T	Y	99	C	38	8	8	T	38	7	7	15	0.433256	1	0	86
CL1399.Contig3_All	486	T	Y	37	C	30	5	40	T	29	2	38	78	0.571429	2.82051	0	276
CL1399.Contig3_All	873	G	R	28	G	37	4	57	A	36	3	46	103	0.657143	2.86408	0	17
CL1399.Contig3_All	1281	T	Y	23	T	35	5	50	C	35	3	47	97	0.392857	2.83505	0	117
CL1401.Contig2_All	100	C	M	99	C	38	37	187	A	37	36	242	429	0.458259	1.82984	0	25
CL1401.Contig2_All	125	A	R	60	A	38	12	160	G	37	5	223	383	0.680349	1.95561	0	25
CL1403.Contig2_All	100	A	R	99	A	37	12	12	G	36	11	11	23	0.282892	1	0	1245
CL1404.Contig1_All	414	C	Y	99	T	32	23	23	C	31	10	10	33	0.576178	1	0	1208
CL1411.Contig10_All	206	T	Y	99	T	31	22	22	C	37	10	10	32	0.562819	1	0	4036
CL1414.Contig1_All	437	C	S	39	G	36	4	16	C	35	2	11	27	0.4	1.77778	0	177
CL1414.Contig1_All	614	T	W	99	T	37	74	78	A	36	53	58	136	0.0339182	1.06618	0	177
CL1421.Contig1_All	896	T	Y	99	C	28	17	17	T	23	18	18	35	0.109423	1	0	1690
CL1422.Contig1_All	285	G	R	99	G	36	133	133	A	37	121	121	376	0.30248	1	0	1690
CL1424.Contig3_All	146	G	R	99	G	38	121	121	A	38	59	59	180	0.191308	1	0	151
CL1424.Contig3_All	297	G	R	99	A	36	146	146	G	37	98	98	244	0.00841374	1	0	151
CL1427.Contig2_All	389	A	G	38	G	38	14	157	A	0	0	145	302	1	1.95364	0	1945
CL1428.Contig2_All	236	T	Y	99	C	38	60	60	T	39	58	58	119	0.381536	1	0	806
CL142.Contig1_All	169	C	Y	99	C	34	11	11	T	36	8	8	19	0.358392	1	0	2953
CL1432.Contig3_All	1325	A	R	65	G	40	7	50	A	39	4	60	110	0.115152	2.60909	0	46
CL1432.Contig3_All	1371	A	W	99	T	39	28	67	A	37	29	71	138	0.0493804	1.8913	0	46
CL1432.Contig3_All	1422	C	S	99	C	36	30	30	G	37	29	30	60	0.596517	1.01667	0	31
CL1433.Contig2_All	3195	G	R	99	G	35	44	44	A	33	29	29	73	0.0661647	1	0	517
CL1434.Contig1_All	222	A	R	99	G	33	38	38	A	34	33	33	71	0.218232	1	0	362
CL1434.Contig1_All	584	C	Y	99	C	37	29	29	T	34	14	14	43	0.654342	1	0	362
CL1434.Contig1_All	1154	C	Y	99	T	38	43	43	C	37	26	26	69	0.414221	1	0	531
CL1434.Contig1_All	1685	G	R	99	G	36	57	57	A	36	44	44	101	0.432023	1	0	531
CL1434.Contig1_All	2387	T	Y	99	T	36	15	15	C	36	15	15	30	0.451231	1	0	372
CL1434.Contig1_All	2759	A	R	99	A	24	16	16	G	33	9	9	25	0.501637	1	0	372
CL1435.Contig1_All	1626	G	R	24	G	32	29	30	A	35	6	6	36	0.109204	1.02778	0	1832
CL1435.Contig3_All	1626	G	R	99	G	35	28	29	A	36	16	16	45	0.363215	1.02222	0	53
CL1435.Contig3_All	1679	C	T	61	T	37	23	23	C	0	0	0	23	1	1	0	53
CL1436.Contig1_All	194	C	Y	99	C	34	58	58	T	34	40	40	98	0.348149	1	0	195
CL1436.Contig1_All	389	C	Y	99	C	31	22	22	T	29	14	14	36	0.512171	1	0	141
CL1436.Contig1_All	530	C	Y	99	C	36	38	38	T	34	33	33	72	0.0896233	1	0	120
CL1436.Contig1_All	650	T	Y	99	T	36	12	21	C	38	9	18	39	0.510224	1.46154	0	120
CL1436.Contig2_All	837	C	Y	99	C	34	51	51	T	36	32	32	83	0.129787	1	0	1224
CL1436.Contig2_All	2061	T	C	82	C	36	32	32	T	0	0	0	32	1	1	0	344
CL1436.Contig2_All	2405	G	A	99	A	35	46	46	G	0	0	0	46	1	1	0	37
CL1436.Contig2_All	2442	G	A	89	A	32	42	42	G	0	0	0	42	1	1	0	10
CL1436.Contig2_All	2452	G	A	92	A	34	38	38	G	0	0	0	38	1	1	0	10
CL1437.Contig1_All	186	G	A	99	A	35	49	49	G	0	0	0	49	1	1	0	195
CL1437.Contig1_All	381	T	C	46	C	35	17	55	T	0	0	0	55	1	1.69091	0	195
CL1437.Contig2_All	170	C	G	70	G	35	26	26	C	0	0	0	26	1	1	0	25
CL1437.Contig2_All	195	A	G	79	G	36	29	29	A	0	0	0	29	1	1	0	25
CL1439.Contig2_All	6445	C	T	65	T	38	33	61	C	0	0	0	61	1	1.45902	0	16
CL1439.Contig2_All	6548	T	C	41	C	35	16	23	T	0	0	0	23	1	1.30435	0	16
CL143.Contig1_All	132	G	R	76	G	38	19	19	A	37	7	7	26	0.432776	1	0	43
CL143.Contig2_All	131	C	Y	39	C	35	13	13	T	38	5	5	18	0.167951	1	0	71
CL143.Contig2_All	214	A	R	99	A	37	45	54	G	36	31	51	112	0.070893	1.375	0	10
CL143.Contig2_All	227	A	R	99	A	38	57	61	G	38	47	78	142	0.0600344	1.34507	0	7
CL143.Contig2_All	234	G	R	59	G	38	101	186	A	40	11	16	204	0.012582	1.54902	0	7
CL143.Contig2_All	258	A	W	99	A	36	107	267	T	37	17	40	312	0.366385	1.74359	0	5
CL143.Contig2_All	270	C	Y	50	C	34	117	303	T	37	11	11	314	0.00825406	1.73885	0	6
CL143.Contig2_All	295	A	R	99	A	36	116	236	G	34	71	99	375	0.000184061	1.53067	0	5
CL143.Contig2_All	360	G	R	38	G	38	242	259	A	38	11	11	1382	0.227935	1.0123	0	7
CL143.Contig2_All	367	G	R	99	G	36	231	248	A	36	18	18	1419	0.143017	1.01198	0	7
CL143.Contig2_All	424	C	Y	29	C	33	246	246	T	30	8	8	2544	0.39964	1.00314	0	5
CL143.Contig2_All	444	A	R	99	A	33	232	232	G	33	19	19	2412	0.236836	1.00332	0	5
CL143.Contig2_All	496	A	W	99	A	32	222	227	T	33	23	23	3908	0.167821	1.26663	0	8
CL143.Contig2_All	504	G	R	61	G	29	240	240	A	28	13	13	3908	0.179727	1.31627	0	8
CL143.Contig2_All	565	C	Y	99	C	37	213	303	T	34	41	121	3929	7.92e-07	1.59633	0	7
CL143.Contig2_All	584	T	Y	99	T	34	223	380	C	34	26	26	3909	0.423567	1.54618	0	6
CL143.Contig2_All	652	G	R	60	G	32	234	493	A	33	18	44	3443	0.0287599	1.43886	0	10
CL143.Contig2_All	683	G	R	59	G	32	238	351	A	34	13	15	3396	0.188699	1.65459	0	10
CL143.Contig2_All	694	T	Y	99	C	32	162	195	T	33	89	149	3258	0.00250116	1.7035	0	8
CL143.Contig2_All	733	G	R	99	G	35	177	730	A	34	76	285	2710	0.0124711	1.90775	0	19
CL143.Contig2_All	752	T	Y	76	T	35	239	985	C	37	13	58	2554	0.0202164	1.94949	0	9
CL143.Contig2_All	807	C	S	99	C	37	216	525	G	36	36	104	4074	0.00235214	2.30388	0	8
CL143.Contig2_All	815	G	R	53	G	37	243	540	A	36	11	13	4413	0.400617	2.33651	0	5
CL143.Contig2_All	835	G	R	25	G	36	243	2044	A	38	9	26	6091	0.213592	2.38549	0	6
CL143.Contig2_All	858	G	R	56	G	35	214	6347	A	36	13	176	6570	0.362302	2.41461	0	16
CL143.Contig2_All	884	T	W	99	T	36	112	7308	A	34	23	619	8030	0.00999845	2.48767	0	5
CL143.Contig2_All	907	T	Y	58	T	38	80	5959	C	39	8	1273	7275	0.385796	2.49924	0	6
CL143.Contig2_All	913	T	Y	99	T	37	72	6296	C	38	15	1212	7568	0.336741	2.51348	0	6
CL143.Contig2_All	1012	C	Y	99	T	38	87	2220	C	37	85	3972	6236	0.149936	2.37572	0	5
CL143.Contig2_All	1042	G	K	99	G	38	150	2769	T	39	103	1808	5109	0.387139	2.38579	0	15
CL143.Contig2_All	1099	G	R	55	G	35	243	2835	A	37	12	70	4260	0.299712	2.28216	0	9
CL143.Contig2_All	1134	T	Y	98	T	36	239	1585	C	37	15	65	4241	0.0029972	2.13535	0	7
CL143.Contig2_All	1164	A	R	79	A	36	239	738	G	37	15	23	2984	0.360594	1.97084	0	10
CL143.Contig2_All	1174	C	Y	99	C	35	192	656	T	34	55	103	2990	0.0290846	2.00067	0	10
CL143.Contig2_All	1256	A	R	56	A	38	144	2439	G	35	11	81	2533	0.241853	2.43703	0	11
CL143.Contig2_All	1267	A	R	82	A	38	142	2497	G	38	11	197	2701	0.228091	2.47279	0	11
CL143.Contig2_All	1300	C	S	99	C	38	103	1112	G	39	36	385	1623	0.486576	2.48059	0	10
CL143.Contig2_All	1399	C	Y	99	C	38	231	1020	T	35	21	56	1625	0.0351108	2.04862	0	6
CL143.Contig2_All	1417	G	R	30	G	34	241	862	A	32	13	44	2381	0.173651	1.8656	0	11
CL143.Contig2_All	1444	G	R	24	G	38	245	600	A	39	9	13	2493	0.172988	1.8564	0	7
CL143.Contig2_All	1468	G	R	59	G	35	242	598	A	32	11	32	3838	0.103903	2.11073	0	8
CL143.Contig2_All	1511	G	R	99	G	36	194	330	A	35	61	100	4218	0.00439463	2.28829	0	19
CL143.Contig2_All	1594	C	Y	95	C	38	219	3518	T	35	16	658	4233	0.0206793	2.35837	0	12
CL143.Contig2_All	1606	T	Y	81	T	36	145	2901	C	39	12	886	3988	0.0351286	2.36434	0	7
CL143.Contig2_All	1613	A	M	99	C	38	57	357	A	37	43	3522	4051	0.165711	2.3688	0	7
CL143.Contig2_All	1645	C	Y	84	C	39	6	2774	T	36	6	637	3468	0.523268	2.33622	0	32
CL143.Contig2_All	1753	C	Y	39	C	38	7	1573	T	35	4	204	1782	0.631818	2.43659	0	23
CL143.Contig2_All	1793	T	Y	99	T	39	136	2211	C	35	36	67	2286	3.99e-06	2.30927	0	6
CL143.Contig2_All	1870	A	R	99	A	37	227	2146	G	39	23	109	3333	0.000475868	2.05011	0	13
CL143.Contig2_All	1900	C	Y	45	C	38	243	1409	T	39	12	54	2564	0.266492	1.85218	0	6
CL143.Contig2_All	1930	T	Y	99	T	37	192	815	C	37	55	211	2412	0.429912	1.69776	0	5
CL143.Contig2_All	1936	A	R	27	A	35	238	390	G	34	12	181	1898	0.157582	1.53688	0	6
CL143.Contig2_All	1946	G	K	99	G	34	219	489	T	34	29	30	1833	0.26453	1.51555	0	10
CL143.Contig2_All	1967	A	M	99	A	35	227	322	C	36	19	21	1485	0.114772	1.57172	0	7
CL143.Contig2_All	2047	T	W	76	T	37	240	1315	A	37	11	34	1616	0.450988	2.24505	0	7
CL143.Contig2_All	2119	C	Y	99	C	36	238	1547	T	36	16	37	1678	0.16684	2.40822	0	5
CL143.Contig2_All	2159	G	R	99	G	37	169	1137	A	37	12	19	1159	0.338617	2.47023	0	8
CL143.Contig2_All	2167	A	R	99	A	37	144	969	G	38	15	95	1069	0.198893	2.4696	0	8
CL143.Contig2_All	2182	G	K	99	G	36	98	675	T	37	39	266	1048	0.366535	2.45897	0	6
CL143.Contig2_All	2194	A	R	52	A	36	148	1048	G	38	18	50	1102	0.0203652	2.45191	0	5
CL143.Contig2_All	2256	T	Y	99	T	36	91	711	C	36	49	238	963	0.361717	2.39252	0	10
CL143.Contig2_All	2266	T	Y	85	T	36	128	877	C	38	10	75	958	0.102249	2.381	0	6
CL143.Contig2_All	2281	A	R	99	A	38	92	744	G	38	36	116	979	0.265866	2.37998	0	9
CL143.Contig2_All	2393	A	R	99	A	37	180	1149	G	38	44	201	1356	0.33568	2.16445	0	6
CL143.Contig2_All	2418	G	K	92	G	37	235	1438	T	38	11	30	1614	0.271948	2.08302	0	6
CL143.Contig2_All	2543	T	K	99	T	37	240	697	G	38	14	23	975	0.0269686	1.73231	0	10
CL143.Contig2_All	2728	T	W	99	T	34	231	260	A	36	21	21	532	0.0521423	1.09774	0	5
CL143.Contig2_All	2733	C	M	40	C	37	245	275	A	35	9	9	549	0.330376	1.09654	0	5
CL143.Contig2_All	2771	T	Y	99	T	36	233	266	C	35	22	24	625	0.33712	1.1712	0	5
CL143.Contig2_All	2776	T	Y	97	T	35	239	273	C	35	16	16	635	0.445695	1.1874	0	5
CL143.Contig2_All	2819	A	R	30	A	34	242	438	G	36	7	10	448	0.236188	1.45089	0	14
CL143.Contig2_All	2833	G	R	99	G	36	167	340	A	34	27	70	412	0.0899548	1.53155	0	14
CL143.Contig2_All	2860	A	R	99	A	36	155	478	G	37	12	22	501	0.434779	1.67265	0	12
CL143.Contig2_All	2941	C	Y	40	C	37	244	530	T	35	11	26	570	0.16303	1.54035	0	6
CL143.Contig2_All	3021	A	M	99	A	36	163	544	C	38	12	18	563	0.119427	1.68739	0	5
CL143.Contig2_All	3035	C	Y	40	C	36	107	470	T	39	14	29	501	7.84e-05	1.75848	0	5
CL143.Contig2_All	3059	A	R	99	A	37	30	185	G	36	25	124	314	0.391031	1.82484	0	24
CL143.Contig2_All	3147	C	M	33	C	37	7	193	A	38	3	33	230	0.5	1.95652	0	23
CL143.Contig3_All	1472	G	R	99	G	39	111	133	A	39	29	30	163	0.102035	1.15951	0	10
CL143.Contig3_All	1482	A	R	99	G	38	82	96	A	38	63	73	169	0.0653004	1.15976	0	9
CL143.Contig3_All	1526	A	W	99	A	36	230	386	T	37	21	30	1552	0.0730041	1.64497	0	6
CL143.Contig3_All	1532	G	R	99	G	34	201	341	A	37	54	80	2225	0.00181067	1.66876	0	6
CL143.Contig3_All	1646	A	R	99	A	31	222	382	G	31	32	46	6524	0.489733	1.45923	0	8
CL143.Contig3_All	1654	A	R	99	A	32	227	444	G	34	25	33	6962	0.194477	1.46323	0	6
CL143.Contig3_All	1675	A	R	78	A	30	242	444	G	32	12	15	9102	0.243084	1.4933	0	5
CL143.Contig3_All	1737	C	Y	99	C	33	208	420	T	33	37	90	8467	0.110558	1.5897	0	5
CL143.Contig3_All	1763	C	Y	99	C	31	221	605	T	32	29	33	8596	0.0942402	1.71917	0	5
CL143.Contig3_All	1833	T	Y	99	T	35	142	833	C	37	113	492	5211	0.000120686	1.88889	0	6
CL143.Contig3_All	1858	C	M	99	C	37	234	1697	A	38	15	22	4103	0.326605	1.84158	0	5
CL143.Contig3_All	1962	T	Y	99	T	35	193	577	C	34	58	165	3299	0.0542867	1.96029	0	9
CL143.Contig3_All	2001	G	R	99	G	38	182	1492	A	38	70	417	3028	0.13093	2.06572	0	6
CL143.Contig3_All	2014	G	R	30	G	38	242	1943	A	37	11	39	2936	0.461405	2.09366	0	6
CL143.Contig3_All	2020	T	Y	99	T	37	229	1771	C	36	20	141	2897	0.132023	2.09182	0	6
CL143.Contig3_All	2055	C	Y	99	C	37	223	1078	T	38	32	101	2692	0.217948	2.26374	0	5
CL143.Contig3_All	2075	C	S	99	C	37	197	3084	G	38	36	761	3892	0.0270923	2.36639	0	6
CL143.Contig3_All	2081	A	R	95	A	37	202	3985	G	39	12	95	4083	0.00629401	2.39211	0	6
CL143.Contig3_All	2175	T	Y	25	T	37	32	5092	C	37	6	1083	6207	0.370046	2.59352	0	6
CL143.Contig3_All	2181	T	Y	41	T	37	25	5274	C	38	6	1057	6384	0.413273	2.61717	0	6
CL143.Contig3_All	2247	A	R	99	G	36	21	3533	A	38	9	3399	7046	0.0348608	2.51888	0	17
CL143.Contig3_All	2264	C	Y	97	C	37	17	5607	T	37	11	121	5748	0.695355	2.49809	0	10
CL143.Contig3_All	2274	T	Y	62	T	38	27	4893	C	36	7	322	5574	0.0642313	2.49534	0	10
CL143.Contig3_All	2324	A	R	40	A	37	51	4130	G	32	14	89	4256	0.00153752	2.56015	0	13
CL143.Contig3_All	2362	A	R	71	A	37	149	3511	G	39	11	160	3696	0.0740199	2.47294	0	12
CL143.Contig3_All	2409	C	Y	99	C	37	235	3056	T	36	18	92	3363	0.132522	2.37585	0	7
CL143.Contig3_All	2475	T	Y	99	T	36	188	2947	C	38	15	28	2993	0.136511	2.39325	0	6
CL143.Contig3_All	2487	A	R	79	A	35	144	2404	G	37	10	133	2759	0.167472	2.41174	0	12
CL143.Contig3_All	2670	G	R	46	G	36	206	2064	A	39	10	71	2143	0.0128574	2.19552	0	5
CL143.Contig3_All	2697	A	R	99	A	36	220	1662	G	38	29	111	2142	0.128645	2.12512	0	19
CL143.Contig3_All	2835	G	R	30	G	38	37	3348	A	39	8	86	3452	0.618594	2.55272	0	39
CL143.Contig3_All	2874	T	Y	34	T	40	4	2284	C	40	3	752	3207	0.571429	2.50047	0	6
CL143.Contig3_All	3138	A	R	37	A	37	180	2834	G	38	12	134	3060	0.141026	2.2402	0	13
CL143.Contig3_All	3151	A	W	97	A	38	202	2464	T	35	14	35	2532	0.00102762	2.20972	0	13
CL143.Contig3_All	3165	T	K	99	T	38	224	2195	G	37	23	82	2314	0.138988	2.13915	0	7
CL143.Contig3_All	3198	T	Y	99	T	38	208	1485	C	38	44	302	2443	0.156334	1.96234	0	5
CL143.Contig3_All	3214	G	K	28	G	36	240	1162	T	31	9	11	1934	0.0246633	1.85057	0	5
CL143.Contig3_All	3235	A	R	26	A	37	236	849	G	34	10	38	1704	0.0548707	1.87324	0	5
CL143.Contig3_All	3240	T	Y	99	T	38	204	761	C	39	49	111	1667	0.0909645	1.91062	0	5
CL143.Contig3_All	3246	C	Y	82	C	37	243	791	T	37	12	44	1661	0.428411	1.92715	0	6
CL143.Contig3_All	3255	C	Y	99	C	38	209	736	T	38	44	51	1710	0.0833901	1.96667	0	7
CL143.Contig3_All	3392	G	R	22	G	35	6	1385	A	40	4	32	1439	0.0047619	2.64142	0	5
CL143.Contig4_All	20	A	M	99	A	36	65	105	C	39	21	29	136	0.000488418	1.69853	0	12
CL143.Contig4_All	66	G	R	99	G	38	181	277	A	38	18	22	300	0.462391	1.66333	0	19
CL143.Contig4_All	85	A	R	99	A	37	185	281	G	36	16	20	301	0.292344	1.66113	0	5
CL143.Contig4_All	133	G	R	99	A	32	19	19	G	33	17	19	38	0.157352	1.10526	0	6
CL143.Contig4_All	283	C	S	99	C	36	238	454	G	37	15	21	766	0.242445	1.92037	0	5
CL143.Contig4_All	294	G	R	99	G	37	125	261	A	36	128	233	747	0.00162244	1.92637	0	5
CL143.Contig4_All	299	A	M	59	A	36	244	497	C	39	9	11	771	0.0179161	1.92866	0	5
CL143.Contig4_All	319	G	R	66	G	37	244	451	A	37	11	16	801	0.492498	1.83146	0	9
CL143.Contig4_All	452	T	Y	99	T	36	236	375	C	36	17	18	1342	0.354825	1.96498	0	5
CL143.Contig4_All	668	A	R	99	A	32	206	409	G	34	47	70	1746	0.00228975	1.64605	0	5
CL143.Contig4_All	673	T	Y	75	T	33	233	478	C	34	14	23	1701	0.159723	1.62904	0	5
CL143.Contig4_All	680	A	R	99	A	34	191	416	G	34	60	96	1561	0.468723	1.62908	0	7
CL143.Contig4_All	710	A	R	99	A	35	196	477	G	36	46	86	1814	0.239486	1.8054	0	5
CL143.Contig4_All	750	A	R	99	A	35	234	530	G	35	21	22	2238	0.165304	1.83825	0	7
CL143.Contig4_All	795	G	R	28	G	35	245	622	A	35	9	9	2397	0.473296	1.932	0	8
CL143.Contig4_All	847	A	R	58	A	32	241	434	G	31	13	23	2266	0.412581	1.81818	0	6
CL143.Contig4_All	1006	G	K	42	G	35	245	596	T	35	8	8	2269	0.0350208	2.18334	0	6
CL143.Contig4_All	1012	G	R	99	G	36	234	614	A	35	20	21	2358	0.0542985	2.21035	0	6
CL143.Contig4_All	1019	A	M	99	A	36	231	599	C	37	16	37	2828	0.190619	2.15382	0	7
CL143.Contig4_All	1059	G	R	86	G	34	237	601	A	33	14	22	3620	0.352405	2.09669	0	12
CL143.Contig4_All	1073	C	Y	99	C	34	240	663	T	35	14	15	3827	0.122995	2.0682	0	5
CL143.Contig4_All	1303	G	R	35	G	34	240	609	A	34	10	18	2252	0.232094	1.87123	0	17
CL143.Contig4_All	1400	C	Y	54	C	34	242	480	T	33	11	13	2254	0.252154	2.10914	0	6
CL143.Contig4_All	1460	C	S	99	C	34	230	716	G	36	16	25	3468	0.367031	1.84198	0	5
CL143.Contig4_All	1476	T	Y	99	T	34	236	417	C	35	19	23	3541	0.108397	1.69839	0	7
CL143.Contig4_All	1520	A	R	99	A	33	230	522	G	32	24	35	5535	0.0513229	1.73098	0	9
CL143.Contig4_All	1825	C	Y	68	C	34	239	802	T	35	13	21	3830	0.389984	2.03446	0	5
CL143.Contig4_All	1907	C	Y	99	C	33	159	349	T	33	95	121	3378	0.45923	1.58615	0	19
CL143.Contig4_All	2055	G	R	55	G	36	243	762	A	35	9	11	5208	0.463821	1.53687	0	5
CL143.Contig4_All	2075	A	R	99	A	36	151	369	G	36	103	287	6456	0.0205697	1.55282	0	6
CL143.Contig4_All	2092	T	Y	99	T	32	222	378	C	33	30	36	7394	0.47978	1.52394	0	6
CL143.Contig4_All	2228	G	R	99	G	34	231	1830	A	35	22	78	7031	0.377322	1.65709	0	5
CL143.Contig4_All	2254	T	Y	99	T	29	228	943	C	33	23	56	5794	0.000524476	1.55765	0	6
CL143.Contig4_All	2262	T	Y	99	T	34	191	672	C	35	56	102	5569	0.0032923	1.53906	0	8
CL1440.Contig1_All	429	A	W	99	T	38	15	15	A	36	11	11	26	0.517184	1	0	54
CL1440.Contig1_All	483	T	K	99	T	36	47	47	G	37	37	37	84	0.118042	1	0	54
CL1440.Contig1_All	720	G	S	99	G	38	13	16	C	37	9	9	25	0.277793	1.12	0	28
CL1440.Contig1_All	748	A	R	74	A	39	5	8	G	30	6	6	14	0.164502	1.21429	0	26
CL1440.Contig1_All	774	A	M	99	A	40	6	6	C	38	6	6	12	0.598485	1	0	26
CL1445.Contig1_All	1409	C	Y	99	C	37	25	25	T	36	22	22	47	0.324833	1	0	1325
CL1447.Contig2_All	2171	G	A	44	A	37	16	30	G	0	0	8	38	1	2	0	8614
CL1452.Contig1_All	210	G	A	85	A	34	37	37	G	0	0	0	37	1	1	0	591
CL1452.Contig1_All	801	T	C	23	C	35	9	15	T	0	0	0	15	1	1.4	0	126
CL1452.Contig1_All	1438	T	C	92	C	32	79	79	T	0	0	0	79	1	1	0	280
CL1452.Contig1_All	1718	G	A	99	A	33	61	61	G	0	0	0	61	1	1	0	144
CL1452.Contig1_All	1862	A	G	75	G	34	32	32	A	0	0	0	32	1	1	0	144
CL1453.Contig1_All	1258	T	Y	97	T	29	15	17	C	38	8	8	25	0.503983	1.56	0	166
CL1453.Contig4_All	2067	T	C	57	C	34	22	30	T	0	0	0	30	1	2.86667	0	42
CL1454.Contig1_All	354	T	C	99	C	37	46	50	T	0	0	0	50	1	1.08	0	2067
CL1456.Contig2_All	154	C	Y	70	C	36	8	8	T	36	6	6	14	0.570596	1	0	2242
CL1457.Contig1_All	881	C	Y	99	C	30	62	62	T	32	39	39	101	0.179506	1	0	342
CL1460.Contig3_All	1011	C	S	59	C	38	237	237	G	38	18	18	285	0.353988	1	0	319
CL1460.Contig3_All	1619	G	K	21	G	25	220	220	T	11	35	35	343	7.11e-08	1	0	289
CL1460.Contig3_All	3627	A	R	33	A	35	123	123	G	35	8	8	131	0.332677	1	0	386
CL1461.Contig2_All	349	T	Y	99	T	34	29	39	C	36	15	18	57	0.660441	1.22807	0	1241
CL1462.Contig2_All	271	G	A	90	A	37	39	39	G	0	0	0	39	1	1	0	55
CL1463.Contig2_All	1215	A	R	99	A	35	129	129	G	34	126	126	283	0.00470819	1	0	1014
CL1464.Contig1_All	274	G	A	99	A	37	126	126	G	0	0	0	126	1	1	0	882
CL1464.Contig1_All	1156	G	R	99	G	37	97	97	A	36	76	76	173	0.102163	1	0	278
CL1464.Contig1_All	1434	T	Y	99	C	35	30	30	T	34	30	30	60	0.528107	1	0	278
CL1464.Contig1_All	1812	C	S	99	G	37	74	74	C	38	17	17	91	0.230186	1	0	69
CL1464.Contig1_All	1881	G	R	99	G	37	66	82	A	34	39	39	121	0.0470125	1.13223	0	42
CL1464.Contig1_All	1923	C	Y	99	C	35	64	87	T	35	43	44	131	0.303387	1.18321	0	42
CL1464.Contig1_All	2117	G	R	99	G	38	20	26	A	37	12	13	39	0.0731314	1.17949	0	36
CL1464.Contig1_All	2157	C	Y	99	C	36	37	39	T	37	30	31	70	0.437382	1.04286	0	40
CL1464.Contig1_All	2353	G	R	99	G	36	121	121	A	35	72	72	193	0.0443144	1	0	196
CL1464.Contig2_All	62	C	Y	90	T	39	12	13	C	39	5	28	41	0.439399	1.58537	0	194
CL1464.Contig2_All	256	G	R	99	G	39	29	35	A	39	24	25	60	0.426218	1.11667	0	40
CL1464.Contig2_All	296	C	Y	99	T	37	13	14	C	37	12	14	29	0.609275	1.10345	0	40
CL1467.Contig1_All	399	C	Y	99	T	32	22	22	C	33	17	17	39	0.508437	1	0	1346
CL1468.Contig1_All	156	T	Y	99	T	39	23	35	C	39	9	15	50	0.602196	1.36	0	144
CL1468.Contig2_All	319	C	Y	99	C	36	36	36	T	37	30	30	66	0.390939	1	0	60
CL1468.Contig2_All	379	C	Y	99	C	35	30	30	T	37	28	28	60	0.643193	1	0	60
CL1468.Contig2_All	993	C	Y	99	C	37	121	127	T	38	50	62	189	0.264926	1.09524	0	408
CL1468.Contig2_All	1401	C	Y	99	T	37	9	9	C	38	7	7	16	0.574781	1	0	221
CL146.Contig2_All	246	A	G	96	G	35	56	56	A	0	0	0	56	1	1	0	7
CL146.Contig2_All	253	G	A	83	A	30	51	51	T	34	1	1	52	1	1	0	7
CL146.Contig2_All	260	T	C	99	C	34	70	70	T	0	0	0	70	1	1	0	7
CL146.Contig2_All	395	G	A	99	A	37	97	97	G	0	0	0	97	1	1	0	49
CL146.Contig2_All	444	C	T	99	T	32	75	75	C	0	0	0	75	1	1	0	49
CL146.Contig2_All	582	G	A	99	A	30	63	63	T	2	1	1	64	1	1	0	122
CL146.Contig2_All	704	C	T	99	T	36	72	72	C	0	0	0	72	1	1	0	122
CL146.Contig2_All	1067	C	T	99	T	35	123	123	C	0	0	0	123	1	1	0	363
CL146.Contig2_All	1520	T	C	99	C	35	93	93	T	0	0	0	93	1	1	0	9
CL146.Contig2_All	1529	A	G	99	G	34	95	95	A	0	0	0	95	1	1	0	9
CL1471.Contig2_All	68	C	S	23	G	37	3	345	C	37	1	398	743	0.5	1.99462	0	285
CL1474.Contig2_All	2277	G	R	99	G	32	49	49	A	30	36	36	85	0.286118	1	0	575
CL1476.Contig2_All	337	A	R	99	A	35	44	44	G	35	30	32	76	0.397923	1.02632	0	15
CL1476.Contig2_All	352	A	R	99	A	33	38	38	G	35	14	16	54	0.684124	1.03704	0	15
CL1476.Contig2_All	448	C	Y	99	C	35	13	13	T	36	10	12	25	0.602488	1.08	0	96
CL1477.Contig1_All	63	A	G	52	G	38	20	20	A	0	0	0	20	1	1	0	606
CL1477.Contig2_All	412	C	Y	73	C	35	16	16	T	38	10	10	26	0.0342122	1	0	43
CL1483.Contig1_All	1130	C	Y	99	C	33	172	177	T	33	83	138	3397	0.0150753	1.02149	0	54
CL1483.Contig1_All	1861	A	R	99	G	37	126	126	A	36	129	129	1483	0.0848762	1	0	86
CL1483.Contig2_All	1122	T	Y	99	T	38	129	197	C	37	66	71	268	0.0118092	1.27239	0	13
CL1483.Contig2_All	1135	G	R	99	G	39	149	150	A	37	16	74	224	0.0589236	1.26339	0	13
CL1484.Contig1_All	1408	C	T	99	T	37	151	152	A	30	1	1	157	1	1.02548	0	9
CL1484.Contig1_All	1417	C	T	99	T	36	131	131	C	0	0	4	135	1	1.02963	0	9
CL1484.Contig2_All	147	T	C	30	C	37	64	64	T	37	3	32	96	1	1.30208	0	9
CL1484.Contig2_All	205	A	M	77	C	36	5	24	A	34	4	25	49	0.638889	1.81633	0	12
CL1484.Contig2_All	657	G	R	37	G	35	244	244	A	36	10	10	359	0.262132	1	0	14
CL1484.Contig2_All	717	G	R	99	G	35	219	219	A	33	36	36	454	0.35183	1	0	6
CL1484.Contig2_All	783	C	S	99	C	35	193	193	G	35	62	62	545	0.481845	1	0	51
CL1484.Contig2_All	834	C	S	99	C	36	204	204	G	36	51	51	451	0.167341	1	0	18
CL1484.Contig2_All	852	C	S	99	C	35	216	216	G	33	39	39	426	0.0007162	1	0	18
CL1484.Contig2_All	918	A	R	79	A	35	240	240	G	35	15	15	360	0.323379	1	0	37
CL1484.Contig2_All	955	G	K	99	G	34	210	210	T	34	43	43	384	0.466277	1	0	37
CL1484.Contig2_All	1167	C	S	99	C	34	159	159	G	33	96	96	322	0.2253	1	0	6
CL1484.Contig2_All	1173	T	Y	99	T	35	160	160	C	34	95	95	351	0.44171	1	0	6
CL1484.Contig2_All	1296	C	Y	99	T	36	136	136	C	34	119	123	390	2.24e-07	1.01026	0	33
CL1484.Contig2_All	1329	T	Y	99	T	37	217	217	C	34	38	42	294	7.46e-07	1.01361	0	30
CL1484.Contig2_All	1422	G	R	99	G	32	135	135	A	30	119	119	329	0.11379	1	0	56
CL1484.Contig3_All	40	C	Y	99	C	36	12	12	T	35	12	12	24	0.647469	1	0	30
CL1484.Contig3_All	70	G	K	99	T	37	28	28	G	36	29	29	57	0.206976	1	0	30
CL1484.Contig3_All	151	G	A	57	A	30	26	26	G	0	0	13	39	1	1.33333	0	15
CL1484.Contig3_All	402	T	K	99	T	37	23	44	G	32	16	35	79	0.500002	1.50633	0	12
CL1484.Contig3_All	463	G	R	99	G	37	70	99	A	37	19	19	118	0.335224	1.24576	0	36
CL1485.Contig1_All	933	T	C	60	C	37	22	22	T	0	0	0	22	1	1	0	19
CL1485.Contig1_All	1063	A	G	56	G	33	37	37	A	16	1	1	38	1	1	0	107
CL1487.Contig1_All	101	T	Y	99	C	35	11	11	T	33	6	6	17	0.759696	1	0	2812
CL1488.Contig1_All	783	A	R	99	G	17	20	20	A	9	28	28	60	0.010503	1	0	3307
CL1489.Contig1_All	3040	C	S	99	G	38	8	78	C	34	7	82	160	0.477545	2.76875	0	87
CL1489.Contig1_All	3127	C	Y	99	T	35	34	74	C	37	29	76	150	0.502786	2.08	0	87
CL1489.Contig1_All	3358	A	R	99	A	33	23	104	G	37	10	17	121	0.0666038	1.83471	0	231
CL1489.Contig2_All	3040	C	S	20	G	41	2	72	C	27	1	76	148	0.333333	2.91216	0	87
CL1489.Contig2_All	3127	C	Y	26	C	36	9	55	T	36	4	44	99	0.625874	2.62626	0	87
CL148.Contig5_All	102	G	R	99	G	34	22	41	A	31	13	24	65	0.57163	2.38462	0	77
CL148.Contig5_All	179	C	Y	99	C	32	25	34	T	33	20	20	54	0.210606	1.5	0	77
CL1490.Contig2_All	149	C	Y	23	C	34	9	11	T	33	4	13	24	0.412587	1.45833	0	122
CL1490.Contig2_All	1028	C	Y	73	C	37	8	8	T	34	6	6	14	0.622711	1	0	350
CL1491.Contig1_All	672	T	C	76	C	38	28	238	T	0	0	0	238	1	2.76471	0	10
CL1491.Contig1_All	682	G	R	99	G	38	15	120	A	38	13	123	243	0.67079	2.76955	0	10
CL1491.Contig1_All	732	T	C	73	C	37	27	211	T	0	0	0	211	1	2.74408	0	50
CL1493.Contig1_All	734	A	R	99	G	33	22	22	A	29	25	25	47	0.544367	1	0	105
CL1493.Contig1_All	839	A	R	99	A	34	35	35	G	34	33	33	69	0.412595	1	0	105
CL1493.Contig1_All	1049	T	Y	99	T	31	156	156	C	31	99	99	308	0.00424987	1	0	210
CL1493.Contig1_All	1349	C	Y	99	C	37	111	111	T	35	110	110	221	4.6e-06	1	0	300
CL1493.Contig1_All	1673	A	R	99	A	35	94	94	G	36	81	81	175	0.243294	1	0	178
CL1493.Contig1_All	1851	G	R	99	G	33	105	105	A	33	99	99	204	0.212973	1	0	78
CL1493.Contig1_All	1929	A	R	99	A	32	98	98	G	36	77	77	175	0.000151313	1	0	78
CL1493.Contig1_All	2501	T	K	99	T	33	106	106	G	32	91	91	197	0.0490278	1	0	231
CL1493.Contig1_All	2732	C	M	99	C	35	58	58	A	36	40	40	98	0.127469	1	0	231
CL1493.Contig1_All	2966	G	R	99	G	35	116	116	A	36	58	58	174	0.149738	1	0	42
CL1493.Contig1_All	3008	A	R	99	A	29	93	93	G	34	40	40	133	0.00139278	1	0	42
CL1495.Contig1_All	707	T	Y	48	T	37	8	33	C	37	4	24	57	0.733333	1.78947	0	3288
CL1499.Contig3_All	461	A	G	57	G	38	21	21	A	0	0	0	21	1	1	0	5288
CL1501.Contig2_All	1506	T	C	70	C	36	26	26	T	0	0	0	26	1	1	0	364
CL1503.Contig1_All	202	T	W	99	A	37	34	34	T	38	33	33	67	0.109529	1	0	126
CL1503.Contig1_All	328	A	R	99	G	36	58	65	A	38	28	46	111	0.0387948	1.22523	0	43
CL1503.Contig1_All	510	T	Y	99	T	32	66	66	C	33	41	41	108	0.200613	1	0	39
CL1503.Contig1_All	660	C	Y	37	C	36	56	56	T	36	8	8	64	0.495951	1	0	17
CL1503.Contig1_All	808	A	R	99	A	36	79	79	G	37	58	58	137	0.0247234	1	0	24
CL1503.Contig1_All	832	C	Y	99	C	35	82	82	T	36	71	71	153	0.232739	1	0	24
CL1503.Contig1_All	985	G	R	99	A	38	40	40	G	37	35	35	75	0.164277	1	0	46
CL1504.Contig2_All	376	C	M	99	C	36	28	38	A	36	18	20	58	0.348291	1.41379	0	196
CL1504.Contig3_All	351	A	M	21	C	37	3	13	A	39	1	15	28	0.5	2.28571	0	1328
CL1505.Contig2_All	1462	T	Y	99	T	39	19	25	C	37	15	19	44	0.0784575	1.22727	0	455
CL1506.Contig1_All	164	G	R	99	G	39	137	157	A	39	118	125	382	0.187952	1.2199	0	214
CL1506.Contig1_All	378	C	Y	99	C	36	100	106	T	30	19	27	133	1.08e-06	1.10526	0	19
CL1506.Contig1_All	397	T	Y	99	T	37	118	124	C	37	44	50	174	0.156898	1.06897	0	7
CL1506.Contig1_All	404	A	R	99	A	36	115	125	G	35	51	58	183	0.277665	1.0929	0	7
CL1506.Contig1_All	515	A	R	99	A	35	114	167	G	35	29	77	245	0.407702	1.41633	0	111
CL1506.Contig1_All	3053	G	K	99	G	35	52	52	T	36	39	39	91	0.139477	1	0	550
CL1506.Contig2_All	973	G	S	99	C	33	8	59	G	31	5	54	114	0.6554	1.88596	0	192
CL1506.Contig2_All	1965	T	C	49	C	39	18	66	T	0	0	53	120	1	1.85	0	87
CL1506.Contig2_All	2052	C	T	63	T	34	28	48	C	0	0	0	48	1	1.41667	0	24
CL1506.Contig2_All	2076	T	C	90	C	35	39	46	T	0	0	10	56	1	1.30357	0	7
CL1506.Contig2_All	2083	A	G	99	G	36	41	47	A	0	0	6	53	1	1.22642	0	7
CL1506.Contig2_All	2316	C	Y	93	C	32	18	77	T	35	8	33	110	0.623859	1.76364	0	84
CL1507.Contig1_All	164	C	Y	60	C	27	12	62	T	28	7	40	103	0.38662	2.61165	0	24
CL1507.Contig1_All	188	C	Y	99	C	30	19	59	T	31	17	47	106	0.149843	2.28302	0	24
CL1507.Contig2_All	387	C	Y	99	T	36	117	180	C	36	115	175	356	0.324599	1.36517	0	675
CL1507.Contig3_All	387	C	Y	99	T	34	15	76	C	31	15	72	148	0.663218	1.7973	0	741
CL1509.Contig1_All	195	A	R	99	A	37	14	14	G	38	11	11	25	0.593257	1	0	258
CL1509.Contig1_All	453	A	R	99	G	39	6	11	A	38	6	14	25	0.674784	1.52	0	258
CL1512.Contig1_All	363	T	Y	99	T	34	27	55	C	37	18	42	97	0.0155419	1.53608	0	140
CL1514.Contig1_All	373	A	W	99	A	38	95	95	T	38	37	37	132	0.112003	1	0	56
CL1514.Contig1_All	429	G	A	99	A	37	54	54	G	0	0	0	54	1	1	0	47
CL1514.Contig1_All	476	G	A	99	A	34	58	58	C	8	1	1	59	1	1	0	47
CL1514.Contig1_All	605	A	G	75	G	33	85	85	C	38	1	1	87	1	1	0	129
CL1514.Contig1_All	1356	A	R	99	A	39	46	99	G	38	17	81	180	0.590074	1.65	0	65
CL1514.Contig1_All	1421	C	Y	99	C	35	53	93	T	39	40	90	183	1.17e-05	1.4918	0	65
CL1514.Contig1_All	1508	T	Y	99	T	35	81	86	C	35	57	70	156	0.108902	1.11538	0	87
CL1514.Contig1_All	1746	T	K	99	T	38	28	28	G	35	27	27	55	0.500019	1	0	6
CL1517.Contig1_All	1608	C	Y	99	C	35	33	33	T	35	31	31	64	0.435966	1	0	20
CL1517.Contig1_All	1628	G	S	99	G	35	31	31	C	31	30	30	61	0.0242121	1	0	20
CL1517.Contig1_All	2931	T	Y	99	T	36	38	38	C	37	36	36	74	0.231047	1	0	378
CL1517.Contig1_All	3309	A	R	99	A	37	66	66	G	35	59	59	125	0.215837	1	0	378
CL1518.Contig1_All	1117	A	R	74	A	36	8	1175	G	33	6	491	1667	0.737429	1.9916	0	16
CL1518.Contig1_All	1822	T	Y	26	T	36	246	355	C	39	8	14	478	0.00451057	1.29707	0	76
CL1518.Contig1_All	1951	C	Y	99	C	34	155	235	T	35	100	174	1115	0.0852891	1.19641	0	129
CL1518.Contig2_All	45	C	T	99	T	35	195	195	C	0	0	0	195	1	1	0	509
CL1522.Contig1_All	1574	T	Y	41	T	31	6	8	C	26	5	5	13	0.214286	1.15385	0	163
CL1522.Contig2_All	2115	G	R	52	A	37	4	29	G	37	3	39	68	0.785714	1.89706	0	137
CL1522.Contig2_All	3715	A	R	99	A	34	78	80	G	35	42	42	122	0.287327	1.01639	0	190
CL1523.Contig2_All	1032	G	R	99	A	33	136	136	G	33	118	118	750	0.000281577	1	0	173
CL1523.Contig2_All	2108	A	M	99	C	38	49	49	A	38	45	45	94	0.331707	1	0	123
CL1523.Contig2_All	2231	T	Y	99	C	35	136	136	T	35	118	118	330	0.18684	1	0	123
CL1523.Contig2_All	2536	C	Y	99	C	38	51	51	T	36	38	38	89	0.249519	1	0	305
CL1523.Contig2_All	3570	C	M	99	C	32	107	107	A	33	92	92	201	0.300351	1	0	1034
CL1525.Contig1_All	2053	G	A	25	A	36	10	27	G	0	0	0	27	1	1.62963	0	75
CL1525.Contig1_All	2128	A	G	99	G	36	88	119	A	0	0	0	119	1	1.2605	0	75
CL1526.Contig1_All	255	C	T	22	T	35	9	17	C	0	0	0	17	1	1.47059	0	13
CL1531.Contig2_All	105	C	S	99	C	26	50	50	G	27	41	41	91	0.243851	1	0	207
CL1531.Contig2_All	312	G	R	99	G	33	73	73	A	32	59	59	132	0.144151	1	0	172
CL1531.Contig2_All	2019	T	Y	99	T	38	78	78	C	37	78	78	156	0.205451	1	0	123
CL1531.Contig2_All	2308	G	R	99	G	36	64	64	A	36	54	54	118	0.312473	1	0	289
CL1534.Contig1_All	1648	A	R	99	G	36	43	43	A	34	28	28	71	0.00552125	1	0	90
CL1534.Contig1_All	1738	T	Y	99	C	37	54	54	T	34	53	53	107	0.0173328	1	0	90
CL1534.Contig1_All	2131	C	Y	99	C	33	41	41	T	33	24	24	65	0.419217	1	0	118
CL1534.Contig1_All	2249	A	R	99	A	36	22	22	G	38	11	11	33	0.0377523	1	0	118
CL1534.Contig1_All	2871	G	S	99	G	32	16	16	C	29	13	13	29	0.711499	1	0	23
CL1534.Contig1_All	3061	G	R	99	G	36	12	12	A	35	9	9	21	0.109424	1	0	190
CL1535.Contig3_All	229	T	K	99	T	35	24	24	G	34	17	17	41	0.0239296	1	0	2460
CL1536.Contig1_All	659	G	T	57	T	34	21	21	G	0	0	0	21	1	1	0	1416
CL1537.Contig1_All	157	C	S	99	C	34	9	13	G	34	7	8	21	0.75	1.2381	0	23
CL1537.Contig2_All	79	C	S	99	C	37	49	49	G	38	36	38	87	0.0426282	1.02299	0	37
CL1537.Contig2_All	116	C	Y	99	T	32	51	52	C	31	41	43	95	0.409898	1.03158	0	37
CL1537.Contig2_All	162	G	K	99	G	33	92	96	T	32	85	86	182	0.428351	1.02747	0	23
CL1537.Contig2_All	185	C	S	99	C	35	68	72	G	35	62	63	135	0.299193	1.03704	0	23
CL1537.Contig3_All	505	C	Y	80	T	36	6	113	C	37	4	112	225	0.652381	2.01333	0	18
CL1540.Contig3_All	39	C	Y	74	C	38	8	8	T	37	6	6	14	0.245421	1	0	64
CL1540.Contig3_All	103	C	Y	99	C	32	17	17	T	31	13	13	30	0.585268	1	0	64
CL1541.Contig2_All	512	T	Y	99	C	39	30	30	T	38	26	26	56	0.61198	1	0	654
CL1541.Contig2_All	1166	A	R	99	A	35	59	59	G	34	38	38	97	0.0607799	1	0	106
CL1541.Contig2_All	1272	G	R	99	G	33	26	26	A	35	23	23	49	0.252777	1	0	106
CL1542.Contig1_All	115	T	Y	61	T	35	16	16	C	39	6	6	22	0.0667578	1	0	180
CL1542.Contig1_All	295	T	Y	99	T	38	36	36	C	38	21	21	57	0.703006	1	0	180
CL1542.Contig1_All	1207	C	M	75	C	37	12	12	A	28	6	6	19	0.544926	1	0	912
CL1543.Contig2_All	46	C	G	36	G	39	15	15	C	0	0	0	15	1	1	0	66
CL1543.Contig2_All	112	A	R	89	A	31	16	16	G	36	7	7	23	0.538559	1	0	66
CL1549.Contig1_All	386	T	Y	99	C	37	89	89	T	34	36	36	125	0.396777	1	0	20
CL1549.Contig1_All	406	A	R	99	G	38	64	64	A	35	25	25	89	0.0733253	1	0	20
CL1549.Contig1_All	461	A	R	99	G	35	35	35	A	36	15	15	50	0.0432297	1	0	55
CL154.Contig2_All	1845	A	T	26	T	36	10	10	A	0	0	0	10	1	1	0	68
CL154.Contig2_All	1913	T	A	99	A	38	51	51	T	0	0	0	51	1	1	0	43
CL154.Contig2_All	1956	G	A	99	A	35	106	106	G	0	0	0	106	1	1	0	43
CL154.Contig2_All	2017	T	A	94	A	40	69	69	T	0	0	0	69	1	1	0	61
CL1551.Contig2_All	862	C	T	99	T	35	116	116	C	0	0	0	116	1	1	0	1769
CL1552.Contig1_All	24	A	G	31	G	38	12	12	A	0	0	0	12	1	1	0	279
CL1552.Contig1_All	303	C	T	29	T	38	11	11	C	0	0	0	11	1	1	0	14
CL1552.Contig1_All	317	C	T	41	T	37	15	15	C	0	0	0	15	1	1	0	14
CL1555.Contig1_All	42	G	R	78	G	36	20	20	A	39	8	8	28	0.50938	1	0	6440
CL1558.Contig1_All	83	T	Y	99	T	38	18	18	C	36	12	12	30	0.14261	1	0	35
CL1558.Contig1_All	126	C	Y	99	C	39	11	11	T	39	8	8	19	0.246011	1	0	35
CL1558.Contig2_All	284	A	W	60	A	38	36	83	T	38	7	14	97	0.67183	1.73196	0	15
CL1558.Contig2_All	381	T	K	99	T	31	114	118	G	30	29	29	147	0.38066	1.02721	0	31
CL1558.Contig2_All	470	G	R	63	G	37	108	108	A	38	9	9	117	0.48776	1	0	9
CL1558.Contig2_All	498	G	S	99	G	38	65	65	C	37	40	40	105	0.245238	1	0	6
CL1558.Contig2_All	504	A	R	99	A	35	90	90	G	38	13	13	103	0.0111838	1	0	6
CL1558.Contig2_All	513	C	M	99	C	37	65	65	A	36	27	27	92	0.0404995	1	0	9
CL1558.Contig2_All	533	A	M	48	A	35	62	62	C	38	7	7	69	0.0629665	1	0	20
CL1558.Contig2_All	609	A	W	99	A	33	47	47	T	33	25	25	72	0.450581	1	0	7
CL1558.Contig2_All	616	T	Y	99	T	35	45	45	C	33	23	23	68	0.0244001	1	0	7
CL1558.Contig2_All	698	G	R	45	G	37	52	52	A	38	8	8	61	0.722435	1	0	17
CL1558.Contig2_All	732	G	S	99	G	35	38	41	C	35	15	16	62	0.683124	1.06452	0	17
CL1558.Contig2_All	753	A	R	84	A	31	45	51	G	33	10	12	63	0.402425	1.12698	0	21
CL1558.Contig2_All	778	C	Y	99	C	32	24	29	T	24	19	24	53	0.000339099	1.18868	0	25
CL1558.Contig2_All	850	T	K	99	T	38	14	51	G	36	9	16	67	0.13828	1.65672	0	72
CL1558.Contig2_All	1076	G	S	51	G	33	66	66	C	37	7	7	74	0.0505741	1	0	25
CL1558.Contig2_All	1127	C	M	66	C	33	58	58	A	27	11	11	69	0.0331861	1	0	10
CL1558.Contig2_All	1137	T	Y	92	T	32	54	54	C	35	11	11	67	0.340484	1	0	10
CL1558.Contig2_All	1178	G	R	99	G	35	42	44	A	37	12	12	56	0.537472	1.03571	0	5
CL1558.Contig2_All	1204	T	W	86	T	34	38	46	A	30	12	12	58	0.020466	1.13793	0	14
CL1558.Contig2_All	1234	T	W	42	T	37	35	48	A	34	6	6	54	0.507057	1.24074	0	12
CL1558.Contig4_All	687	G	R	74	G	35	10	106	A	37	6	9	115	0.356394	2.83478	0	126
CL1558.Contig4_All	813	A	M	48	A	33	109	109	C	34	10	10	119	0.422166	1	0	43
CL1558.Contig5_All	686	C	Y	50	C	31	18	105	T	34	6	16	121	0.207443	2.79339	0	12
CL1558.Contig5_All	698	A	R	99	A	31	17	100	G	32	11	31	131	0.355659	2.74046	0	12
CL1558.Contig5_All	766	A	W	62	A	37	13	58	T	36	6	13	71	0.691342	1.97183	0	24
CL1560.Contig1_All	753	T	Y	99	T	36	9	98	C	36	7	36	134	0.689423	2.97015	0	54
CL1560.Contig1_All	815	G	R	34	G	36	20	57	A	36	6	22	79	0.643185	2.35443	0	26
CL1560.Contig1_All	914	G	S	36	G	38	4	33	C	35	3	6	40	0.657143	1.8	0	6
CL1560.Contig3_All	914	A	R	75	A	38	27	182	G	37	8	52	234	0.700594	2.53419	0	21
CL1560.Contig3_All	935	C	Y	99	C	37	29	234	T	38	12	80	314	0.54634	2.34076	0	21
CL1560.Contig3_All	1016	T	Y	44	T	38	36	225	C	40	7	17	243	0.0640554	1.82305	0	22
CL1560.Contig6_All	69	A	R	99	A	39	12	12	G	39	8	8	20	0.515035	1	0	59
CL1560.Contig6_All	128	A	R	99	A	37	12	12	G	35	8	8	20	0.552072	1	0	20
CL1560.Contig6_All	191	G	K	99	G	37	26	26	T	37	23	23	49	0.660176	1	0	16
CL1560.Contig6_All	207	A	R	23	A	39	53	53	G	38	8	8	61	0.356814	1	0	16
CL1560.Contig6_All	283	G	R	35	G	36	88	88	A	35	8	8	96	0.213199	1	0	10
CL1560.Contig6_All	365	G	R	63	G	35	62	62	A	38	9	9	71	0.0361374	1	0	26
CL1560.Contig6_All	467	C	Y	65	C	38	129	129	T	39	11	11	141	0.242902	1	0	21
CL1560.Contig6_All	488	C	Y	99	C	37	87	87	T	37	83	83	171	0.0926024	1	0	5
CL1560.Contig6_All	493	C	Y	83	C	36	194	194	T	38	12	12	206	0.0441777	1	0	5
CL1560.Contig6_All	499	A	R	99	A	36	171	171	G	36	25	25	196	0.443716	1	0	6
CL1560.Contig6_All	532	A	R	99	A	37	104	104	G	37	65	65	169	0.468449	1	0	6
CL1560.Contig6_All	538	C	Y	99	C	37	153	153	T	37	16	16	169	0.384893	1	0	6
CL1560.Contig6_All	618	G	R	99	G	38	56	56	A	39	12	12	68	0.332015	1	0	21
CL1560.Contig6_All	639	G	R	32	G	38	64	64	A	38	8	8	72	0.421875	1	0	21
CL1560.Contig6_All	732	C	Y	99	C	38	37	37	T	37	34	34	71	0.34777	1	0	18
CL1560.Contig6_All	796	G	R	99	G	38	103	103	A	39	15	15	118	0.380961	1	0	33
CL1560.Contig6_All	834	T	Y	99	T	37	89	89	C	38	34	34	123	0.337797	1	0	5
CL1560.Contig6_All	852	G	R	99	A	37	50	50	G	37	35	35	85	0.416896	1	0	18
CL1560.Contig6_All	881	G	R	86	G	35	60	60	A	35	12	12	72	0.404483	1	0	17
CL1560.Contig6_All	898	C	Y	44	C	38	66	66	T	40	9	9	77	0.0893015	1	0	17
CL1560.Contig6_All	954	G	R	68	G	37	95	95	A	36	10	10	105	0.0380398	1	0	9
CL1560.Contig6_All	1022	A	R	25	A	37	72	72	G	40	8	8	80	0.00158431	1	0	29
CL1560.Contig6_All	1058	A	W	99	A	35	83	83	T	37	15	15	98	0.207813	1	0	36
CL1560.Contig6_All	1146	G	R	99	G	36	69	69	A	36	30	30	99	0.100426	1	0	8
CL1560.Contig6_All	1154	C	Y	99	C	35	72	72	T	36	33	33	105	0.353387	1	0	8
CL1560.Contig6_All	1219	G	R	99	G	35	104	104	A	35	19	19	123	0.45265	1	0	11
CL1560.Contig6_All	1245	G	R	99	G	37	52	52	A	35	39	39	91	0.0316854	1	0	26
CL1560.Contig6_All	1319	G	R	30	G	37	76	76	A	36	8	8	84	0.0348906	1	0	6
CL1560.Contig6_All	1352	G	R	43	G	37	89	89	A	38	8	8	97	0.497384	1	0	33
CL1560.Contig6_All	1398	A	R	99	A	36	50	50	G	35	38	38	88	0.00655311	1	0	41
CL1560.Contig6_All	1439	A	W	99	T	36	44	44	A	37	32	32	76	0.284978	1	0	7
CL1560.Contig6_All	1446	C	Y	99	C	38	53	53	T	36	25	25	78	0.170314	1	0	7
CL1560.Contig6_All	1479	A	R	99	A	37	114	114	G	37	35	35	150	0.306434	1	0	18
CL1560.Contig6_All	1536	A	R	99	A	37	142	142	G	37	40	40	183	0.445275	1	0	39
CL1560.Contig6_All	1599	G	R	99	G	37	51	77	A	37	28	29	106	0.442953	1.50943	0	6
CL1560.Contig6_All	1605	G	R	99	G	37	55	82	A	36	16	16	98	0.0292267	1.55102	0	6
CL1560.Contig6_All	1804	G	R	99	G	37	30	50	A	35	22	23	73	0.00958128	1.57534	0	16
CL1560.Contig6_All	1820	T	Y	36	T	35	48	64	C	37	7	9	73	0.123087	1.49315	0	6
CL1560.Contig6_All	1870	G	R	99	G	39	37	63	A	37	12	15	78	0.00203265	1.74359	0	35
CL1560.Contig6_All	1970	G	R	30	G	37	26	106	A	37	6	20	126	0.277826	2.49206	0	65
CL1560.Contig6_All	2120	A	R	99	A	36	31	34	G	37	11	15	49	0.738765	1.28571	0	27
CL1560.Contig6_All	2165	G	R	99	G	37	57	62	A	38	15	16	78	0.486174	1.16667	0	27
CL1560.Contig6_All	2192	G	R	99	G	37	75	86	A	38	17	21	107	0.185305	1.28972	0	12
CL1560.Contig6_All	2221	G	R	99	G	36	74	94	A	38	16	18	113	0.0211002	1.39823	0	14
CL1560.Contig6_All	2241	G	R	60	G	36	69	92	A	36	9	9	101	0.389157	1.46535	0	20
CL1560.Contig6_All	2370	A	R	61	G	36	8	19	A	34	4	17	36	0.40404	2.30556	0	8
CL1560.Contig6_All	2378	A	G	26	G	37	10	29	A	0	0	13	42	1	2.33333	0	6
CL1560.Contig6_All	2460	G	R	87	A	36	13	37	G	35	5	159	197	0.675712	2.51777	0	10
CL1560.Contig6_All	2471	C	Y	73	T	36	18	78	C	36	5	173	251	0.456923	2.36653	0	11
CL1560.Contig6_All	2501	A	R	99	G	38	37	66	A	37	15	232	298	0.352107	2.07718	0	30
CL1560.Contig6_All	3028	A	R	69	G	38	17	17	A	38	5	9	26	0.719887	1.23077	0	6
CL1560.Contig6_All	3087	G	R	37	G	30	6	38	A	31	4	5	43	0.457143	1.81395	0	15
CL1561.Contig1_All	174	T	Y	99	T	38	22	22	C	38	13	13	35	0.439808	1	0	137
CL1561.Contig1_All	716	G	R	99	G	37	25	25	A	39	19	19	44	0.362495	1	0	41
CL1561.Contig1_All	757	A	R	99	A	36	30	30	G	36	27	27	57	0.59448	1	0	14
CL1561.Contig1_All	854	A	R	22	A	35	75	75	G	34	8	9	84	0.183349	1.0119	0	82
CL1561.Contig1_All	1015	A	R	27	A	33	6	8	G	38	3	8	16	0.565476	1.4375	0	14
CL1562.Contig1_All	429	C	T	26	T	36	10	23	C	0	0	8	31	1	1.67742	0	15
CL1562.Contig1_All	444	A	T	44	T	37	16	26	A	0	0	7	33	1	1.51515	0	15
CL1562.Contig1_All	1328	A	R	26	A	34	29	29	G	35	6	15	44	0.527929	1.20455	0	281
CL1562.Contig1_All	2065	A	R	99	G	38	31	71	A	37	9	74	145	0.160647	1.72414	0	128
CL1562.Contig1_All	2193	G	A	22	A	38	9	11	G	0	0	2	13	1	1.30769	0	128
CL1562.Contig2_All	58	C	Y	99	C	39	24	24	T	33	17	17	41	0.5	1	0	192
CL1562.Contig2_All	250	T	Y	99	T	34	21	21	C	35	18	18	39	0.140801	1	0	192
CL1562.Contig2_All	1195	G	R	99	G	37	20	20	A	37	18	18	38	0.505761	1	0	945
CL1562.Contig2_All	4133	C	T	64	T	35	25	25	C	0	0	0	25	1	1	0	595
CL1563.Contig2_All	1675	C	Y	58	T	35	7	10	C	38	3	9	19	0.566667	1.68421	0	2509
CL1564.Contig1_All	750	C	S	99	G	39	67	67	C	38	63	63	130	0.372176	1	0	6
CL1564.Contig1_All	756	G	R	99	A	39	65	65	G	38	58	58	123	0.490905	1	0	6
CL1564.Contig2_All	55	A	R	65	A	38	19	19	G	39	6	6	25	0.583329	1	0	197
CL1564.Contig2_All	252	G	R	99	G	38	18	18	A	38	10	13	31	0.471855	1.09677	0	197
CL1565.Contig1_All	392	G	R	28	G	32	11	12	A	39	5	7	19	0.00663919	1.15789	0	113
CL1565.Contig1_All	505	T	W	99	T	33	27	57	A	34	13	34	91	0.488637	1.56044	0	63
CL1565.Contig1_All	568	T	Y	99	C	39	31	51	T	37	31	49	100	0.000531778	1.38	0	63
CL1565.Contig2_All	463	C	Y	42	C	36	6	26	T	31	4	22	48	0.588095	1.79167	0	63
CL1569.Contig1_All	88	C	Y	99	C	33	28	28	T	37	24	24	52	0.0173904	1	0	84
CL1569.Contig1_All	366	C	Y	99	C	35	64	64	T	35	38	38	102	0.382998	1	0	278
CL1569.Contig1_All	918	C	G	99	G	35	128	142	C	0	0	0	142	1	1.09859	0	145
CL1569.Contig1_All	1063	T	C	20	C	30	8	8	T	0	0	0	8	1	1	0	145
CL156.Contig2_All	578	C	Y	99	C	36	23	23	T	29	17	17	40	0.500673	1	0	21
CL156.Contig2_All	599	T	Y	99	T	37	27	27	C	32	17	17	44	0.501279	1	0	21
CL156.Contig2_All	1025	A	R	99	A	37	36	36	G	37	35	35	71	0.393474	1	0	426
CL1570.Contig1_All	319	C	M	99	C	33	91	91	A	30	98	98	190	0.000395743	1	0	141
CL1570.Contig1_All	460	T	G	94	G	37	57	57	T	0	0	0	57	1	1	0	24
CL1570.Contig1_All	484	C	Y	99	C	35	29	29	T	36	18	18	47	0.261161	1	0	24
CL1570.Contig1_All	519	T	Y	99	C	36	24	24	T	37	20	20	44	0.245352	1	0	35
CL1570.Contig1_All	563	T	Y	99	T	34	27	27	C	36	18	18	45	0.234731	1	0	14
CL1570.Contig1_All	577	T	C	98	C	34	50	50	T	0	0	0	50	1	1	0	14
CL1570.Contig1_All	612	T	Y	99	C	35	25	25	T	34	22	22	48	0.167644	1	0	35
CL1570.Contig1_All	691	T	Y	99	C	36	26	26	T	36	19	19	45	0.73414	1	0	79
CL1570.Contig1_All	792	A	R	99	G	34	30	30	A	37	17	17	47	0.0158055	1	0	81
CL1570.Contig1_All	1023	A	M	99	C	38	30	30	A	37	12	12	42	0.25903	1	0	68
CL1570.Contig1_All	1091	C	Y	99	C	37	93	93	T	39	82	82	175	0.00804139	1	0	68
CL1570.Contig1_All	1375	T	Y	99	T	37	23	23	C	36	17	21	44	0.240602	1.09091	0	22
CL1570.Contig1_All	1397	A	R	99	A	38	19	19	G	37	18	22	41	0.135467	1.09756	0	22
CL1570.Contig2_All	1208	T	K	99	T	38	22	49	G	38	8	11	60	0.382596	1.5	0	103
CL1571.Contig2_All	157	T	Y	99	T	36	28	34	C	38	25	30	64	0.200246	1.17188	0	156
CL1572.Contig2_All	1037	C	S	99	C	39	11	11	G	37	9	9	21	0.0190641	1	0	6
CL1574.Contig2_All	363	C	Y	99	C	34	17	24	T	28	12	17	41	0.502314	1.29268	0	6295
CL1579.Contig1_All	565	G	R	99	G	37	31	31	A	37	28	28	59	0.73649	1	0	65
CL1579.Contig1_All	630	T	Y	99	T	39	25	25	C	37	18	18	43	0.511679	1	0	37
CL1579.Contig1_All	667	G	R	99	G	38	54	54	A	38	39	39	93	0.299606	1	0	37
CL1581.Contig2_All	207	A	R	99	G	36	128	128	A	34	126	126	336	0.000394665	1	0	165
CL1581.Contig2_All	372	C	M	99	C	35	70	90	A	37	30	48	138	0.0517132	1.27536	0	165
CL1582.Contig1_All	63	G	R	99	G	38	29	29	A	38	22	22	51	0.257528	1	0	36
CL1582.Contig1_All	99	T	Y	99	T	37	42	42	C	35	29	29	71	0.218315	1	0	36
CL1582.Contig1_All	207	G	R	99	A	36	57	57	G	34	26	26	84	0.00744825	1	0	108
CL1582.Contig1_All	317	G	R	99	G	36	74	74	A	38	37	37	111	0.000365139	1	0	110
CL1583.Contig1_All	128	G	R	99	G	39	35	39	A	38	22	26	65	0.559206	1.12308	0	597
CL1584.Contig2_All	1994	C	M	99	A	33	25	26	C	32	12	19	45	0.45545	1.17778	0	2342
CL1587.Contig1_All	1518	G	S	99	C	36	17	17	G	34	11	11	28	0.571132	1	0	4307
CL1589.Contig1_All	343	C	G	47	G	35	17	46	C	0	0	0	46	1	1.63043	0	1032
CL1589.Contig1_All	1375	G	A	99	A	36	200	200	G	0	0	0	200	1	1	0	432
CL1589.Contig1_All	1807	G	K	99	G	39	65	65	T	31	21	21	86	1.55e-05	1	0	432
CL158.Contig1_All	176	C	A	35	A	31	14	84	C	0	0	48	132	1	1.89394	0	9
CL158.Contig1_All	801	C	S	99	G	29	155	155	C	30	100	100	908	0.310081	1	0	87
CL158.Contig2_All	244	G	R	99	A	34	18	18	G	25	16	16	35	0.00921251	1	0	81
CL158.Contig2_All	325	T	G	76	G	32	30	30	T	0	0	0	30	1	1	0	81
CL158.Contig2_All	475	G	R	99	G	33	38	38	A	34	33	33	71	0.472427	1	0	150
CL158.Contig2_All	736	A	R	99	A	31	41	41	G	33	37	37	78	0.296204	1	0	261
CL158.Contig2_All	1511	G	T	47	T	32	18	88	G	0	0	48	136	1	1.86765	0	9
CL1590.Contig1_All	3709	T	G	60	G	36	23	23	T	0	0	0	23	1	1	0	19
CL1592.Contig1_All	529	C	M	99	A	36	10	20	C	38	7	10	30	0.540313	1.43333	0	302
CL1592.Contig2_All	194	T	Y	99	C	36	6	6	T	39	5	6	12	0.0627706	1.08333	0	6
CL1592.Contig2_All	355	C	M	99	C	37	19	22	A	36	11	21	43	0.209861	1.30233	0	161
CL1595.Contig1_All	379	A	M	99	A	33	25	25	C	33	10	10	36	0.710863	1	0	23
CL1595.Contig1_All	402	G	R	99	G	37	23	23	A	35	9	9	32	0.0124722	1	0	23
CL1595.Contig1_All	469	A	M	99	A	33	11	11	C	36	7	7	18	0.593734	1	0	64
CL1595.Contig1_All	2204	A	R	54	A	37	7	105	G	34	4	24	129	0.540909	1.91473	0	51
CL1595.Contig1_All	2469	G	R	74	G	38	10	26	A	39	5	8	34	0.738262	1.55882	0	21
CL1595.Contig2_All	612	T	Y	22	T	33	7	64	C	37	3	58	122	0.545833	1.91803	0	12
CL1596.Contig2_All	62	T	Y	99	T	35	15	15	C	30	12	12	27	0.504021	1	0	1272
CL1597.Contig2_All	1363	C	Y	99	C	37	30	30	T	36	26	26	56	0.369136	1	0	512
CL1597.Contig2_All	1875	T	Y	99	C	35	11	18	T	37	6	13	31	0.554016	1.54839	0	512
CL1602.Contig1_All	389	T	Y	99	T	34	55	55	C	34	47	47	102	0.26072	1	0	9
CL1602.Contig1_All	398	A	R	99	G	35	50	50	A	31	57	57	107	1.23e-05	1	0	9
CL1604.Contig1_All	797	T	Y	48	T	37	7	55	C	37	4	40	95	0.393939	1.88421	0	546
CL1608.Contig1_All	921	T	Y	99	T	39	20	22	C	37	20	25	47	0.144384	1.14894	0	4380
CL1609.Contig1_All	287	C	Y	79	T	37	10	134	C	39	4	178	312	0.575924	1.95513	0	286
CL1610.Contig3_All	3424	T	Y	99	T	37	22	101	C	38	18	93	195	0.74732	1.79487	0	50
CL1610.Contig3_All	3474	C	Y	99	C	35	20	20	T	36	16	21	41	0.619642	1.12195	0	8
CL1610.Contig3_All	3535	C	M	99	C	39	41	41	A	38	32	32	73	0.214955	1	0	48
CL1611.Contig1_All	82	T	Y	58	T	34	143	143	C	34	9	9	152	0.476656	1	0	35
CL1611.Contig1_All	457	G	R	99	G	37	17	17	A	38	8	8	25	0.119001	1	0	339
CL1611.Contig1_All	1150	T	Y	99	T	36	101	101	C	37	80	80	181	0.136961	1	0	171
CL1611.Contig1_All	1321	G	R	99	A	36	133	133	G	37	122	122	265	0.325594	1	0	82
CL1611.Contig1_All	1403	G	R	99	A	35	148	148	G	36	105	105	556	0.232521	1	0	82
CL1611.Contig1_All	2140	A	R	99	G	35	45	45	A	35	31	31	76	0.17208	1	0	19
CL1611.Contig1_All	2159	A	R	99	G	35	45	45	A	34	36	36	81	0.450833	1	0	19
CL1611.Contig1_All	2321	A	R	99	G	36	129	129	A	35	126	126	281	0.409994	1	0	162
CL1611.Contig1_All	2869	C	Y	99	T	34	52	52	C	31	48	48	100	0.100911	1	0	548
CL1611.Contig1_All	3501	A	R	99	A	33	59	59	G	33	34	34	93	0.472969	1	0	413
CL1611.Contig1_All	3914	C	Y	99	C	32	66	66	T	31	54	54	120	0.14331	1	0	413
CL1612.Contig2_All	1228	G	R	99	G	35	19	209	A	35	14	179	388	0.393813	2.8299	0	18
CL1612.Contig2_All	1246	C	Y	99	C	34	28	180	T	36	9	137	317	0.618701	2.76656	0	9
CL1612.Contig2_All	1255	A	M	99	A	38	28	159	C	37	12	109	269	0.55889	2.7026	0	9
CL1613.Contig2_All	54	C	Y	99	C	37	44	44	T	39	20	20	64	0.039837	1	0	5
CL1613.Contig2_All	59	T	W	99	T	37	45	45	A	39	20	20	65	0.00950822	1	0	5
CL1613.Contig2_All	97	G	R	99	G	34	82	82	A	33	20	20	102	0.127592	1	0	12
CL1613.Contig2_All	353	T	Y	65	T	37	20	20	C	37	6	6	26	0.349972	1	0	12
CL1613.Contig2_All	365	G	R	66	G	38	20	20	A	37	6	6	26	0.755911	1	0	12
CL1614.Contig2_All	265	G	R	99	G	34	54	55	A	37	30	32	88	0.0202272	1.03409	0	120
CL1614.Contig2_All	385	T	Y	99	C	35	24	24	T	37	18	18	42	0.58936	1	0	120
CL1614.Contig2_All	509	A	G	91	G	39	37	37	A	0	0	0	37	1	1	0	124
CL1616.Contig1_All	32	T	Y	99	T	37	15	15	C	39	8	8	23	0.388166	1	0	321
CL1616.Contig1_All	353	C	S	99	C	37	48	48	G	36	35	35	83	0.151931	1	0	321
CL1616.Contig3_All	212	T	Y	99	T	34	16	16	C	34	10	10	26	0.583988	1	0	131
CL1616.Contig3_All	487	G	R	99	G	37	17	17	A	37	8	8	25	0.699383	1	0	275
CL1620.Contig1_All	1104	C	Y	99	T	38	20	20	C	36	20	20	40	0.0455431	1	0	1583
CL1620.Contig2_All	552	T	Y	44	C	36	9	22	T	38	3	11	33	0.186364	1.63636	0	374
CL1621.Contig1_All	29	A	R	99	A	34	42	42	G	33	29	29	71	0.0114468	1	0	374
CL1622.Contig1_All	139	C	T	99	T	37	127	127	C	0	0	0	127	1	1	0	10
CL1622.Contig1_All	149	G	A	99	A	37	146	146	C	2	1	1	147	1	1	0	10
CL1623.Contig7_All	1892	G	K	99	G	37	50	50	T	37	35	35	85	0.46265	1	0	813
CL1624.Contig1_All	304	A	R	99	G	37	41	76	A	37	33	50	126	0.241524	2.34921	0	813
CL1624.Contig3_All	1124	T	K	99	T	31	213	219	G	33	27	28	247	0.00763193	1.07287	0	15
CL1624.Contig3_All	1139	T	W	99	T	34	168	173	A	34	27	29	202	0.314507	1.09901	0	15
CL1624.Contig3_All	1205	T	Y	33	T	37	246	305	C	34	9	25	352	0.0165689	1.72443	0	66
CL1625.Contig2_All	636	T	Y	99	C	38	23	23	T	37	11	11	34	0.622546	1	0	307
CL1625.Contig2_All	943	C	S	99	G	33	24	24	C	34	19	19	44	0.084379	1	0	307
CL1626.Contig1_All	128	C	T	85	T	35	33	33	C	0	0	0	33	1	1	0	422
CL1626.Contig1_All	550	A	T	99	T	37	100	100	A	0	0	0	100	1	1	0	422
CL1627.Contig3_All	30	G	R	99	G	34	14	14	A	36	10	10	24	0.72147	1	0	37
CL1627.Contig3_All	67	T	Y	99	T	38	16	16	C	37	12	13	29	0.111287	1.06897	0	37
CL1628.Contig1_All	488	A	M	51	C	33	3	19	A	33	3	28	47	0.5	2.74468	0	229
CL1628.Contig1_All	1178	T	C	20	C	38	8	8	T	0	0	0	8	1	1	0	18
CL162.Contig1_All	232	T	Y	99	T	35	90	95	C	29	27	27	122	0.000393332	1.04098	0	9
CL162.Contig1_All	241	T	Y	99	T	35	86	88	C	31	36	36	127	7.23e-05	1.01575	0	9
CL162.Contig1_All	266	G	R	99	G	36	84	84	A	34	35	35	119	0.0207586	1	0	14
CL162.Contig1_All	280	G	R	83	G	36	97	97	A	39	10	10	107	0.0191807	1	0	14
CL162.Contig1_All	322	A	R	99	A	35	76	76	G	33	20	20	97	0.00780764	1	0	12
CL162.Contig1_All	386	C	Y	99	T	36	71	71	C	38	44	44	116	0.00297399	1	0	17
CL162.Contig1_All	403	T	Y	99	C	35	65	65	T	36	52	92	157	0.00419909	1.25478	0	17
CL162.Contig1_All	421	T	Y	99	T	34	61	139	C	31	39	40	180	0.0121982	1.43889	0	18
CL162.Contig1_All	502	C	Y	99	T	36	32	53	C	37	25	73	126	0.552141	1.54762	0	21
CL162.Contig1_All	523	A	R	99	G	37	29	33	A	32	19	42	75	0.500135	1.36	0	20
CL162.Contig5_All	143	T	C	28	C	36	11	108	T	0	0	0	108	1	1.89815	0	51
CL162.Contig5_All	194	C	Y	99	C	35	20	68	T	31	18	39	107	0.0593212	1.64486	0	21
CL162.Contig5_All	215	A	R	99	A	29	18	41	G	34	14	18	59	0.306434	1.45763	0	21
CL162.Contig5_All	253	C	Y	99	C	35	17	22	T	36	14	17	39	0.445565	1.20513	0	38
CL162.Contig7_All	275	A	R	99	A	38	59	59	G	38	58	58	117	0.496738	1	0	172
CL162.Contig7_All	447	T	C	99	C	37	47	65	T	0	0	0	65	1	1.27692	0	172
CL162.Contig7_All	1174	T	C	46	C	34	17	54	T	0	0	8	62	1	1.72581	0	28
CL162.Contig7_All	1214	G	A	37	A	38	14	18	G	0	0	33	51	1	1.72549	0	11
CL162.Contig7_All	1688	A	R	56	A	35	20	90	G	37	9	55	145	0.063595	1.97931	0	27
CL162.Contig7_All	1715	G	R	99	G	37	17	97	A	34	12	43	140	0.0169432	1.97857	0	8
CL162.Contig7_All	1723	G	R	65	G	33	20	124	A	39	8	12	136	0.000255783	1.98529	0	8
CL162.Contig8_All	44	C	Y	99	T	37	50	50	C	35	52	52	102	0.0461353	1	0	21
CL162.Contig8_All	65	A	R	99	A	36	199	199	G	38	18	18	217	0.0183347	1	0	21
CL162.Contig8_All	90	A	R	99	G	35	150	150	A	34	102	102	252	0.00946237	1	0	14
CL162.Contig8_All	104	G	S	99	G	33	167	167	C	34	87	87	290	0.468442	1	0	14
CL162.Contig8_All	137	C	Y	99	C	35	196	196	T	33	58	58	291	0.0100214	1	0	15
CL162.Contig8_All	164	T	Y	99	T	33	107	107	C	32	32	32	139	0.104135	1	0	9
CL162.Contig8_All	174	G	R	99	G	34	101	101	A	32	22	22	123	0.00579664	1	0	10
CL162.Contig8_All	198	A	R	99	A	35	63	63	G	30	23	23	86	0.0008126	1	0	21
CL1632.Contig2_All	1419	T	W	39	T	33	13	81	A	36	4	34	124	0.205882	1.8629	0	100
CL1634.Contig2_All	172	G	K	99	G	37	9	18	T	35	6	9	27	0.264336	1.88889	0	8480
CL1637.Contig1_All	884	A	G	99	G	35	78	81	A	0	0	56	137	1	1.78102	0	25
CL1637.Contig3_All	891	C	Y	54	C	35	90	128	T	37	12	37	165	0.00798462	1.70303	0	9
CL1637.Contig3_All	913	A	R	99	A	38	156	194	G	40	16	41	235	0.00306035	1.49362	0	16
CL1637.Contig3_All	929	C	Y	99	C	39	161	199	T	39	26	51	250	0.496105	1.464	0	8
CL1637.Contig3_All	937	C	S	99	C	39	160	197	G	39	29	55	252	0.472058	1.46032	0	8
CL1639.Contig1_All	59	A	R	80	G	39	5	5	A	31	6	6	11	0.520563	1	0	589
CL1639.Contig1_All	648	A	R	99	A	37	131	131	G	37	123	123	263	0.188936	1	0	589
CL163.Contig1_All	2550	C	Y	99	C	36	65	65	T	35	47	47	112	0.115108	1	0	153
CL163.Contig1_All	2703	A	R	99	A	36	141	141	G	35	114	114	400	0.0532891	1	0	153
CL163.Contig1_All	3810	A	R	99	G	38	137	137	A	37	118	118	661	0.0231222	1	0	701
CL163.Contig1_All	4511	T	Y	99	T	38	140	140	C	38	114	114	285	0.441639	1	0	701
CL1640.Contig1_All	268	G	K	99	T	33	16	16	G	34	15	15	31	0.589521	1	0	57
CL1640.Contig1_All	1907	G	T	99	T	36	254	254	C	27	1	1	331	1	1	0	411
CL1640.Contig1_All	2812	A	C	75	C	37	32	91	A	0	0	0	91	1	1.64835	0	89
CL1640.Contig1_All	2901	G	A	99	A	38	255	274	G	0	0	0	363	1	1.05234	0	89
CL1640.Contig1_All	3050	A	G	99	G	37	254	254	A	37	1	1	435	1	1	0	149
CL1640.Contig1_All	3315	G	A	93	A	29	172	172	C	14	3	3	176	1	1	0	265
CL1640.Contig1_All	3788	G	T	99	T	38	255	255	G	0	0	0	447	1	1	0	112
CL1648.Contig1_All	1494	A	R	99	A	38	18	18	G	38	14	14	33	0.36098	1	0	579
CL1648.Contig1_All	2296	A	R	99	A	38	33	33	G	36	28	28	61	0.0264451	1	0	722
CL1648.Contig1_All	3018	G	R	99	G	36	27	27	A	36	15	15	42	0.427969	1	0	6
CL1648.Contig1_All	3024	C	Y	99	C	38	20	20	T	34	12	12	32	0.539394	1	0	6
CL1649.Contig2_All	136	A	R	99	A	32	46	60	G	34	33	45	105	0.00155175	1.24762	0	192
CL164.Contig1_All	81	T	Y	95	T	38	24	72	C	38	8	75	147	0.728782	1.80272	0	55
CL164.Contig3_All	870	A	R	99	A	37	18	48	G	36	14	44	92	0.389408	1.65217	0	1668
CL164.Contig4_All	870	A	R	26	G	32	7	48	A	37	2	37	85	0.555556	1.95294	0	975
CL1650.Contig1_All	572	C	Y	99	C	38	19	42	T	37	17	23	65	0.725102	1.44615	0	359
CL1650.Contig2_All	559	G	R	23	A	39	2	8	G	41	1	24	32	0.833333	1.90625	0	358
CL1651.Contig6_All	521	C	S	99	C	31	61	61	G	31	50	50	111	0.475189	1	0	119
CL1651.Contig6_All	640	C	Y	99	C	34	14	14	T	34	9	9	23	0.219473	1	0	119
CL1651.Contig6_All	1019	C	Y	99	C	31	21	21	T	32	11	11	32	0.407397	1	0	379
CL1651.Contig6_All	1583	C	A	98	A	36	166	166	C	0	0	0	166	1	1	0	501
CL1652.Contig1_All	2116	T	Y	35	T	34	18	18	C	27	7	7	25	0.00307052	1	0	262
CL1654.Contig3_All	4930	G	R	68	G	33	7	7	A	36	5	5	12	0.319444	1	0	94
CL1654.Contig3_All	5024	T	K	81	T	38	5	5	G	35	5	5	10	0.577381	1	0	94
CL1654.Contig3_All	5360	T	A	32	A	39	12	12	T	0	0	0	12	1	1	0	6
CL1656.Contig1_All	931	G	K	99	T	38	9	121	G	34	7	136	257	0.52854	1.93774	0	141
CL1657.Contig1_All	842	C	G	49	G	36	18	47	C	0	0	17	64	1	1.71875	0	1216
CL1659.Contig1_All	236	T	Y	99	T	35	10	10	C	34	8	8	18	0.628696	1	0	1307
CL1659.Contig2_All	755	A	R	99	G	38	12	12	A	34	11	11	23	0.503901	1	0	253
CL1659.Contig2_All	1223	T	Y	99	C	39	12	12	T	37	6	6	18	0.583872	1	0	468
CL1659.Contig2_All	1875	C	S	99	G	33	26	26	C	34	7	7	33	0.74571	1	0	8
CL1659.Contig2_All	1883	G	R	99	A	33	18	18	G	34	7	7	25	0.755888	1	0	8
CL1660.Contig2_All	532	G	S	99	G	37	14	14	C	36	7	7	21	0.127262	1	0	1237
CL1663.Contig1_All	989	G	R	79	G	39	17	17	A	36	7	7	24	0.0575708	1	0	53
CL1663.Contig1_All	1042	C	S	99	C	38	13	13	G	37	10	10	23	0.261188	1	0	53
CL1666.Contig1_All	141	G	R	24	G	35	6	7	A	35	3	11	18	0.547619	1.5	0	29
CL1671.Contig1_All	174	G	T	53	T	40	25	25	G	0	0	0	25	1	1	0	353
CL1671.Contig1_All	527	A	G	99	G	36	106	106	A	0	0	0	106	1	1	0	353
CL1671.Contig1_All	1400	T	C	99	C	38	66	67	T	0	0	0	67	1	1.01493	0	42
CL1671.Contig1_All	1442	T	C	99	C	34	88	90	T	0	0	0	90	1	1.02222	0	42
CL1673.Contig1_All	28	A	R	72	A	35	7	7	G	39	6	6	13	0.117133	1	0	174
CL1673.Contig1_All	202	G	R	99	G	30	54	54	A	32	46	46	100	0.0208371	1	0	78
CL1673.Contig1_All	461	C	Y	99	C	33	86	86	T	34	60	60	146	0.436012	1	0	13
CL1673.Contig1_All	474	A	R	99	A	36	68	68	G	35	48	48	116	0.121814	1	0	13
CL1676.Contig1_All	1292	G	R	99	A	37	30	30	G	39	23	23	53	0.517065	1	0	208
CL1677.Contig1_All	1049	C	Y	58	C	39	7	20	T	40	4	8	28	0.393939	1.78571	0	87
CL1677.Contig2_All	85	T	Y	90	T	40	5	5	C	39	5	5	10	0.710317	1	0	753
CL1681.Contig1_All	233	G	R	81	G	37	19	19	A	38	7	7	26	0.388857	1	0	125
CL1681.Contig1_All	358	A	W	99	A	38	16	16	T	39	12	12	28	0.634222	1	0	46
CL1681.Contig1_All	404	A	M	99	A	39	21	21	C	37	15	15	36	0.556469	1	0	46
CL1681.Contig1_All	612	A	R	99	A	37	56	56	G	35	45	45	101	0.38576	1	0	200
CL1681.Contig1_All	812	C	M	99	C	39	44	44	A	37	42	42	86	0.0952912	1	0	200
CL1682.Contig2_All	505	A	R	68	A	31	6	6	G	35	5	5	11	0.123377	1	0	11
CL1682.Contig2_All	516	T	Y	57	T	37	5	5	C	31	5	5	10	0.00396825	1	0	11
CL1683.Contig1_All	1895	T	A	46	A	37	25	25	T	0	0	0	25	1	1	0	192
CL1684.Contig2_All	263	G	R	99	G	38	36	36	A	38	22	22	58	0.720002	1	0	157
CL1684.Contig2_All	460	C	T	32	T	38	12	12	C	0	0	0	12	1	1	0	30
CL1684.Contig2_All	593	C	Y	99	C	36	48	48	T	36	36	36	84	0.0386074	1	0	133
CL1684.Contig2_All	837	C	M	75	C	32	11	11	A	34	5	5	16	0.706731	1	0	32
CL1684.Contig2_All	989	C	Y	99	C	38	14	14	T	40	9	9	23	0.299755	1	0	73
CL1684.Contig3_All	172	A	R	99	A	36	44	44	G	36	25	25	69	0.142904	1	0	93
CL1684.Contig4_All	71	T	Y	99	C	37	33	33	T	39	28	28	61	0.504661	1	0	177
CL1684.Contig4_All	377	G	R	21	G	37	5	28	A	41	4	21	49	0.031746	1.81633	0	101
CL1684.Contig5_All	165	G	A	43	A	36	16	16	G	0	0	0	16	1	1	0	410
CL1688.Contig2_All	1284	A	G	98	G	37	42	42	A	0	0	0	42	1	1	0	3549
CL168.Contig1_All	89	A	C	70	C	33	66	66	A	37	1	1	67	1	1	0	353
CL168.Contig1_All	442	T	C	99	C	35	116	116	T	0	0	0	116	1	1	0	353
CL1690.Contig1_All	218	C	T	38	T	37	14	14	C	0	0	0	14	1	1	0	95
CL1691.Contig1_All	264	G	R	99	G	33	25	49	A	36	19	47	96	0.23328	1.70833	0	588
CL1691.Contig3_All	147	T	Y	99	T	32	99	145	C	33	20	29	177	0.354537	1.65537	0	20
CL1691.Contig3_All	320	A	W	99	A	37	60	62	T	37	53	53	115	0.108047	1.03478	0	94
CL1692.Contig1_All	25	A	G	97	G	30	68	118	A	0	0	0	118	1	1.42373	0	266
CL1694.Contig1_All	139	C	Y	99	C	33	56	56	T	33	46	46	103	0.0695003	1	0	47
CL1694.Contig1_All	186	A	R	99	A	38	58	58	G	37	50	50	108	0.248964	1	0	47
CL1695.Contig1_All	244	A	W	39	T	38	7	16	A	37	2	14	30	0.583333	1.7	0	211
CL1698.Contig2_All	959	C	Y	99	C	36	16	23	T	38	13	16	39	0.115895	1.25641	0	496
CL1698.Contig2_All	2300	T	Y	99	T	36	53	176	C	33	29	132	309	0.00238387	1.73463	0	42
CL169.Contig6_All	372	C	Y	99	C	35	98	98	T	35	69	69	167	0.414442	1	0	363
CL1700.Contig1_All	1623	C	S	54	C	31	9	9	G	25	5	5	14	0.699301	1	0	2022
CL1700.Contig2_All	1791	C	Y	99	T	39	7	27	C	37	6	45	72	0.534382	1.81944	0	159
CL1700.Contig2_All	1950	T	Y	99	C	37	7	95	T	35	7	132	227	0.450758	1.93833	0	159
CL1700.Contig2_All	2580	G	R	99	A	34	22	22	G	34	14	14	36	0.535335	1	0	304
CL1700.Contig2_All	2884	C	Y	99	T	35	47	47	C	36	36	36	83	0.0337344	1	0	304
CL1702.Contig1_All	199	G	R	35	G	37	4	20	A	34	3	16	36	0.314286	1.80556	0	121
CL1702.Contig1_All	1381	A	R	99	A	30	71	71	G	35	45	45	116	4.46e-06	1	0	847
CL1702.Contig1_All	2228	G	R	99	G	36	21	21	A	37	13	13	34	0.605088	1	0	847
CL1703.Contig2_All	1328	T	K	99	T	39	74	75	G	39	12	34	109	0.264549	1.63303	0	54
CL1703.Contig3_All	787	T	C	28	C	27	13	13	T	0	0	0	13	1	1	0	114
CL1703.Contig3_All	901	G	C	21	C	37	8	8	G	0	0	0	8	1	1	0	36
CL1703.Contig3_All	2276	C	T	67	T	33	32	87	C	0	0	0	87	1	2.49425	0	5
CL1703.Contig7_All	1539	G	R	99	G	39	42	42	A	39	10	56	99	0.440956	2.42424	0	208
CL1706.Contig1_All	322	G	C	99	C	36	98	98	G	0	0	0	98	1	1	0	123
CL1706.Contig1_All	445	G	R	99	A	38	54	54	G	37	54	54	108	0.111878	1	0	123
CL1706.Contig1_All	616	G	K	99	T	37	29	42	G	38	22	77	119	0.3153	1.57143	0	40
CL1706.Contig1_All	656	T	A	39	A	36	15	78	T	0	0	0	78	1	1.80769	0	40
CL1706.Contig1_All	784	C	T	31	T	38	12	26	C	0	0	0	26	1	1.53846	0	37
CL1706.Contig1_All	821	G	C	46	C	39	17	38	G	0	0	1	40	1	1.575	0	37
CL1706.Contig2_All	134	T	K	99	T	32	88	101	G	35	35	90	191	0.0123856	1.35602	0	333
CL1707.Contig1_All	112	G	S	30	C	32	38	80	G	33	4	65	145	0.491745	1.71034	0	81
CL1707.Contig1_All	299	A	R	99	G	36	152	226	A	33	86	154	380	0.000543426	1.37368	0	67
CL1707.Contig1_All	397	T	Y	99	C	36	180	229	T	37	75	100	391	0.0515999	1.18926	0	12
CL1707.Contig7_All	180	C	G	99	G	35	112	112	C	0	0	0	112	1	1	0	96
CL1708.Contig1_All	238	T	Y	99	C	32	20	20	T	36	11	12	32	0.516393	1.03125	0	14
CL1709.Contig1_All	367	A	R	99	A	37	32	34	G	37	24	30	64	0.659907	1.125	0	550
CL1709.Contig1_All	1488	G	R	99	G	34	61	61	A	33	35	35	96	0.444004	1	0	426
CL1709.Contig1_All	1914	A	R	99	A	36	151	151	G	36	104	104	319	0.0979753	1	0	42
CL1709.Contig1_All	1956	A	R	99	A	38	130	130	G	39	88	88	218	0.212515	1	0	42
CL1710.Contig1_All	280	A	M	99	C	38	16	59	A	36	16	273	332	0.0508209	2.58735	0	2186
CL1711.Contig1_All	423	C	T	41	T	36	15	15	C	0	0	0	15	1	1	0	242
CL1711.Contig1_All	665	A	G	94	G	38	74	74	A	28	1	1	75	1	1	0	242
CL1713.Contig2_All	198	C	S	99	C	37	23	23	G	38	9	9	32	0.296115	1	0	40
CL1713.Contig2_All	238	A	R	99	A	37	21	21	G	35	13	13	34	0.0740147	1	0	40
CL1713.Contig2_All	300	G	R	99	G	36	26	26	A	36	17	17	43	0.666777	1	0	62
CL1713.Contig2_All	396	C	M	99	C	36	11	11	A	35	9	9	20	0.228048	1	0	96
CL1715.Contig1_All	1047	C	Y	99	C	35	41	41	T	38	25	25	66	0.0815712	1	0	815
CL1718.Contig1_All	1134	C	Y	99	C	35	35	35	T	34	25	25	60	0.603105	1	0	1984
CL1719.Contig1_All	3069	C	Y	99	C	36	11	11	T	37	10	10	21	0.326951	1	0	114
CL1719.Contig1_All	3183	C	S	99	C	33	43	43	G	34	23	23	66	0.435855	1	0	110
CL171.Contig2_All	2185	A	G	22	G	30	9	12	A	0	0	0	12	1	1.25	0	30
CL171.Contig2_All	2215	C	T	20	T	28	8	13	C	0	0	1	14	1	1.42857	0	30
CL171.Contig2_All	2913	A	R	99	G	40	34	34	A	39	30	30	64	0.103003	1	0	41
CL171.Contig2_All	2954	G	K	99	T	38	35	35	G	36	25	25	60	0.572363	1	0	41
CL1722.Contig2_All	391	A	W	99	T	36	133	133	A	36	122	122	1079	0.19116	1	0	163
CL1722.Contig2_All	554	C	Y	99	C	35	211	211	T	34	44	44	844	9.1e-06	1	0	6
CL1725.Contig1_All	63	C	Y	57	T	33	4	38	C	34	3	45	84	0.314286	1.91667	0	651
CL1725.Contig1_All	714	A	R	99	A	37	65	70	G	36	23	27	97	0.0926194	1.09278	0	651
CL1726.Contig1_All	70	C	T	32	T	38	12	12	C	0	0	0	12	1	1	0	759
CL1726.Contig1_All	829	G	A	20	A	37	8	8	G	0	0	0	8	1	1	0	759
CL1726.Contig4_All	443	C	Y	99	T	38	100	118	C	39	97	97	215	0.205433	1.08372	0	138
CL172.Contig31_All	186	G	C	24	C	36	9	9	G	0	0	0	9	1	1	0	253
CL1731.Contig1_All	91	C	S	99	C	34	60	60	G	33	30	30	90	0.0867704	1	0	1268
CL1731.Contig1_All	1359	G	R	99	G	34	90	90	A	36	32	32	122	0.0196816	1	0	97
CL1731.Contig1_All	1456	C	M	99	C	37	70	70	A	39	29	29	99	0.000709622	1	0	18
CL1731.Contig1_All	1589	T	Y	99	T	35	47	47	C	38	21	21	68	0.0526753	1	0	113
CL1731.Contig1_All	1867	A	R	99	G	36	206	206	A	36	46	46	253	0.266249	1	0	6
CL1731.Contig1_All	1873	C	M	99	A	37	202	202	C	36	45	45	247	0.111137	1	0	6
CL1731.Contig1_All	1896	G	R	99	G	37	136	136	A	37	28	28	164	0.0927238	1	0	23
CL1731.Contig1_All	1955	C	S	99	C	37	71	71	G	33	15	15	86	0.00997504	1	0	6
CL1731.Contig1_All	1973	T	Y	59	T	36	68	68	C	35	11	11	79	0.230752	1	0	18
CL1731.Contig1_All	2046	G	A	99	A	36	60	60	G	0	0	0	60	1	1	0	12
CL1731.Contig1_All	2129	C	Y	99	C	35	69	83	T	37	12	16	99	0.188327	1.18182	0	83
CL1732.Contig1_All	51	C	Y	99	C	35	49	49	T	36	40	40	89	0.235243	1	0	573
CL1733.Contig1_All	858	C	Y	99	C	37	90	93	T	38	76	103	196	0.289706	1.15306	0	2355
CL1734.Contig4_All	988	A	M	99	A	36	13	28	C	38	10	18	46	0.0931048	2	0	177
CL1734.Contig4_All	1165	T	C	99	C	38	89	89	T	0	0	0	89	1	1	0	177
CL1735.Contig1_All	179	G	R	99	G	35	37	37	A	34	27	27	64	0.448622	1	0	527
CL1739.Contig1_All	1355	C	T	99	T	37	127	127	C	39	1	1	128	1	1	0	276
CL1739.Contig1_All	1631	T	C	95	C	37	48	48	T	0	0	0	48	1	1	0	30
CL1739.Contig1_All	1661	G	C	63	C	37	24	24	G	0	0	0	24	1	1	0	30
CL1739.Contig1_All	1694	A	G	58	G	37	22	22	A	0	0	0	22	1	1	0	33
CL1742.Contig2_All	196	T	K	99	T	38	18	21	G	38	10	13	34	0.49061	1.17647	0	55
CL1742.Contig2_All	251	A	R	99	A	36	9	12	G	34	8	10	22	0.72209	1.22727	0	55
CL1744.Contig2_All	1701	C	G	51	G	34	18	21	T	7	1	1	23	1	1.21739	0	621
CL174.Contig7_All	478	T	Y	99	T	37	38	38	C	37	28	28	66	0.380223	1	0	630
CL1752.Contig2_All	1171	G	K	99	T	37	89	89	G	39	71	71	160	0.000264837	1	0	248
CL1752.Contig2_All	1419	A	M	99	C	36	18	24	A	36	15	26	50	0.632992	1.34	0	62
CL1752.Contig2_All	1481	G	R	99	G	36	60	74	A	36	42	53	127	0.317052	1.19685	0	51
CL1752.Contig2_All	1787	T	Y	99	C	38	23	23	T	38	16	16	39	0.72475	1	0	154
CL1752.Contig2_All	1941	A	R	99	G	38	11	11	A	39	9	9	20	0.0559717	1	0	154
CL1756.Contig1_All	71	T	Y	50	T	35	13	13	C	36	5	5	18	0.167951	1	0	35
CL1756.Contig2_All	1566	T	Y	82	T	35	15	18	C	34	6	6	24	0.727398	1.125	0	210
CL1756.Contig2_All	1776	C	Y	88	C	38	10	10	T	36	6	6	16	0.10989	1	0	210
CL1757.Contig1_All	1276	C	Y	71	C	34	31	78	T	34	13	52	131	0.00482337	2.32824	0	1127
CL1757.Contig2_All	243	C	T	99	T	33	55	84	C	0	0	0	85	1	1.35294	0	168
CL1757.Contig3_All	243	C	T	99	T	33	167	181	C	0	0	0	181	1	1.07735	0	228
CL1758.Contig1_All	869	G	A	21	A	34	8	9	G	0	0	0	9	1	1.11111	0	679
CL1761.Contig2_All	197	C	T	32	T	38	12	14	C	0	0	0	14	1	1.14286	0	2772
CL1763.Contig1_All	296	C	Y	95	T	33	11	24	C	33	5	20	44	0.371337	1.63636	0	127
CL1763.Contig1_All	482	C	Y	99	C	35	11	11	T	31	7	7	18	0.606288	1	0	54
CL1763.Contig1_All	536	C	Y	99	C	37	13	13	T	36	11	11	24	0.562943	1	0	54
CL1763.Contig1_All	727	C	Y	99	T	36	28	28	C	34	24	24	52	0.0310367	1	0	191
CL1763.Contig1_All	944	C	Y	99	C	35	20	20	T	37	13	13	33	0.0736948	1	0	15
CL1763.Contig1_All	968	G	R	99	G	37	21	67	A	39	12	15	82	0.0999067	1.59756	0	15
CL1763.Contig1_All	983	C	Y	99	C	37	18	65	T	39	10	15	80	0.112934	1.65	0	15
CL1763.Contig2_All	448	A	R	99	G	31	33	33	A	38	14	25	58	0.50002	1.18966	0	8
CL1763.Contig2_All	473	T	Y	59	T	34	48	48	C	32	14	14	62	0.0122672	1	0	6
CL1763.Contig2_All	662	C	Y	99	C	35	92	92	T	36	52	52	144	0.368098	1	0	26
CL1763.Contig2_All	688	G	R	99	G	32	107	107	A	32	65	65	172	0.434158	1	0	26
CL1763.Contig2_All	748	A	R	99	A	36	148	148	G	36	87	87	235	0.317768	1	0	50
CL1763.Contig2_All	798	A	R	99	G	32	120	120	A	32	70	70	190	0.225178	1	0	50
CL1763.Contig2_All	866	G	S	99	G	35	87	87	C	36	47	47	134	0.0706447	1	0	20
CL1763.Contig2_All	886	G	R	99	G	37	90	90	A	36	39	39	129	0.0781029	1	0	20
CL1763.Contig2_All	1219	G	R	99	A	39	152	153	G	39	103	106	279	0.139939	1.03584	0	33
CL1763.Contig2_All	1252	A	R	99	A	38	146	148	G	37	109	117	361	0.00120199	1.07479	0	33
CL1763.Contig2_All	1468	C	Y	99	C	31	92	107	T	34	71	82	189	0.000615875	1.13757	0	45
CL1763.Contig2_All	1513	G	R	99	G	37	89	135	A	38	86	89	224	0.0351342	1.21875	0	15
CL1763.Contig2_All	1528	C	Y	99	T	38	81	88	C	37	82	129	217	0.0510609	1.24885	0	15
CL1763.Contig3_All	90	C	Y	33	C	33	5	6	T	26	4	7	13	0.206349	1.61538	0	33
CL1772.Contig2_All	950	G	R	99	A	39	55	55	G	40	10	147	202	0.318204	1.67822	0	1118
CL1779.Contig1_All	910	T	K	99	G	37	9	9	T	32	6	6	15	0.536164	1	0	2408
CL1779.Contig2_All	2116	A	R	99	A	27	28	28	G	30	19	19	47	0.518377	1	0	1208
CL1779.Contig3_All	765	T	Y	99	T	36	29	29	C	34	16	16	45	0.222567	1	0	18
CL1779.Contig3_All	783	G	R	99	G	36	23	23	A	35	15	15	38	0.384016	1	0	18
CL177.Contig1_All	735	C	G	89	G	38	41	41	C	0	0	0	41	1	1	0	1433
CL1780.Contig1_All	173	A	W	99	T	34	23	37	A	33	18	37	74	0.494819	1.44595	0	147
CL1780.Contig5_All	1012	C	S	99	C	36	36	36	G	38	24	24	60	0.0594565	1	0	841
CL1780.Contig5_All	1853	A	W	99	A	37	19	40	T	37	10	24	64	0.643138	1.54688	0	841
CL1783.Contig3_All	992	A	C	99	C	35	239	239	A	7	1	1	240	1	1	0	7368
CL1786.Contig2_All	1128	C	Y	99	C	34	84	84	T	33	56	56	140	0.0831001	1	0	68
CL1786.Contig2_All	1196	T	Y	99	C	37	86	86	T	36	74	74	160	0.190024	1	0	68
CL1788.Contig1_All	162	T	Y	99	C	38	19	19	T	36	12	12	31	0.571824	1	0	26
CL1788.Contig1_All	188	C	Y	99	T	38	22	22	C	35	17	17	39	0.569768	1	0	26
CL1788.Contig1_All	240	G	R	99	G	39	16	16	A	37	15	15	31	0.341171	1	0	52
CL1788.Contig1_All	330	T	Y	99	C	37	17	17	T	35	16	16	33	0.172265	1	0	9
CL1788.Contig1_All	339	A	R	99	G	37	22	22	A	36	18	18	40	0.669205	1	0	9
CL1788.Contig1_All	364	T	Y	99	C	38	24	24	T	36	16	16	40	0.521117	1	0	25
CL1788.Contig1_All	407	T	Y	99	C	38	24	24	T	38	14	14	38	0.645031	1	0	25
CL1788.Contig1_All	432	A	R	99	G	38	50	50	A	37	41	41	91	0.371818	1	0	25
CL1788.Contig1_All	876	C	Y	99	C	38	19	19	T	37	16	16	35	0.554336	1	0	36
CL1788.Contig1_All	912	T	K	99	G	38	24	24	T	39	15	15	39	0.547864	1	0	36
CL1788.Contig1_All	1020	A	R	99	A	38	10	10	G	40	8	8	18	0.56857	1	0	108
CL1788.Contig1_All	1420	C	M	99	C	36	31	31	A	39	15	15	46	0.00550047	1	0	54
CL1788.Contig1_All	1474	T	K	99	T	32	24	24	G	34	12	12	36	0.440856	1	0	54
CL1788.Contig1_All	1901	C	M	99	C	39	20	22	A	39	11	11	33	0.667387	1.06061	0	347
CL1789.Contig1_All	441	G	A	99	A	38	157	161	G	0	0	0	161	1	1.02484	0	10
CL1789.Contig1_All	451	C	T	99	T	36	164	172	C	0	0	0	172	1	1.04651	0	10
CL1789.Contig1_All	1738	T	C	99	C	31	197	197	A	7	1	1	199	1	1	0	17
CL1789.Contig1_All	1925	A	R	99	A	36	91	121	G	36	46	72	193	0.492727	1.29016	0	187
CL178.Contig2_All	114	A	R	99	A	38	17	17	G	36	8	8	25	0.512369	1	0	6
CL178.Contig3_All	650	T	Y	87	T	37	15	15	C	35	8	8	23	0.559551	1	0	1023
CL178.Contig5_All	376	A	R	55	A	38	5	36	G	38	4	24	60	0.365079	1.9	0	33
CL178.Contig5_All	409	T	Y	48	T	37	5	30	C	38	4	19	49	0.277778	1.91837	0	21
CL178.Contig5_All	430	G	K	60	G	35	8	33	T	36	4	19	52	0.70202	1.86538	0	20
CL178.Contig5_All	1013	C	S	99	C	33	10	10	G	36	8	8	18	0.543204	1	0	380
CL1791.Contig3_All	2449	T	C	99	C	37	64	64	T	0	0	0	64	1	1	0	83
CL1791.Contig3_All	2532	A	R	99	G	37	94	94	A	38	76	76	170	0.00644201	1	0	83
CL1791.Contig3_All	2717	A	R	99	A	38	65	65	G	36	64	64	129	0.117138	1	0	185
CL1795.Contig1_All	95	A	R	99	G	34	19	19	A	33	14	14	33	0.352984	1	0	717
CL1796.Contig4_All	1028	G	R	99	G	38	13	53	A	36	11	40	93	0.180352	1.74194	0	4122
CL1798.Contig1_All	428	C	Y	99	C	37	14	14	T	39	12	12	26	0.521232	1	0	76
CL1798.Contig1_All	504	T	Y	99	T	38	10	10	C	38	9	9	19	0.710526	1	0	64
CL1798.Contig1_All	568	A	M	99	C	39	11	11	A	35	7	7	18	0.506693	1	0	64
CL1798.Contig1_All	707	G	R	85	G	37	10	11	A	39	6	6	17	0.0363387	1.05882	0	33
CL1798.Contig1_All	740	A	R	99	A	38	14	14	G	38	11	11	25	0.0289756	1	0	33
CL1798.Contig1_All	871	A	R	99	G	37	19	19	A	37	19	19	38	0.343073	1	0	49
CL1799.Contig2_All	1306	A	W	99	A	38	17	17	T	39	13	13	30	0.340037	1	0	543
CL179.Contig2_All	53	A	W	99	T	38	12	12	A	32	12	12	24	0.00604699	1	0	43
CL179.Contig2_All	96	A	R	99	G	37	18	18	A	37	15	15	33	0.711131	1	0	12
CL179.Contig2_All	108	A	R	99	A	36	16	16	G	37	13	13	29	0.553747	1	0	12
CL179.Contig2_All	185	A	R	99	A	37	44	44	G	37	13	13	57	0.329339	1	0	48
CL179.Contig2_All	233	G	R	99	G	36	74	74	A	38	33	33	107	0.0363851	1	0	48
CL179.Contig2_All	434	A	W	99	T	34	39	39	A	34	33	33	72	0.247067	1	0	43
CL179.Contig2_All	776	G	A	76	A	38	45	45	G	0	0	0	45	1	1	0	274
CL179.Contig2_All	1050	C	Y	99	T	36	20	20	C	35	15	15	35	0.720584	1	0	102
CL179.Contig2_All	1152	C	Y	99	C	34	33	33	T	37	20	20	53	0.0703371	1	0	14
CL179.Contig2_All	1166	C	Y	99	T	37	32	32	C	37	22	22	55	0.434164	1	0	14
CL179.Contig2_All	1258	T	Y	99	T	36	18	18	C	36	15	16	34	0.746445	1.02941	0	20
CL1800.Contig1_All	104	G	T	20	T	28	8	8	G	0	0	0	8	1	1	0	543
CL1802.Contig2_All	233	C	Y	99	T	38	7	138	C	30	8	145	283	0.0946387	1.947	0	446
CL1807.Contig1_All	174	G	R	45	G	34	7	18	A	37	4	13	31	0.206061	2.22581	0	6
CL1807.Contig1_All	180	A	R	56	A	37	7	18	G	39	4	13	31	0.578788	2.19355	0	6
CL1807.Contig1_All	469	C	S	77	C	38	12	12	G	39	5	5	17	0.479638	1	0	289
CL1807.Contig3_All	156	A	G	23	G	34	9	18	A	0	0	8	26	1	2.30769	0	1354
CL1811.Contig1_All	166	T	Y	99	T	36	21	21	C	37	13	13	34	0.736077	1	0	14
CL1811.Contig1_All	180	C	M	99	C	35	22	22	A	35	12	12	34	0.718271	1	0	14
CL1811.Contig1_All	303	G	R	99	G	38	15	15	A	37	9	9	24	0.430456	1	0	123
CL1811.Contig1_All	432	G	R	71	G	37	30	30	A	37	8	8	38	0.224449	1	0	24
CL1812.Contig1_All	94	T	Y	99	T	38	14	14	C	39	8	8	22	0.531648	1	0	679
CL1815.Contig1_All	516	G	R	99	G	37	26	26	A	35	25	25	51	0.502754	1	0	668
CL1817.Contig1_All	141	A	R	99	A	36	38	117	G	34	31	85	202	0.0329086	1.65842	0	743
CL1818.Contig4_All	221	C	Y	81	C	36	13	13	T	30	8	8	21	0.0267433	1	0	705
CL1821.Contig3_All	192	G	R	99	G	37	57	69	A	38	33	41	110	0.386342	1.22727	0	4593
CL1823.Contig1_All	987	T	Y	99	T	37	44	45	C	37	16	20	65	0.641937	1.07692	0	213
CL1823.Contig1_All	1200	C	Y	34	C	37	11	48	T	38	4	14	62	0.60293	1.75806	0	9
CL1824.Contig2_All	617	A	R	79	A	37	16	17	G	37	6	8	25	0.728606	1.24	0	1581
CL1825.Contig1_All	782	C	Y	99	T	38	8	8	C	37	6	6	14	0.377289	1	0	959
CL1825.Contig2_All	842	C	Y	99	T	39	14	14	C	38	9	9	23	0.278539	1	0	91
CL1826.Contig1_All	649	T	Y	99	T	36	11	11	C	32	7	7	18	0.187469	1	0	13
CL1826.Contig1_All	783	T	G	42	G	34	16	16	T	0	0	0	16	1	1	0	9
CL1826.Contig1_All	1585	G	R	99	G	34	44	44	A	34	19	19	63	0.103821	1	0	156
CL1826.Contig1_All	1741	G	R	72	G	38	9	12	A	29	7	7	19	0.00393357	1.15789	0	29
CL1826.Contig1_All	1770	C	S	99	C	35	12	12	G	36	11	11	23	0.63135	1	0	29
CL1826.Contig1_All	1812	T	Y	99	T	22	13	13	C	25	11	11	25	0.212215	1	0	42
CL1828.Contig1_All	163	T	Y	26	T	37	9	14	C	38	3	7	21	0.363636	1.42857	0	532
CL1828.Contig2_All	77	T	W	99	T	37	27	27	A	38	17	17	44	0.546754	1	0	144
CL1828.Contig2_All	221	T	Y	99	T	37	31	36	C	38	15	19	55	0.656605	1.16364	0	144
CL1829.Contig1_All	170	T	C	26	C	38	10	59	T	0	0	59	119	1	1.91597	0	44
CL1829.Contig2_All	381	T	Y	99	T	38	24	83	C	36	11	60	144	0.612691	1.75694	0	758
CL182.Contig2_All	178	A	R	99	A	37	18	18	G	38	11	11	29	0.596735	1	0	1703
CL1833.Contig1_All	220	C	S	99	G	36	47	47	C	37	42	42	89	0.204412	1	0	172
CL1834.Contig1_All	1462	C	Y	99	T	37	143	143	C	38	112	112	751	0.287644	1	0	117
CL1834.Contig1_All	1579	G	R	99	A	35	139	139	G	34	115	115	710	0.0967031	1	0	117
CL1834.Contig1_All	3362	A	M	99	C	33	215	215	A	34	40	40	259	0.00154828	1	0	8
CL1834.Contig2_All	1036	G	R	99	G	34	35	35	A	34	19	19	54	0.450025	1	0	147
CL1834.Contig2_All	1183	G	R	99	A	36	15	15	G	36	14	14	29	0.720119	1	0	147
CL1837.Contig4_All	865	C	Y	99	C	36	25	25	T	36	12	12	37	0.727725	1	0	148
CL1837.Contig4_All	1013	G	R	99	G	35	34	34	A	33	20	20	55	0.0632128	1	0	147
CL1837.Contig4_All	1160	T	K	99	T	32	23	23	G	36	14	14	37	0.505939	1	0	147
CL1839.Contig1_All	266	T	W	79	T	38	34	35	A	38	7	8	43	0.47974	1.04651	0	196
CL1839.Contig2_All	246	C	T	99	T	36	94	94	C	0	0	0	94	1	1	0	155
CL1839.Contig2_All	490	G	A	99	A	39	89	89	G	0	0	0	89	1	1	0	244
CL1840.Contig1_All	211	G	R	99	G	35	15	24	A	32	10	16	40	0.510848	1.375	0	412
CL1842.Contig1_All	278	G	R	99	A	38	47	47	G	38	13	13	60	0.664368	1	0	240
CL1842.Contig2_All	59	G	R	82	A	40	5	5	G	41	4	5	10	0.206349	1.1	0	138
CL1846.Contig1_All	406	G	R	67	G	33	8	80	A	38	5	40	120	0.111111	1.89167	0	356
CL1846.Contig2_All	227	G	S	99	G	38	38	38	C	37	25	25	63	0.511968	1	0	105
CL1846.Contig2_All	332	A	R	99	A	38	38	38	G	36	31	31	69	0.0577124	1	0	40
CL1846.Contig2_All	372	A	R	99	A	38	42	42	G	37	38	38	80	0.125792	1	0	40
CL1846.Contig2_All	507	G	R	99	G	39	33	33	A	38	34	34	67	0.0385043	1	0	135
CL1846.Contig2_All	815	T	Y	99	T	38	50	85	C	35	29	101	186	0.00112024	1.57527	0	76
CL1846.Contig2_All	986	C	Y	99	T	39	71	84	C	40	12	20	104	0.101073	1.20192	0	84
CL1846.Contig2_All	1070	C	Y	99	C	37	162	163	T	38	93	107	287	0.00625065	1.05226	0	15
CL1846.Contig2_All	1085	C	Y	99	T	38	153	154	C	39	102	115	293	0.190963	1.04778	0	15
CL1846.Contig2_All	1152	T	K	99	G	35	140	140	T	35	115	122	416	0.497958	1.01683	0	66
CL1846.Contig2_All	1218	A	R	99	G	38	127	127	A	38	128	128	269	0.117118	1	0	66
CL1846.Contig2_All	1497	C	Y	99	C	38	38	38	T	37	37	37	75	0.164794	1	0	208
CL1846.Contig2_All	1705	G	R	99	A	39	56	56	G	37	42	42	98	0.00340067	1	0	83
CL1846.Contig2_All	1788	A	R	99	G	36	85	85	A	37	75	75	161	0.164057	1	0	83
CL1846.Contig2_All	2193	A	M	99	A	37	88	88	C	36	75	75	163	0.0503457	1	0	116
CL1848.Contig1_All	229	A	R	99	A	37	69	69	G	37	53	53	122	0.306366	1	0	794
CL1853.Contig2_All	1082	T	Y	45	T	37	16	16	C	33	6	6	22	0.115395	1	0	539
CL1853.Contig2_All	1760	G	S	99	G	35	17	17	C	34	15	15	32	0.354774	1	0	559
CL1853.Contig2_All	2319	A	R	99	A	37	21	21	G	35	21	21	42	0.506012	1	0	338
CL1853.Contig2_All	2657	G	R	99	A	35	26	26	G	33	24	24	50	0.600396	1	0	10
CL1853.Contig2_All	2667	A	R	99	A	35	26	26	G	37	24	24	50	0.217483	1	0	10
CL1853.Contig2_All	3282	T	Y	99	T	36	21	21	C	36	19	19	40	0.686972	1	0	193
CL1853.Contig2_All	3475	A	R	99	A	34	24	24	G	33	19	19	43	0.718759	1	0	62
CL1853.Contig2_All	3537	A	R	99	A	35	26	26	G	37	24	24	50	0.611608	1	0	62
CL1853.Contig2_All	3602	C	Y	99	C	34	44	44	T	35	43	43	87	0.290534	1	0	5
CL1853.Contig2_All	3607	T	Y	99	C	35	44	44	T	34	43	43	87	0.232662	1	0	5
CL1854.Contig1_All	863	T	Y	99	T	31	19	19	C	33	11	11	30	0.598872	1	0	1024
CL1854.Contig2_All	882	C	Y	99	C	38	28	28	T	36	23	23	51	0.545916	1	0	568
CL1854.Contig2_All	1450	G	S	99	G	32	26	26	C	32	20	20	46	0.342367	1	0	255
CL1854.Contig2_All	1705	A	R	99	A	37	25	25	G	38	13	13	38	0.667673	1	0	54
CL1856.Contig2_All	136	G	R	35	G	34	5	13	A	29	4	13	26	0.527778	1.65385	0	39
CL1856.Contig2_All	175	T	W	32	T	33	3	11	A	30	3	15	26	0.2	1.76923	0	13
CL1856.Contig2_All	188	A	R	55	G	33	4	16	A	34	3	12	28	0.657143	1.75	0	13
CL1857.Contig1_All	1105	T	Y	99	C	38	47	49	T	38	37	37	86	0.163024	1.02326	0	54
CL1858.Contig2_All	17	T	Y	99	T	36	33	33	C	39	27	27	60	0.000737151	1	0	40
CL1858.Contig2_All	882	A	R	99	A	34	20	20	G	34	11	11	31	0.560914	1	0	210
CL1858.Contig2_All	1696	C	M	99	C	35	18	18	A	37	16	16	34	0.643455	1	0	442
CL1858.Contig2_All	2138	G	S	99	G	33	20	20	C	33	19	19	39	0.692634	1	0	442
CL1859.Contig2_All	618	C	Y	81	C	35	14	167	T	38	7	7	174	0.516671	1.87931	0	6
CL1860.Contig1_All	1726	T	Y	99	C	34	35	35	T	34	34	34	69	0.319859	1	0	27
CL1860.Contig1_All	1753	G	R	99	A	38	30	30	G	34	32	32	62	0.500118	1	0	27
CL1861.Contig1_All	310	A	G	30	G	38	11	11	A	0	0	0	11	1	1	0	7
CL1861.Contig1_All	317	G	A	29	A	37	11	11	G	0	0	0	11	1	1	0	7
CL1863.Contig1_All	682	A	G	57	G	37	21	38	A	0	0	0	38	1	1.44737	0	495
CL1866.Contig2_All	112	G	K	99	T	34	62	62	G	32	34	34	96	0.0681109	1	0	17
CL1866.Contig2_All	129	A	R	99	G	34	38	38	A	35	28	28	66	0.448385	1	0	17
CL1866.Contig2_All	229	A	M	99	C	32	16	16	A	31	14	14	30	0.729621	1	0	9
CL1866.Contig2_All	238	A	R	99	G	33	15	15	A	30	12	12	27	0.490434	1	0	9
CL1867.Contig3_All	233	C	M	99	A	36	12	12	C	35	12	12	24	0.657431	1	0	1214
CL1867.Contig4_All	836	A	R	99	A	36	79	91	G	37	27	41	132	0.46245	1.19697	0	1214
CL1868.Contig1_All	2004	T	Y	99	T	38	18	23	C	35	15	22	45	0.0464971	1.26667	0	149
CL1868.Contig2_All	987	T	Y	99	T	37	91	120	C	36	63	88	208	0.0106085	1.25962	0	134
CL1868.Contig2_All	1121	T	Y	99	T	36	76	76	C	36	43	43	120	0.29292	1	0	134
CL1868.Contig2_All	1518	A	R	99	A	33	64	64	G	34	60	60	124	0.374484	1	0	85
CL1868.Contig2_All	1603	G	K	99	G	31	60	60	T	31	58	58	118	0.0023759	1	0	23
CL1868.Contig2_All	1626	A	M	99	A	36	52	52	C	37	51	51	103	0.24532	1	0	23
CL1875.Contig2_All	47	A	M	25	A	35	248	248	C	39	7	7	5446	0.0238631	1.95042	0	507
CL1876.Contig1_All	489	A	M	99	A	36	126	126	C	37	63	63	189	0.16948	1	0	892
CL1876.Contig1_All	1705	G	R	99	G	38	86	86	A	38	65	65	151	0.201002	1	0	350
CL1876.Contig1_All	2055	C	Y	99	C	38	139	139	T	37	116	116	257	0.00689038	1	0	350
CL1876.Contig1_All	2649	G	R	99	G	37	87	87	A	36	49	49	136	0.349171	1	0	533
CL1876.Contig1_All	3182	C	Y	99	C	38	88	88	T	38	65	65	153	0.243876	1	0	381
CL1876.Contig1_All	3563	T	W	99	T	37	111	111	A	36	71	71	182	0.221885	1	0	381
CL1876.Contig1_All	5192	C	Y	99	T	38	78	78	C	37	59	59	137	0.302481	1	0	212
CL1880.Contig1_All	150	A	R	99	G	38	9	9	A	38	8	8	17	0.444179	1	0	28
CL1880.Contig1_All	178	A	R	99	A	39	9	9	G	39	8	8	17	0.685747	1	0	28
CL1880.Contig1_All	331	C	Y	53	T	39	5	15	C	35	5	35	50	0.015873	2.78	0	153
CL1882.Contig1_All	98	T	Y	99	T	34	22	48	C	38	18	34	82	0.501113	1.5122	0	169
CL1882.Contig2_All	114	C	Y	99	C	35	45	61	T	36	30	56	117	0.0751655	1.35897	0	266
CL1883.Contig1_All	209	C	Y	99	C	33	56	56	T	34	41	41	97	0.304606	1	0	27
CL1883.Contig1_All	236	C	Y	99	T	36	41	41	C	34	36	36	77	0.143013	1	0	27
CL1888.Contig2_All	684	A	R	99	A	34	17	50	G	35	14	45	96	0.507799	1.67708	0	3999
CL1888.Contig3_All	1678	T	Y	99	C	36	41	100	T	36	33	99	199	0.176244	1.62814	0	2211
CL1889.Contig2_All	1454	A	R	99	A	36	9	9	G	39	7	7	16	0.340297	1	0	366
CL1892.Contig1_All	169	C	A	82	A	34	252	252	C	15	3	3	437	1	1	0	1208
CL1896.Contig2_All	169	C	Y	63	C	39	6	10	T	37	5	6	16	0.025974	1.3125	0	306
CL1896.Contig3_All	230	T	Y	99	C	36	26	30	T	34	26	27	57	0.715789	1.08772	0	151
CL1896.Contig3_All	695	A	R	63	G	36	5	5	A	36	3	8	13	0.5	1.38462	0	75
CL1896.Contig3_All	785	T	C	20	C	38	8	11	T	0	0	0	11	1	1.27273	0	15
CL1902.Contig2_All	786	A	R	99	A	35	22	22	G	33	22	22	44	0.550743	1	0	1012
CL1903.Contig1_All	163	A	M	99	C	35	11	11	A	38	8	10	21	0.118772	1.09524	0	1012
CL1903.Contig2_All	138	C	M	43	C	34	8	8	A	39	4	6	14	0.00808081	1.14286	0	1828
CL1904.Contig1_All	888	C	T	20	T	40	21	21	C	40	1	87	108	1	1.7963	0	28
CL1904.Contig1_All	1271	G	R	99	G	37	22	22	A	37	21	21	43	0.336896	1	0	319
CL1904.Contig1_All	2805	G	R	99	G	37	32	32	A	39	19	19	51	0.0542429	1	0	495
CL1904.Contig2_All	275	C	Y	69	C	38	12	94	T	37	5	5	100	0.739819	1.82	0	16
CL1904.Contig2_All	323	G	R	96	A	38	12	12	G	39	5	91	103	0.139302	1.83495	0	28
CL1904.Contig2_All	351	G	A	23	A	36	9	10	G	0	0	42	52	1	1.82692	0	7
CL1904.Contig2_All	358	T	A	20	A	36	8	8	T	0	0	33	41	1	1.80488	0	7
CL1904.Contig2_All	834	T	W	99	T	38	9	9	A	37	9	9	18	0.218141	1	0	8
CL1906.Contig3_All	2235	T	Y	99	T	33	61	65	C	33	40	48	113	0.188926	1.10619	0	1832
CL1907.Contig1_All	693	G	R	99	G	39	14	14	A	37	9	9	23	0.13828	1	0	234
CL1910.Contig1_All	130	T	W	99	T	33	39	39	A	34	35	35	74	0.206847	1	0	780
CL1910.Contig1_All	910	T	C	44	C	37	16	16	T	0	0	0	16	1	1	0	780
CL1914.Contig1_All	1002	T	G	29	G	38	11	11	T	0	0	0	11	1	1	0	20
CL1915.Contig1_All	566	A	M	99	C	35	14	15	A	40	12	16	31	0.0155217	1.16129	0	1724
CL1915.Contig2_All	520	G	A	49	A	34	18	23	G	0	0	15	38	1	1.52632	0	52
CL1915.Contig2_All	572	A	G	49	G	36	18	19	A	0	0	5	24	1	1.25	0	25
CL1915.Contig2_All	597	T	C	24	C	38	18	19	T	37	1	8	27	1	1.2963	0	25
CL1916.Contig1_All	116	G	R	99	G	33	14	14	A	33	12	12	26	0.315393	1	0	27
CL1916.Contig1_All	143	G	A	44	A	35	16	16	G	0	0	0	16	1	1	0	27
CL1916.Contig1_All	185	A	G	49	G	33	19	19	A	0	0	0	19	1	1	0	34
CL1916.Contig1_All	891	T	G	29	G	36	11	11	T	0	0	0	11	1	1	0	32
CL1916.Contig1_All	923	G	T	24	T	34	9	9	G	0	0	0	9	1	1	0	16
CL1916.Contig1_All	939	C	T	22	T	26	11	11	C	0	0	0	11	1	1	0	16
CL1916.Contig1_All	994	A	G	23	G	37	9	9	A	0	0	0	9	1	1	0	55
CL1916.Contig1_All	1351	T	C	39	C	37	21	21	T	0	0	0	21	1	1	0	39
CL1916.Contig1_All	1390	G	S	55	G	32	21	21	C	35	5	5	26	0.223472	1	0	39
CL1916.Contig1_All	1592	G	A	54	A	34	24	24	G	31	1	1	25	1	1	0	70
CL1916.Contig1_All	1663	C	G	73	G	34	29	29	C	0	0	0	29	1	1	0	71
CL1916.Contig1_All	1747	C	T	90	T	38	254	254	C	39	1	1	346	1	1	0	84
CL1916.Contig1_All	1981	C	S	99	C	37	125	125	G	35	130	130	329	0.0761057	1	0	150
CL1916.Contig1_All	2178	G	A	99	A	37	254	254	G	37	1	1	334	1	1	0	15
CL1916.Contig1_All	2193	C	Y	99	C	37	128	128	T	37	127	127	307	0.0671022	1	0	15
CL1916.Contig1_All	2244	C	Y	99	C	35	71	71	T	32	49	49	120	0.0175896	1	0	51
CL1916.Contig1_All	2362	C	M	99	A	36	68	68	C	32	63	63	131	0.00415058	1	0	68
CL1916.Contig1_All	2430	A	G	99	G	36	253	253	A	27	1	1	258	1	1	0	22
CL1916.Contig1_All	2452	G	A	99	A	36	255	255	G	0	0	0	293	1	1	0	22
CL1916.Contig1_All	2643	C	T	91	T	35	175	175	C	37	2	2	178	1	1	0	191
CL1916.Contig1_All	3406	G	R	99	A	35	129	129	G	34	126	126	620	0.11072	1	0	763
CL1916.Contig1_All	4300	T	Y	99	T	36	48	48	C	34	45	45	93	0.0398173	1	0	18
CL1916.Contig1_All	4318	T	Y	99	T	36	53	53	C	34	46	46	99	0.0818666	1	0	18
CL1916.Contig1_All	4816	C	Y	99	T	37	133	133	C	37	122	122	286	0.26388	1	0	498
CL1916.Contig1_All	5347	G	R	99	A	36	125	125	G	35	128	128	412	0.0195207	1	0	312
CL1916.Contig1_All	5659	T	Y	99	C	38	128	128	T	37	127	127	416	0.00249403	1	0	21
CL1916.Contig1_All	5680	G	R	99	G	38	134	134	A	38	121	121	464	0.214329	1	0	21
CL1916.Contig1_All	6196	G	R	99	G	37	108	108	A	37	106	106	215	0.135753	1	0	516
CL1917.Contig2_All	253	G	R	99	G	35	109	109	A	35	64	64	173	0.377795	1	0	110
CL1917.Contig2_All	363	G	R	99	G	35	161	161	A	37	92	92	253	0.00811114	1	0	110
CL1919.Contig1_All	292	A	W	99	A	36	8	33	T	37	6	24	58	0.737429	2.51724	0	929
CL1919.Contig3_All	3732	C	T	99	T	38	128	128	C	0	0	0	128	1	1	0	16
CL1919.Contig3_All	3748	G	A	99	A	35	133	133	G	0	0	0	133	1	1	0	16
CL1919.Contig3_All	5245	A	G	99	G	34	55	55	A	0	0	0	55	1	1	0	54
CL1919.Contig3_All	5299	C	T	99	T	37	98	98	C	0	0	0	98	1	1	0	54
CL1922.Contig1_All	291	C	A	68	A	34	29	29	C	0	0	0	29	1	1	0	32
CL1922.Contig1_All	323	C	G	79	G	33	35	35	C	0	0	0	35	1	1	0	32
CL1922.Contig1_All	1027	T	Y	75	T	36	46	50	C	33	14	16	67	0.0286579	1.1791	0	294
CL1924.Contig1_All	506	C	Y	99	C	38	10	10	T	37	7	7	17	0.548308	1	0	1306
CL1926.Contig1_All	728	G	R	99	G	36	70	107	A	35	69	95	202	0.041131	1.62376	0	165
CL1926.Contig1_All	893	C	Y	99	C	38	39	41	T	38	11	22	63	0.258665	1.20635	0	165
CL1926.Contig1_All	1145	C	Y	99	C	35	73	89	T	37	54	61	150	0.00467089	1.15333	0	252
CL1927.Contig1_All	878	A	R	99	A	33	20	20	G	38	16	16	36	0.00108996	1	0	110
CL1927.Contig1_All	988	G	R	99	A	35	34	34	G	35	32	32	66	0.176134	1	0	110
CL1928.Contig2_All	543	T	Y	99	C	38	27	27	T	38	21	21	48	0.210595	1	0	723
CL1928.Contig2_All	1266	G	R	99	A	32	52	52	G	33	43	43	95	0.255281	1	0	723
CL192.Contig2_All	73	A	R	75	A	37	7	27	G	38	5	14	41	0.688763	1.70732	0	17
CL192.Contig2_All	90	T	Y	99	T	37	12	33	C	37	8	19	52	0.727526	1.61538	0	17
CL192.Contig2_All	165	C	Y	20	C	37	15	44	T	28	6	22	66	0.00917736	1.68182	0	33
CL192.Contig2_All	198	G	K	99	G	33	28	56	T	35	17	27	84	0.526049	1.45238	0	33
CL192.Contig2_All	233	A	R	99	A	37	31	44	G	39	24	31	75	0.127135	1.26667	0	35
CL1930.Contig4_All	3926	G	A	26	A	37	10	10	G	0	0	0	10	1	1	0	796
CL1931.Contig2_All	80	G	A	44	A	36	16	16	G	0	0	1	17	1	1.05882	0	28
CL1933.Contig2_All	1516	C	Y	99	C	34	40	40	T	33	27	27	67	0.133048	1	0	1532
CL1935.Contig1_All	64	T	Y	99	T	34	15	15	C	37	8	8	23	0.106621	1	0	49
CL1935.Contig1_All	135	C	Y	99	C	28	26	26	T	25	11	11	37	0.135063	1	0	18
CL1935.Contig1_All	253	G	R	99	G	36	17	17	A	35	14	14	31	0.0691017	1	0	118
CL1935.Contig1_All	595	C	Y	99	C	34	19	32	T	35	18	22	54	0.0522703	1.31481	0	21
CL1935.Contig1_All	616	C	Y	99	C	37	19	32	T	39	16	22	54	0.201624	1.35185	0	21
CL1935.Contig1_All	638	A	R	99	A	37	16	31	G	35	14	21	53	0.729621	1.41509	0	22
CL1935.Contig2_All	151	T	Y	39	T	39	5	20	C	35	4	11	31	0.571429	1.70968	0	22
CL1935.Contig2_All	173	G	R	39	G	36	9	22	A	36	4	10	32	0.765035	1.59375	0	21
CL1937.Contig1_All	261	T	K	77	T	34	5	39	G	35	4	37	76	0.77381	1.88158	0	2145
CL1937.Contig2_All	716	T	K	99	G	35	40	73	T	36	35	69	142	0.359021	1.47183	0	2016
CL1938.Contig1_All	587	A	R	99	G	37	56	56	A	36	55	55	111	0.336619	1	0	2016
CL1940.Contig2_All	131	A	W	66	T	35	4	11	A	40	3	8	19	0.0285714	1.63158	0	67
CL1940.Contig2_All	457	C	Y	27	T	40	4	23	C	25	2	36	59	0.0666667	1.89831	0	176
CL1940.Contig2_All	1234	C	Y	99	C	37	10	63	T	37	7	49	112	0.740565	1.84821	0	149
CL1940.Contig2_All	1407	G	K	25	T	30	4	66	G	35	1	69	135	0.7	1.96296	0	24
CL1940.Contig2_All	1837	A	R	99	A	36	49	79	G	36	22	27	106	0.216711	1.33019	0	14
CL1940.Contig2_All	2002	T	Y	99	T	35	47	47	C	32	12	12	59	0.372468	1	0	104
CL1940.Contig2_All	2106	C	Y	99	C	35	40	40	T	37	26	26	66	0.159296	1	0	54
CL1940.Contig2_All	2160	C	Y	99	C	35	56	56	T	32	26	26	82	0.0588522	1	0	54
CL1940.Contig2_All	2277	C	Y	99	C	35	57	57	T	35	31	31	88	0.0615637	1	0	117
CL1941.Contig1_All	1189	T	Y	25	T	38	13	46	C	36	4	38	85	0.205882	1.8	0	122
CL1941.Contig1_All	1311	G	R	24	G	38	20	20	A	39	5	5	25	0.167777	1	0	122
CL1941.Contig1_All	1477	G	R	88	G	35	31	31	A	34	8	8	39	0.686478	1	0	166
CL1941.Contig2_All	1189	T	Y	53	C	35	8	38	T	36	3	30	69	0.248485	1.84058	0	163
CL1941.Contig2_All	1352	G	R	99	G	34	11	11	A	32	9	9	20	0.440992	1	0	163
CL1951.Contig1_All	593	G	A	20	A	35	8	8	G	0	0	0	8	1	1	0	2414
CL1954.Contig3_All	148	C	Y	24	C	26	7	8	T	36	3	7	15	0.191667	1.66667	0	393
CL1955.Contig1_All	278	C	M	99	C	36	34	90	A	33	19	20	110	0.0759262	1.51818	0	106
CL1955.Contig1_All	384	T	A	42	A	37	18	45	T	0	0	17	62	1	1.70968	0	7
CL1955.Contig2_All	227	C	T	26	T	36	10	11	C	0	0	3	14	1	1.28571	0	35
CL1955.Contig2_All	354	T	K	24	T	37	3	92	G	41	2	5	97	0.2	1.94845	0	37
CL1959.Contig3_All	237	A	R	78	A	35	35	35	G	38	8	8	44	0.0388142	1	0	13
CL1959.Contig3_All	250	T	Y	99	T	38	37	37	C	37	13	13	50	0.00778619	1	0	8
CL1959.Contig3_All	258	G	R	99	G	36	42	42	A	38	11	11	53	0.561117	1	0	8
CL1959.Contig3_All	288	G	R	99	A	37	43	43	G	38	15	15	58	0.246322	1	0	30
CL1959.Contig3_All	438	C	M	99	A	36	52	52	C	35	19	19	71	0.0165837	1	0	9
CL1959.Contig3_All	447	C	S	99	G	37	51	51	C	33	22	22	73	0.00164436	1	0	9
CL1959.Contig3_All	475	C	Y	99	C	32	52	52	T	33	26	26	79	0.126155	1	0	28
CL1959.Contig3_All	509	G	R	99	G	33	63	73	A	34	27	31	105	0.0820896	1.13333	0	34
CL1959.Contig3_All	1184	G	K	99	G	36	23	23	T	36	21	21	44	0.704022	1	0	675
CL195.Contig1_All	243	T	Y	88	T	38	12	83	C	39	7	90	174	0.149559	1.88506	0	4002
CL1961.Contig1_All	213	A	R	22	G	39	3	16	A	41	1	6	22	0.75	2.18182	0	8
CL1961.Contig1_All	509	G	R	91	G	36	43	58	A	31	17	23	81	0.00101996	1.25926	0	34
CL1961.Contig1_All	543	C	M	99	C	38	55	57	A	37	20	31	88	0.368638	1.14773	0	24
CL1961.Contig1_All	567	T	Y	99	C	38	55	57	T	39	9	22	79	0.184588	1.18987	0	24
CL1961.Contig1_All	611	T	C	87	C	34	55	57	T	0	0	9	66	1	1.16667	0	27
CL1961.Contig1_All	638	T	C	65	C	37	25	27	T	0	0	6	33	1	1.24242	0	27
CL1961.Contig1_All	670	C	T	70	T	39	25	25	C	0	0	4	29	1	1.13793	0	29
CL1961.Contig1_All	699	C	T	52	T	38	19	19	C	0	0	11	30	1	1.36667	0	29
CL1961.Contig2_All	46	G	R	87	A	38	8	8	G	33	5	5	13	0.022533	1	0	49
CL1961.Contig2_All	95	G	R	31	G	35	27	27	A	35	5	5	32	0.57738	1	0	11
CL1961.Contig2_All	106	G	R	47	G	34	28	28	A	36	6	6	34	0.623411	1	0	11
CL1961.Contig2_All	124	C	Y	68	C	36	30	30	T	38	7	7	37	0.146657	1	0	18
CL1961.Contig2_All	165	C	Y	99	C	37	29	29	T	37	20	20	49	0.704192	1	0	25
CL1961.Contig2_All	190	A	M	99	A	36	28	28	C	36	19	19	47	0.216277	1	0	12
CL1961.Contig2_All	235	C	S	99	C	35	33	38	G	35	22	23	61	0.48302	1.09836	0	16
CL1961.Contig2_All	251	G	R	99	G	33	29	43	A	32	21	23	66	0.526866	1.24242	0	16
CL1961.Contig2_All	272	T	Y	94	T	33	36	56	C	34	9	13	69	0.472222	1.34783	0	5
CL1961.Contig2_All	277	T	Y	99	T	35	29	41	C	35	14	28	69	0.484688	1.37681	0	5
CL1961.Contig2_All	303	A	W	99	A	36	21	49	T	39	16	21	72	0.503372	1.47222	0	26
CL1961.Contig2_All	344	C	M	89	C	37	17	57	A	37	6	13	71	0.45931	1.67606	0	7
CL1961.Contig2_All	353	G	R	44	G	37	16	57	A	34	5	8	65	0.119908	1.67692	0	7
CL1961.Contig2_All	360	G	K	65	G	35	16	52	T	35	5	11	63	0.588481	1.66667	0	6
CL1961.Contig2_All	366	T	Y	99	C	36	15	34	T	35	6	27	61	0.284645	1.65574	0	6
CL1961.Contig2_All	416	C	Y	99	T	34	9	18	C	33	7	36	54	0.75	1.7037	0	35
CL1961.Contig2_All	451	A	R	45	A	32	9	23	G	38	4	10	33	0.625874	1.60606	0	22
CL1961.Contig2_All	473	A	R	61	A	35	10	33	G	36	5	6	39	0.42957	1.61538	0	22
CL1961.Contig2_All	591	A	M	99	A	36	35	35	C	34	10	10	45	0.527789	1	0	5
CL1961.Contig2_All	596	C	Y	99	C	33	31	31	T	34	16	16	47	0.340547	1	0	5
CL1961.Contig2_All	601	C	M	84	C	35	36	36	A	35	8	8	44	0.343433	1	0	5
CL1961.Contig2_All	642	G	R	47	G	35	43	43	A	35	7	7	50	0.36102	1	0	9
CL1961.Contig2_All	716	A	R	99	A	35	15	15	G	32	16	16	31	0.543787	1	0	26
CL1961.Contig2_All	765	T	Y	66	T	37	20	20	C	37	6	6	26	0.306984	1	0	47
CL1961.Contig2_All	812	A	R	43	A	36	25	25	G	36	6	6	31	0.572654	1	0	45
CL1961.Contig2_All	857	A	R	51	A	35	38	38	G	38	7	7	45	0.526985	1	0	22
CL1961.Contig2_All	890	A	R	87	A	36	40	40	G	37	9	9	49	0.69747	1	0	10
CL1961.Contig2_All	990	A	R	72	A	36	27	27	G	33	8	8	35	0.52821	1	0	7
CL1961.Contig2_All	997	A	R	99	A	37	25	25	G	35	10	10	35	0.0485544	1	0	7
CL1961.Contig2_All	1084	T	Y	99	T	32	39	39	C	33	12	12	51	0.533821	1	0	9
CL1961.Contig2_All	1155	G	R	99	A	36	43	43	G	37	27	27	70	0.146928	1	0	31
CL1961.Contig2_All	1201	A	R	99	A	37	37	37	G	34	28	28	65	0.00444302	1	0	15
CL1961.Contig2_All	1239	T	Y	49	T	38	31	31	C	38	6	6	37	0.722068	1	0	23
CL1961.Contig2_All	1503	T	K	21	T	33	44	44	G	38	5	5	50	0.519212	1	0	178
CL1961.Contig2_All	1745	A	R	99	A	33	17	17	G	36	9	9	26	0.245476	1	0	8
CL1961.Contig2_All	1753	G	R	99	G	32	21	21	A	37	8	8	29	0.637358	1	0	8
[truncated: 39,727 more rows]
