# Supplementary material for: Comparative Transcriptome Analysis of Key Genes and Pathways Activated in Response to Fat Deposition in Two Sheep Breeds With Distinct Tail Phenotype
Source: Front Genet. 2021 Apr 8;12:639030. doi: 10.3389/fgene.2021.639030 (PMC8060577; doi:10.3389/fgene.2021.639030)
Supplement: Supplementary Figure 1 — Length distribution of contigs and unigenes. [file Data_Sheet_1.ZIP › Supplementary files/Table S6 SNPs detected in XFW.xlsx]

## Sheet: Additional files6 Table S6 SNPs
Table S6 SNPs detected in XFW sheep
Gene ID*	Coordinate	Reference	Consensus	Quality	Best Hit	Quality Of Best Hit	Uniq Reads Num Of Best Hit	All Reads Num Of Best Hit	Second Hit	Quality Of Second Hit	Uniq Reads Num Of Second Hit	All Reads Num Of Second Hit	Total Depth	Rank Sum	Estimate Copy Number	dbSNP Tag	Distance Grom Last SNP
CL1000.Contig2_All	1155	T	Y	99	T	37	45	45	C	38	26	26	71	0.0678619	1	0	27
CL1000.Contig2_All	1191	A	R	75	A	36	30	30	G	35	8	8	38	0.05856	1	0	5
CL1000.Contig2_All	1974	C	Y	99	C	37	55	55	T	35	24	24	79	0.0720867	1	0	92
CL1000.Contig2_All	2066	G	R	99	G	38	31	31	A	38	14	14	45	0.584253	1	0	23
CL1000.Contig2_All	2947	A	R	85	A	39	6	6	G	38	6	6	12	0.242424	1	0	434
CL1002.Contig2_All	789	G	R	81	G	37	41	41	A	37	10	10	51	0.743015	1	0	241
CL1003.Contig3_All	4496	G	R	99	G	38	77	118	A	38	66	102	220	0.0297147	1.35	0	54
CL1003.Contig3_All	4574	C	Y	99	C	38	39	80	T	39	19	55	135	0.519746	1.57037	0	21
CL1004.Contig1_All	24	T	Y	39	T	35	34	34	C	36	6	6	40	0.629261	1	0	8
CL1004.Contig1_All	32	T	Y	73	T	29	34	34	C	35	7	7	41	0.515714	1	0	8
CL1004.Contig1_All	58	C	Y	99	T	36	43	43	C	34	10	10	53	0.0722278	1	0	26
CL1005.Contig2_All	614	G	R	83	G	35	11	17	A	33	7	15	32	0.0629713	1.4375	0	22
CL1005.Contig2_All	636	T	Y	60	C	36	5	13	T	34	5	11	24	0.27381	1.58333	0	22
CL1010.Contig3_All	135	A	G	20	G	36	8	8	A	0	0	0	8	1	1	0	3075
CL1014.Contig3_All	17	A	R	99	A	35	17	17	G	38	13	13	30	0.647921	1	0	497
CL1014.Contig3_All	581	A	R	99	A	37	39	39	G	36	32	32	71	0.0891024	1	0	67
CL1015.Contig1_All	972	C	Y	32	C	39	3	50	T	37	3	26	76	0.2	1.92105	0	612
CL1016.Contig2_All	510	C	Y	99	C	34	31	31	T	35	12	12	43	0.399863	1	0	152
CL1016.Contig2_All	662	A	R	99	A	37	58	58	G	37	51	51	109	0.204427	1	0	152
CL1016.Contig2_All	1490	T	Y	68	T	37	73	80	C	36	12	14	94	0.0946639	1.09574	0	296
CL1018.Contig1_All	222	T	Y	21	T	30	7	12	C	33	3	9	21	0.333333	1.52381	0	51
CL1019.Contig1_All	495	G	R	99	G	34	146	150	A	36	109	116	277	0.0230136	1.03971	0	39
CL1019.Contig1_All	534	G	S	99	G	32	146	148	C	32	109	112	364	0.191643	1.01374	0	39
CL1019.Contig1_All	737	C	Y	70	T	38	13	24	C	38	8	23	47	0.575281	1.55319	0	203
CL1019.Contig1_All	1274	C	Y	99	C	39	25	25	T	38	11	12	37	0.248983	1.02703	0	34
CL1019.Contig1_All	1308	A	R	99	A	36	18	18	G	36	13	13	31	0.507863	1	0	34
CL1019.Contig1_All	1423	A	R	88	A	36	19	19	G	36	8	8	27	0.468936	1	0	89
CL1019.Contig1_All	1512	G	R	99	G	33	9	9	A	32	8	8	17	0.481283	1	0	89
CL1019.Contig1_All	1883	C	Y	99	C	35	23	23	T	35	10	10	33	0.431217	1	0	8
CL1019.Contig1_All	1891	G	R	69	G	32	26	26	A	33	9	9	35	0.119608	1	0	8
CL1020.Contig2_All	184	T	K	99	G	23	18	19	T	25	14	25	44	0.621898	1.27273	0	1782
CL1020.Contig4_All	184	T	K	99	G	28	8	9	T	21	10	21	30	0.0415695	1.4	0	787
CL1021.Contig1_All	666	A	R	55	G	34	30	30	A	36	6	6	36	0.125108	1	0	1032
CL1021.Contig2_All	388	G	A	29	A	38	11	11	G	0	0	0	11	1	1	0	546
CL1023.Contig1_All	30	C	M	99	C	37	71	71	A	38	12	12	83	0.29999	1	0	35
CL1023.Contig1_All	65	C	Y	51	C	38	146	146	T	36	13	13	159	0.00265266	1	0	28
CL1023.Contig1_All	93	A	R	99	A	36	156	156	G	36	28	28	184	0.344294	1	0	28
CL1023.Contig1_All	159	T	Y	99	T	34	146	146	C	34	33	33	179	0.424039	1	0	66
CL1023.Contig1_All	523	T	Y	99	T	37	33	33	C	38	16	16	49	0.371847	1	0	364
CL1023.Contig1_All	1049	A	R	99	A	37	75	96	G	36	21	26	122	0.44012	1.21311	0	486
CL1027.Contig3_All	1101	T	C	36	C	39	255	255	T	0	0	0	444	1	1.01126	0	5
CL1027.Contig3_All	1106	A	C	54	C	37	53	53	A	31	1	7	60	1	1.1	0	5
CL1029.Contig2_All	168	A	R	79	A	32	10	10	G	37	6	6	16	0.507805	1	0	563
CL1029.Contig2_All	1224	T	Y	99	T	36	9	9	C	35	9	9	18	0.398087	1	0	342
CL1029.Contig2_All	1566	A	M	99	C	34	10	10	A	36	7	7	17	0.237351	1	0	87
CL1029.Contig2_All	1653	C	Y	99	T	34	12	12	C	34	8	8	20	0.0345479	1	0	40
CL1029.Contig2_All	1693	A	G	49	G	35	19	19	A	0	0	0	19	1	1	0	40
CL1029.Contig2_All	2133	C	Y	99	T	35	11	11	C	35	10	10	21	0.404702	1	0	105
CL1029.Contig2_All	2238	T	Y	99	T	32	12	12	C	24	16	16	29	0.0550703	1	0	78
CL1029.Contig2_All	2316	C	Y	99	C	32	19	19	T	33	14	14	33	0.449991	1	0	58
CL1029.Contig2_All	2374	C	Y	99	T	26	20	20	C	33	14	14	35	0.0302707	1	0	58
CL1029.Contig2_All	2581	T	W	98	T	36	14	14	A	37	6	6	20	0.0648349	1	0	12
CL1029.Contig3_All	801	G	R	28	G	40	3	17	A	36	3	10	27	0.2	1.77778	0	43
CL1029.Contig3_All	860	G	R	48	G	37	8	13	A	36	5	8	21	0.588578	1.38095	0	16
CL1030.Contig3_All	140	A	R	99	A	34	138	171	G	32	57	94	265	0.000873367	1.26415	0	87
CL1030.Contig3_All	531	G	R	99	G	37	94	94	A	35	87	89	183	0.0552711	1.02186	0	269
CL1030.Contig3_All	1057	A	R	99	A	34	57	57	G	36	34	34	91	0.144026	1	0	76
CL1030.Contig3_All	1133	G	R	99	G	38	45	45	A	39	19	19	64	0.108541	1	0	20
CL1030.Contig3_All	1153	A	W	99	T	37	32	32	A	35	31	31	63	0.539954	1	0	20
CL1030.Contig4_All	242	T	Y	23	T	35	7	17	C	40	3	23	40	0.0916667	1.75	0	1302
CL1039.Contig2_All	137	C	S	99	C	35	133	135	G	34	109	110	245	0.465804	1.01224	0	85
CL1040.Contig1_All	1049	C	Y	99	T	38	50	50	C	36	28	28	78	0.0163666	1	0	3277
CL1040.Contig1_All	4326	C	Y	99	T	38	7	7	C	39	5	5	12	0.438131	1	0	3277
CL1043.Contig8_All	695	T	Y	99	T	33	84	89	C	37	29	52	142	2.01134e-07	1.46479	0	1396
CL1046.Contig1_All	254	C	T	84	T	38	34	118	C	0	0	154	272	1	2.57721	0	38
CL1046.Contig1_All	309	C	Y	25	C	40	3	197	T	33	3	71	268	0.05	2.69403	0	8
CL1046.Contig2_All	816	A	R	58	G	36	5	26	A	37	3	163	189	0.75	2.97354	0	118
CL1046.Contig2_All	934	G	R	99	A	33	12	15	G	32	10	40	55	0.017914	1.76364	0	24
CL1046.Contig2_All	958	G	R	99	A	31	11	38	G	31	11	54	92	0.686915	1.93478	0	24
CL1046.Contig2_All	985	C	Y	99	C	33	10	49	T	35	9	35	84	0.30189	1.92857	0	9
CL1046.Contig4_All	427	C	Y	99	T	36	96	96	C	36	46	46	142	0.062998	1	0	12
CL1046.Contig4_All	439	C	Y	99	C	36	104	104	T	35	22	22	126	0.239817	1	0	12
CL1046.Contig4_All	493	C	Y	99	C	35	142	142	T	37	25	25	167	0.0389632	1	0	42
CL1046.Contig4_All	535	T	W	99	T	38	82	82	A	35	50	50	132	2.71205e-05	1	0	33
CL1046.Contig4_All	630	A	R	71	A	38	53	53	G	37	13	13	66	0.474289	1	0	26
CL1046.Contig4_All	656	C	Y	99	C	37	37	37	T	40	14	14	51	0.500029	1	0	12
CL1046.Contig4_All	668	T	Y	99	T	38	17	17	C	39	14	14	31	0.00110961	1	0	12
CL1046.Contig4_All	684	C	S	99	C	39	15	15	G	38	15	15	30	0.5	1	0	8
CL1046.Contig4_All	692	T	Y	99	T	36	15	15	C	36	15	15	30	0.69371	1	0	8
CL1046.Contig4_All	923	G	R	99	G	38	53	53	A	38	13	13	66	0.0467924	1	0	58
CL1046.Contig4_All	981	T	Y	99	T	38	43	43	C	39	15	15	58	0.578754	1	0	58
CL1046.Contig4_All	1267	A	R	99	G	36	51	51	A	34	45	45	96	0.0638217	1	0	72
CL1046.Contig4_All	1339	T	Y	99	T	37	42	69	C	35	42	46	115	0.00589589	1.53913	0	72
CL1046.Contig4_All	1492	C	Y	30	C	36	44	142	T	34	5	94	236	0.146382	2.73729	0	153
CL1046.Contig4_All	1714	A	R	99	A	34	42	108	G	33	37	54	162	0.203216	2.33951	0	18
CL1046.Contig4_All	1778	C	A	29	A	38	81	133	C	39	4	30	163	1	1.85276	0	64
CL1047.Contig2_All	395	G	K	99	G	36	17	17	T	36	12	12	29	0.598457	1	0	671
CL1047.Contig2_All	1066	G	R	99	G	34	22	22	A	38	13	13	35	0.101737	1	0	671
CL104.Contig1_All	211	A	R	99	A	32	53	53	G	35	17	17	72	0.142692	1	0	3681
CL104.Contig2_All	126	A	C	32	C	36	12	12	A	0	0	0	12	1	1	0	3638
CL1050.Contig1_All	466	C	Y	99	C	34	11	11	T	37	8	8	19	0.103001	1	0	174
CL1052.Contig1_All	980	G	C	99	C	37	87	87	G	0	0	0	87	1	1	0	248
CL1052.Contig1_All	1228	C	T	82	T	37	33	33	C	0	0	0	33	1	1	0	248
CL1059.Contig3_All	3214	A	R	99	A	39	20	25	G	38	14	15	40	0.345654	1.275	0	241
CL1060.Contig4_All	4634	C	Y	99	C	36	31	31	T	34	17	17	48	0.0581336	1	0	9
CL1060.Contig4_All	4643	A	R	99	A	36	37	37	G	35	25	25	62	0.123562	1	0	9
CL1060.Contig4_All	4806	T	Y	99	T	33	121	121	C	32	100	100	222	0.417953	1	0	107
CL1060.Contig4_All	4913	T	Y	99	T	34	25	25	C	36	22	22	47	0.72271	1	0	107
CL1061.Contig2_All	312	G	K	99	T	37	106	106	G	37	73	73	180	0.178354	1	0	78
CL1061.Contig2_All	794	A	M	99	C	34	51	51	A	33	41	41	92	0.345794	1	0	402
CL1061.Contig2_All	2830	C	Y	99	C	36	47	47	T	34	41	42	89	0.0269223	1.01124	0	1347
CL1062.Contig2_All	669	A	G	78	G	39	32	32	A	0	0	0	32	1	1	0	654
CL1063.Contig3_All	896	C	T	99	T	37	65	65	C	0	0	0	65	1	1	0	42
CL1063.Contig3_All	938	G	A	99	A	38	102	102	G	0	0	0	102	1	1	0	12
CL1063.Contig3_All	950	G	A	99	A	37	97	97	G	0	0	0	97	1	1	0	12
CL1064.Contig4_All	1698	C	S	99	C	35	83	83	G	33	23	23	106	0.0437041	1	0	90
CL1064.Contig4_All	1788	C	M	99	C	33	61	61	A	33	22	22	83	0.463008	1	0	90
CL1067.Contig1_All	104	T	Y	99	T	36	23	23	C	36	17	17	40	0.596378	1	0	1572
CL1067.Contig1_All	2038	C	Y	99	C	36	80	80	T	37	37	37	117	0.117626	1	0	1725
CL1067.Contig1_All	3763	C	Y	43	T	36	4	14	C	40	2	37	51	0.4	1.88235	0	51
CL1068.Contig1_All	43	A	R	99	G	33	28	28	A	34	11	12	40	0.110632	1.025	0	13
CL1068.Contig1_All	56	C	Y	99	T	38	50	50	C	37	40	41	91	0.117907	1.01099	0	13
CL1068.Contig1_All	272	T	Y	99	T	36	222	232	C	35	33	48	328	0.0267239	1.09146	0	216
CL1072.Contig1_All	83	A	R	99	A	38	20	20	G	39	14	14	34	0.424732	1	0	240
CL1072.Contig1_All	323	C	Y	99	C	35	93	100	T	35	47	51	151	0.319988	1.07285	0	240
CL1072.Contig2_All	66	G	R	90	G	36	39	42	A	36	10	12	54	0.334467	1.09259	0	768
CL1076.Contig1_All	147	A	R	70	A	35	11	11	G	35	6	6	17	0.366273	1	0	21
CL1076.Contig1_All	168	C	Y	99	C	36	15	15	T	36	13	13	28	0.410364	1	0	21
CL1077.Contig1_All	124	C	S	99	C	35	157	157	G	33	57	57	214	0.0978947	1	0	31
CL1077.Contig1_All	155	G	R	99	G	36	164	164	A	37	45	45	209	0.0228628	1	0	31
CL1077.Contig1_All	224	C	Y	99	C	37	200	200	T	35	38	38	238	0.000827511	1	0	69
CL107.Contig2_All	2107	A	R	99	G	38	50	57	A	39	27	46	103	0.330808	1.25243	0	333
CL1080.Contig1_All	1243	A	W	99	T	30	14	14	A	35	12	12	28	0.648789	1	0	660
CL1080.Contig2_All	202	G	R	84	G	39	10	10	A	38	6	7	17	0.317682	1.05882	0	387
CL1084.Contig2_All	2851	C	S	99	G	37	30	30	C	37	9	9	39	0.532766	1	0	1016
CL1085.Contig1_All	2118	C	T	99	T	36	132	132	C	0	0	0	132	1	1	0	9
CL1085.Contig1_All	2127	C	T	99	T	36	133	133	C	0	0	0	133	1	1	0	9
CL1085.Contig1_All	2425	G	A	99	A	34	147	147	G	0	0	0	147	1	1	0	298
CL1085.Contig1_All	2940	A	G	81	G	39	32	32	A	0	0	0	32	1	1	0	515
CL1086.Contig2_All	3694	G	S	99	C	31	219	224	G	36	18	74	316	4.05594e-05	1.56329	0	8
CL1086.Contig2_All	3707	C	Y	99	C	34	238	245	T	38	17	69	331	0.000277135	1.49245	0	12
CL1086.Contig2_All	3719	A	R	95	A	35	241	248	G	37	14	14	277	0.0202717	1.02527	0	12
CL1086.Contig2_All	3745	A	R	80	A	38	239	246	G	37	16	16	278	0.0241537	1.02518	0	13
CL1086.Contig2_All	3775	A	R	99	A	37	227	228	G	32	28	34	388	1.60297e-06	1.01804	0	5
CL1088.Contig1_All	264	C	M	99	C	38	207	207	A	37	48	48	301	0.131657	1	0	78
CL1088.Contig1_All	404	T	Y	99	T	37	240	256	C	36	15	33	309	0.00456571	1.13269	0	45
CL1088.Contig2_All	844	G	R	32	G	37	11	32	A	35	5	25	57	0.254808	1.7193	0	35
CL1088.Contig2_All	879	G	C	37	C	39	14	39	G	0	0	0	39	1	1.64103	0	35
CL108.Contig4_All	3707	T	W	99	T	37	15	73	A	37	8	45	118	0.132548	1.80508	0	532
CL1090.Contig1_All	193	C	Y	99	C	34	141	231	T	32	46	84	315	0.0225878	1.40635	0	778
CL1094.Contig2_All	262	A	M	30	C	41	7	7	A	39	5	5	12	0.566919	1	0	2531
CL1096.Contig1_All	152	C	S	56	C	34	20	20	G	38	5	5	25	0.151327	1	0	491
CL1099.Contig1_All	42	C	M	99	C	39	67	67	A	38	14	14	81	0.462682	1	0	383
CL1099.Contig1_All	425	C	S	99	C	38	182	182	G	38	72	72	613	0.298172	1	0	140
CL1099.Contig2_All	41	G	K	99	G	39	216	216	T	39	39	39	589	0.248827	1	0	38
CL109.Contig1_All	1194	T	Y	81	T	37	13	13	C	38	7	7	20	0.137461	1	0	6519
CL10.Contig1_All	1486	C	Y	99	C	33	88	94	T	32	43	49	143	0.19081	1.08392	0	106
CL10.Contig1_All	1592	G	R	99	G	37	117	117	A	37	83	83	200	0.446744	1	0	12
CL10.Contig1_All	1604	C	S	99	C	36	117	117	G	37	81	81	198	0.344647	1	0	12
CL10.Contig1_All	1828	C	Y	99	T	34	22	22	C	37	20	20	42	0.727685	1	0	83
CL10.Contig1_All	1911	G	R	99	A	36	36	36	G	36	25	25	61	0.683079	1	0	83
CL10.Contig1_All	2327	T	Y	99	C	37	17	17	T	34	15	15	32	0.0149708	1	0	8
CL10.Contig1_All	2662	T	C	75	C	34	33	33	T	0	0	0	33	1	1	0	243
CL10.Contig1_All	2905	T	Y	99	C	36	22	22	T	33	14	14	36	0.581702	1	0	78
CL10.Contig1_All	2983	A	G	82	G	36	33	33	A	0	0	0	33	1	1	0	78
CL1100.Contig2_All	205	G	K	97	T	35	5	5	G	35	5	5	10	0.5	1	0	36
CL1102.Contig1_All	132	A	R	61	A	40	9	50	G	39	5	24	74	0.259241	1.81081	0	115
CL1102.Contig1_All	247	T	K	99	T	38	29	35	G	37	13	19	54	0.66682	1.22222	0	8
CL1102.Contig1_All	255	C	Y	99	C	37	30	34	T	35	13	14	48	0.0522236	1.10417	0	8
CL1102.Contig1_All	289	A	R	99	A	37	28	28	G	38	10	10	38	0.57541	1	0	34
CL1104.Contig1_All	312	G	R	99	G	35	186	186	A	35	69	69	1382	0.488184	1	0	119
CL1104.Contig2_All	71	A	R	90	G	37	12	17	A	39	5	103	120	0.595669	2.71667	0	706
CL1107.Contig2_All	230	A	G	54	G	36	20	20	A	0	0	0	20	1	1	0	5
CL1107.Contig2_All	235	T	W	72	T	32	13	13	A	27	6	6	19	0.140904	1	0	5
CL1107.Contig2_All	983	A	R	51	A	33	14	14	G	30	6	6	20	0.741989	1	0	6
CL1107.Contig2_All	989	G	R	99	G	34	11	11	A	35	10	10	21	0.157186	1	0	6
CL1108.Contig2_All	133	G	K	99	G	39	16	40	T	39	11	12	52	0.612738	1.80769	0	31
CL1108.Contig3_All	267	G	K	71	G	36	10	15	T	40	5	8	23	0.0646021	1.6087	0	10
CL1108.Contig3_All	330	A	R	99	G	37	25	25	A	35	8	11	36	0.658889	1.11111	0	63
CL1108.Contig3_All	630	T	Y	87	T	38	84	89	C	38	24	24	127	0.177815	1.07874	0	7
CL1108.Contig3_All	641	G	S	99	G	38	117	122	C	37	10	10	132	0.230107	1.07576	0	9
CL1108.Contig3_All	650	A	W	99	A	37	122	127	T	38	9	9	136	0.476418	1.07353	0	8
CL1108.Contig3_All	658	T	Y	99	T	36	100	105	C	34	35	35	140	0.00598561	1.07143	0	8
CL1108.Contig3_All	734	T	W	99	T	37	51	56	A	37	23	25	81	0.161849	1.08642	0	10
CL1108.Contig3_All	744	A	W	99	A	37	58	62	T	39	10	13	75	0.0870226	1.09333	0	6
CL1108.Contig3_All	750	C	Y	99	T	38	31	45	C	36	32	32	77	0.211943	1.32468	0	6
CL1108.Contig3_All	783	C	Y	36	T	38	18	23	C	33	5	32	55	0.00178311	2.25455	0	33
CL1108.Contig3_All	842	A	R	30	A	38	4	16	G	39	3	17	33	0.2	2.90909	0	59
CL1108.Contig4_All	139	T	W	99	A	39	26	27	T	39	7	47	74	0.294942	1.55405	0	17
CL1108.Contig4_All	156	G	R	84	A	40	25	26	G	37	7	46	72	0.0520228	1.55556	0	17
CL1108.Contig4_All	193	T	Y	99	C	37	18	18	T	39	7	22	40	0.488223	1.375	0	12
CL1108.Contig5_All	96	G	R	54	G	36	12	17	A	36	5	5	22	0.610537	1.68182	0	10
CL1108.Contig5_All	110	T	W	25	T	36	14	16	A	40	3	8	24	0.511765	1.875	0	14
CL1108.Contig5_All	134	T	Y	99	T	35	17	17	C	37	8	19	36	0.420944	1.91667	0	24
CL1108.Contig5_All	222	A	M	90	A	35	15	25	C	38	6	6	31	0.544514	1.41935	0	7
CL1108.Contig5_All	229	T	Y	78	T	36	14	24	C	39	6	6	30	0.538209	1.43333	0	7
CL1108.Contig5_All	242	A	R	86	A	36	10	19	G	38	6	6	25	0.396229	1.44	0	6
CL1108.Contig5_All	248	A	W	46	A	36	16	23	T	31	5	5	28	0.273822	1.32143	0	6
CL1108.Contig5_All	292	C	Y	68	C	37	12	14	T	37	5	5	19	0.399483	1.15789	0	7
CL1108.Contig5_All	554	G	C	99	C	37	58	58	G	0	0	0	58	1	1	0	55
CL1108.Contig5_All	700	T	Y	99	T	39	46	71	C	38	18	19	90	0.458377	1.35556	0	38
CL1108.Contig5_All	757	T	Y	99	T	35	21	44	C	35	15	20	64	0.13959	1.46875	0	9
CL1108.Contig5_All	766	A	M	99	A	36	29	48	C	35	9	13	65	0.198649	1.43077	0	9
CL1108.Contig5_All	852	C	Y	99	T	39	11	17	C	39	10	10	27	0.562801	1.22222	0	68
CL1108.Contig6_All	91	A	R	99	A	38	41	87	G	39	18	18	105	0.149418	1.5619	0	6
CL1108.Contig6_All	109	C	Y	99	C	39	55	109	T	38	13	14	123	0.0370705	1.55285	0	9
CL1108.Contig6_All	184	G	S	99	C	38	35	49	G	35	8	10	59	0.507013	1.27119	0	22
CL1109.Contig1_All	830	T	K	34	T	34	5	37	G	37	3	22	59	0.392857	1.86441	0	415
CL1111.Contig2_All	89	A	M	99	C	39	22	30	A	38	9	9	39	0.633716	1.20513	0	4184
CL1113.Contig1_All	159	G	K	59	T	39	11	48	G	38	3	66	114	0.120604	1.87719	0	444
CL1113.Contig2_All	159	G	K	32	G	39	18	81	T	39	4	41	122	0.418729	1.81967	0	444
CL1115.Contig1_All	562	G	C	99	C	38	255	410	G	0	0	0	457	1	2.10284	0	87
CL1115.Contig1_All	649	T	K	99	T	37	237	248	G	37	18	20	626	0.311271	1.0623	0	6
CL1115.Contig1_All	655	G	R	99	G	37	237	243	A	37	18	20	675	0.206461	1.03556	0	6
CL1115.Contig1_All	781	C	S	47	C	35	245	245	G	36	9	9	322	0.1162	1	0	63
CL1115.Contig1_All	1771	G	R	22	A	32	7	32	G	35	2	245	278	0.0555556	1.96763	0	5
CL1115.Contig1_All	1776	T	Y	34	C	33	6	30	T	34	2	249	279	0.428571	1.97133	0	5
CL1115.Contig1_All	1903	G	R	80	A	32	14	25	G	35	5	233	258	0.128311	1.92636	0	13
CL1115.Contig1_All	2167	G	R	48	G	31	6	174	A	38	4	8	183	0.564286	1.94536	0	41
CL1115.Contig1_All	2218	T	Y	89	C	33	7	15	T	32	5	144	159	0.719066	1.92453	0	11
CL1115.Contig1_All	2229	A	M	27	A	33	8	137	C	35	3	8	145	0.539394	1.92414	0	11
CL1115.Contig1_All	2272	G	R	99	A	36	9	10	G	33	7	101	111	0.149563	1.85586	0	16
CL1115.Contig1_All	2288	C	Y	99	T	37	9	10	C	30	7	101	111	0.543444	1.85586	0	16
CL1115.Contig1_All	2332	C	M	99	A	29	10	10	C	30	9	86	96	0.726206	1.80208	0	15
CL1115.Contig1_All	2347	C	Y	99	T	30	16	16	C	33	9	72	88	0.466849	1.71591	0	6
CL1115.Contig1_All	2353	C	Y	61	C	31	16	67	T	36	6	6	73	0.533379	1.69863	0	6
CL1115.Contig1_All	2367	T	Y	99	C	35	13	15	T	34	10	47	62	0.512114	1.62903	0	14
CL1115.Contig1_All	2458	T	Y	59	T	35	30	30	C	35	7	8	38	0.33125	1.02632	0	11
CL1115.Contig1_All	2535	A	R	61	A	32	29	29	G	36	7	7	36	0.089082	1	0	50
CL1115.Contig1_All	2658	C	Y	99	C	38	11	11	T	37	9	9	20	0.228048	1	0	5
CL1115.Contig1_All	2663	G	R	99	G	36	13	13	A	36	9	9	22	0.5	1	0	5
CL1115.Contig1_All	3091	C	M	99	C	38	22	22	A	34	24	24	46	0.0174121	1	0	63
CL1115.Contig1_All	3154	C	Y	99	C	37	34	34	T	38	17	17	51	0.234826	1	0	63
CL1115.Contig1_All	3217	T	Y	97	T	37	28	28	C	36	9	9	37	0.531279	1	0	63
CL1115.Contig1_All	3827	C	Y	99	C	35	26	26	T	35	11	11	37	0.150062	1	0	48
CL1115.Contig1_All	3875	A	R	99	A	36	82	82	G	36	27	27	109	0.0267811	1	0	39
CL1115.Contig1_All	3914	C	S	99	C	35	84	84	G	33	29	29	113	0.111972	1	0	39
CL1115.Contig1_All	5041	A	G	27	G	37	10	10	A	0	0	0	10	1	1	0	49
CL1115.Contig2_All	345	C	S	99	G	36	127	127	C	35	128	128	331	0.252815	1	0	64
CL1115.Contig2_All	409	A	M	99	A	36	137	140	C	36	18	19	159	0.211432	1.02516	0	10
CL1115.Contig2_All	419	G	S	99	G	37	75	75	C	34	69	73	148	0.000796497	1.02703	0	10
CL1115.Contig2_All	572	A	R	66	A	34	21	117	G	34	7	11	128	0.187783	1.78125	0	6
CL1115.Contig2_All	601	T	K	82	T	37	11	140	G	37	5	10	150	0.5	1.89333	0	11
CL1115.Contig2_All	612	A	R	99	A	33	8	147	G	38	6	14	161	0.172494	1.91304	0	11
CL1115.Contig2_All	663	C	Y	24	C	34	10	178	T	30	4	8	187	0.026973	1.92513	0	25
CL1116.Contig1_All	34	A	R	99	A	35	82	82	G	37	31	31	113	0.0914218	1	0	1146
CL1119.Contig3_All	231	G	K	99	G	39	17	17	T	39	13	13	30	0.725406	1	0	141
CL1119.Contig3_All	372	T	Y	99	T	39	9	9	C	32	10	10	19	0.506982	1	0	141
CL1119.Contig3_All	1678	T	Y	99	T	38	131	131	C	37	52	52	183	0.0786757	1	0	609
CL111.Contig7_All	4407	T	K	99	T	39	204	204	G	40	51	51	601	0.153382	1.03993	0	342
CL111.Contig7_All	6673	T	Y	30	T	37	19	26	C	36	5	5	31	0.29042	1.22581	0	18
CL1121.Contig4_All	1005	C	Y	59	C	38	32	90	T	36	7	52	142	0.62097	1.72535	0	170
CL1121.Contig5_All	877	C	M	22	C	33	2	9	A	29	2	44	53	0.833333	2.71698	0	128
CL1121.Contig5_All	1005	C	Y	99	C	35	68	125	T	36	64	110	235	0.0127625	1.4383	0	128
CL1122.Contig1_All	321	G	R	99	G	33	126	126	A	35	22	22	148	0.0871815	1	0	25
CL1122.Contig1_All	346	T	Y	99	T	36	117	117	C	35	26	26	143	0.316934	1	0	12
CL1122.Contig1_All	358	G	S	99	G	36	91	91	C	37	46	46	137	0.216539	1	0	12
CL1122.Contig2_All	485	G	K	93	G	38	72	72	T	36	10	10	83	0.480222	1	0	12
CL1122.Contig2_All	497	A	R	96	A	37	82	82	G	34	12	12	95	0.0349308	1	0	6
CL1122.Contig2_All	503	G	S	99	G	36	85	85	C	35	13	13	98	0.112197	1	0	6
CL1122.Contig2_All	523	A	M	99	A	36	92	92	C	36	13	13	105	0.451602	1	0	20
CL1122.Contig2_All	549	G	R	87	G	33	101	101	A	36	12	12	113	0.0184196	1	0	26
CL1123.Contig3_All	405	A	W	99	A	32	20	47	T	34	13	16	63	0.574572	1.63492	0	22
CL1123.Contig3_All	427	G	R	50	G	34	22	40	A	32	6	14	54	0.424354	1.81481	0	22
CL1124.Contig1_All	420	G	R	55	G	30	8	11	A	31	5	11	22	0.76418	1.40909	0	205
CL1126.Contig1_All	175	G	R	36	G	37	19	44	A	33	6	25	69	0.0605759	1.63768	0	163
CL1128.Contig1_All	647	T	C	51	C	39	22	25	T	0	0	0	25	1	1.12	0	66
CL1128.Contig1_All	713	A	C	46	C	34	17	17	A	0	0	0	17	1	1	0	66
CL1131.Contig2_All	634	G	R	84	G	38	21	21	A	38	8	8	29	0.653835	1	0	1041
CL1132.Contig1_All	193	G	R	37	G	36	62	206	A	38	9	51	257	0.0249064	1.72374	0	457
CL1134.Contig2_All	247	A	R	99	A	37	138	138	G	37	14	14	152	0.235769	1	0	87
CL1134.Contig2_All	391	G	S	24	G	37	124	210	C	32	9	11	221	0.00350548	1.79638	0	22
CL1134.Contig2_All	413	G	K	98	G	38	108	205	T	37	10	12	217	0.0401475	1.91244	0	11
CL1134.Contig2_All	424	C	Y	40	C	35	110	206	T	33	8	11	217	0.263831	1.91244	0	9
CL1134.Contig2_All	433	A	R	32	A	37	22	103	G	37	6	10	113	0.0483562	2.50442	0	9
CL1134.Contig2_All	652	G	R	99	G	36	45	71	A	38	14	21	92	0.0395815	1.71739	0	219
CL1134.Contig3_All	1915	A	R	82	A	31	32	32	G	37	10	11	44	6.68065e-05	1.15909	0	2817
CL1134.Contig8_All	612	C	Y	42	T	38	4	13	C	37	2	22	35	0.6	1.82857	0	1265
CL1135.Contig2_All	808	T	Y	99	T	36	95	95	C	36	44	44	139	0.392056	1	0	207
CL1136.Contig2_All	145	G	R	99	G	38	193	193	A	38	62	62	400	0.21283	1	0	441
CL1136.Contig2_All	586	G	R	99	G	36	71	71	A	36	61	61	132	0.356652	1	0	336
CL1136.Contig2_All	922	C	Y	99	C	33	34	34	T	35	32	32	66	0.474425	1	0	78
CL1136.Contig2_All	1296	C	M	99	C	37	172	172	A	37	59	59	231	0.273699	1	0	296
CL1138.Contig1_All	43	C	S	99	C	38	77	77	G	39	13	13	90	0.072467	1	0	642
CL1140.Contig1_All	687	T	K	99	T	38	25	34	G	38	10	14	48	0.589429	1.8125	0	1371
CL1140.Contig2_All	687	T	K	52	T	39	10	201	G	39	4	34	235	0.317682	2.06383	0	5
CL1141.Contig1_All	1443	C	Y	88	C	37	18	18	T	36	8	8	26	0.584586	1	0	114
CL1142.Contig1_All	479	A	R	77	G	36	17	17	A	36	5	5	22	0.70502	1	0	354
CL1143.Contig6_All	2575	C	Y	99	C	38	142	170	T	35	31	35	205	3.36355e-05	1.45854	0	30
CL1143.Contig6_All	2614	G	K	99	G	35	174	180	T	36	44	44	224	0.0661827	1.08036	0	6
CL1143.Contig6_All	2899	G	S	99	C	31	171	171	G	31	84	84	313	0.297047	1	0	285
CL1147.Contig2_All	1575	A	W	99	A	36	9	9	T	36	7	7	16	0.459091	1	0	433
CL1148.Contig2_All	32	C	S	99	C	36	13	13	G	37	7	7	20	0.660662	1	0	1218
CL114.Contig1_All	1259	A	R	99	A	31	33	36	G	31	18	41	77	0.609986	1.33766	0	90
CL114.Contig1_All	1349	C	Y	99	C	36	27	28	T	35	14	16	44	0.741881	1.06818	0	30
CL114.Contig1_All	1379	T	Y	99	C	30	17	19	T	36	11	12	31	0.501998	1.09677	0	30
CL1151.Contig1_All	82	C	Y	50	C	31	50	50	T	30	8	8	58	0.391064	1	0	3883
CL1154.Contig1_All	505	A	M	99	A	32	14	14	C	39	11	11	25	0.530018	1	0	13
CL1154.Contig1_All	547	C	Y	50	C	34	21	21	T	38	6	6	27	0.0374143	1	0	6
CL1154.Contig1_All	553	C	Y	99	C	33	17	17	T	36	11	11	28	0.42664	1	0	6
CL1154.Contig1_All	588	T	W	99	A	33	8	8	T	34	7	7	15	0.306294	1	0	27
CL1155.Contig1_All	389	C	Y	65	T	35	5	6	C	37	4	8	14	0.547619	1.35714	0	1014
CL1158.Contig1_All	469	C	M	99	C	37	100	365	A	38	17	88	455	0.0509386	1.74066	0	542
CL1160.Contig1_All	186	G	R	22	A	38	3	13	G	40	1	20	33	0.75	2.75758	0	391
CL1160.Contig2_All	2800	G	R	34	G	40	4	32	A	37	4	22	54	0.1	2.38889	0	127
CL1163.Contig1_All	2342	C	Y	99	C	35	72	72	T	36	34	34	106	0.205432	1	0	573
CL1163.Contig1_All	2915	A	R	86	G	36	66	66	A	31	10	10	76	0.0524917	1	0	328
CL1165.Contig1_All	180	A	R	29	G	38	4	40	A	34	2	38	79	0.233333	1.92405	0	179
CL1165.Contig1_All	1098	A	R	99	G	31	27	52	A	29	13	44	97	0.593877	1.57732	0	918
CL1166.Contig1_All	165	T	Y	44	T	32	30	45	C	31	6	7	52	0.347078	1.55769	0	9
CL1166.Contig1_All	174	T	Y	35	T	34	29	36	C	31	8	17	53	0.50527	1.54717	0	9
CL116.Contig3_All	487	G	R	99	G	35	74	125	A	36	19	31	156	0.169123	2.1859	0	13
CL116.Contig3_All	502	C	Y	99	C	36	74	103	T	37	18	27	130	0.31831	1.87692	0	15
CL116.Contig3_All	1419	C	A	35	A	39	13	13	C	0	0	0	13	1	1	0	7
CL116.Contig3_All	1558	G	R	84	A	36	12	12	G	34	8	8	22	0.511836	1	0	100
CL116.Contig3_All	1658	T	Y	99	C	37	10	10	T	37	9	9	19	0.74206	1	0	79
CL116.Contig3_All	1737	T	C	49	C	37	18	18	T	0	0	0	18	1	1	0	68
CL116.Contig3_All	1805	T	C	32	C	38	12	12	T	0	0	0	12	1	1	0	56
CL116.Contig3_All	1861	A	G	29	G	35	11	11	A	0	0	0	11	1	1	0	56
CL1170.Contig5_All	611	T	Y	84	T	36	15	15	C	36	7	7	22	0.5	1	0	240
CL1171.Contig2_All	536	A	R	33	A	36	5	29	G	36	3	9	38	0.392857	1.78947	0	26
CL1171.Contig2_All	680	C	Y	99	T	32	13	17	C	30	6	23	40	0.260688	1.525	0	94
CL1171.Contig2_All	1079	T	C	69	C	35	27	27	T	0	0	0	27	1	1	0	8
CL1171.Contig2_All	1199	G	S	99	C	36	17	17	G	39	9	9	26	0.549996	1	0	6
CL1171.Contig2_All	1205	T	C	71	C	37	27	27	T	0	0	0	27	1	1	0	6
CL1171.Contig2_All	1389	A	R	82	A	30	95	95	G	34	10	10	106	0.160261	1	0	7
CL1171.Contig2_All	1478	C	Y	99	C	34	81	81	T	37	16	16	97	0.0110366	1	0	31
CL1171.Contig2_All	1509	A	M	99	A	36	90	90	C	37	23	23	113	0.0249373	1	0	8
CL1171.Contig2_All	1517	T	K	99	T	36	94	94	G	38	27	27	121	0.0146703	1	0	8
CL1171.Contig2_All	1532	T	Y	99	T	34	95	95	C	36	27	27	122	0.0976376	1	0	15
CL1171.Contig2_All	1652	T	Y	28	T	36	168	168	C	37	8	8	176	0.118494	1	0	120
CL1171.Contig2_All	1805	C	Y	99	C	34	108	108	T	34	23	23	131	0.299334	1	0	153
CL1171.Contig2_All	2363	A	R	73	A	37	14	14	G	37	6	6	20	0.664745	1	0	6
CL1171.Contig2_All	2546	A	R	99	A	34	75	75	G	34	32	32	107	0.330379	1	0	183
CL1171.Contig2_All	2764	A	R	99	A	34	49	49	G	37	17	17	67	0.0796139	1	0	22
CL1171.Contig2_All	2786	C	Y	99	C	35	45	45	T	38	22	22	68	0.0198875	1	0	22
CL1171.Contig2_All	2954	A	R	99	A	36	65	65	G	38	17	17	82	0.0420641	1	0	39
CL1171.Contig2_All	2993	A	R	99	A	38	196	196	G	38	52	52	248	0.464047	1	0	24
CL1171.Contig2_All	3017	T	Y	99	T	38	198	198	C	38	57	57	261	0.356111	1	0	7
CL1171.Contig2_All	3024	G	R	99	G	35	199	199	A	37	56	56	256	0.00400267	1	0	7
CL1171.Contig2_All	3044	G	R	99	G	33	173	173	A	35	49	49	222	0.029319	1	0	20
CL1175.Contig1_All	409	C	Y	99	C	36	60	252	T	38	11	242	494	0.0423378	2.23482	0	1064
CL1175.Contig3_All	570	T	K	99	T	36	34	34	G	35	18	18	52	0.653379	1	0	350
CL1175.Contig3_All	920	C	Y	99	T	37	13	181	C	35	9	196	377	0.196633	2.43501	0	350
CL1176.Contig1_All	92	G	S	78	G	34	9	9	C	32	5	5	14	0.34965	1	0	56
CL1176.Contig2_All	312	G	K	99	G	37	204	204	T	37	51	51	396	0.482223	1	0	97
CL1176.Contig2_All	432	A	R	99	A	36	111	111	G	37	27	27	138	0.430763	1	0	120
CL1176.Contig2_All	634	T	C	99	C	33	83	83	T	0	0	0	83	1	1	0	202
CL1176.Contig2_All	1010	G	C	99	C	33	152	152	G	0	0	0	152	1	1	0	376
CL1177.Contig1_All	589	C	Y	35	C	34	31	35	T	36	6	11	46	0.626579	1.19565	0	1594
CL1177.Contig2_All	898	C	Y	99	C	35	62	66	T	35	22	27	93	0.202075	1.09677	0	1594
CL1179.Contig1_All	860	T	Y	99	T	33	11	11	C	36	7	7	18	0.697854	1	0	552
CL1179.Contig1_All	1455	G	R	77	G	36	12	12	A	34	7	7	19	0.267921	1	0	10
CL1179.Contig1_All	1951	T	W	99	T	36	43	44	A	36	29	29	73	0.479397	1.0137	0	216
CL1179.Contig1_All	3504	G	R	25	G	36	43	49	A	30	9	14	63	0.0121135	2.39683	0	892
CL117.Contig1_All	976	G	R	90	G	36	58	58	A	34	12	12	70	0.107698	1	0	199
CL117.Contig1_All	1175	T	W	99	T	30	23	23	A	25	13	13	36	0.528699	1	0	199
CL1181.Contig6_All	1082	T	Y	99	T	37	92	101	C	36	16	22	123	0.29891	1.60976	0	1015
CL1182.Contig3_All	240	A	R	99	A	38	18	18	G	36	10	10	28	0.672196	1	0	1893
CL1187.Contig1_All	165	A	W	99	A	36	19	19	T	33	9	9	28	0.0145082	1	0	55
CL1187.Contig1_All	220	A	R	99	A	36	39	39	G	34	14	16	55	0.500756	1.03636	0	55
CL1188.Contig1_All	444	G	R	88	G	40	6	11	A	38	6	12	23	0.242424	1.47826	0	795
CL1188.Contig2_All	446	G	R	99	G	33	33	38	A	36	16	22	60	0.522561	1.18333	0	29
CL1188.Contig2_All	475	T	Y	99	C	34	61	62	T	35	15	17	79	0.182197	1.03797	0	29
CL1189.Contig2_All	786	A	R	99	A	34	56	56	G	35	26	26	82	0.335963	1	0	1136
CL1190.Contig1_All	306	C	S	72	C	38	30	30	G	35	7	7	37	0.240798	1	0	220
CL1190.Contig1_All	526	G	R	37	A	40	6	6	G	36	3	168	174	0.0119048	1.99425	0	220
CL1190.Contig2_All	239	A	R	61	A	37	12	12	G	35	5	5	17	0.643584	1	0	12
CL1190.Contig3_All	296	T	W	99	A	37	58	58	T	37	15	15	73	0.424209	1	0	206
CL1190.Contig3_All	733	T	Y	99	C	36	36	36	T	37	33	33	69	0.152194	1	0	437
CL1191.Contig1_All	485	G	R	99	G	37	159	168	A	36	96	100	323	0.268667	1.04025	0	35
CL1191.Contig1_All	520	G	R	99	G	33	154	158	A	33	101	106	331	0.407016	1.02719	0	35
CL1192.Contig2_All	1636	A	R	77	G	32	11	11	A	27	5	5	16	0.728251	1	0	372
CL1193.Contig2_All	1209	C	Y	64	C	37	22	22	T	37	7	7	29	0.190463	1	0	47
CL1193.Contig2_All	1256	T	Y	85	T	36	17	17	C	38	8	8	25	0.677707	1	0	32
CL1193.Contig2_All	1288	G	R	99	G	36	15	15	A	34	11	11	26	0.237113	1	0	9
CL1193.Contig2_All	1297	A	G	65	G	36	26	26	A	0	0	0	26	1	1	0	9
CL1193.Contig2_All	1613	C	Y	37	C	38	19	19	T	37	5	5	24	0.657326	1	0	316
CL1196.Contig3_All	150	A	R	99	G	37	48	48	A	35	41	41	89	0.00464737	1	0	149
CL1196.Contig3_All	926	C	Y	99	T	36	44	44	C	37	36	36	80	0.0886522	1	0	143
CL1196.Contig3_All	1069	T	K	99	T	35	12	12	G	39	8	8	20	0.5031	1	0	143
CL1198.Contig2_All	1413	C	Y	96	T	34	18	18	C	39	7	7	25	0.502897	1	0	539
CL119.Contig1_All	212	C	M	99	C	36	55	166	A	38	11	15	181	0.0160916	1.79006	0	904
CL119.Contig3_All	364	T	Y	29	T	32	4	36	C	38	3	22	58	0.2	2.75862	0	11
CL119.Contig3_All	375	T	Y	30	T	31	4	34	C	33	3	21	55	0.428571	2.74545	0	11
CL119.Contig3_All	819	C	Y	99	C	39	22	22	T	36	11	11	33	0.50268	1	0	35
CL119.Contig3_All	854	T	Y	99	T	38	31	31	C	39	10	10	41	0.552838	1	0	35
CL119.Contig3_All	1250	C	Y	99	C	37	35	35	T	37	28	28	63	0.486308	1	0	116
CL119.Contig3_All	1366	C	Y	99	C	38	79	79	T	38	48	48	127	0.0511947	1	0	18
CL119.Contig3_All	1384	T	Y	99	T	36	61	61	C	38	44	44	105	0.0330351	1	0	18
CL1201.Contig1_All	1008	T	Y	99	T	31	105	105	C	29	41	41	146	0.17013	1	0	332
CL1201.Contig1_All	1340	C	Y	99	C	32	67	67	T	33	29	29	96	0.214776	1	0	148
CL1207.Contig1_All	33	T	Y	23	T	33	18	18	C	38	5	5	23	0.00246664	1	0	14
CL1207.Contig1_All	47	C	S	38	C	35	27	27	G	35	5	5	32	0.127987	1	0	14
CL1207.Contig1_All	65	C	M	99	C	34	23	23	A	33	9	9	32	0.575162	1	0	18
CL1207.Contig1_All	103	A	R	47	A	34	35	35	G	34	7	7	42	0.243421	1	0	7
CL1207.Contig1_All	118	T	Y	99	T	29	25	25	C	34	12	12	37	0.0475489	1	0	15
CL1207.Contig1_All	209	A	R	99	G	35	27	30	A	37	14	15	45	0.012789	1.08889	0	12
CL1207.Contig1_All	248	G	S	40	G	37	63	75	C	37	7	11	86	0.340495	1.18605	0	6
CL1207.Contig1_All	254	A	R	99	A	38	64	76	G	38	10	14	90	0.331849	1.17778	0	6
CL1207.Contig1_All	271	A	R	99	A	37	58	73	G	37	21	23	96	0.359175	1.17708	0	17
CL1207.Contig1_All	301	A	R	41	A	36	67	81	G	36	8	17	98	0.455585	1.23469	0	13
CL1207.Contig1_All	344	C	Y	99	T	34	33	35	C	30	33	45	80	0.00979646	1.175	0	8
CL1207.Contig1_All	352	G	K	99	G	32	50	65	T	35	19	21	86	0.114629	1.19767	0	8
CL1207.Contig1_All	404	G	S	99	G	37	50	58	C	37	12	13	71	0.406165	1.12676	0	18
CL1207.Contig1_All	557	C	Y	99	C	37	54	54	T	37	40	40	94	0.439221	1	0	40
CL1207.Contig1_All	597	C	Y	99	C	35	47	47	T	34	45	45	92	0.478198	1	0	40
CL1207.Contig1_All	670	A	R	99	G	37	122	122	A	37	84	84	206	0.228665	1	0	32
CL1207.Contig1_All	702	A	W	99	A	35	205	205	T	33	19	19	224	0.00962929	1	0	32
CL1207.Contig1_All	744	T	W	99	T	35	184	184	A	32	22	22	206	0.00362699	1	0	19
CL1207.Contig1_All	763	A	M	99	A	34	165	165	C	35	19	19	184	0.186929	1	0	19
CL1207.Contig1_All	824	C	Y	99	T	38	78	78	C	37	13	13	91	0.0960667	1	0	10
CL1207.Contig1_All	834	T	Y	91	T	35	71	71	C	33	13	13	84	0.0664652	1	0	10
CL1207.Contig1_All	865	G	K	43	T	39	40	40	G	37	5	5	45	0.165572	1	0	31
CL1207.Contig2_All	19	T	K	99	T	35	11	11	G	37	9	9	20	0.0125268	1	0	17
CL1207.Contig2_All	133	T	Y	99	T	32	86	86	C	32	16	16	102	0.0410085	1	0	26
CL1207.Contig2_All	262	A	R	99	G	32	35	35	A	33	12	12	47	0.302238	1	0	12
CL1207.Contig2_All	274	T	Y	99	C	33	33	33	T	31	19	19	52	0.0991242	1	0	12
CL1207.Contig2_All	295	G	R	99	G	34	36	36	A	30	14	14	50	0.00535002	1	0	21
CL1207.Contig2_All	385	T	Y	99	T	29	19	19	C	29	10	10	31	0.718667	1	0	34
CL1207.Contig2_All	475	A	R	99	G	35	15	16	A	38	9	9	25	0.518297	1.04	0	5
CL1207.Contig2_All	484	C	Y	37	C	35	20	28	T	36	5	7	35	0.691784	1.28571	0	9
CL1207.Contig2_All	515	G	S	99	G	38	26	38	C	37	9	12	50	0.282505	1.3	0	6
CL1207.Contig2_All	521	A	R	99	G	39	20	24	A	38	17	28	52	0.38743	1.28846	0	6
CL1207.Contig2_All	568	G	R	86	G	34	22	31	A	37	9	22	53	0.00596506	1.41509	0	13
CL1207.Contig2_All	611	C	Y	99	T	34	24	25	C	32	14	26	51	0.260043	1.2549	0	8
CL1207.Contig2_All	619	G	K	20	G	33	35	50	T	33	5	6	56	0.452698	1.28571	0	8
CL1207.Contig2_All	671	C	S	99	G	36	23	30	C	37	21	22	52	0.668838	1.15385	0	9
CL1207.Contig2_All	680	C	Y	94	C	36	32	38	T	37	10	11	49	0.326078	1.14286	0	9
CL1207.Contig2_All	731	G	R	75	G	24	11	11	A	34	6	6	17	0.0607628	1	0	9
CL1207.Contig2_All	816	G	R	99	A	38	37	37	G	35	28	28	65	0.00324062	1	0	28
CL1207.Contig2_All	844	C	T	71	T	34	74	74	C	40	1	1	75	1	1	0	13
CL1207.Contig2_All	857	G	R	74	G	31	65	65	A	35	10	10	75	0.172857	1	0	13
CL1207.Contig2_All	898	A	R	99	A	32	29	29	G	34	23	23	52	0.560155	1	0	6
CL1207.Contig2_All	904	C	S	99	G	31	27	27	C	33	24	24	51	0.153282	1	0	6
CL1207.Contig2_All	1045	A	G	24	G	36	9	9	A	0	0	0	9	1	1	0	10
CL1207.Contig2_All	1068	T	Y	99	C	36	31	31	T	36	24	24	55	0.423267	1	0	7
CL1207.Contig2_All	1075	A	M	99	C	36	39	39	A	38	32	32	71	0.00189682	1	0	7
CL1207.Contig2_All	1099	A	R	99	A	37	113	113	G	38	90	90	203	0.380018	1	0	9
CL1207.Contig2_All	1117	C	A	99	A	38	252	252	C	9	1	1	253	1	1	0	8
CL1207.Contig2_All	1125	C	Y	99	C	37	238	238	T	37	16	16	267	0.430928	1	0	8
CL1207.Contig2_All	1145	T	K	99	G	37	141	141	T	37	114	114	302	0.104557	1	0	20
CL1207.Contig2_All	1218	C	Y	48	C	36	203	203	T	37	11	11	214	0.222903	1	0	30
CL1207.Contig2_All	1248	C	Y	99	C	37	92	92	T	34	51	51	144	0.000582886	1	0	19
CL1207.Contig2_All	1278	T	W	31	A	36	66	66	T	33	6	6	72	0.0515571	1	0	6
CL1207.Contig3_All	61	A	G	39	G	38	31	31	A	38	1	1	32	1	1	0	130
CL1207.Contig3_All	207	G	R	99	A	36	48	48	G	36	37	37	85	0.333636	1	0	6
CL1207.Contig3_All	213	C	Y	99	T	36	58	58	C	35	27	27	85	0.109004	1	0	6
CL1207.Contig3_All	244	C	M	99	C	35	72	72	A	37	21	21	93	0.0707564	1	0	29
CL1207.Contig3_All	273	C	Y	99	T	33	64	64	C	31	29	29	93	0.400153	1	0	27
CL1207.Contig3_All	338	T	Y	99	T	30	37	37	C	33	26	26	64	0.0520851	1	0	8
CL1207.Contig3_All	429	C	S	99	C	37	30	30	G	36	12	12	42	0.600228	1	0	12
CL1207.Contig3_All	658	G	S	99	G	37	50	50	C	38	20	20	70	0.237295	1	0	23
CL1207.Contig3_All	681	A	R	99	A	38	51	51	G	37	19	19	70	0.104803	1	0	7
CL1207.Contig3_All	688	G	T	89	T	36	68	68	G	27	1	1	69	1	1	0	7
CL1207.Contig3_All	699	G	R	99	G	36	24	24	A	37	15	15	39	0.752843	1	0	11
CL1207.Contig3_All	742	A	W	99	T	36	17	17	A	35	15	15	32	0.411618	1	0	6
CL1207.Contig3_All	769	T	Y	99	T	31	21	21	C	34	19	19	40	0.561799	1	0	9
CL1207.Contig3_All	840	A	R	99	G	35	48	48	A	34	23	23	71	0.251546	1	0	7
CL1207.Contig3_All	847	A	M	99	C	35	68	68	A	36	36	36	104	0.381846	1	0	7
CL1207.Contig3_All	880	A	M	99	C	38	146	146	A	38	65	65	211	0.392222	1	0	33
CL1207.Contig3_All	928	G	A	99	A	36	229	229	G	0	0	0	229	1	1	0	25
CL1207.Contig3_All	953	A	R	99	G	34	161	161	A	31	59	59	220	0.000458375	1	0	11
CL1207.Contig3_All	964	A	R	99	A	34	215	215	G	35	40	40	260	0.0168617	1	0	11
CL1207.Contig3_All	1027	G	R	99	A	38	185	185	G	36	60	60	245	3.91737e-05	1	0	24
CL1207.Contig3_All	1121	C	S	99	C	38	133	133	G	39	41	41	175	0.0137651	1	0	14
CL1207.Contig3_All	1135	G	K	99	G	38	136	136	T	39	43	43	180	0.0245094	1	0	14
CL1207.Contig3_All	1187	T	Y	99	T	35	122	122	C	35	57	59	181	0.169348	1.0221	0	52
CL1207.Contig3_All	1266	A	R	99	A	39	118	125	G	38	63	78	204	0.0545519	1.22549	0	9
CL1207.Contig3_All	1275	A	R	99	A	37	137	159	G	37	42	49	208	0.371278	1.27885	0	9
CL1207.Contig3_All	1302	T	Y	99	T	38	67	98	C	38	14	15	113	0.190967	1.56637	0	27
CL1207.Contig3_All	1396	C	Y	99	C	38	160	161	T	38	58	64	225	0.43008	1.06222	0	26
CL1207.Contig3_All	1422	A	M	99	A	37	127	127	C	36	38	38	165	0.421763	1	0	16
CL1207.Contig3_All	1438	A	R	99	A	35	122	122	G	36	24	24	146	0.473688	1	0	8
CL1207.Contig3_All	1446	T	W	99	T	38	120	120	A	39	12	12	132	0.0549158	1	0	8
CL1207.Contig3_All	1515	A	W	83	A	38	19	19	T	37	6	6	25	0.414195	1	0	42
CL1208.Contig1_All	129	G	R	98	A	37	17	17	G	37	7	7	24	0.402079	1	0	296
CL1208.Contig1_All	425	C	Y	99	T	38	39	39	C	37	16	16	55	0.319927	1	0	296
CL1208.Contig1_All	1028	A	G	73	G	35	29	29	A	0	0	0	29	1	1	0	82
CL1208.Contig1_All	1169	T	Y	99	C	35	6	6	T	34	6	6	12	0.560065	1	0	141
CL1208.Contig1_All	1313	C	G	53	G	36	19	19	C	0	0	0	19	1	1	0	144
CL1209.Contig1_All	844	T	Y	99	T	38	51	69	C	37	27	35	104	0.0836189	1.5	0	551
CL1209.Contig1_All	1395	A	M	99	A	40	25	25	C	37	22	22	47	0.501343	1	0	233
CL1209.Contig1_All	1628	A	R	28	A	37	27	27	G	37	6	6	33	0.316287	1	0	233
CL1213.Contig1_All	839	A	T	97	T	39	76	76	A	0	0	0	76	1	1	0	211
CL1213.Contig1_All	1050	A	T	99	T	38	73	73	A	0	0	0	73	1	1	0	84
CL1213.Contig1_All	1134	T	Y	99	T	35	45	45	C	37	22	22	67	0.0765636	1	0	84
CL1213.Contig1_All	1293	A	R	99	A	37	41	41	G	36	19	19	60	0.0374766	1	0	35
CL1213.Contig1_All	1328	C	Y	99	T	38	23	23	C	36	17	17	40	0.0566235	1	0	35
CL1213.Contig1_All	1377	A	R	99	A	38	27	27	G	38	13	13	40	0.677742	1	0	49
CL1213.Contig1_All	1698	A	R	96	A	36	23	26	G	37	8	9	35	0.602817	1.22857	0	105
CL1213.Contig1_All	1803	G	R	51	G	35	17	18	A	35	6	7	25	0.328796	1.16	0	105
CL1214.Contig10_All	1632	A	G	29	G	35	11	11	A	0	0	0	11	1	1	0	57
CL1215.Contig2_All	945	G	R	99	A	38	11	11	G	37	8	8	19	0.420193	1	0	258
CL1215.Contig2_All	1203	A	R	77	A	35	22	22	G	34	8	8	30	0.209773	1	0	258
CL1217.Contig5_All	785	G	S	37	C	35	35	48	G	38	5	50	98	0.189759	1.59184	0	78
CL1217.Contig6_All	403	A	C	99	C	35	253	253	A	35	1	1	402	1	1	0	348
CL1217.Contig7_All	447	C	T	47	T	36	23	25	C	0	0	0	25	1	1.48	0	163
CL1217.Contig7_All	610	G	R	70	A	35	20	23	G	38	5	7	30	0.135893	1.66667	0	52
CL1217.Contig7_All	662	C	T	54	T	39	21	24	C	0	0	2	26	1	1.61538	0	52
CL1218.Contig2_All	418	A	R	99	G	35	65	71	A	37	13	26	97	0.293563	1.25773	0	45
CL121.Contig1_All	243	A	R	48	G	36	5	17	A	39	3	8	25	0.0714286	2.16	0	49
CL121.Contig1_All	292	C	A	41	A	37	15	23	C	0	0	0	23	1	1.52174	0	8
CL121.Contig1_All	300	A	G	44	G	36	16	20	A	0	0	0	20	1	1.2	0	8
CL121.Contig2_All	292	C	A	57	A	36	23	27	C	0	0	0	27	1	1.2963	0	8
CL121.Contig2_All	300	A	G	53	G	34	22	22	A	0	0	0	22	1	1	0	8
CL121.Contig3_All	292	C	A	58	A	36	21	29	C	0	0	0	29	1	1.41379	0	8
CL121.Contig3_All	300	A	G	61	G	35	22	26	A	0	0	0	26	1	1.15385	0	8
CL1220.Contig1_All	1285	C	S	99	C	34	49	59	G	31	31	32	91	0.128039	1.12088	0	2881
CL1221.Contig1_All	1664	C	G	23	G	35	9	9	C	0	0	0	9	1	1	0	1321
CL1222.Contig1_All	316	G	K	99	G	32	28	28	T	29	19	19	47	0.566785	1	0	402
CL1222.Contig1_All	718	A	R	70	A	36	16	16	G	36	6	6	22	0.700468	1	0	37
CL1222.Contig2_All	298	G	R	99	A	37	32	32	G	38	27	27	59	0.0897533	1	0	398
CL1222.Contig2_All	759	A	W	35	A	35	43	43	T	36	6	6	49	0.568304	1	0	63
CL1224.Contig1_All	164	A	M	99	A	34	32	32	C	35	27	27	59	0.512068	1	0	233
CL1224.Contig2_All	201	T	Y	22	C	40	2	21	T	40	2	42	63	0.666667	1.93651	0	79
CL1229.Contig2_All	653	G	K	86	G	34	9	69	T	34	5	14	83	0.724525	1.83133	0	61
CL1229.Contig2_All	714	G	R	89	G	35	8	8	A	33	6	6	14	0.64319	1	0	54
CL1230.Contig2_All	85	C	Y	74	C	36	24	24	T	34	7	7	31	0.521176	1	0	328
CL1230.Contig2_All	866	G	R	99	G	39	101	101	A	39	30	30	131	0.145846	1	0	50
CL1230.Contig2_All	948	T	Y	99	T	38	122	122	C	37	28	28	150	0.0480528	1	0	82
CL1230.Contig2_All	1074	T	Y	99	T	38	82	82	C	38	15	15	97	0.149712	1	0	106
CL1230.Contig2_All	1180	G	R	66	G	37	66	67	A	36	10	11	78	0.344752	1.02564	0	106
CL1231.Contig1_All	75	G	R	64	G	37	7	7	A	37	5	5	12	0.5	1	0	1307
CL1231.Contig2_All	1234	C	T	23	T	38	9	9	C	0	0	0	9	1	1	0	319
CL1231.Contig2_All	2073	T	C	48	C	30	21	21	T	0	0	0	21	1	1	0	839
CL1232.Contig1_All	845	C	M	99	A	37	110	110	C	36	70	70	180	0.463761	1	0	379
CL1232.Contig2_All	1095	C	Y	99	C	37	127	142	T	38	23	34	176	0.10868	1.14773	0	143
CL1232.Contig2_All	1247	C	M	99	C	37	72	72	A	37	51	51	123	0.497952	1	0	152
CL1234.Contig1_All	194	A	W	99	T	34	8	8	A	31	5	5	13	0.76418	1	0	11
CL1234.Contig1_All	205	T	K	99	G	34	8	8	T	34	5	5	13	0.261849	1	0	11
CL1234.Contig1_All	515	A	M	99	A	36	204	232	C	38	26	47	280	2.70681e-05	1.17857	0	19
CL1234.Contig1_All	534	A	M	99	A	37	201	237	C	37	54	75	373	0.287719	1.1689	0	19
CL1234.Contig1_All	715	T	Y	99	T	37	200	200	C	34	55	55	1005	0.000241817	1	0	32
CL1234.Contig1_All	747	T	Y	99	T	39	167	167	C	39	88	88	440	0.0105895	1	0	32
CL1234.Contig1_All	1020	A	R	99	A	35	151	151	G	35	103	103	1527	0.216885	1	0	24
CL1234.Contig2_All	1370	G	R	99	G	36	26	26	A	37	21	22	48	0.453613	1.02083	0	986
CL1235.Contig1_All	2503	C	Y	39	C	36	14	19	T	34	5	7	26	0.0649295	1.26923	0	2259
CL1236.Contig1_All	294	C	T	99	T	38	98	101	C	0	0	0	101	1	1.0297	0	54
CL1236.Contig2_All	684	C	Y	34	C	36	12	22	T	24	7	11	33	0.00059538	1.42424	0	46
CL1237.Contig1_All	102	G	R	86	G	34	6	6	A	33	6	6	12	0.704545	1	0	327
CL1240.Contig1_All	728	G	K	99	G	32	9	20	T	35	6	20	40	0.477323	1.625	0	126
CL1240.Contig1_All	854	T	K	99	T	39	11	17	G	34	10	12	29	0.0422606	1.27586	0	126
CL1242.Contig1_All	895	A	W	99	T	37	12	12	A	37	11	11	23	0.708188	1	0	111
CL1242.Contig1_All	1006	T	Y	99	C	36	13	13	T	38	10	10	23	0.324081	1	0	111
CL1242.Contig1_All	1319	A	R	99	A	35	18	18	G	34	15	15	34	0.605272	1	0	313
CL1242.Contig3_All	1005	A	G	48	G	33	19	19	T	9	1	1	20	1	1	0	86
CL1243.Contig1_All	437	T	Y	99	T	36	50	50	C	36	16	16	66	0.41412	1	0	555
CL1244.Contig2_All	1813	T	G	22	G	36	9	14	T	0	0	0	14	1	1.35714	0	4043
CL1248.Contig1_All	357	G	K	99	T	36	25	25	G	37	15	15	40	0.0345108	1	0	191
CL1248.Contig1_All	548	G	R	99	G	37	28	28	A	38	15	15	43	0.712552	1	0	27
CL1248.Contig1_All	575	G	R	99	G	36	27	27	A	36	20	20	47	0.315733	1	0	27
CL1248.Contig1_All	1038	C	Y	74	C	36	12	12	T	37	6	6	18	0.654115	1	0	283
CL124.Contig1_All	458	A	M	99	A	38	9	9	C	36	8	8	17	0.211724	1	0	415
CL1250.Contig1_All	1541	A	R	99	G	36	44	44	A	33	20	20	64	0.0508458	1	0	123
CL1250.Contig1_All	1664	G	R	99	A	36	36	36	G	36	26	26	62	0.620724	1	0	123
CL1250.Contig1_All	1847	C	Y	99	T	35	23	23	C	34	22	22	45	0.152376	1	0	179
CL1250.Contig1_All	2026	T	Y	99	C	35	49	49	T	37	25	25	74	0.0607424	1	0	179
CL1250.Contig3_All	399	G	R	99	A	34	17	17	G	31	7	22	39	0.227562	1.48718	0	18
CL1250.Contig3_All	417	A	G	68	G	36	26	28	A	0	0	9	37	1	1.35135	0	18
CL1251.Contig1_All	296	T	Y	62	T	38	61	61	C	40	9	9	70	0.167266	1	0	83
CL1251.Contig1_All	379	A	W	65	A	35	37	37	T	38	6	6	43	0.554879	1	0	6
CL1251.Contig1_All	385	C	Y	25	C	38	36	36	T	38	6	6	42	0.479056	1	0	6
CL1252.Contig2_All	846	T	Y	77	T	36	12	12	C	35	6	6	18	0.623411	1	0	1601
CL1253.Contig1_All	83	G	R	99	G	35	16	16	A	32	14	14	30	0.541527	1	0	135
CL1253.Contig1_All	218	T	Y	99	T	32	45	45	C	32	18	18	64	0.472962	1	0	135
CL1253.Contig1_All	372	T	Y	99	T	35	66	78	C	37	33	51	129	0.00425241	1.23256	0	154
CL1253.Contig2_All	204	T	Y	80	C	39	6	22	T	38	4	15	37	0.588095	1.72973	0	81
CL1254.Contig1_All	289	C	Y	58	C	37	12	12	T	40	5	5	17	0.539997	1	0	78
CL1254.Contig1_All	367	G	K	99	G	37	13	13	T	37	7	7	20	0.321324	1	0	78
CL1254.Contig1_All	604	T	Y	77	T	36	19	19	C	36	7	7	26	0.455071	1	0	73
CL1255.Contig2_All	264	T	W	99	T	37	36	36	A	34	11	11	47	0.500908	1	0	94
CL1255.Contig2_All	421	T	Y	47	T	33	25	25	C	37	6	6	31	0.224163	1	0	66
CL1255.Contig2_All	487	C	Y	99	T	37	8	8	C	36	6	6	14	0.622711	1	0	66
CL1255.Contig2_All	685	A	R	99	A	35	18	18	G	36	11	11	29	0.574042	1	0	90
CL1255.Contig2_All	852	A	W	99	T	37	7	7	A	40	6	6	13	0.222611	1	0	52
CL1255.Contig2_All	962	G	R	99	G	36	91	96	A	38	27	28	124	0.0495073	1.04839	0	58
CL1255.Contig2_All	1493	C	M	21	A	35	2	35	C	34	2	58	93	0.583333	2.13978	0	22
CL1256.Contig1_All	489	G	S	99	G	37	100	265	C	37	46	116	383	0.206893	2.04178	0	73
CL1256.Contig2_All	108	A	W	99	T	37	12	12	A	35	6	6	18	0.553221	1	0	17
CL1256.Contig2_All	178	G	R	99	G	38	49	72	A	39	11	168	240	0.690773	2.39583	0	70
CL1257.Contig2_All	496	T	C	29	C	38	11	11	T	0	0	0	11	1	1	0	564
CL1260.Contig1_All	2099	C	Y	72	C	34	25	25	T	36	7	7	32	0.586609	1	0	1107
CL1260.Contig1_All	3381	T	Y	83	C	35	13	13	T	35	5	5	18	0.731034	1	0	175
CL1261.Contig1_All	529	A	R	99	G	34	14	14	A	33	7	7	21	0.371663	1	0	6
CL1261.Contig1_All	535	G	R	97	A	21	14	14	G	33	7	7	21	0.00792914	1	0	6
CL1263.Contig1_All	999	G	S	99	G	36	7	47	C	35	7	10	57	0.104312	1.75439	0	108
CL1265.Contig2_All	734	A	R	76	A	37	29	29	G	39	7	7	36	0.538314	1	0	11
CL1265.Contig2_All	745	G	R	54	G	37	28	28	A	38	7	7	35	0.721955	1	0	11
CL1265.Contig2_All	765	T	W	76	T	36	24	24	A	38	6	6	30	0.586687	1	0	9
CL1265.Contig2_All	774	C	Y	49	C	37	23	23	T	36	6	6	29	0.627725	1	0	9
CL1265.Contig2_All	785	C	Y	24	C	35	21	21	T	34	5	5	26	0.0711091	1	0	11
CL1265.Contig2_All	1963	C	Y	99	C	38	21	21	T	38	8	8	29	0.726231	1	0	45
CL1265.Contig2_All	2008	A	R	41	A	35	19	19	G	36	5	5	24	0.657326	1	0	5
CL1265.Contig2_All	2013	G	R	44	G	34	19	19	A	35	6	6	25	0.695119	1	0	5
CL1265.Contig2_All	2146	G	K	99	G	36	32	32	T	36	9	9	41	0.18789	1	0	94
CL1265.Contig2_All	2240	A	R	99	A	34	57	57	G	33	19	19	76	0.155375	1	0	45
CL1265.Contig2_All	2285	T	K	99	T	35	71	71	G	32	20	20	91	0.00755825	1	0	45
CL1265.Contig2_All	2442	C	Y	52	C	37	23	23	T	37	6	6	29	0.406747	1	0	15
CL1265.Contig2_All	2457	T	Y	57	T	37	23	23	C	36	6	6	29	0.611271	1	0	15
CL1265.Contig2_All	2742	C	Y	99	C	37	22	22	T	36	18	18	40	0.521077	1	0	60
CL1265.Contig2_All	2802	G	R	34	G	33	40	40	A	32	8	8	48	0.617704	1	0	44
CL1265.Contig2_All	3235	C	Y	99	C	36	23	23	T	30	14	14	37	0.00996643	1	0	305
CL1265.Contig2_All	3540	T	Y	99	T	38	58	58	C	37	13	13	71	0.301405	1	0	150
CL1265.Contig2_All	3690	C	S	99	C	35	80	80	G	36	30	30	110	0.474581	1	0	150
CL1265.Contig2_All	3936	G	R	99	G	38	26	26	A	36	16	16	42	0.0317864	1	0	10
CL1265.Contig2_All	3946	G	R	99	G	39	26	26	A	37	15	15	41	0.222505	1	0	10
CL1265.Contig2_All	4053	T	Y	99	T	35	72	72	C	36	41	41	113	0.386055	1	0	21
CL1265.Contig2_All	4074	C	Y	92	C	34	148	148	T	36	10	10	158	0.338065	1	0	21
CL1267.Contig4_All	128	T	C	29	C	37	11	23	T	0	0	0	23	1	2.04348	0	228
CL1267.Contig4_All	749	T	Y	99	T	37	19	19	C	37	10	10	29	0.227855	1	0	33
CL1267.Contig4_All	782	T	Y	99	T	37	19	19	C	37	18	18	37	0.747007	1	0	33
CL1267.Contig4_All	939	A	M	99	A	37	47	47	C	36	19	19	66	0.359	1	0	124
CL1267.Contig4_All	2623	A	R	99	A	31	13	33	G	34	11	12	45	0.597953	1.46667	0	144
CL1270.Contig1_All	247	A	M	99	A	37	217	217	C	37	38	38	344	0.338251	1	0	1116
CL1270.Contig2_All	394	T	G	40	G	36	15	15	T	0	0	0	15	1	1	0	1116
CL1272.Contig1_All	1121	A	R	99	A	36	56	56	G	35	36	36	92	0.262382	1	0	208
CL1272.Contig1_All	1329	C	Y	99	C	37	45	45	T	39	25	25	70	0.0263964	1	0	58
CL1272.Contig1_All	1387	C	M	99	A	36	27	27	C	37	22	22	49	0.610619	1	0	58
CL1272.Contig1_All	1494	G	R	99	G	38	50	50	A	38	31	31	81	0.159635	1	0	18
CL1272.Contig1_All	1512	C	Y	99	C	36	59	59	T	37	17	17	76	0.112117	1	0	18
CL1272.Contig1_All	1584	G	R	99	G	37	81	81	A	34	34	34	116	0.00105745	1	0	22
CL1272.Contig1_All	1606	T	Y	99	T	38	89	89	C	38	35	35	124	0.0776335	1	0	22
CL1272.Contig1_All	1875	G	S	93	G	39	17	17	C	38	6	6	23	0.143154	1	0	27
CL1272.Contig1_All	1902	T	W	99	A	38	13	13	T	37	13	13	26	0.590539	1	0	27
CL1272.Contig1_All	1980	A	R	99	A	34	16	16	G	36	11	11	27	0.451769	1	0	78
CL1272.Contig1_All	2064	C	Y	99	C	37	87	87	T	38	36	36	123	0.387336	1	0	84
CL1272.Contig1_All	2163	A	R	99	A	35	198	198	G	36	53	53	252	0.00542156	1	0	99
CL1272.Contig1_All	2467	C	Y	99	T	36	71	71	C	37	42	42	113	0.143106	1	0	24
CL1272.Contig1_All	2491	T	Y	99	C	36	95	95	T	37	54	54	149	0.322737	1	0	24
CL1272.Contig1_All	2521	G	S	99	C	38	99	99	G	38	70	70	169	0.390023	1	0	30
CL1275.Contig2_All	2980	A	R	99	A	36	27	27	G	37	13	13	40	0.601824	1	0	64
CL1275.Contig2_All	3044	A	R	30	A	35	25	25	G	35	5	5	30	0.352806	1	0	64
CL127.Contig2_All	508	C	Y	99	C	36	169	169	T	36	75	75	245	0.152646	1.00408	0	758
CL1280.Contig1_All	917	A	R	21	A	37	13	103	G	37	4	26	129	0.67584	1.86822	0	83
CL1280.Contig1_All	1000	A	R	66	A	33	31	44	G	36	8	12	56	0.0980996	1.30357	0	83
CL1281.Contig2_All	57	T	Y	99	T	38	170	170	C	39	85	85	4371	0.00174251	1	0	85
CL1286.Contig1_All	499	T	K	99	T	38	26	26	G	38	14	14	40	0.427804	1	0	2215
CL1286.Contig2_All	174	T	C	35	C	35	13	19	T	0	0	0	19	1	1.63158	0	2268
CL1287.Contig1_All	667	A	R	61	G	35	5	9	A	37	4	17	26	0.68254	2.69231	0	2603
CL1293.Contig3_All	174	C	M	99	C	38	213	213	A	38	42	42	962	0.239684	1	0	14
CL1293.Contig3_All	188	G	R	99	G	39	215	215	A	39	40	40	975	0.484636	1	0	14
CL1296.Contig1_All	138	C	Y	99	C	33	9	9	T	30	7	7	16	0.563068	1	0	1212
CL1297.Contig2_All	269	A	R	99	G	32	17	17	A	38	14	14	31	0.503268	1	0	2980
CL1299.Contig1_All	613	C	S	99	C	35	38	38	G	34	24	24	62	0.673309	1	0	77
CL1299.Contig1_All	690	C	Y	99	T	35	33	47	C	36	20	35	82	0.259082	1.35366	0	77
CL12.Contig5_All	107	T	C	28	C	34	12	12	T	0	0	0	12	1	1	0	533
CL1300.Contig1_All	651	G	R	25	G	34	18	23	A	28	5	7	30	0.0151267	1.23333	0	587
CL1303.Contig1_All	3421	G	R	55	G	37	6	6	A	33	5	5	11	0.214286	1	0	1395
CL1303.Contig1_All	5451	C	M	99	C	39	14	14	A	40	7	7	21	0.143584	1	0	314
CL1303.Contig1_All	5765	A	R	86	A	36	37	37	G	37	9	9	46	0.35155	1	0	81
CL1304.Contig1_All	100	A	G	73	G	38	29	57	A	0	0	1	58	1	1.5	0	69
CL1304.Contig1_All	169	C	T	79	T	37	34	44	C	0	0	0	44	1	1.22727	0	69
CL1306.Contig1_All	489	A	R	99	A	34	45	49	G	35	28	30	79	0.354064	1.07595	0	475
CL1306.Contig2_All	175	T	Y	28	T	37	6	10	C	39	3	5	15	0.636905	1.4	0	475
CL1307.Contig2_All	1562	T	W	99	T	35	35	35	A	37	20	20	55	0.185393	1	0	519
CL1307.Contig2_All	2081	C	S	99	C	37	36	36	G	36	17	17	53	0.233484	1	0	519
CL1308.Contig1_All	421	G	R	99	A	35	15	15	G	33	13	13	28	0.568427	1	0	402
CL1308.Contig2_All	582	A	M	51	A	17	51	51	C	9	27	27	78	0.000154466	1	0	1289
CL1310.Contig1_All	117	G	R	99	G	35	157	170	A	33	98	101	466	0.0234502	1.04077	0	26
CL1310.Contig1_All	143	T	Y	99	T	36	159	166	C	36	96	96	623	0.401741	1.01284	0	26
CL1310.Contig1_All	297	C	Y	99	C	38	14	14	T	35	13	13	27	0.519068	1	0	154
CL1310.Contig2_All	73	T	W	99	T	34	21	22	A	38	11	14	36	0.0109919	1.11111	0	8
CL1310.Contig2_All	81	A	R	99	A	34	25	32	G	34	9	9	42	0.697113	1.19048	0	8
CL1310.Contig2_All	107	C	Y	79	C	34	19	35	T	35	8	11	46	0.166591	1.41304	0	26
CL1311.Contig2_All	291	C	M	92	C	38	15	50	A	38	6	17	67	0.366652	1.68657	0	21
CL1311.Contig2_All	312	C	S	65	C	38	16	46	G	36	5	24	70	0.515406	1.7	0	21
CL1313.Contig2_All	367	C	Y	91	C	34	33	36	T	35	9	11	48	0.696583	1.10417	0	2773
CL1314.Contig2_All	906	C	Y	99	C	37	208	208	T	36	47	47	296	0.320069	1	0	153
CL1318.Contig1_All	662	G	R	44	G	35	12	12	A	33	5	6	18	0.0972851	1.05556	0	233
CL1320.Contig1_All	156	C	S	99	C	38	54	58	G	36	22	23	81	0.0769404	1.06173	0	501
CL1323.Contig2_All	659	A	R	35	G	31	4	14	A	37	2	20	34	0.566667	1.82353	0	839
CL1325.Contig1_All	621	G	K	99	T	40	8	20	G	40	5	36	56	0.73582	1.76786	0	164
CL1325.Contig1_All	785	A	R	99	A	37	26	26	G	39	10	10	36	0.712126	1	0	13
CL1325.Contig1_All	798	C	Y	99	C	36	25	25	T	38	10	10	35	0.520706	1	0	13
CL1328.Contig1_All	869	T	Y	67	T	36	7	213	C	34	5	154	367	0.659722	1.9673	0	77
CL1328.Contig1_All	1085	A	R	26	A	34	35	95	G	31	7	36	131	0.48684	1.67939	0	216
CL1328.Contig2_All	1018	T	Y	91	T	31	35	95	C	29	11	40	135	0.136231	1.65926	0	121
CL1328.Contig2_All	1234	A	R	70	A	32	9	215	G	35	5	154	370	0.651598	1.95946	0	95
CL1328.Contig2_All	1399	T	Y	47	C	33	53	340	T	35	6	76	416	0.662663	1.85817	0	165
CL1328.Contig3_All	218	T	Y	99	T	32	114	114	C	33	38	38	153	0.00991314	1	0	9
CL1328.Contig3_All	227	C	M	99	A	30	94	94	C	31	64	64	159	0.0479863	1	0	9
CL1328.Contig3_All	591	A	R	99	A	39	101	101	G	37	50	50	151	0.263491	1	0	364
CL1328.Contig3_All	1494	A	R	99	A	35	205	205	G	35	50	50	891	0.476126	1	0	135
CL1328.Contig3_All	1629	C	Y	99	C	37	170	170	T	37	83	83	392	0.367486	1	0	135
CL1329.Contig1_All	200	C	Y	69	C	38	7	7	T	37	5	5	12	0.659722	1	0	130
CL1329.Contig2_All	1113	C	Y	71	C	34	12	12	T	38	7	7	19	0.541835	1	0	58
CL1329.Contig4_All	392	T	Y	48	T	36	18	18	C	38	5	5	23	0.742816	1	0	59
CL1330.Contig1_All	510	C	S	99	C	36	51	52	G	35	27	27	79	0.422969	1.01266	0	242
CL1335.Contig2_All	273	C	Y	60	C	36	42	66	T	38	8	15	81	0.701307	1.38272	0	369
CL1336.Contig2_All	431	C	Y	99	T	37	8	8	C	35	6	6	14	0.141192	1	0	162
CL1339.Contig1_All	717	C	Y	99	C	32	46	46	T	33	19	19	65	0.488493	1	0	517
CL1339.Contig1_All	1234	C	M	99	C	32	109	109	A	32	48	48	158	0.00214773	1	0	34
CL1344.Contig2_All	1501	A	G	96	G	32	133	146	A	37	1	1	147	1	1.08844	0	456
CL1344.Contig2_All	1957	G	S	99	G	34	85	85	C	35	30	30	115	0.456888	1	0	249
CL1344.Contig2_All	2206	C	M	99	C	32	64	64	A	33	17	17	81	0.21347	1	0	249
CL1345.Contig2_All	576	G	R	29	A	33	17	22	G	38	3	9	31	0.0587719	1.35484	0	25
CL1346.Contig1_All	3059	G	S	99	G	37	37	37	C	38	15	15	52	0.397556	1	0	897
CL1346.Contig1_All	3956	C	Y	73	C	37	14	14	T	39	6	6	20	0.559778	1	0	207
CL1346.Contig1_All	4163	A	R	99	A	36	70	70	G	33	23	23	93	0.00265887	1	0	207
CL1347.Contig2_All	114	G	R	64	A	32	6	6	G	25	7	7	14	0.222611	1	0	333
CL134.Contig1_All	517	G	S	99	C	37	8	8	G	37	7	7	15	0.389433	1	0	139
CL134.Contig2_All	444	C	Y	99	C	36	25	36	T	35	16	20	56	0.303093	1.26786	0	1129
CL1351.Contig1_All	369	A	R	99	A	37	73	73	G	36	24	24	97	0.0556255	1	0	170
CL1351.Contig1_All	539	G	R	99	G	37	55	55	A	37	20	20	75	0.426339	1	0	170
CL1353.Contig1_All	516	T	Y	80	T	37	20	20	C	37	9	9	29	0.745389	1	0	1473
CL1354.Contig2_All	194	A	R	66	A	37	35	48	G	38	9	14	62	0.171536	1.56452	0	209
CL1354.Contig2_All	403	G	R	99	G	38	69	73	A	38	13	14	87	0.27961	1.17241	0	77
CL1354.Contig3_All	348	G	R	85	A	40	6	18	G	39	5	21	39	0.544372	2.41026	0	499
CL1355.Contig1_All	747	T	Y	99	C	31	8	8	T	35	7	7	15	0.615851	1	0	49
CL1355.Contig1_All	796	C	M	89	A	36	5	5	C	35	5	5	10	0.345238	1	0	7
CL1357.Contig2_All	689	C	Y	99	C	36	75	80	T	37	33	76	156	0.473412	1.57051	0	248
CL1359.Contig2_All	1165	A	R	99	A	35	31	31	G	35	25	25	56	0.422237	1	0	1320
CL135.Contig1_All	655	C	Y	23	C	40	8	902	T	40	3	378	1280	0.730303	1.99453	0	242
CL135.Contig1_All	897	T	C	99	C	36	254	2145	T	35	1	5	2406	1	1.867	0	51
CL135.Contig1_All	948	A	R	99	G	30	170	731	A	33	85	563	2180	0.00840232	1.84862	0	32
CL135.Contig1_All	980	T	Y	99	T	32	159	1373	C	34	95	411	2002	0.291222	1.77722	0	7
CL135.Contig1_All	987	T	Y	99	C	31	162	864	T	32	93	846	1879	0.0481213	1.77807	0	7
CL135.Contig1_All	1225	G	R	99	G	35	81	144	A	37	18	31	175	0.0839517	1.86857	0	37
CL135.Contig3_All	591	A	R	62	A	38	17	45	G	39	6	11	56	0.743217	2.76786	0	1822
CL135.Contig4_All	199	C	S	79	C	37	73	73	G	39	10	10	83	0.25995	1	0	42
CL135.Contig4_All	241	C	Y	99	C	38	50	50	T	38	23	23	73	0.0436357	1	0	42
CL135.Contig4_All	338	T	Y	99	C	36	35	35	T	37	17	17	52	0.0696591	1	0	65
CL135.Contig4_All	403	T	K	99	G	37	44	44	T	38	29	29	73	0.152477	1	0	65
CL135.Contig4_All	532	C	Y	99	C	34	51	51	T	33	18	18	70	0.311377	1	0	23
CL135.Contig4_All	555	T	Y	99	T	35	37	45	C	36	15	15	60	0.661437	1.21667	0	11
CL135.Contig4_All	566	C	Y	99	C	35	21	31	T	33	20	24	55	0.589591	1.36364	0	11
CL135.Contig4_All	612	C	Y	98	T	34	9	10	C	37	5	18	28	0.536713	1.71429	0	33
CL135.Contig4_All	2528	G	R	99	G	33	200	200	A	32	54	54	1137	0.17837	1	0	362
CL135.Contig4_All	2890	C	Y	99	C	36	167	167	T	37	88	88	412	0.0436279	1	0	242
CL135.Contig4_All	3132	C	S	99	C	38	196	230	G	40	59	72	525	0.000115558	1.54857	0	242
CL135.Contig4_All	3535	G	R	99	G	38	67	71	A	36	48	48	119	0.485296	1.06723	0	403
CL1360.Contig2_All	221	G	R	45	G	38	20	20	A	37	6	6	26	0.306984	1	0	135
CL1360.Contig2_All	356	A	R	95	A	36	20	20	G	37	8	8	28	0.283069	1	0	135
CL1360.Contig2_All	770	T	Y	99	T	38	89	89	C	38	17	17	106	0.391464	1	0	414
CL1363.Contig1_All	223	C	Y	99	C	37	25	25	T	35	12	12	37	0.101542	1	0	72
CL1363.Contig1_All	295	G	R	29	G	36	39	39	A	37	7	7	47	0.405436	1	0	72
CL1372.Contig1_All	756	T	Y	23	T	38	39	39	C	37	6	6	45	0.579265	1	0	560
CL1372.Contig1_All	1957	A	M	99	A	39	7	7	C	40	5	5	12	0.607955	1	0	640
CL1374.Contig2_All	1081	A	G	26	G	39	10	18	A	0	0	4	22	1	1.54545	0	1248
CL1375.Contig2_All	1110	A	T	52	T	38	19	19	A	0	0	0	19	1	1	0	2595
CL1376.Contig3_All	3541	A	M	30	A	37	24	28	C	32	5	9	37	0.422433	1.32432	0	5932
CL1376.Contig5_All	2651	A	M	99	A	36	61	67	C	36	19	19	87	0.446041	1.41379	0	2774
CL1376.Contig6_All	62	C	Y	99	C	36	8	8	T	39	7	7	15	0.507226	1	0	244
CL1376.Contig6_All	354	T	W	25	T	32	3	16	A	36	2	6	22	0.7	1.77273	0	38
CL1377.Contig1_All	266	T	Y	54	T	36	12	12	C	35	5	5	17	0.399483	1	0	70
CL1378.Contig4_All	130	A	R	99	A	39	54	69	G	38	46	54	123	0.201343	1.18699	0	47
CL1380.Contig2_All	1088	A	M	45	A	29	4	8	C	36	3	11	19	0.714286	2.21053	0	2009
CL1381.Contig1_All	283	T	C	78	C	32	67	67	G	2	1	1	71	1	1.04225	0	8
CL1383.Contig1_All	129	G	R	47	G	35	46	46	A	35	8	8	54	0.232479	1	0	45
CL1383.Contig1_All	498	G	R	99	G	33	56	56	A	34	13	13	69	0.481641	1	0	147
CL1383.Contig1_All	645	A	W	93	A	37	31	31	T	37	7	7	38	0.37013	1	0	147
CL1383.Contig1_All	1701	T	Y	99	T	33	10	10	C	35	7	7	17	0.181921	1	0	1056
CL138.Contig2_All	254	C	T	20	T	33	8	8	C	0	0	1	9	1	1.22222	0	169
CL1390.Contig1_All	437	C	S	73	G	38	4	13	C	36	4	20	33	0.242857	1.75758	0	1032
CL1390.Contig3_All	437	C	S	99	G	34	37	46	C	32	37	53	99	0.0363591	1.25253	0	190
CL1393.Contig2_All	41	G	R	99	G	34	17	17	A	36	8	8	25	0.313782	1	0	234
CL1393.Contig2_All	275	G	S	99	C	34	66	66	G	33	65	65	131	0.020596	1	0	234
CL1394.Contig1_All	2022	A	R	99	A	38	62	62	G	38	32	32	94	0.10588	1	0	765
CL1396.Contig1_All	384	T	K	99	G	39	8	8	T	40	5	6	14	0.708236	1.07143	0	14
CL1396.Contig1_All	405	C	Y	68	C	38	8	8	T	38	5	5	13	0.471639	1	0	5
CL1396.Contig2_All	148	T	Y	99	C	37	16	16	T	38	8	12	28	0.542982	1.14286	0	9
CL1396.Contig2_All	167	G	R	91	G	35	11	15	A	34	8	8	23	0.451946	1.17391	0	7
CL1399.Contig1_All	99	A	R	99	G	36	11	11	A	36	8	8	19	0.63619	1	0	1620
CL1399.Contig2_All	3346	G	K	99	T	39	6	6	G	36	6	6	12	0.0898268	1	0	86
CL1401.Contig1_All	79	A	M	56	C	35	4	810	A	37	3	115	925	0.714286	1.99243	0	25
CL1401.Contig1_All	104	G	A	36	A	37	16	970	G	0	0	0	970	1	1.98351	0	25
CL1401.Contig2_All	100	C	M	99	C	37	173	979	A	38	18	130	1109	0.196706	1.82777	0	805
CL1402.Contig1_All	436	G	R	99	G	35	123	123	A	38	21	21	144	0.000382652	1	0	805
CL1403.Contig2_All	100	A	R	75	A	38	8	8	G	35	6	6	14	0.029637	1	0	658
CL1404.Contig1_All	414	C	Y	99	C	34	23	23	T	33	12	12	35	0.493172	1	0	456
CL1404.Contig1_All	870	T	K	99	G	30	10	10	T	31	9	9	19	0.48412	1	0	456
CL1407.Contig1_All	127	T	W	98	T	39	12	13	A	35	6	16	29	0.181938	1.37931	0	51
CL1407.Contig1_All	178	G	S	99	G	37	29	30	C	38	12	18	48	0.6502	1.14583	0	51
CL1407.Contig1_All	238	G	R	99	G	33	29	37	A	37	12	20	57	0.0342035	1.2807	0	60
CL1409.Contig2_All	121	G	R	47	A	25	4	7	G	30	3	6	13	0.2	1.46154	0	89
CL140.Contig1_All	579	C	Y	25	C	33	24	24	T	35	5	5	29	0.7333	1	0	93
CL1414.Contig1_All	614	T	W	99	T	38	66	81	A	38	24	24	105	0.00963297	1.14286	0	177
CL1414.Contig1_All	2281	T	Y	99	T	36	12	12	C	39	8	8	20	0.520624	1	0	1551
CL1415.Contig1_All	1484	A	R	81	A	36	8	8	G	39	5	5	13	0.555556	1	0	96
CL1415.Contig1_All	2675	A	R	61	A	33	12	12	G	37	5	5	17	0.719699	1	0	12
CL1415.Contig1_All	3180	G	R	63	G	35	7	7	A	36	5	5	12	0.719066	1	0	133
CL1418.Contig2_All	1915	T	Y	99	C	38	69	69	T	38	36	36	105	0.284186	1	0	125
CL1418.Contig2_All	2040	A	R	99	G	37	65	65	A	38	29	29	94	0.467379	1	0	125
CL1419.Contig1_All	258	C	Y	99	C	39	47	47	T	39	14	14	61	0.332651	1	0	529
CL141.Contig3_All	3387	T	Y	27	C	34	11	36	T	28	3	16	52	0.128297	2.21154	0	1848
CL1421.Contig1_All	896	T	Y	99	T	27	12	12	C	25	11	11	23	0.392974	1	0	665
CL1422.Contig1_All	204	C	Y	99	C	34	84	84	T	35	39	39	123	0.122944	1	0	198
CL1422.Contig1_All	640	T	C	99	C	36	116	116	G	2	1	1	117	1	1	0	5
CL1422.Contig1_All	645	T	K	99	T	34	76	76	G	36	28	28	104	0.190584	1	0	5
CL1422.Contig1_All	770	A	R	99	A	35	51	72	G	35	42	47	119	0.0671084	1.21849	0	125
CL1422.Contig2_All	522	T	Y	32	T	35	3	24	C	35	3	8	32	0.75	1.8125	0	336
CL1423.Contig1_All	90	A	R	99	A	35	64	64	G	35	17	17	81	0.488435	1	0	336
CL1424.Contig3_All	146	G	A	99	A	38	127	127	G	0	0	0	127	1	1	0	329
CL1427.Contig2_All	389	A	G	77	G	36	30	139	A	0	0	0	139	1	1.78417	0	311
CL1428.Contig2_All	236	T	Y	99	C	38	27	27	T	38	25	25	52	0.560853	1	0	806
CL142.Contig1_All	169	C	Y	99	C	34	11	11	T	37	9	9	20	0.592555	1	0	728
CL142.Contig1_All	897	C	Y	99	C	37	40	108	T	38	10	20	128	0.705144	1.60938	0	103
CL142.Contig1_All	1000	A	R	99	A	38	44	53	G	39	15	16	69	0.39476	1.14493	0	103
CL1434.Contig1_All	222	A	R	99	G	36	21	21	A	34	21	21	42	0.570656	1	0	362
CL1434.Contig1_All	584	C	Y	99	C	35	10	10	T	35	10	10	20	0.58817	1	0	28
CL1434.Contig1_All	1154	C	Y	99	C	35	16	16	T	39	8	8	24	0.0303724	1	0	147
CL1434.Contig1_All	1301	G	R	49	G	33	23	23	A	34	7	7	30	0.71201	1	0	147
CL1434.Contig1_All	1685	G	R	76	G	35	32	32	A	35	11	11	43	0.126044	1	0	384
CL1434.Contig1_All	2234	C	Y	99	C	38	23	23	T	37	15	15	38	0.418229	1	0	24
CL1434.Contig1_All	2498	A	R	82	A	39	12	12	G	37	7	7	19	0.215984	1	0	111
CL1434.Contig2_All	455	C	Y	61	C	35	10	10	T	34	5	5	15	0.297036	1	0	357
CL1436.Contig2_All	513	C	Y	28	T	36	3	9	C	31	3	13	22	0.2	1.72727	0	210
CL1436.Contig2_All	723	C	Y	99	T	35	33	33	C	37	29	29	62	0.500565	1	0	114
CL1436.Contig2_All	2061	T	Y	99	T	35	22	22	C	35	12	12	34	0.108613	1	0	344
CL1436.Contig2_All	2405	G	R	99	G	36	103	103	A	35	21	21	124	0.130814	1	0	37
CL1436.Contig2_All	2442	G	R	99	G	34	81	81	A	32	19	19	100	0.0441382	1	0	10
CL1436.Contig2_All	2452	G	R	99	G	34	85	85	A	35	18	18	103	0.112034	1	0	10
CL1437.Contig1_All	381	T	Y	99	T	36	14	57	C	32	15	38	99	0.0466079	1.70707	0	33
CL1437.Contig1_All	414	C	Y	97	C	37	16	58	T	31	8	23	81	0.604163	1.7037	0	33
CL1437.Contig2_All	128	A	M	74	A	35	20	20	C	36	6	6	26	0.28637	1	0	42
CL1437.Contig2_All	195	A	R	99	A	35	50	50	G	35	14	14	64	0.117907	1	0	25
CL1437.Contig2_All	413	T	Y	35	T	34	4	50	C	35	3	27	81	0.714286	1.91358	0	33
CL1437.Contig2_All	446	C	Y	30	T	40	3	19	C	35	3	45	65	0.2	1.89231	0	33
CL1439.Contig2_All	816	C	T	85	T	37	179	1219	A	34	12	13	1232	1	1.84497	0	8
CL1439.Contig2_All	824	T	C	45	C	37	168	1169	T	39	6	7	1177	1	1.85132	0	8
CL1439.Contig2_All	1794	A	G	23	G	35	10	32	A	0	0	0	32	1	1.6875	0	162
CL1439.Contig2_All	2367	G	A	46	A	35	18	26	G	0	0	0	26	1	1.30769	0	137
CL1439.Contig2_All	2504	A	G	48	G	38	18	44	C	38	1	2	46	1	2.21739	0	137
CL1439.Contig2_All	3607	C	A	99	A	38	97	117	C	0	0	0	117	1	1.33333	0	186
CL1439.Contig2_All	3844	G	T	99	T	38	57	78	G	0	0	0	78	1	1.51282	0	21
CL1439.Contig2_All	4184	C	T	99	T	38	135	216	C	0	0	0	216	1	2.125	0	61
CL1439.Contig2_All	4291	C	Y	99	C	36	138	139	T	37	117	117	256	0.333205	1.01172	0	107
CL1439.Contig2_All	4463	C	Y	99	C	33	126	126	T	34	93	93	220	0.236905	1	0	172
CL1439.Contig2_All	6638	A	G	99	G	38	50	1051	T	9	1	1	1053	1	1.95157	0	8
CL1439.Contig2_All	6646	G	A	99	A	36	49	1089	G	0	0	0	1090	1	1.95505	0	8
CL143.Contig1_All	132	G	A	99	A	39	48	48	G	0	0	0	48	1	1	0	43
CL143.Contig2_All	202	G	C	21	C	35	22	28	G	39	1	1	29	1	1.41379	0	12
CL143.Contig2_All	214	A	R	99	A	38	20	21	G	36	17	22	45	0.654777	1.26667	0	12
CL143.Contig2_All	227	A	R	99	A	37	34	36	G	37	26	31	69	0.397786	1.18841	0	13
CL143.Contig2_All	258	A	W	99	A	36	55	124	T	35	11	24	153	0.148949	1.65359	0	6
CL143.Contig2_All	264	G	R	99	G	35	56	125	A	38	13	28	153	0.0120427	1.65359	0	6
CL143.Contig2_All	289	T	Y	99	T	35	44	68	C	33	41	96	168	0.0246709	1.55357	0	6
CL143.Contig2_All	295	A	R	99	A	34	68	125	G	35	45	68	215	0.426712	1.44651	0	6
CL143.Contig2_All	309	A	R	99	A	37	151	165	G	34	27	101	266	6.9703e-06	1.36842	0	14
CL143.Contig2_All	337	C	Y	70	C	38	244	291	T	38	11	11	568	0.302887	1.09507	0	5
CL143.Contig2_All	355	T	K	99	T	38	235	246	G	39	19	19	718	0.429781	1.01532	0	5
CL143.Contig2_All	367	G	R	99	G	37	231	242	A	37	24	24	768	0.447372	1.01432	0	7
CL143.Contig2_All	403	G	R	52	G	33	240	243	A	35	12	12	1032	0.263341	1.01066	0	6
CL143.Contig2_All	463	T	Y	99	T	36	214	214	C	36	38	44	1419	0.128422	1.02467	0	5
CL143.Contig2_All	615	T	Y	85	T	35	234	466	C	34	17	41	2196	0.140188	1.48497	0	11
CL143.Contig2_All	733	G	R	99	G	36	210	649	A	35	43	194	1806	0.00865695	1.88981	0	22
CL143.Contig2_All	796	C	Y	99	C	37	242	634	T	37	13	22	1812	0.380205	2.28918	0	5
CL143.Contig2_All	813	A	R	35	A	37	220	2306	G	38	10	57	2372	0.243565	2.3613	0	6
CL143.Contig2_All	884	T	W	26	T	36	72	3884	A	35	6	313	4237	0.25884	2.48242	0	29
CL143.Contig2_All	963	T	K	99	T	39	28	4091	G	37	11	292	4406	0.00100241	2.44031	0	16
CL143.Contig2_All	979	A	R	99	G	35	77	2299	A	37	27	1964	4313	0.00215532	2.39532	0	16
CL143.Contig2_All	1012	C	Y	99	T	38	105	1491	C	39	36	2044	3555	0.0148152	2.32799	0	6
CL143.Contig2_All	1018	G	R	99	G	37	103	2827	A	38	76	654	3507	0.158067	2.30225	0	6
CL143.Contig2_All	1042	G	K	99	T	38	125	1155	G	38	85	1740	2935	0.235909	2.3816	0	7
CL143.Contig2_All	1049	A	M	99	A	38	142	2515	C	38	67	132	2655	0.00357586	2.44331	0	7
CL143.Contig2_All	1157	T	Y	99	T	36	165	498	C	37	87	94	1995	0.0115659	1.9193	0	7
CL143.Contig2_All	1164	A	R	66	A	37	242	613	G	37	13	23	1848	0.49923	1.94156	0	7
CL143.Contig2_All	1174	C	Y	99	C	34	220	611	T	35	31	87	1817	0.135832	1.96643	0	10
CL143.Contig2_All	1186	T	K	63	T	33	240	790	G	31	11	16	2232	0.430048	2.12948	0	12
CL143.Contig2_All	1209	T	Y	99	T	36	222	548	C	33	33	76	2108	0.00801794	2.16319	0	6
CL143.Contig2_All	1429	A	R	99	A	36	233	732	G	38	21	54	1444	0.00221805	1.8885	0	5
CL143.Contig2_All	1434	C	Y	99	C	37	215	617	T	36	39	84	1419	0.000265465	1.83369	0	5
CL143.Contig2_All	1452	T	Y	97	T	38	234	584	C	38	19	46	1757	0.0942007	1.98406	0	5
CL143.Contig2_All	1511	G	R	99	G	35	163	1710	A	35	92	245	2598	0.0729479	2.33988	0	8
CL143.Contig2_All	1575	C	Y	99	C	38	236	1112	T	37	18	35	2997	0.431951	2.337	0	6
CL143.Contig2_All	1606	T	Y	99	T	37	103	1904	C	36	15	549	2575	0.334259	2.36583	0	7
CL143.Contig2_All	1613	A	M	99	A	37	44	2270	C	37	40	235	2587	0.473222	2.36993	0	7
CL143.Contig2_All	1646	G	R	26	A	37	3	667	G	38	2	1281	2011	0.6	2.34809	0	23
CL143.Contig2_All	1787	A	R	48	A	39	177	2543	G	39	12	84	2650	0.296534	2.29208	0	6
CL143.Contig2_All	1793	T	Y	39	T	39	186	2641	C	36	24	66	2720	0.000155027	2.29191	0	6
CL143.Contig2_All	1870	A	R	99	A	36	220	2135	G	37	25	120	4483	0.154216	2.10462	0	9
CL143.Contig2_All	1899	C	Y	99	C	37	242	1676	T	39	13	52	3057	0.2352	1.92934	0	7
CL143.Contig2_All	1936	A	R	99	A	35	235	394	G	35	17	227	2242	0.0793772	1.5901	0	6
CL143.Contig2_All	1960	C	Y	99	C	35	234	283	T	35	20	83	1734	0.0821904	1.50115	0	7
CL143.Contig2_All	2129	A	R	99	A	37	175	1142	G	37	19	63	1210	0.26006	2.44628	0	6
CL143.Contig2_All	2182	G	K	99	G	35	61	618	T	35	42	270	1000	0.264076	2.546	0	12
CL143.Contig2_All	2210	G	S	99	G	36	127	974	C	33	17	67	1052	0.00504873	2.45437	0	16
CL143.Contig2_All	2281	A	R	99	A	37	80	640	G	37	21	104	895	0.145849	2.43575	0	14
CL143.Contig2_All	2295	C	Y	99	C	36	71	692	T	37	20	160	862	0.471348	2.42807	0	14
CL143.Contig2_All	2346	C	Y	99	C	39	100	546	T	37	54	263	820	0.00185232	2.18902	0	6
CL143.Contig2_All	2352	G	R	45	G	38	154	788	A	37	10	26	829	0.0386874	2.17853	0	6
CL143.Contig2_All	2380	A	W	37	A	37	178	912	T	33	7	41	969	0.150058	2.19917	0	13
CL143.Contig2_All	2501	A	R	99	A	38	238	700	G	38	15	39	909	0.401607	1.65567	0	5
CL143.Contig2_All	2506	T	Y	99	T	38	180	554	C	37	72	162	817	0.412935	1.64259	0	5
CL143.Contig2_All	2543	T	K	30	T	37	238	625	G	39	9	22	678	0.0912369	1.70059	0	10
CL143.Contig2_All	2702	A	R	99	A	36	231	264	G	35	24	25	390	0.217052	1.11282	0	5
CL143.Contig2_All	2771	T	Y	99	T	36	213	269	C	39	30	35	304	0.000453379	1.20066	0	7
CL143.Contig2_All	2801	T	Y	99	T	37	105	187	C	37	11	18	207	0.344397	1.42995	0	5
CL143.Contig2_All	2833	G	R	99	G	36	47	148	A	38	14	26	176	0.0988527	1.65341	0	15
CL143.Contig2_All	2848	G	R	99	G	35	28	146	A	37	20	72	221	0.305818	1.78733	0	6
CL143.Contig2_All	2941	C	Y	35	C	37	122	261	T	38	7	12	274	0.105142	1.5292	0	6
CL143.Contig2_All	2951	T	Y	99	T	36	125	255	C	37	14	25	280	0.377735	1.50357	0	5
CL143.Contig2_All	2956	C	Y	28	C	36	124	269	T	39	8	13	283	0.03726	1.53004	0	5
CL143.Contig2_All	2986	G	R	99	G	37	78	203	A	39	34	91	295	0.5	1.61695	0	8
CL143.Contig2_All	3012	G	K	99	G	37	77	239	T	39	29	46	287	0.0907952	1.63066	0	14
CL143.Contig2_All	3059	A	R	99	G	36	11	51	A	35	11	85	139	0.398468	1.84173	0	29
CL143.Contig3_All	1472	G	R	99	G	38	47	54	A	37	39	39	93	0.0872992	1.09677	0	10
CL143.Contig3_All	1482	A	R	99	A	37	63	67	G	37	27	39	107	0.258767	1.16822	0	9
CL143.Contig3_All	1502	G	R	22	G	35	157	285	A	38	10	16	302	0.00385747	1.46358	0	8
CL143.Contig3_All	1526	A	W	99	A	37	201	536	T	38	46	89	786	0.114873	1.65522	0	6
CL143.Contig3_All	1532	G	R	99	G	37	197	528	A	39	58	113	1073	0.00225075	1.67474	0	6
CL143.Contig3_All	1646	A	R	99	A	32	214	485	G	33	39	51	3413	0.0675682	1.47202	0	8
CL143.Contig3_All	1654	A	R	99	A	32	225	480	G	34	26	30	3687	0.210535	1.47952	0	6
CL143.Contig3_All	1680	C	Y	99	C	33	201	363	T	33	53	68	4892	0.0766243	1.50143	0	5
CL143.Contig3_All	1763	C	Y	39	C	32	237	608	T	29	13	15	4444	0.424243	1.71377	0	5
CL143.Contig3_All	1788	T	Y	91	T	33	242	1097	C	35	12	12	3635	0.475124	1.79972	0	5
CL143.Contig3_All	1816	A	R	93	A	33	235	548	G	35	15	23	2952	0.00757476	1.83875	0	5
CL143.Contig3_All	1833	T	Y	99	T	36	140	1058	C	38	113	562	2976	0.000380902	1.88609	0	6
CL143.Contig3_All	1932	G	K	27	G	36	225	738	T	35	16	49	1763	0.0571476	1.9359	0	5
CL143.Contig3_All	1951	G	S	99	G	36	232	1103	C	35	19	57	1903	0.00324989	1.9506	0	6
CL143.Contig3_All	2001	G	R	99	G	37	179	1231	A	36	71	382	1841	0.146132	2.0793	0	6
CL143.Contig3_All	2055	C	Y	99	C	36	156	1411	T	37	18	140	1553	0.224062	2.31165	0	8
CL143.Contig3_All	2063	C	Y	50	C	36	136	1680	T	38	14	33	1729	0.322066	2.36553	0	8
CL143.Contig3_All	2270	C	Y	33	C	37	4	2284	T	37	3	812	3115	0.571429	2.45778	0	10
CL143.Contig3_All	2280	C	Y	27	C	38	4	1789	T	38	3	1191	3000	0.571429	2.43333	0	6
CL143.Contig3_All	2286	G	R	65	A	37	5	519	G	39	3	2433	2979	0.642857	2.41323	0	6
CL143.Contig3_All	2310	G	K	99	T	39	6	960	G	40	5	1520	2517	0.544372	2.52443	0	24
CL143.Contig3_All	2347	C	Y	99	C	37	24	1628	T	39	15	451	2100	0.0163347	2.58667	0	36
CL143.Contig3_All	2430	C	Y	59	C	37	145	1471	T	38	9	18	1495	0.24048	2.31104	0	9
CL143.Contig3_All	2568	C	S	76	G	38	5	269	C	34	4	700	1055	0.365079	2.52322	0	69
CL143.Contig3_All	2647	C	Y	99	C	36	31	719	T	39	11	193	916	0.0073307	2.32314	0	7
CL143.Contig3_All	2667	C	Y	44	C	36	52	990	T	29	12	57	1053	0.00073113	2.29155	0	6
CL143.Contig3_All	2704	T	Y	21	T	37	158	1307	C	38	8	15	1324	0.477452	2.17825	0	6
CL143.Contig3_All	2774	A	R	32	A	34	59	2231	G	34	7	11	2252	0.211349	2.52531	0	7
CL143.Contig3_All	2874	T	Y	92	C	39	6	499	T	38	6	1507	2113	0.409091	2.49645	0	6
CL143.Contig3_All	3099	T	Y	99	C	37	32	1642	T	38	8	1565	3260	0.466984	2.37239	0	39
CL143.Contig3_All	3165	T	K	99	T	38	224	2853	G	37	15	47	2934	0.157472	2.17485	0	7
CL143.Contig3_All	3228	T	Y	99	T	37	233	1014	C	40	22	183	2168	0.0103931	1.86531	0	7
CL143.Contig3_All	3235	A	R	99	A	37	219	1055	G	39	23	47	2115	0.0124336	1.9026	0	5
CL143.Contig3_All	3240	T	Y	99	T	38	219	969	C	38	33	104	2051	0.151538	1.91468	0	5
CL143.Contig3_All	3246	C	Y	99	C	37	231	921	T	37	21	79	1999	0.0425926	1.92346	0	5
CL143.Contig3_All	3328	C	Y	20	C	35	22	1472	T	37	5	300	1785	0.242376	2.43754	0	34
CL143.Contig4_All	90	C	Y	87	C	36	101	169	T	34	20	21	192	0.00235587	1.71354	0	5
CL143.Contig4_All	260	T	W	99	T	37	232	542	A	37	14	17	696	0.261061	2.09483	0	13
CL143.Contig4_All	299	A	M	22	A	37	244	494	C	37	10	16	641	0.092739	1.98284	0	5
CL143.Contig4_All	359	T	K	99	T	37	153	269	G	37	78	103	1274	0.301369	1.77865	0	9
CL143.Contig4_All	442	G	S	99	G	35	218	383	C	34	26	30	1445	0.0931901	1.9218	0	7
CL143.Contig4_All	458	C	M	99	A	35	145	192	C	35	101	203	1442	0.470236	1.92372	0	6
CL143.Contig4_All	489	C	Y	42	C	37	244	571	T	39	8	8	1491	0.0620292	1.98659	0	5
CL143.Contig4_All	516	C	Y	36	C	35	241	540	T	37	10	13	1770	0.0211065	2.06667	0	5
CL143.Contig4_All	530	C	S	66	C	32	241	426	G	32	12	16	2245	0.442954	1.88998	0	5
CL143.Contig4_All	535	C	S	21	C	33	234	425	G	31	10	10	2265	0.37352	1.88565	0	5
CL143.Contig4_All	551	G	R	87	G	36	235	521	A	37	13	14	2206	0.0500553	1.8282	0	5
CL143.Contig4_All	565	C	M	46	C	35	241	528	A	35	9	9	2245	0.450494	1.81693	0	10
CL143.Contig4_All	651	C	Y	64	C	33	240	428	T	35	11	11	2094	0.216642	1.64231	0	5
CL143.Contig4_All	668	A	R	99	A	33	223	437	G	33	30	51	2318	0.30868	1.6126	0	5
CL143.Contig4_All	710	A	R	99	A	33	162	473	G	35	83	132	2730	0.0082635	1.79194	0	5
CL143.Contig4_All	770	T	Y	96	T	34	235	657	C	35	14	26	3360	0.189831	1.98899	0	5
CL143.Contig4_All	887	G	R	99	G	34	196	448	A	35	58	74	1303	0.0260671	1.82272	0	5
CL143.Contig4_All	892	A	R	36	A	34	244	510	G	36	10	19	1285	0.0203536	1.83268	0	5
CL143.Contig4_All	899	T	K	99	T	34	227	491	G	34	25	31	1299	0.440822	1.82217	0	6
CL143.Contig4_All	1194	C	Y	99	C	34	237	518	T	34	17	20	1392	0.38899	1.93032	0	5
CL143.Contig4_All	1233	C	Y	30	C	36	244	727	T	38	9	11	1083	0.24475	2.06741	0	8
CL143.Contig4_All	1286	T	W	65	T	33	226	541	A	35	16	19	1450	0.00975717	1.85862	0	13
CL143.Contig4_All	1408	G	R	52	G	37	240	459	A	35	10	14	1444	0.0219448	2.05748	0	5
CL143.Contig4_All	1455	C	Y	27	C	37	240	719	T	37	11	17	2080	0.451829	1.93942	0	5
CL143.Contig4_All	1476	T	Y	46	T	35	240	426	C	35	15	17	2083	0.32858	1.72348	0	8
CL143.Contig4_All	1628	G	R	99	A	34	124	170	G	32	128	234	3009	9.27004e-06	1.88435	0	5
CL143.Contig4_All	1776	T	Y	99	T	35	239	747	C	35	15	24	2898	0.463914	2.18185	0	5
CL143.Contig4_All	1902	G	R	21	G	34	245	422	A	35	9	10	2127	0.459524	1.5764	0	5
CL143.Contig4_All	1946	A	R	99	G	34	126	167	A	33	128	340	2001	0.00453742	1.55472	0	5
CL143.Contig4_All	1951	T	Y	89	T	32	236	477	C	29	14	14	1989	0.482554	1.55204	0	5
CL143.Contig4_All	2059	G	R	40	G	36	241	587	A	36	10	14	3434	0.0525904	1.52883	0	6
CL143.Contig4_All	2075	A	R	99	A	38	131	289	G	35	123	229	3905	1.13827e-08	1.51037	0	6
CL143.Contig4_All	2092	T	Y	99	T	33	226	344	C	34	29	29	4368	0.351567	1.4826	0	5
CL143.Contig4_All	2162	G	R	81	G	32	242	434	A	31	13	15	4121	0.208796	1.63553	0	6
CL143.Contig4_All	2213	A	R	99	A	33	198	642	G	32	56	119	3981	0.228527	1.66365	0	8
CL143.Contig4_All	2228	G	R	99	G	37	225	1521	A	36	29	54	3689	0.0332113	1.66576	0	5
CL143.Contig4_All	2254	T	Y	99	T	30	227	748	C	36	19	41	3146	1.5918e-05	1.56294	0	6
CL143.Contig4_All	2262	T	Y	99	T	35	216	537	C	36	35	72	2999	0.0392606	1.53818	0	8
CL143.Contig4_All	2333	G	R	96	G	32	239	442	A	35	14	17	4309	0.149408	1.23532	0	6
CL143.Contig4_All	2339	C	Y	60	C	30	240	450	T	32	13	14	4235	0.380746	1.23022	0	6
CL1441.Contig2_All	125	T	Y	72	T	35	17	17	C	37	6	6	23	0.664398	1	0	18
CL1444.Contig1_All	255	C	T	70	T	35	26	26	C	0	0	0	26	1	1	0	587
CL1446.Contig1_All	1767	G	R	99	G	37	42	42	A	39	26	26	68	0.0331647	1	0	4826
CL1450.Contig2_All	835	A	W	99	A	36	98	98	T	34	28	28	126	0.0844005	1	0	3964
CL1452.Contig1_All	210	G	R	99	G	34	52	52	A	33	19	19	71	0.402542	1	0	342
CL1452.Contig1_All	552	G	R	99	G	32	64	64	A	34	22	22	86	0.28464	1	0	342
CL1452.Contig1_All	1438	T	Y	99	T	29	65	65	C	35	21	21	87	0.00461334	1	0	396
CL1452.Contig1_All	1834	C	Y	46	C	29	31	31	T	32	6	6	37	0.722068	1	0	28
CL1452.Contig1_All	1862	A	R	21	A	28	19	19	G	35	5	5	24	0.530091	1	0	28
CL1453.Contig1_All	1258	T	Y	59	T	35	8	9	C	40	6	6	15	0.003996	1.46667	0	117
CL1453.Contig4_All	2067	T	Y	99	T	37	144	147	C	35	15	31	178	0.0236923	1.74719	0	280
CL1454.Contig1_All	39	G	R	99	G	32	15	15	A	36	13	13	28	0.516188	1	0	315
CL1454.Contig1_All	354	T	Y	99	T	37	35	39	C	37	25	30	69	0.0128448	1.13043	0	315
CL145.Contig2_All	92	G	R	79	G	35	18	21	A	35	8	10	31	0.0798701	1.16129	0	6
CL145.Contig2_All	98	T	Y	99	T	34	18	22	C	32	9	11	33	0.0424695	1.18182	0	6
CL1460.Contig3_All	1011	C	S	78	C	38	84	84	G	39	11	11	95	0.0660052	1	0	6
CL1460.Contig3_All	2072	A	R	99	A	36	163	255	G	36	53	83	339	0.323498	1.36283	0	453
CL1461.Contig2_All	348	G	S	44	G	37	6	17	C	38	3	8	25	0.678571	1.64	0	47
CL1463.Contig2_All	405	G	S	26	C	40	3	6	G	40	1	31	37	0.75	1.89189	0	18
CL1463.Contig2_All	423	A	W	32	T	37	3	5	A	39	2	9	14	0.4	1.64286	0	18
CL1463.Contig2_All	693	G	R	99	G	37	70	80	A	36	19	19	99	0.458136	1.10101	0	29
CL1463.Contig2_All	722	A	R	99	A	37	82	89	G	36	20	20	109	0.0630366	1.06422	0	29
CL1463.Contig2_All	1049	T	W	69	T	37	50	50	A	37	9	9	59	0.710985	1	0	166
CL1463.Contig2_All	1215	A	R	99	G	35	159	159	A	35	96	96	343	0.399709	1	0	53
CL1463.Contig2_All	1268	G	R	99	G	37	212	212	A	35	41	41	254	0.00146574	1	0	53
CL1463.Contig2_All	1377	C	Y	99	C	37	126	126	T	37	21	21	147	0.191643	1	0	109
CL1463.Contig2_All	1604	G	R	99	G	36	222	222	A	37	33	33	489	0.261097	1	0	168
CL1464.Contig1_All	96	G	R	99	G	38	92	92	A	37	75	75	167	0.471785	1	0	30
CL1464.Contig1_All	126	T	K	99	T	35	112	112	G	35	82	82	194	0.174032	1	0	30
CL1464.Contig1_All	1434	T	Y	99	T	34	53	53	C	34	21	21	74	0.433348	1	0	285
CL1464.Contig1_All	1812	C	S	99	G	36	77	77	C	36	23	23	100	0.133534	1	0	69
CL1464.Contig1_All	1881	G	R	99	G	37	120	163	A	35	53	54	217	0.00157794	1.20276	0	42
CL1464.Contig1_All	1923	C	Y	99	C	36	130	192	T	35	56	67	259	0.470416	1.28185	0	42
CL1464.Contig1_All	2117	G	R	27	G	38	73	88	A	37	12	12	100	0.120249	1.15	0	36
CL1464.Contig1_All	2157	C	Y	99	C	35	127	131	T	36	33	33	164	0.139225	1.02439	0	40
CL1464.Contig2_All	62	C	Y	85	T	39	9	20	C	37	5	67	87	0.536713	1.83908	0	194
CL1464.Contig2_All	256	G	R	99	G	38	62	77	A	38	32	32	109	0.209003	1.13761	0	40
CL1464.Contig2_All	296	C	Y	99	C	37	34	38	T	35	15	15	53	0.605038	1.07547	0	40
CL1468.Contig2_All	319	C	Y	96	T	38	18	18	C	39	6	6	24	0.15522	1	0	674
CL1468.Contig2_All	993	C	T	83	T	37	36	46	C	0	0	0	46	1	1.21739	0	65
CL1468.Contig2_All	1401	C	T	32	T	37	12	12	C	0	0	0	12	1	1	0	221
CL146.Contig1_All	1624	G	R	72	G	38	5	41	A	38	5	10	51	0.672619	1.80392	0	32
CL146.Contig2_All	246	A	R	99	A	37	37	37	G	38	29	29	66	0.177805	1	0	7
CL146.Contig2_All	253	G	R	99	G	35	58	58	A	35	30	30	88	0.36734	1	0	7
CL146.Contig2_All	260	T	Y	99	T	36	88	88	C	36	38	38	126	0.352934	1	0	7
CL146.Contig2_All	444	C	Y	99	C	34	61	61	T	34	38	38	99	0.36356	1	0	138
CL146.Contig2_All	582	G	R	99	G	27	27	27	A	26	24	24	52	0.444221	1	0	134
CL146.Contig2_All	716	G	R	99	A	35	28	28	G	35	25	25	53	0.0194355	1	0	134
CL146.Contig2_All	1168	A	R	99	A	37	21	21	G	34	15	15	36	0.0210847	1	0	222
CL146.Contig2_All	1390	A	M	99	A	35	25	25	C	36	18	18	43	0.680982	1	0	139
CL146.Contig2_All	1588	C	Y	99	C	35	49	49	T	37	41	41	90	0.026167	1	0	15
CL146.Contig2_All	1603	C	M	99	C	36	53	53	A	35	43	43	96	0.174714	1	0	15
CL146.Contig2_All	1789	A	W	99	A	35	103	103	T	38	68	68	171	0.00192013	1	0	19
CL146.Contig2_All	1808	C	Y	99	C	37	91	91	T	38	70	70	161	0.0654374	1	0	19
CL1470.Contig1_All	192	T	K	99	T	38	14	19	G	38	12	12	31	0.724869	1.16129	0	14
CL1472.Contig1_All	277	G	S	99	G	34	21	22	C	36	8	22	44	0.0463512	1.34091	0	13
CL1472.Contig1_All	368	C	Y	44	C	36	14	34	T	34	5	22	57	0.526703	1.87719	0	91
CL1472.Contig2_All	589	G	R	99	G	38	28	42	A	37	11	15	57	0.692558	1.63158	0	408
CL1472.Contig2_All	997	G	R	99	G	37	115	120	A	36	33	33	153	0.0363813	1.06536	0	106
CL1472.Contig2_All	1103	T	Y	99	T	34	90	90	C	35	16	18	108	0.174777	1.03704	0	18
CL1472.Contig2_All	1121	T	Y	99	T	35	115	119	C	35	15	20	139	0.270228	1.1295	0	18
CL1472.Contig3_All	1516	T	Y	61	T	38	11	11	C	41	6	6	17	0.00727214	1	0	30
CL1473.Contig1_All	1176	T	Y	90	T	36	16	75	C	34	7	22	97	0.289333	1.76289	0	2357
CL1474.Contig1_All	1418	C	Y	99	T	34	6	6	C	36	5	5	11	0.634199	1	0	2238
CL1474.Contig2_All	1896	C	Y	99	C	33	37	37	T	36	15	15	52	0.00208131	1	0	381
CL1474.Contig2_All	2277	G	R	99	A	32	21	21	G	36	14	14	35	0.502684	1	0	367
CL1474.Contig2_All	2644	T	K	99	G	35	28	28	T	37	22	22	50	0.00700884	1	0	208
CL1476.Contig2_All	187	G	R	99	G	36	43	43	A	37	12	12	55	0.60065	1	0	144
CL1476.Contig2_All	331	T	Y	99	T	36	65	67	C	35	28	28	95	0.121337	1.02105	0	144
CL1477.Contig2_All	441	T	K	89	T	35	6	6	G	38	5	5	11	0.634199	1	0	24
CL1478.Contig2_All	40	T	Y	99	T	38	225	225	C	37	30	30	535	0.0762251	1	0	346
CL1478.Contig2_All	386	A	R	99	A	37	141	141	G	36	25	25	166	0.325004	1	0	71
CL1478.Contig2_All	457	T	Y	99	T	39	112	112	C	38	14	14	126	0.351834	1	0	71
CL1482.Contig2_All	1276	A	M	58	A	38	13	33	C	37	5	8	41	0.572187	2.12195	0	779
CL1483.Contig1_All	896	C	M	99	C	35	54	1106	A	36	12	277	1383	0.414444	1.95228	0	234
CL1483.Contig1_All	1130	C	Y	99	C	34	238	246	T	34	17	30	2303	0.104561	1.00912	0	54
CL1483.Contig1_All	1861	A	R	99	A	37	163	163	G	38	91	91	1476	0.46912	1	0	195
CL1483.Contig1_All	2065	A	W	99	A	36	217	217	T	36	38	38	439	0.320566	1	0	9
CL1483.Contig1_All	2141	T	Y	99	T	38	222	223	C	38	33	33	362	0.176618	1.10773	0	76
CL1483.Contig2_All	1122	T	Y	99	C	38	60	68	T	38	28	41	109	0.103265	1.19266	0	905
CL1484.Contig1_All	682	G	R	99	G	36	150	150	A	36	105	105	676	0.297887	1	0	274
CL1484.Contig1_All	1156	T	Y	99	T	32	205	205	C	29	50	50	937	0.00209535	1	0	200
CL1484.Contig1_All	1408	C	T	99	T	36	252	252	C	38	2	6	342	1	1.0117	0	9
CL1484.Contig1_All	1417	C	T	99	T	36	253	253	C	18	2	6	307	1	1.01303	0	9
CL1484.Contig1_All	2328	G	R	99	G	38	164	164	A	34	91	91	1369	3.71517e-06	1	0	37
CL1484.Contig2_All	577	G	R	68	G	34	227	227	A	39	12	12	239	0.00352123	1	0	14
CL1484.Contig2_All	591	A	R	99	A	35	241	241	G	39	14	14	263	0.0017692	1	0	12
CL1484.Contig2_All	717	G	R	99	G	35	220	220	A	33	35	35	470	0.0940343	1	0	6
CL1484.Contig2_All	783	C	S	99	C	35	193	193	G	35	62	62	563	0.287361	1	0	51
CL1484.Contig2_All	834	C	S	99	C	35	203	203	G	32	52	52	494	0.000627212	1	0	18
CL1484.Contig2_All	852	C	S	99	C	35	217	217	G	34	36	36	463	0.0740879	1	0	18
CL1484.Contig2_All	955	G	K	99	G	34	226	226	T	32	29	29	453	0.0501516	1	0	59
CL1484.Contig2_All	1167	C	S	99	C	34	191	191	G	33	64	64	386	0.457892	1	0	6
CL1484.Contig2_All	1173	T	Y	99	T	34	191	191	C	35	64	64	414	0.279761	1	0	6
CL1484.Contig2_All	1200	G	R	39	G	35	243	243	A	39	12	12	434	0.00046697	1	0	9
CL1484.Contig2_All	1209	C	Y	61	C	35	243	243	T	38	12	12	477	0.0453271	1	0	9
CL1484.Contig2_All	1296	C	Y	99	T	37	177	177	C	35	77	81	361	4.69735e-06	1.01108	0	33
CL1484.Contig2_All	1329	T	Y	99	T	37	221	221	C	34	34	38	375	7.16481e-08	1.01067	0	30
CL1484.Contig2_All	1500	C	Y	99	T	38	137	137	C	38	118	118	485	0.370247	1	0	60
CL1484.Contig3_All	40	C	Y	81	C	36	13	13	T	34	7	7	20	0.105302	1	0	30
CL1484.Contig3_All	70	G	K	99	G	37	31	31	T	38	14	14	45	0.447022	1	0	30
CL1484.Contig3_All	402	T	K	42	G	32	14	29	T	38	11	17	47	2.24346e-07	1.44681	0	12
CL1484.Contig3_All	463	G	R	99	G	37	25	31	A	39	16	17	48	0.00838468	1.14583	0	36
CL1485.Contig1_All	933	T	Y	99	T	36	40	40	C	35	19	19	63	0.222183	1	0	130
CL1485.Contig1_All	1063	A	R	99	G	30	30	30	A	29	28	28	58	0.0313166	1	0	71
CL1485.Contig1_All	1134	A	W	99	A	35	23	23	T	39	18	18	41	0.500895	1	0	71
CL1485.Contig1_All	1208	T	Y	99	T	36	23	23	C	36	16	16	39	0.708111	1	0	11
CL1485.Contig1_All	1219	G	R	99	G	36	37	37	A	38	30	30	67	0.161138	1	0	11
CL1485.Contig1_All	1621	G	R	99	A	34	30	30	G	36	22	22	52	0.628532	1	0	24
CL1485.Contig1_All	1645	G	S	99	C	35	31	31	G	35	20	20	51	0.427963	1	0	24
CL1485.Contig1_All	1804	T	K	99	T	37	51	51	G	36	42	42	93	0.291805	1	0	91
CL1485.Contig1_All	1895	T	Y	99	T	35	55	55	C	37	37	37	92	0.188382	1	0	23
CL1485.Contig1_All	1918	G	R	99	G	37	61	61	A	38	36	36	98	0.340647	1	0	23
CL1485.Contig1_All	1971	C	Y	99	C	39	32	32	T	38	14	14	46	0.742946	1	0	53
CL1489.Contig1_All	3040	C	S	99	C	37	35	140	G	38	12	75	215	0.310714	2.51163	0	87
CL1489.Contig1_All	3127	C	Y	99	C	34	77	167	T	35	33	88	255	0.124144	2.04314	0	87
CL1489.Contig1_All	3358	A	G	55	G	34	31	63	A	0	0	0	63	1	1.98413	0	231
CL1489.Contig2_All	3272	T	Y	99	T	32	11	11	C	35	10	10	21	0.606542	1	0	217
CL1489.Contig2_All	3489	A	G	21	G	33	9	41	A	0	0	0	41	1	2.5122	0	60
CL1489.Contig3_All	2688	C	S	48	C	40	3	117	G	36	3	63	181	0.525	2.92265	0	87
CL1489.Contig3_All	2775	C	Y	33	C	38	5	83	T	31	4	51	134	0.031746	2.85821	0	87
CL1490.Contig2_All	149	C	Y	94	C	31	12	22	T	34	7	16	38	0.541835	1.5	0	122
CL1490.Contig2_All	814	C	Y	99	T	37	9	9	C	36	8	8	17	0.620177	1	0	214
CL1491.Contig1_All	672	T	Y	99	T	39	9	54	C	39	8	26	80	0.740642	2.575	0	10
CL1491.Contig1_All	682	G	R	86	G	39	9	57	A	38	8	32	89	0.138297	2.61798	0	10
CL1491.Contig2_All	113	C	S	99	G	37	30	30	C	36	22	22	52	0.540837	1	0	3609
CL1493.Contig1_All	734	A	R	99	G	34	20	20	A	30	16	16	36	0.0309943	1	0	33
CL1493.Contig1_All	767	C	Y	84	C	36	33	33	T	34	10	10	43	0.310097	1	0	33
CL1493.Contig1_All	839	A	R	99	A	35	35	35	G	35	23	23	58	0.703263	1	0	72
CL1493.Contig1_All	1049	T	Y	99	C	31	164	164	T	32	90	90	258	0.0969714	1	0	210
CL1493.Contig1_All	1349	C	Y	99	C	36	83	83	T	35	66	66	149	0.00256114	1	0	300
CL1493.Contig1_All	1673	A	R	99	A	36	52	52	G	35	48	48	100	0.124622	1	0	178
CL1493.Contig1_All	1851	G	R	99	G	31	83	83	A	31	37	37	121	0.296609	1	0	78
CL1493.Contig1_All	1929	A	R	99	A	33	88	88	G	36	34	34	122	0.00896862	1	0	78
CL1493.Contig1_All	2501	T	K	99	T	32	76	76	G	33	46	46	122	0.477883	1	0	231
CL1493.Contig1_All	2732	C	M	99	C	37	35	35	A	35	10	10	45	0.0656281	1	0	231
CL1493.Contig1_All	2966	G	R	99	G	35	47	47	A	35	34	34	82	0.403606	1	0	42
CL1493.Contig1_All	3008	A	R	99	A	29	32	32	G	30	25	25	57	0.634681	1	0	42
CL1495.Contig1_All	1148	G	R	99	G	37	11	11	A	38	8	8	19	0.358392	1	0	27
CL1499.Contig3_All	461	A	R	99	A	38	11	11	G	36	9	9	20	0.0559717	1	0	81
CL14.Contig3_All	2153	T	Y	56	T	38	5	5	C	38	4	5	10	0.452381	1.1	0	8095
CL1501.Contig1_All	1582	A	G	20	G	34	8	8	A	0	0	0	8	1	1	0	186
CL1501.Contig2_All	1296	C	Y	99	C	34	20	20	T	37	8	8	28	0.602307	1	0	154
CL1501.Contig2_All	1506	T	Y	99	T	36	32	32	C	37	29	29	61	0.68404	1	0	210
CL1502.Contig1_All	418	C	Y	99	C	38	13	19	T	40	12	13	32	0.51921	1.21875	0	22
CL1502.Contig2_All	191	T	Y	54	C	36	9	15	T	40	3	40	55	0.431818	1.78182	0	152
CL1503.Contig1_All	118	G	S	61	G	37	29	29	C	37	6	6	35	0.457565	1	0	84
CL1503.Contig1_All	202	T	W	99	T	37	50	50	A	36	19	19	69	0.0386587	1	0	84
CL1503.Contig1_All	328	A	R	99	A	38	45	71	G	36	31	31	102	0.0292483	1.2549	0	126
CL1503.Contig1_All	510	T	Y	99	T	32	100	100	C	33	35	35	135	0.226436	1	0	39
CL1503.Contig1_All	808	A	R	99	A	36	151	151	G	37	34	34	185	0.00808121	1	0	24
CL1503.Contig1_All	832	C	Y	99	C	36	163	163	T	37	44	44	207	0.183174	1	0	24
CL1504.Contig2_All	376	C	M	99	A	34	37	46	C	37	12	14	60	0.509057	1.36667	0	1491
CL1506.Contig1_All	164	G	R	70	G	39	43	59	A	38	9	10	69	0.229935	1.24638	0	240
CL1506.Contig1_All	404	A	R	20	A	35	15	19	G	39	4	7	26	0.565531	1.26923	0	21
CL1506.Contig1_All	425	T	Y	99	T	35	13	19	C	38	10	11	30	0.602488	1.23333	0	21
CL1506.Contig1_All	3018	A	M	99	A	37	11	11	C	35	7	7	18	0.5	1	0	756
CL1506.Contig2_All	2076	T	Y	26	T	34	4	8	C	35	3	6	14	0.785714	1.5	0	24
CL1506.Contig2_All	2204	G	K	39	T	38	3	13	G	36	2	14	27	0.2	1.81481	0	112
CL1507.Contig1_All	164	C	T	26	T	30	10	17	C	0	0	5	22	1	2.09091	0	24
CL1507.Contig1_All	188	C	T	28	T	28	14	26	C	0	0	0	26	1	1.92308	0	24
CL1507.Contig2_All	387	C	T	99	T	35	82	126	C	0	0	0	126	1	1.38889	0	105
CL1507.Contig2_All	492	A	R	99	G	37	34	142	A	37	25	116	258	0.724269	2.42248	0	45
CL1507.Contig2_All	537	G	R	99	G	33	16	51	A	35	9	50	101	0.630614	2.19802	0	16
CL1507.Contig3_All	387	C	T	50	T	38	18	57	C	0	0	0	57	1	1.68421	0	575
CL1509.Contig1_All	195	A	R	55	G	37	17	17	A	36	5	5	22	0.635661	1	0	258
CL1509.Contig1_All	453	A	R	33	A	37	8	18	G	34	4	7	25	0.466667	1.52	0	258
CL1510.Contig1_All	142	A	R	99	A	37	52	80	G	34	49	75	155	0.311134	1.34839	0	29
CL1510.Contig1_All	171	G	S	99	G	37	35	35	C	34	30	30	65	0.100902	1	0	29
CL1512.Contig1_All	363	T	Y	58	T	36	12	31	C	38	5	20	51	0.117162	1.66667	0	1998
CL1513.Contig2_All	648	C	Y	47	C	40	7	7	T	38	5	5	12	0.10101	1	0	856
CL1514.Contig1_All	290	T	Y	99	T	38	39	39	C	37	17	17	56	0.625503	1	0	139
CL1514.Contig1_All	605	A	R	99	A	37	31	31	G	34	14	14	45	0.000910726	1	0	117
CL1514.Contig1_All	722	G	R	76	G	37	24	24	A	38	9	9	33	0.746044	1	0	117
CL1514.Contig1_All	979	G	R	99	G	38	37	37	A	38	22	22	59	0.732968	1	0	155
CL1514.Contig1_All	1134	T	Y	96	T	39	9	31	C	40	6	20	51	0.194206	1.70588	0	155
CL1516.Contig2_All	1208	A	R	68	A	36	5	65	G	36	5	66	131	0.5	2.84733	0	15
CL1517.Contig1_All	706	A	R	84	A	35	7	7	G	30	7	7	14	0.677593	1	0	32
CL1517.Contig1_All	738	T	Y	99	C	30	13	13	T	35	7	7	20	0.027838	1	0	32
CL1517.Contig1_All	1628	G	S	99	G	33	18	18	C	34	14	14	32	0.646684	1	0	452
CL1517.Contig1_All	2931	T	C	37	C	36	14	14	T	0	0	0	14	1	1	0	378
CL1517.Contig1_All	3309	A	G	47	G	37	17	17	A	0	0	0	17	1	1	0	16
CL1518.Contig1_All	1636	G	R	99	A	37	111	205	G	35	61	747	952	0.000344057	1.81933	0	108
CL1518.Contig1_All	1951	C	Y	99	C	36	184	295	T	36	71	94	561	0.409356	1.3066	0	81
CL1518.Contig1_All	2032	T	K	99	T	35	209	285	G	34	46	53	417	0.032932	1.19904	0	81
CL1518.Contig1_All	2144	A	R	99	A	35	39	50	G	36	12	18	68	0.622314	1.25	0	112
CL1518.Contig2_All	45	C	Y	99	T	36	61	61	C	37	57	57	118	0.0351881	1	0	316
CL1518.Contig2_All	1180	T	Y	60	T	35	245	316	C	37	10	13	603	0.209828	1.22886	0	76
CL1520.Contig1_All	390	T	Y	99	C	39	27	27	T	39	23	25	52	0.243418	1.03846	0	605
CL1520.Contig2_All	390	T	Y	83	T	39	7	9	C	41	5	5	14	0.632576	1.14286	0	329
CL1521.Contig1_All	75	G	R	40	A	34	6	21	G	37	2	41	63	0.714286	1.87302	0	329
CL1521.Contig2_All	75	G	R	99	G	38	18	57	A	38	15	30	88	0.645004	1.625	0	521
CL1522.Contig1_All	1574	T	C	52	C	31	19	19	T	0	0	1	20	1	1.05	0	13
CL1522.Contig1_All	1737	T	K	21	T	33	3	46	G	34	2	12	58	0.7	1.91379	0	163
CL1522.Contig2_All	3420	C	Y	21	C	37	2	46	T	34	2	9	55	0.583333	1.92727	0	32
CL1522.Contig2_All	3715	A	R	99	G	35	46	46	A	36	15	16	62	0.130652	1.01613	0	13
CL1522.Contig2_All	3728	C	Y	99	T	31	39	40	C	34	33	35	75	0.00219979	1.04	0	13
CL1523.Contig2_All	1654	A	W	99	A	34	98	98	T	33	87	87	185	0.0123507	1	0	114
CL1523.Contig2_All	2117	A	R	99	A	38	19	19	G	34	11	11	30	0.000588277	1	0	114
CL1523.Contig2_All	2231	T	C	65	C	34	98	98	T	36	2	2	100	1	1	0	114
CL1523.Contig2_All	3570	C	A	76	A	34	30	30	C	0	0	0	30	1	1	0	1339
CL1525.Contig1_All	2128	A	R	99	A	36	134	147	G	36	49	59	206	0.109808	1.11165	0	228
CL1527.Contig2_All	1714	A	M	99	A	34	126	126	C	33	128	128	403	0.120467	1	0	1285
CL1528.Contig1_All	1045	G	R	99	G	36	12	12	A	36	9	9	21	0.688593	1	0	974
CL1528.Contig2_All	572	G	A	20	A	38	12	58	G	8	1	1	59	1	1.77966	0	453
CL1531.Contig2_All	105	C	S	99	C	25	27	27	G	26	24	24	51	0.15779	1	0	207
CL1531.Contig2_All	312	G	R	99	G	32	42	42	A	32	32	32	74	0.486944	1	0	207
CL1531.Contig2_All	2019	T	Y	99	T	39	173	173	C	36	82	82	290	8.74619e-05	1	0	111
CL1531.Contig2_All	2308	G	R	99	A	37	70	70	G	38	37	37	107	0.126531	1	0	289
CL1532.Contig4_All	716	G	R	99	G	39	152	152	A	38	32	32	184	0.187435	1	0	5663
CL1533.Contig2_All	1060	C	Y	46	C	36	7	8	T	37	4	5	13	0.731818	1.15385	0	312
CL1534.Contig1_All	1648	A	R	99	G	36	20	20	A	36	16	16	36	0.131005	1	0	90
CL1534.Contig1_All	1738	T	Y	99	T	34	25	25	C	36	23	23	48	0.0191131	1	0	90
CL1534.Contig1_All	2131	C	Y	99	T	34	23	23	C	34	19	19	42	0.233856	1	0	118
CL1534.Contig1_All	2249	A	R	99	G	33	12	12	A	38	7	7	19	0.520779	1	0	118
CL1534.Contig1_All	2871	G	S	99	C	32	14	14	G	34	5	5	19	0.411507	1	0	23
CL1536.Contig1_All	116	T	Y	98	T	29	35	52	C	33	9	9	61	0.164244	1.27869	0	216
CL1536.Contig1_All	332	G	R	97	G	38	11	11	A	34	7	7	18	0.506693	1	0	216
CL1536.Contig1_All	659	G	K	99	T	34	17	17	G	32	18	18	35	0.58785	1	0	105
CL1536.Contig1_All	764	T	Y	99	T	35	24	24	C	34	15	15	39	0.536604	1	0	24
CL1536.Contig1_All	788	G	R	99	G	37	27	27	A	36	11	11	38	0.4122	1	0	24
CL1537.Contig1_All	134	G	K	70	T	36	5	7	G	33	5	9	16	0.0277778	1.375	0	46
CL1537.Contig2_All	71	C	Y	99	C	27	40	46	T	32	10	10	57	0.515721	1.10526	0	45
CL1537.Contig2_All	116	C	Y	99	C	33	37	39	T	32	31	35	74	0.243303	1.08108	0	45
CL1537.Contig2_All	162	G	K	99	G	32	75	79	T	35	37	39	118	0.000104237	1.05085	0	46
CL1537.Contig3_All	505	C	Y	99	T	35	7	70	C	31	7	177	247	0.267483	1.97976	0	52
CL1537.Contig3_All	739	G	R	65	G	37	31	92	A	38	8	42	134	0.124673	2.07463	0	90
CL1537.Contig3_All	829	G	R	99	G	37	21	98	A	37	9	12	110	0.599207	2	0	32
CL1537.Contig3_All	861	C	M	99	C	33	19	41	A	38	9	13	54	0.205093	1.55556	0	32
CL1537.Contig3_All	893	A	W	43	A	39	233	234	T	37	6	6	240	0.144226	1.00417	0	32
CL1537.Contig3_All	1063	G	K	99	G	37	64	68	T	39	15	15	83	0.0312663	1.09639	0	32
CL1537.Contig3_All	1095	T	Y	99	T	39	47	50	C	38	26	53	103	0.420117	1.58252	0	32
CL1537.Contig3_All	2154	G	R	89	A	39	6	6	G	37	5	5	11	0.665584	1	0	395
CL1541.Contig2_All	173	T	Y	27	T	37	3	58	C	33	3	10	68	0.2	1.91176	0	9
CL1541.Contig2_All	182	C	Y	33	T	35	3	8	C	33	3	62	70	0.35	1.91429	0	9
CL1541.Contig2_All	512	T	Y	99	T	37	29	29	C	38	20	20	49	0.53534	1	0	330
CL1541.Contig2_All	1243	G	R	99	G	36	73	73	A	35	25	25	98	0.099645	1	0	611
CL1542.Contig1_All	115	T	C	32	C	37	12	12	T	0	0	0	12	1	1	0	180
CL1542.Contig1_All	295	T	C	38	C	37	14	14	T	0	0	0	14	1	1	0	180
CL1543.Contig2_All	46	C	S	99	G	39	5	5	C	37	5	5	10	0.636905	1	0	66
CL1543.Contig2_All	112	A	R	99	A	36	16	16	G	35	9	9	25	0.56283	1	0	66
CL1549.Contig1_All	386	T	Y	99	T	39	45	45	C	37	25	25	70	0.307645	1	0	20
CL1549.Contig1_All	406	A	R	99	A	39	30	30	G	38	23	23	53	0.0485791	1	0	20
CL1549.Contig1_All	461	A	R	99	A	37	18	18	G	35	11	11	29	0.550954	1	0	55
CL154.Contig2_All	411	A	R	85	G	36	41	41	A	31	10	10	51	0.733717	1	0	1422
CL1550.Contig1_All	399	A	M	99	A	36	61	381	C	32	26	290	671	2.12309e-06	1.87034	0	645
CL1550.Contig2_All	387	A	M	99	A	36	8	328	C	36	7	271	599	0.633955	1.97496	0	645
CL1551.Contig2_All	862	C	Y	60	C	36	54	54	T	37	8	8	62	0.615807	1	0	1922
CL1552.Contig1_All	177	C	Y	32	C	32	18	18	T	31	5	5	23	0.269102	1	0	126
CL1558.Contig1_All	161	A	R	44	A	35	17	17	G	36	5	5	22	0.469811	1	0	22
CL1558.Contig2_All	204	C	Y	47	C	30	8	96	T	33	4	13	109	0.642424	2.92661	0	28
CL1558.Contig2_All	284	A	W	99	A	38	66	112	T	37	14	24	137	0.219939	1.55474	0	25
CL1558.Contig2_All	343	C	Y	58	C	34	183	196	T	36	10	10	210	0.302427	1.0619	0	5
CL1558.Contig2_All	381	T	K	99	T	33	182	190	G	33	37	38	228	0.349882	1.03947	0	13
CL1558.Contig2_All	423	C	Y	99	C	33	228	228	T	36	23	23	253	0.00532668	1	0	11
CL1558.Contig2_All	464	C	Y	99	C	38	186	186	T	37	14	14	200	0.249035	1	0	15
CL1558.Contig2_All	498	G	S	99	G	38	127	127	C	37	61	61	188	0.288337	1	0	6
CL1558.Contig2_All	513	C	M	99	C	37	122	122	A	36	42	42	166	0.147471	1	0	9
CL1558.Contig2_All	609	A	W	99	A	35	83	83	T	35	33	33	116	0.464648	1	0	7
CL1558.Contig2_All	616	T	Y	99	T	36	81	81	C	35	33	33	114	0.046409	1	0	7
CL1558.Contig2_All	629	G	S	99	G	35	102	102	C	35	16	16	119	0.35883	1	0	11
CL1558.Contig2_All	674	A	M	88	A	34	98	98	C	34	10	10	111	0.430586	1	0	24
CL1558.Contig2_All	698	G	R	99	G	36	81	81	A	35	14	14	95	0.464445	1	0	17
CL1558.Contig2_All	715	A	M	39	A	35	97	97	C	36	7	7	104	0.380229	1	0	7
CL1558.Contig2_All	722	C	Y	32	C	34	96	101	T	35	8	8	109	0.28735	1.04587	0	7
CL1558.Contig2_All	764	C	Y	32	C	33	79	98	T	33	7	7	105	0.379054	1.18095	0	10
CL1558.Contig2_All	778	C	Y	99	C	33	37	52	T	29	35	41	93	0.00984522	1.22581	0	8
CL1558.Contig2_All	932	G	R	61	G	38	80	122	A	38	11	21	143	0.352933	1.36364	0	21
CL1558.Contig2_All	979	G	R	99	G	33	105	130	A	31	28	33	165	0.100199	1.18182	0	5
CL1558.Contig2_All	1036	G	R	31	G	34	137	141	A	34	8	8	149	0.448324	1.02685	0	7
CL1558.Contig2_All	1076	G	S	99	G	34	116	116	C	36	31	31	147	0.118532	1	0	23
CL1558.Contig2_All	1118	T	Y	46	T	35	127	127	C	34	9	9	136	0.421927	1	0	6
CL1558.Contig2_All	1124	C	Y	26	C	35	123	123	T	33	8	8	131	0.235489	1	0	6
CL1558.Contig2_All	1137	T	Y	41	T	33	109	109	C	33	9	9	118	0.172866	1	0	13
CL1558.Contig2_All	1199	G	R	51	G	34	95	119	A	35	10	10	129	0.497823	1.18605	0	5
CL1558.Contig2_All	1204	T	W	99	T	35	90	115	A	32	15	19	134	0.000754353	1.21642	0	5
CL1558.Contig2_All	1209	C	Y	88	C	36	84	95	T	33	13	31	126	0.00314729	1.23016	0	5
CL1558.Contig2_All	1214	T	Y	99	T	35	77	110	C	38	14	14	127	0.00174762	1.27559	0	5
CL1558.Contig2_All	1222	C	Y	99	C	36	72	107	T	37	15	16	125	0.488794	1.296	0	8
CL1558.Contig2_All	1255	C	S	20	C	34	80	148	G	34	6	8	156	0.308512	1.44872	0	7
CL1558.Contig2_All	1275	G	R	66	G	34	53	167	A	35	8	10	181	0.592691	1.64641	0	10
CL1558.Contig2_All	1335	G	K	99	T	37	10	70	G	35	6	32	105	0.246129	1.89524	0	14
CL1558.Contig2_All	1349	T	Y	30	T	36	7	38	C	36	4	37	75	0.393939	1.92	0	14
CL1558.Contig3_All	166	G	S	50	G	35	13	13	C	35	5	5	18	0.0296452	1	0	20
CL1558.Contig4_All	687	G	R	26	A	34	5	8	G	38	4	85	93	0.031746	2.97849	0	10
CL1558.Contig4_All	766	A	W	99	T	29	10	12	A	34	8	11	28	0.75865	1.39286	0	8
CL1558.Contig4_All	813	A	M	47	A	34	246	246	C	37	9	9	293	0.0145908	1.00683	0	22
CL1558.Contig4_All	867	C	Y	99	C	37	230	235	T	36	13	13	248	0.060904	1.04032	0	20
CL1558.Contig4_All	920	T	W	67	T	36	28	31	A	37	7	7	38	0.570336	1.15789	0	29
CL1558.Contig5_All	686	C	Y	99	C	34	15	101	T	34	11	20	123	0.253275	2.69106	0	8
CL155.Contig1_All	279	G	R	99	A	28	10	10	G	35	7	7	17	0.0215446	1	0	36
CL1560.Contig1_All	786	G	R	68	A	35	30	36	G	34	6	40	77	0.134128	2.11688	0	8
CL1560.Contig1_All	794	T	K	99	G	36	29	32	T	36	7	38	70	0.726676	2	0	8
CL1560.Contig1_All	802	A	W	51	A	36	33	42	T	39	6	29	71	0.0237245	1.87324	0	8
CL1560.Contig1_All	907	C	Y	25	C	36	13	27	T	37	4	5	32	0.717647	1.46875	0	74
CL1560.Contig3_All	914	A	R	26	A	37	6	64	G	40	3	27	91	0.130952	2.87912	0	13
CL1560.Contig3_All	927	G	R	23	G	39	7	96	A	36	4	19	115	0.0363636	2.68696	0	8
CL1560.Contig3_All	935	C	Y	68	C	38	8	84	T	37	5	53	137	0.73582	2.56204	0	8
CL1560.Contig3_All	957	G	R	40	G	37	17	113	A	38	6	34	147	0.486433	2.2449	0	9
CL1560.Contig3_All	966	T	Y	22	T	38	19	103	C	39	4	38	141	0.639356	2.21277	0	9
CL1560.Contig3_All	1009	T	Y	30	T	39	14	82	C	41	5	19	101	0.510922	1.81188	0	29
CL1560.Contig6_All	69	A	R	58	G	37	12	12	A	40	5	5	17	0.569651	1	0	31
CL1560.Contig6_All	173	A	R	99	G	37	9	9	A	38	6	6	15	0.303497	1	0	18
CL1560.Contig6_All	204	C	Y	48	C	39	14	14	T	34	5	5	19	0.532465	1	0	10
CL1560.Contig6_All	467	C	Y	88	C	38	19	19	T	38	7	7	26	0.410683	1	0	21
CL1560.Contig6_All	488	C	T	40	T	38	24	24	C	41	1	1	25	1	1	0	11
CL1560.Contig6_All	499	A	R	99	A	36	18	18	G	37	9	9	27	0.489944	1	0	11
CL1560.Contig6_All	532	A	R	99	G	37	13	13	A	38	7	7	20	0.719324	1	0	6
CL1560.Contig6_All	538	C	Y	99	C	36	11	11	T	40	8	8	19	0.510221	1	0	6
CL1560.Contig6_All	968	A	R	99	A	36	7	7	G	34	7	7	14	0.701195	1	0	22
CL1560.Contig6_All	1154	C	Y	85	C	37	10	10	T	28	8	8	18	0.506662	1	0	8
CL1560.Contig6_All	1219	G	R	80	G	37	20	20	A	31	8	8	28	0.0243743	1	0	26
CL1560.Contig6_All	1245	G	R	89	G	35	20	20	A	35	8	8	28	0.373046	1	0	26
CL1560.Contig6_All	1446	C	Y	99	T	38	10	10	C	37	9	9	19	0.726206	1	0	7
CL1560.Contig6_All	1479	A	R	99	G	37	32	32	A	37	12	12	44	0.245057	1	0	23
CL1560.Contig6_All	1502	C	Y	25	C	38	44	44	T	34	8	8	52	0.0325953	1	0	12
CL1560.Contig6_All	1536	A	R	99	G	36	36	36	A	37	15	15	52	0.286813	1	0	22
CL1560.Contig6_All	1832	C	Y	99	T	32	12	14	C	39	8	11	25	0.0674684	1.4	0	6
CL1560.Contig6_All	1838	G	R	54	G	36	14	19	A	31	6	6	25	0.0347984	1.4	0	6
CL1560.Contig6_All	1877	T	Y	88	T	38	21	29	C	38	7	10	39	0.479342	1.5641	0	21
CL1560.Contig6_All	1905	G	R	33	G	34	21	36	A	38	5	5	45	0.621534	1.75556	0	5
CL1560.Contig6_All	1943	G	R	88	G	34	15	36	A	29	9	11	49	0.107614	1.97959	0	27
CL1560.Contig6_All	1970	G	R	29	G	35	26	51	A	37	6	8	59	0.745309	1.91525	0	27
CL1560.Contig6_All	2024	C	Y	24	C	38	23	44	T	36	5	10	54	0.5	1.96296	0	16
CL1560.Contig6_All	2118	G	R	67	G	35	23	29	A	37	7	12	41	0.424019	1.53659	0	75
CL1560.Contig6_All	2221	G	R	30	G	36	40	52	A	35	7	7	59	0.581067	1.42373	0	14
CL1560.Contig6_All	2330	G	R	30	G	38	15	18	A	38	5	10	28	0.733198	1.57143	0	5
CL1560.Contig6_All	2502	T	Y	99	T	39	10	86	C	39	7	34	120	0.443387	2.225	0	55
CL1560.Contig6_All	2958	A	R	99	G	34	32	40	A	34	16	42	82	0.672221	2.21951	0	27
CL1560.Contig6_All	3022	A	R	99	G	40	27	30	A	39	11	14	44	0.5	1.13636	0	6
CL1560.Contig6_All	3072	T	K	81	G	34	7	13	T	37	4	15	28	0.115152	1.60714	0	15
CL1560.Contig6_All	3087	G	R	80	G	37	10	23	A	37	6	10	33	0.396229	1.51515	0	15
CL1560.Contig6_All	3284	C	S	99	C	33	10	15	G	35	9	14	29	0.157689	1.34483	0	6
CL1560.Contig6_All	3290	A	W	99	T	35	8	13	A	33	8	13	26	0.0651904	1.38462	0	6
CL1560.Contig6_All	3350	A	R	30	A	38	12	17	G	40	5	5	22	0.0242405	1.22727	0	30
CL1560.Contig6_All	3380	T	W	59	T	38	11	11	A	34	5	5	16	0.02587	1	0	30
CL1561.Contig1_All	174	T	C	99	C	37	95	95	T	0	0	0	95	1	1	0	137
CL1561.Contig1_All	617	A	G	57	G	36	21	21	A	0	0	0	21	1	1	0	113
CL1561.Contig1_All	730	A	R	99	A	37	212	212	G	38	43	43	288	0.0115388	1	0	24
CL1561.Contig1_All	765	A	R	28	A	35	246	246	G	33	9	9	343	0.00569141	1	0	6
CL1562.Contig1_All	429	C	Y	30	C	33	4	11	T	36	3	5	16	0.528571	1.5625	0	618
CL1562.Contig1_All	1328	A	G	29	G	36	11	16	A	0	0	0	16	1	1.3125	0	30
CL1562.Contig2_All	931	C	Y	54	C	35	18	18	T	37	6	6	24	0.668229	1	0	60
CL1562.Contig2_All	1195	G	A	44	A	33	17	17	G	0	0	0	17	1	1	0	264
CL1562.Contig2_All	2074	C	Y	99	C	37	17	17	T	37	14	14	31	0.699826	1	0	102
CL1562.Contig2_All	2176	A	R	99	G	35	56	56	A	34	12	12	68	0.340821	1	0	72
CL1562.Contig2_All	2248	T	Y	99	C	34	61	61	T	37	15	15	76	0.0275265	1	0	72
CL1562.Contig2_All	2437	G	R	34	G	32	8	25	A	34	4	20	45	0.341414	1.73333	0	189
CL1562.Contig2_All	3675	G	R	84	G	34	23	33	A	35	8	10	43	0.719253	1.27907	0	137
CL1562.Contig2_All	3965	G	R	72	G	36	24	25	A	36	8	8	33	0.508503	1.0303	0	62
CL1562.Contig2_All	4027	C	M	99	C	37	13	13	A	38	9	9	22	0.371877	1	0	62
CL1562.Contig2_All	4133	C	Y	99	C	35	23	23	T	35	11	11	34	0.305779	1	0	106
CL1564.Contig1_All	750	C	S	99	C	37	85	85	G	37	54	54	139	0.173636	1	0	6
CL1564.Contig1_All	756	G	R	99	G	39	81	81	A	38	45	45	126	0.239563	1	0	6
CL1564.Contig2_All	55	A	R	49	A	38	17	17	G	39	5	5	22	0.469811	1	0	197
CL1565.Contig1_All	468	A	W	99	A	36	59	103	T	38	12	15	118	0.0535892	1.39831	0	37
CL1565.Contig1_All	505	T	W	99	T	34	35	111	A	33	17	40	151	0.711723	1.65563	0	37
CL1565.Contig1_All	568	T	Y	99	T	39	53	103	C	38	43	67	170	0.0490585	1.43529	0	32
CL1565.Contig1_All	600	C	Y	99	C	37	81	93	T	38	16	19	112	0.0997345	1.13393	0	32
CL1565.Contig2_All	400	T	W	42	A	34	6	29	T	34	2	78	107	0.571429	1.92523	0	336
CL1566.Contig1_All	49	T	K	45	T	39	118	118	G	39	10	10	128	0.433017	1	0	13
CL1566.Contig2_All	261	G	R	99	G	34	26	33	A	34	21	24	57	0.265709	1.17544	0	279
CL1569.Contig1_All	366	C	T	98	T	34	72	72	C	34	1	1	73	1	1	0	362
CL1569.Contig1_All	894	G	S	99	G	35	84	86	C	35	17	17	103	0.209596	1.01942	0	24
CL1569.Contig1_All	918	C	S	99	G	35	51	52	C	36	48	50	102	0.223731	1.02941	0	24
CL156.Contig2_All	107	G	R	95	A	33	7	7	G	27	7	7	14	0.0641026	1	0	471
CL156.Contig2_All	578	C	Y	86	C	37	7	7	T	36	6	6	13	0.682692	1	0	21
CL156.Contig2_All	599	T	Y	66	T	37	9	9	C	33	6	6	15	0.387812	1	0	21
CL156.Contig2_All	1025	A	R	99	A	35	13	13	G	35	13	13	26	0.583958	1	0	426
CL156.Contig2_All	1706	T	Y	99	T	38	27	57	C	35	11	19	76	0.542203	1.5	0	159
CL156.Contig2_All	1865	T	Y	99	T	37	42	42	C	37	14	14	56	0.422155	1	0	159
CL156.Contig2_All	2069	G	R	99	G	36	140	140	A	36	44	44	184	0.203066	1	0	201
CL156.Contig2_All	2270	G	R	99	G	38	73	73	A	36	65	65	138	0.00210416	1	0	201
CL156.Contig2_All	2599	A	R	99	G	36	27	27	A	36	15	15	42	0.724207	1	0	329
CL1570.Contig1_All	319	C	M	99	C	30	198	198	A	33	57	57	363	0.000388873	1	0	141
CL1570.Contig1_All	460	T	K	99	T	37	89	89	G	38	11	11	100	0.385169	1	0	103
CL1570.Contig1_All	563	T	Y	43	T	35	28	28	C	36	6	6	34	0.66089	1	0	14
CL1570.Contig1_All	577	T	Y	48	T	38	32	32	C	36	7	7	39	0.0522053	1	0	14
CL1570.Contig1_All	873	T	K	84	T	35	32	32	G	36	7	7	39	0.380465	1	0	55
CL1570.Contig1_All	1375	T	C	83	C	37	35	35	T	0	0	0	35	1	1	0	22
CL1570.Contig1_All	1397	A	G	73	G	38	28	28	A	0	0	0	28	1	1	0	22
CL1571.Contig1_All	463	A	R	67	A	37	7	7	G	36	5	5	12	0.688763	1	0	381
CL1571.Contig2_All	157	T	Y	99	T	38	12	12	C	39	10	11	23	0.248253	1.04348	0	381
CL1572.Contig2_All	1037	C	S	99	G	36	12	12	C	35	6	6	18	0.687567	1	0	6
CL1579.Contig1_All	565	G	R	99	G	36	23	23	A	37	21	21	44	0.708551	1	0	65
CL1579.Contig1_All	630	T	Y	99	T	38	28	28	C	37	12	12	40	0.202742	1	0	65
CL1580.Contig1_All	487	A	R	99	A	36	206	281	G	35	49	76	726	0.0290272	1.1405	0	706
CL1581.Contig2_All	207	A	R	99	A	35	164	164	G	36	91	91	370	0.0208586	1	0	165
CL1581.Contig2_All	372	C	M	99	A	37	76	112	C	32	72	90	202	1.3172e-06	1.26733	0	165
CL1582.Contig1_All	63	G	R	99	G	38	79	79	A	38	13	13	92	0.343282	1	0	36
CL1582.Contig1_All	99	T	Y	99	T	37	50	50	C	36	51	51	102	0.0142427	1	0	36
CL1582.Contig1_All	207	G	R	99	A	35	49	49	G	34	34	34	84	0.123533	1	0	108
CL1582.Contig1_All	317	G	R	99	A	35	107	107	G	36	35	35	142	0.246237	1	0	110
CL1584.Contig2_All	1759	T	Y	45	T	38	5	41	C	34	5	25	66	0.27381	2.69697	0	107
CL1584.Contig3_All	1925	A	R	99	G	37	14	14	A	35	11	11	25	0.508315	1	0	159
CL1584.Contig3_All	2084	C	S	70	C	29	9	9	G	29	5	5	14	0.303197	1	0	159
CL1587.Contig1_All	1518	G	S	58	G	31	31	31	C	33	7	7	38	0.384141	1	0	5308
CL1589.Contig1_All	343	C	S	88	C	34	28	52	G	37	7	10	62	0.0673007	1.43548	0	102
CL1589.Contig1_All	445	T	Y	99	T	37	76	76	C	34	74	103	179	0.11234	1.16201	0	102
CL1589.Contig1_All	1375	G	R	99	G	36	99	99	A	36	82	82	181	0.258839	1	0	164
CL1589.Contig1_All	1539	A	M	99	C	34	127	127	A	33	128	128	486	0.472923	1	0	164
CL1589.Contig3_All	824	G	R	58	A	38	21	55	G	36	5	5	60	0.186941	1.56667	0	643
CL158.Contig2_All	61	C	Y	57	C	36	26	26	T	34	8	8	34	0.567532	1	0	146
CL158.Contig2_All	207	C	Y	99	T	32	19	19	C	35	11	11	30	0.638199	1	0	118
CL158.Contig2_All	325	T	K	99	G	38	12	12	T	36	7	7	19	0.215984	1	0	118
CL158.Contig2_All	736	A	R	99	G	33	33	33	A	34	10	10	43	0.626322	1	0	261
CL1590.Contig1_All	317	A	R	43	A	38	28	28	G	38	6	6	34	0.261068	1	0	400
CL1590.Contig1_All	2282	G	K	99	G	38	14	14	T	36	9	9	23	0.0310882	1	0	126
CL1590.Contig1_All	2514	G	K	99	G	34	122	122	T	33	37	37	159	0.326206	1	0	232
CL1590.Contig1_All	2971	C	S	99	C	38	75	75	G	38	24	24	99	0.381287	1	0	46
CL1590.Contig1_All	3017	C	Y	99	C	36	41	41	T	34	17	17	58	0.514356	1	0	46
CL1590.Contig1_All	3170	G	R	99	A	36	49	49	G	35	20	20	69	0.405914	1	0	138
CL1590.Contig1_All	3308	A	R	99	A	35	187	187	G	36	68	68	603	0.0152026	1	0	138
CL1590.Contig2_All	676	A	R	99	A	37	45	45	G	37	16	16	61	0.464443	1	0	987
CL1594.Contig2_All	852	C	Y	99	C	31	38	38	T	24	14	14	52	0.54813	1	0	88
CL1594.Contig2_All	940	A	R	99	A	36	24	24	G	35	15	15	39	0.649382	1	0	75
CL1594.Contig2_All	1015	A	M	99	A	35	42	42	C	33	29	29	71	0.168726	1	0	54
CL1594.Contig2_All	1108	T	Y	99	T	37	50	50	C	38	25	25	75	0.0735523	1	0	36
CL1594.Contig2_All	1281	G	C	99	C	36	121	131	G	0	0	0	132	1	1.08333	0	49
CL1594.Contig2_All	1330	G	R	99	A	33	67	85	G	33	51	66	151	0.311489	1.21854	0	49
CL1594.Contig2_All	1399	G	K	41	G	35	68	104	T	36	7	18	123	0.276952	1.38211	0	69
CL1597.Contig2_All	1264	T	Y	95	T	39	10	10	C	38	6	6	16	0.478896	1	0	45
CL1597.Contig2_All	1363	C	Y	99	C	37	28	28	T	37	9	9	37	0.732689	1	0	99
CL1597.Contig2_All	1875	T	C	31	C	35	13	25	T	0	0	0	25	1	1.6	0	395
CL159.Contig4_All	884	T	Y	99	T	36	22	22	C	35	19	19	41	0.0635596	1	0	143
CL159.Contig4_All	1027	G	R	99	G	37	49	49	A	35	28	28	77	0.149693	1	0	143
CL15.Contig1_All	606	T	W	99	T	38	38	38	A	37	13	13	51	0.292931	1	0	462
CL15.Contig1_All	1068	C	Y	99	C	38	66	67	T	38	30	30	97	0.292737	1.02062	0	320
CL15.Contig1_All	2643	A	R	28	A	38	4	43	G	40	3	16	59	0.314286	2.76271	0	55
CL1600.Contig2_All	599	T	C	37	C	39	14	24	T	0	0	1	25	1	1.44	0	2558
CL1603.Contig2_All	865	T	C	35	C	40	13	16	T	0	0	0	16	1	1.1875	0	820
CL1604.Contig1_All	1243	C	M	64	C	37	198	215	A	34	10	10	225	0.0760137	1.07556	0	276
CL1608.Contig1_All	921	T	Y	29	T	37	51	61	C	38	7	9	70	0.75	1.17143	0	1644
CL1608.Contig2_All	204	T	C	32	C	37	12	14	T	0	0	9	23	1	1.47826	0	81
CL1610.Contig3_All	3424	T	Y	58	T	35	18	72	C	39	6	54	126	0.0778181	1.80952	0	111
CL1610.Contig3_All	3535	C	M	99	A	37	38	38	C	37	14	14	52	0.495934	1	0	111
CL1610.Contig3_All	3702	C	M	99	A	38	50	50	C	37	28	28	78	0.260891	1	0	157
CL1610.Contig3_All	3859	A	R	99	A	37	34	34	G	36	20	20	54	0.536357	1	0	78
CL1610.Contig3_All	3937	G	R	99	A	37	18	18	G	38	9	9	27	0.744972	1	0	78
CL1610.Contig3_All	4202	G	R	72	G	38	13	13	A	36	6	6	19	0.260688	1	0	265
CL1611.Contig1_All	1150	T	Y	99	C	37	83	83	T	36	85	85	168	0.0950584	1	0	171
CL1611.Contig1_All	1321	G	R	99	G	36	189	189	A	36	66	66	258	0.421629	1	0	21
CL1611.Contig1_All	1403	G	R	99	G	35	184	184	A	36	70	70	383	0.190147	1	0	59
CL1611.Contig1_All	2140	A	R	99	A	36	40	40	G	37	26	26	66	0.231202	1	0	19
CL1611.Contig1_All	2159	A	R	99	G	36	36	36	A	34	26	26	62	0.245901	1	0	19
CL1611.Contig1_All	2321	A	R	99	A	35	117	117	G	34	98	98	215	0.42105	1	0	162
CL1611.Contig1_All	3124	C	Y	99	C	31	87	87	T	31	17	17	104	0.171216	1	0	377
CL1611.Contig1_All	3501	A	R	99	A	34	16	16	G	26	16	16	32	0.53714	1	0	377
CL1611.Contig1_All	3914	C	Y	99	C	32	32	32	T	34	26	26	58	0.334777	1	0	105
CL1611.Contig1_All	4019	T	Y	99	T	33	44	44	C	34	16	16	60	0.330447	1	0	105
CL1612.Contig2_All	1246	C	Y	99	T	36	12	78	C	34	10	69	148	0.127151	2.68919	0	4257
CL1614.Contig2_All	221	C	Y	99	T	36	33	36	C	38	18	21	57	0.121749	1.10526	0	44
CL1614.Contig2_All	265	G	R	99	G	31	38	40	A	34	22	24	64	0.225369	1.0625	0	44
CL1614.Contig2_All	509	A	R	99	A	38	31	31	G	39	12	12	43	0.157239	1	0	244
CL1616.Contig1_All	148	G	R	99	G	38	42	42	A	37	24	24	66	0.24831	1	0	116
CL1616.Contig1_All	265	C	Y	99	C	36	45	45	T	34	33	33	78	0.0207785	1	0	88
CL1616.Contig1_All	353	C	S	99	G	34	40	40	C	35	15	15	55	0.259227	1	0	88
CL1616.Contig3_All	62	T	C	32	C	36	12	12	T	0	0	0	12	1	1	0	19
CL1616.Contig3_All	81	A	G	31	G	34	12	12	A	0	0	0	12	1	1	0	19
CL1616.Contig3_All	212	T	C	70	C	32	37	37	T	0	0	0	37	1	1	0	131
CL1616.Contig3_All	487	G	R	99	G	37	18	18	A	37	12	12	30	0.2075	1	0	275
CL161.Contig1_All	249	C	Y	72	C	33	40	40	T	29	10	10	50	0.211196	1	0	86
CL161.Contig1_All	335	C	Y	99	C	35	77	77	T	35	28	28	105	0.18445	1	0	86
CL1621.Contig1_All	29	A	R	99	A	36	13	13	G	35	11	11	24	0.265456	1	0	47
CL1621.Contig1_All	76	C	Y	93	C	35	30	55	T	33	8	19	74	0.587417	1.48649	0	25
CL1621.Contig1_All	101	C	Y	79	C	36	30	62	T	34	8	24	86	0.574285	1.55814	0	25
CL1622.Contig1_All	489	A	W	99	T	37	193	193	A	38	60	60	254	0.227123	1	0	2829
CL1622.Contig2_All	2274	T	Y	79	T	38	24	24	C	39	7	7	31	0.347252	1	0	1044
CL1622.Contig2_All	3318	A	R	99	A	36	21	21	G	37	14	14	35	0.608466	1	0	1044
CL1623.Contig7_All	1892	G	K	99	T	37	53	53	G	35	40	40	93	0.0603324	1	0	695
CL1624.Contig3_All	464	T	Y	98	T	36	66	232	C	36	11	38	270	0.265672	1.93704	0	69
CL1624.Contig3_All	1047	A	M	99	A	34	80	547	C	34	69	146	694	0.0837912	2.93228	0	48
CL1624.Contig3_All	1124	T	K	99	T	34	114	125	G	35	82	98	223	0.125601	1.30942	0	5
CL1624.Contig3_All	1205	T	Y	99	T	35	72	192	C	28	17	70	262	3.42214e-05	2.95802	0	63
CL1625.Contig2_All	31	C	Y	38	T	41	3	17	C	40	2	15	32	0.6	1.84375	0	62
CL1625.Contig2_All	636	T	Y	99	T	36	17	17	C	38	8	8	25	0.274304	1	0	307
CL1625.Contig2_All	943	C	S	99	C	31	20	20	G	35	16	16	36	0.468688	1	0	165
CL1626.Contig1_All	128	C	Y	99	C	37	13	13	T	36	10	10	23	0.570982	1	0	122
CL1626.Contig1_All	466	G	R	99	G	39	118	118	A	39	31	31	149	0.263912	1	0	67
CL1626.Contig1_All	533	C	Y	99	C	37	56	56	T	38	44	44	100	0.105665	1	0	17
CL1626.Contig1_All	550	A	W	99	A	38	64	64	T	37	24	24	88	0.0295208	1	0	17
CL1627.Contig1_All	369	T	Y	54	C	38	4	58	T	35	4	69	127	0.171429	2.83465	0	23
CL1627.Contig1_All	392	T	Y	50	C	39	4	73	T	34	4	81	154	0.0142857	2.84416	0	18
CL1627.Contig1_All	410	T	Y	55	C	37	4	86	T	26	4	84	170	0.1	2.74706	0	18
CL1627.Contig1_All	515	G	R	99	G	36	10	10	A	37	8	8	18	0.74135	1	0	105
CL162.Contig1_All	232	T	Y	99	T	34	101	107	C	31	21	21	128	0.0281196	1.04688	0	9
CL162.Contig1_All	241	T	Y	99	T	35	91	96	C	33	26	26	126	0.0718708	1.03968	0	9
CL162.Contig1_All	266	G	R	99	G	37	94	94	A	36	18	18	112	0.281521	1	0	14
CL162.Contig1_All	280	G	R	99	G	36	96	96	A	35	13	13	109	0.12221	1	0	14
CL162.Contig1_All	310	C	Y	57	C	35	69	69	T	33	10	10	79	0.0156729	1	0	12
CL162.Contig1_All	322	A	R	99	A	36	40	40	G	33	29	29	69	0.000102096	1	0	12
CL162.Contig1_All	386	C	Y	99	T	35	40	40	C	37	28	32	72	0.00717044	1.05556	0	17
CL162.Contig1_All	403	T	Y	99	C	35	38	40	T	37	29	68	109	7.53407e-05	1.38532	0	17
CL162.Contig1_All	421	T	Y	99	T	34	32	119	C	30	18	18	137	0.585118	1.63504	0	18
CL162.Contig1_All	451	C	Y	31	T	30	31	132	C	34	5	28	160	0.185736	1.775	0	11
CL162.Contig7_All	275	A	R	66	A	38	76	76	G	39	10	10	86	0.467788	1	0	427
CL162.Contig7_All	1715	G	R	99	A	34	24	52	G	37	12	89	141	0.000351106	1.92199	0	8
CL162.Contig7_All	1757	G	R	39	G	38	29	105	A	34	7	9	114	0.00197061	1.78947	0	6
CL162.Contig8_All	44	C	Y	99	T	37	70	70	C	36	56	56	126	0.232228	1	0	21
CL162.Contig8_All	65	A	R	99	A	37	211	211	G	38	44	44	267	0.000230978	1	0	21
CL162.Contig8_All	90	A	R	99	G	33	144	144	A	35	111	111	327	0.00152955	1	0	14
CL162.Contig8_All	104	G	S	99	G	34	164	164	C	32	91	91	356	8.49678e-06	1	0	14
CL162.Contig8_All	122	C	M	99	C	34	165	165	A	32	90	90	373	5.33496e-05	1	0	15
CL162.Contig8_All	137	C	Y	99	C	34	197	197	T	33	57	57	355	0.366223	1	0	15
CL162.Contig8_All	164	T	Y	99	T	31	139	139	C	32	26	26	166	0.395939	1	0	9
CL162.Contig8_All	198	A	R	99	A	33	72	72	G	32	17	17	89	0.232513	1	0	21
CL1634.Contig2_All	172	G	T	24	T	36	9	20	G	0	0	0	20	1	2.1	0	355
CL1635.Contig2_All	300	T	Y	99	C	33	47	47	T	31	21	21	68	0.0478658	1	0	21
CL1635.Contig2_All	321	A	M	99	C	33	40	40	A	32	21	21	61	0.286072	1	0	21
CL1637.Contig1_All	884	A	G	52	G	35	20	21	A	0	0	43	64	1	2.25	0	25
CL1637.Contig3_All	929	C	Y	99	C	39	111	145	T	37	12	25	170	0.0754668	1.48824	0	8
CL1637.Contig3_All	937	C	S	99	C	38	111	143	G	37	12	25	168	0.0695889	1.48214	0	8
CL1639.Contig1_All	1296	C	Y	90	C	37	54	127	T	40	11	63	190	0.0576754	1.65789	0	41
CL163.Contig1_All	239	A	G	51	G	36	20	20	A	0	0	0	20	1	1	0	44
CL163.Contig1_All	283	T	C	66	C	37	25	25	T	0	0	0	25	1	1	0	7
CL163.Contig1_All	290	A	G	73	G	37	28	28	A	0	0	0	28	1	1	0	7
CL163.Contig1_All	405	C	M	99	A	34	28	28	C	32	18	18	46	0.373333	1	0	9
CL163.Contig1_All	414	A	R	99	G	35	35	35	A	32	33	33	68	0.0101923	1	0	9
CL163.Contig1_All	585	A	R	99	G	38	30	30	A	38	16	16	46	0.655904	1	0	171
CL163.Contig1_All	924	G	R	99	G	37	71	71	A	39	15	15	86	0.127553	1	0	339
CL163.Contig1_All	1542	T	C	99	C	36	44	44	T	0	0	0	44	1	1	0	618
CL163.Contig1_All	2550	C	Y	99	T	34	46	46	C	32	9	9	55	0.613113	1	0	153
CL163.Contig1_All	2703	A	G	99	G	34	202	202	A	0	0	0	202	1	1	0	153
CL163.Contig1_All	4739	C	Y	99	C	33	156	156	T	35	94	94	763	2.78918e-09	1	0	544
CL1640.Contig1_All	268	G	K	99	G	34	8	8	T	31	7	7	15	0.198446	1	0	57
CL1640.Contig1_All	412	C	Y	56	C	27	15	15	T	34	6	6	21	0.0146322	1	0	49
CL1640.Contig1_All	461	G	R	99	A	29	15	15	G	32	13	13	28	0.584737	1	0	49
CL1640.Contig1_All	521	T	K	99	G	36	11	11	T	34	9	9	20	0.327816	1	0	60
CL1640.Contig1_All	1202	G	K	99	T	33	28	28	G	35	15	15	43	0.585845	1	0	180
CL1640.Contig1_All	1382	C	Y	99	T	39	38	38	C	37	34	34	72	0.112647	1	0	180
CL1640.Contig1_All	1907	G	K	99	G	36	103	103	T	36	32	32	135	0.326305	1	0	525
CL1640.Contig1_All	2539	G	R	99	G	33	178	193	A	32	77	87	397	0.0400251	1.06549	0	82
CL1640.Contig1_All	2912	C	Y	99	C	38	210	212	T	38	45	45	271	0.443327	1.00738	0	69
CL1640.Contig1_All	3228	G	R	99	G	33	208	208	A	33	47	47	281	0.481661	1	0	237
CL1640.Contig1_All	3735	C	M	99	C	33	191	191	A	33	64	64	525	0.387102	1	0	53
CL1640.Contig1_All	3788	G	K	99	G	38	192	192	T	39	63	63	437	0.343994	1	0	53
CL1641.Contig4_All	247	A	R	99	A	32	33	33	G	34	15	15	48	0.544206	1	0	2383
CL1642.Contig1_All	1185	C	Y	99	C	35	167	214	T	36	17	28	243	0.108301	1.2428	0	126
CL1642.Contig1_All	1311	T	Y	99	T	36	127	127	C	36	16	16	143	0.386606	1	0	126
CL1648.Contig1_All	248	T	Y	99	T	34	59	59	C	38	48	48	107	0.000178313	1	0	6
CL1648.Contig1_All	254	A	M	99	A	37	61	61	C	37	51	51	112	0.433877	1	0	6
CL1648.Contig1_All	787	G	K	51	G	38	4	17	T	40	3	7	24	0.314286	1.70833	0	11
CL1648.Contig1_All	1732	G	R	99	G	38	25	25	A	39	20	20	45	0.210606	1	0	63
CL1648.Contig1_All	1795	T	Y	99	T	36	21	21	C	35	20	20	41	0.521916	1	0	63
CL1648.Contig1_All	1906	T	Y	49	T	37	20	20	C	37	5	5	25	0.655251	1	0	111
CL1648.Contig1_All	2258	A	R	99	G	39	17	17	A	36	17	17	34	0.500332	1	0	38
CL1648.Contig1_All	2296	A	G	77	G	38	29	29	A	0	0	0	29	1	1	0	38
CL1648.Contig2_All	418	G	R	28	A	38	4	45	G	35	2	42	87	0.233333	1.93103	0	289
CL1649.Contig2_All	136	A	R	99	G	33	33	37	A	30	25	33	70	0.0366495	1.17143	0	192
CL164.Contig1_All	81	T	Y	27	T	38	23	52	C	39	5	61	113	0.279965	1.78761	0	285
CL164.Contig3_All	870	A	R	99	A	37	29	66	G	35	24	58	124	0.125717	1.57258	0	1668
CL164.Contig4_All	870	A	R	26	G	36	7	61	A	37	2	46	108	0.444444	2.00926	0	908
CL164.Contig5_All	421	T	Y	99	T	37	90	178	C	38	29	38	217	0.0197891	2.80645	0	27
CL1650.Contig1_All	572	C	Y	99	T	36	25	35	C	38	18	29	64	0.512399	1.32812	0	833
CL1650.Contig2_All	123	C	Y	69	C	31	18	21	T	34	6	8	29	0.15522	1.17241	0	436
CL1650.Contig2_All	559	G	R	31	G	38	6	17	A	41	3	13	30	0.595238	1.7	0	436
CL1651.Contig6_All	521	C	G	99	G	33	154	154	C	0	0	0	154	1	1	0	332
CL1651.Contig6_All	853	C	M	99	A	37	26	26	C	36	27	27	53	0.535784	1	0	166
CL1651.Contig6_All	1019	C	Y	60	C	34	48	48	T	33	9	9	57	0.578628	1	0	166
CL1651.Contig6_All	1583	C	M	99	A	36	79	79	C	35	79	79	158	0.361406	1	0	564
CL1654.Contig1_All	3003	T	K	79	T	34	12	2200	G	36	5	818	3022	0.558581	2.98875	0	179
CL1654.Contig3_All	4248	A	R	99	A	37	21	21	G	38	19	19	40	0.425654	1	0	649
CL1654.Contig3_All	4930	G	R	99	G	37	116	116	A	37	28	28	145	0.456789	1	0	22
CL1654.Contig3_All	5024	T	K	99	T	38	46	46	G	38	15	15	61	0.324229	1	0	43
CL1654.Contig3_All	5360	T	A	75	A	36	30	30	T	0	0	0	30	1	1	0	6
CL1656.Contig1_All	931	G	K	33	G	36	21	205	T	34	5	125	331	0.611736	1.92145	0	211
CL1656.Contig2_All	845	C	M	23	A	39	3	123	C	36	1	185	309	0.25	1.98706	0	706
CL1656.Contig2_All	1551	A	G	23	G	35	9	35	A	0	0	26	61	1	1.85246	0	121
CL1657.Contig1_All	842	C	S	95	C	34	14	26	G	36	5	10	36	0.585655	1.47222	0	1095
CL1657.Contig2_All	138	C	S	32	C	30	14	30	G	31	4	6	36	0.439216	1.72222	0	2834
CL1657.Contig3_All	2917	C	Y	40	C	38	60	75	T	38	8	27	102	0.334224	1.66667	0	5392
CL1659.Contig1_All	118	T	Y	59	C	36	6	6	T	41	3	8	14	0.0833333	1.71429	0	441
CL1659.Contig2_All	1013	C	M	99	C	35	11	11	A	24	9	9	20	0.500411	1	0	210
CL1659.Contig2_All	1223	T	Y	99	T	35	14	14	C	37	12	12	26	0.410045	1	0	210
CL1659.Contig2_All	1883	G	R	99	G	34	17	17	A	32	10	10	27	0.555763	1	0	660
CL1662.Contig9_All	2862	G	S	99	G	34	12	12	C	37	9	9	21	0.743068	1	0	38
CL1662.Contig9_All	2931	G	R	29	G	35	5	7	A	37	3	6	13	0.75	2.92308	0	69
CL1662.Contig9_All	3650	A	W	62	A	33	12	13	T	32	5	6	19	0.221073	1.52632	0	20
CL1662.Contig9_All	3670	T	W	85	T	35	12	18	A	37	5	6	24	0.360698	2.45833	0	20
CL1666.Contig1_All	160	T	Y	99	T	37	50	69	C	37	16	22	91	0.198947	1.27473	0	140
CL1669.Contig3_All	765	G	R	99	A	31	13	13	G	33	7	7	20	0.609449	1	0	4215
CL1671.Contig1_All	174	G	K	99	T	40	38	38	G	40	22	22	60	0.326713	1	0	353
CL1671.Contig1_All	527	A	R	99	A	38	39	39	G	34	23	23	62	0.0175757	1	0	63
CL1671.Contig1_All	590	G	R	99	G	36	87	87	A	36	21	21	108	0.469063	1	0	63
CL1671.Contig1_All	704	C	Y	99	C	37	54	114	T	37	16	37	156	0.376497	1.55128	0	114
CL1671.Contig1_All	1400	T	Y	99	T	34	60	60	C	38	19	19	79	0.000507479	1	0	42
CL1671.Contig1_All	1442	T	Y	99	T	37	70	70	C	35	29	29	99	0.000492991	1	0	42
CL1671.Contig1_All	1729	A	W	99	T	36	15	21	A	39	12	24	45	0.0140706	1.4	0	287
CL1673.Contig1_All	234	A	R	99	A	38	94	94	G	36	25	25	119	0.0273591	1	0	46
CL1673.Contig1_All	405	C	Y	99	C	32	124	124	T	33	37	37	161	0.293065	1	0	56
CL1673.Contig1_All	461	C	Y	99	C	32	106	106	T	33	37	37	143	0.306061	1	0	13
CL1673.Contig1_All	474	A	R	99	A	35	70	70	G	35	42	42	113	0.157767	1	0	13
CL1673.Contig1_All	498	A	R	99	A	35	77	77	G	36	42	42	119	0.353701	1	0	24
CL1673.Contig1_All	523	G	R	99	G	38	121	121	A	38	16	16	137	0.18637	1	0	25
CL1673.Contig1_All	748	C	Y	99	C	34	124	124	T	35	24	24	148	0.315188	1	0	135
CL1673.Contig1_All	883	C	Y	99	C	38	37	37	T	37	17	17	54	0.699074	1	0	64
CL1677.Contig1_All	962	T	Y	40	T	30	9	13	C	35	4	5	19	0.13007	1.26316	0	87
CL1677.Contig3_All	290	C	Y	23	C	37	5	16	T	27	3	10	27	0.267857	2.40741	0	982
CL1678.Contig1_All	611	T	Y	99	C	37	39	39	T	36	12	12	51	0.510265	1	0	23
CL1678.Contig1_All	634	C	Y	99	C	37	26	26	T	39	9	9	35	0.532003	1	0	23
CL1679.Contig2_All	170	G	S	99	G	34	44	44	C	32	14	14	58	0.568757	1	0	244
CL1681.Contig1_All	233	G	R	99	G	36	10	10	A	36	8	8	18	0.707139	1	0	125
CL1681.Contig1_All	404	A	M	99	A	39	18	18	C	39	9	9	27	0.26373	1	0	46
CL1681.Contig1_All	612	A	R	99	A	37	50	50	G	37	31	31	81	0.140394	1	0	200
CL1681.Contig1_All	812	C	M	99	C	38	58	58	A	38	29	29	87	0.296069	1	0	200
CL1682.Contig2_All	505	A	G	44	G	34	16	16	A	0	0	0	16	1	1	0	684
CL1683.Contig1_All	408	C	M	99	C	33	22	25	A	33	11	18	45	0.604387	1.26667	0	684
CL1683.Contig1_All	1246	G	S	99	G	37	77	77	C	37	53	53	130	0.268978	1	0	445
CL1683.Contig1_All	1691	C	Y	99	C	39	35	35	T	37	17	17	52	0.197226	1	0	204
CL1683.Contig1_All	1895	T	W	47	T	38	27	27	A	39	5	5	32	0.440072	1	0	204
CL1684.Contig2_All	263	G	R	99	A	37	55	55	G	38	30	30	85	0.487162	1	0	157
CL1684.Contig2_All	420	T	A	57	A	34	41	41	T	41	1	1	42	1	1	0	10
CL1684.Contig2_All	430	A	T	49	T	35	37	37	A	41	1	1	38	1	1	0	10
CL1684.Contig2_All	460	C	T	64	T	36	24	24	C	0	0	0	24	1	1	0	30
CL1684.Contig2_All	593	C	Y	99	T	38	66	66	C	35	35	35	101	0.0141008	1	0	133
CL1684.Contig2_All	837	C	M	99	C	36	9	9	A	33	6	6	16	0.528372	1	0	244
CL1684.Contig3_All	163	G	R	99	G	35	54	54	A	35	15	15	69	0.242496	1	0	9
CL1684.Contig3_All	172	A	R	99	A	36	48	48	G	35	20	20	68	0.309241	1	0	9
CL1688.Contig2_All	1284	A	R	99	A	36	17	17	G	37	11	11	28	0.636765	1	0	3771
CL168.Contig1_All	442	T	Y	99	T	34	188	188	C	37	67	67	306	0.000654841	1	0	161
CL168.Contig1_All	603	A	R	99	A	33	144	144	G	32	60	60	205	0.203914	1	0	73
CL168.Contig1_All	676	T	Y	99	T	35	170	170	C	36	59	59	229	0.289714	1	0	73
CL1690.Contig1_All	686	T	A	26	A	38	10	17	T	0	0	0	17	1	1.41176	0	246
CL1691.Contig1_All	264	G	A	44	A	35	16	45	G	0	0	1	46	1	1.82609	0	898
CL1691.Contig3_All	147	T	Y	99	C	34	66	86	T	34	28	53	139	0.381415	1.64748	0	75
CL1691.Contig3_All	293	C	Y	99	C	37	70	80	T	36	12	12	92	0.33015	1.21739	0	6
CL1691.Contig3_All	299	C	Y	99	C	37	73	78	T	37	11	11	89	0.230897	1.11236	0	6
CL1692.Contig1_All	25	A	R	99	A	34	25	25	G	32	22	25	51	0.504108	1.05882	0	287
CL1694.Contig1_All	139	C	Y	99	T	32	38	38	C	34	35	35	73	0.0015981	1	0	47
CL1694.Contig1_All	186	A	R	99	G	38	50	50	A	38	39	39	89	0.314287	1	0	47
CL1695.Contig1_All	842	A	G	81	G	35	41	41	A	0	0	0	41	1	1	0	369
CL1696.Contig1_All	271	A	R	99	G	33	16	18	A	33	12	16	34	0.0330458	1.17647	0	1513
CL1698.Contig2_All	700	C	T	55	T	37	23	49	C	0	0	0	49	1	1.53061	0	37
CL1698.Contig2_All	737	A	G	23	G	36	9	24	A	0	0	0	24	1	1.625	0	37
CL169.Contig6_All	372	C	Y	99	C	34	166	166	T	35	32	32	198	0.0353335	1	0	364
CL1700.Contig2_All	2580	G	R	99	G	36	31	31	A	36	11	11	42	0.305787	1	0	86
CL1700.Contig2_All	2728	C	Y	99	C	36	50	50	T	35	17	17	67	0.282189	1	0	148
CL1700.Contig2_All	2884	C	Y	99	C	35	88	88	T	34	15	15	103	0.28741	1	0	156
CL1701.Contig4_All	444	A	M	99	C	30	10	10	A	32	6	6	16	0.478896	1	0	375
CL1702.Contig1_All	1381	A	R	99	G	35	47	47	A	26	40	40	88	9.99854e-09	1	0	84
CL1702.Contig1_All	1465	A	R	99	A	38	30	30	G	35	14	14	44	0.161848	1	0	84
CL1702.Contig1_All	1661	G	R	99	G	38	44	44	A	38	11	11	55	0.298226	1	0	174
CL1702.Contig1_All	1835	G	R	48	G	37	40	40	A	38	7	7	47	0.652117	1	0	109
CL1702.Contig1_All	2228	G	R	99	G	37	11	11	A	37	8	8	19	0.664351	1	0	278
CL1703.Contig2_All	737	T	C	26	C	37	10	10	T	0	0	0	10	1	1	0	567
CL1703.Contig3_All	299	C	Y	33	C	38	5	9	T	40	3	10	19	0.75	1.57895	0	6
CL1703.Contig3_All	305	A	R	55	A	39	5	9	G	38	4	12	21	0.452381	1.57143	0	6
CL1703.Contig3_All	416	A	R	61	A	37	9	48	G	36	5	14	62	0.398601	1.77419	0	12
CL1703.Contig3_All	428	A	M	99	C	37	8	31	A	38	5	31	62	0.416472	1.79032	0	8
CL1703.Contig3_All	436	A	R	46	G	37	8	30	A	32	3	29	59	0.139394	1.81356	0	8
CL1703.Contig3_All	2276	C	T	50	T	33	20	60	C	0	0	0	60	1	2.43333	0	5
CL1703.Contig7_All	1539	G	R	99	G	37	30	31	A	39	16	56	88	0.495451	2.42045	0	352
CL1705.Contig1_All	679	C	T	23	T	36	9	9	C	0	0	3	12	1	1.5	0	1820
CL1706.Contig1_All	56	A	C	99	C	38	255	255	A	0	0	0	257	1	1	0	54
CL1706.Contig1_All	322	G	S	99	G	37	37	37	C	35	25	25	62	0.132593	1	0	123
CL1706.Contig1_All	445	G	R	99	G	38	49	49	A	38	37	37	86	0.353808	1	0	47
CL1706.Contig1_All	492	G	K	99	G	35	92	93	T	36	27	27	120	0.250614	1.00833	0	47
CL1706.Contig1_All	571	C	Y	23	C	34	135	143	T	34	9	9	152	0.0603805	1.05263	0	79
CL1707.Contig1_All	366	C	Y	99	C	36	209	216	T	33	46	150	1233	8.14876e-07	1.11192	0	7
CL1707.Contig3_All	454	C	Y	66	C	37	49	1982	T	36	9	331	2314	0.664319	2.14045	0	35
CL1707.Contig5_All	705	T	Y	99	T	32	47	76	C	31	40	61	137	0.452545	1.46715	0	501
CL1707.Contig7_All	84	T	K	55	G	32	5	5	T	18	4	113	118	0.0555556	2.84746	0	8
CL1707.Contig7_All	180	C	S	99	C	36	71	71	G	37	21	21	92	0.217275	1	0	96
CL1707.Contig9_All	295	G	R	21	A	35	94	1101	G	39	4	6	1108	0.00393849	1.91155	0	74
CL1708.Contig1_All	163	T	Y	35	T	39	24	26	C	38	5	5	31	0.536226	1.06452	0	7
CL1708.Contig1_All	216	T	W	50	T	36	27	29	A	32	7	7	37	0.188537	1.05405	0	22
CL1708.Contig1_All	238	T	Y	99	C	33	18	18	T	34	8	10	28	0.467511	1.07143	0	10
CL1709.Contig1_All	716	A	R	99	A	38	18	18	G	38	13	13	31	0.622304	1	0	349
CL1709.Contig1_All	1392	C	Y	99	T	36	48	48	C	33	14	14	62	0.0971241	1	0	96
CL1709.Contig1_All	1488	G	R	99	G	34	20	20	A	34	13	13	33	0.478286	1	0	96
CL1709.Contig1_All	1914	A	R	99	A	37	17	17	G	36	14	14	31	0.0161325	1	0	42
CL1709.Contig1_All	1956	A	R	99	A	34	16	16	G	38	12	12	28	0.555644	1	0	42
CL1711.Contig1_All	665	A	G	99	G	37	146	146	A	34	1	1	148	1	1	0	577
CL1712.Contig1_All	763	C	Y	31	C	35	4	47	T	25	4	9	56	0.242857	1.85714	0	162
CL1717.Contig4_All	1308	C	Y	99	C	36	22	22	T	39	18	18	40	0.229481	1	0	542
CL1718.Contig1_All	1134	C	Y	99	T	34	26	26	C	34	21	21	47	0.453613	1	0	1596
CL1719.Contig1_All	928	C	Y	46	C	34	35	35	T	27	8	8	43	0.00671957	1	0	312
CL1719.Contig1_All	1240	T	Y	93	T	33	30	30	C	37	9	9	39	0.0177817	1	0	312
CL1719.Contig1_All	2896	C	Y	23	C	34	9	10	T	36	3	5	15	0.681818	1.2	0	64
CL1719.Contig1_All	3183	C	S	76	G	35	47	47	C	34	7	7	54	0.149012	1	0	223
CL171.Contig1_All	1396	C	Y	62	C	33	22	22	T	36	6	6	28	0.539307	1	0	43
CL171.Contig1_All	1439	A	R	23	A	38	19	19	G	35	5	5	24	0.0839137	1	0	43
CL171.Contig1_All	1530	G	S	96	G	38	9	9	C	38	5	5	14	0.699301	1	0	91
CL171.Contig2_All	1388	G	R	99	A	35	11	11	G	37	7	7	18	0.544778	1	0	8
CL171.Contig2_All	1396	T	W	99	A	37	8	8	T	39	5	5	13	0.471639	1	0	8
CL171.Contig2_All	1406	C	Y	99	T	32	8	8	C	35	6	6	14	0.64319	1	0	10
CL1722.Contig2_All	391	A	W	99	T	38	181	181	A	37	74	74	667	0.153083	1	0	163
CL1723.Contig1_All	198	T	K	70	T	37	11	42	G	39	5	10	52	0.579899	1.69231	0	250
CL1723.Contig1_All	717	A	R	80	A	37	12	12	G	36	6	6	18	0.654115	1	0	213
CL1723.Contig1_All	930	A	W	99	A	36	27	27	T	35	11	11	38	0.626191	1	0	8
CL1723.Contig1_All	938	T	Y	99	T	38	27	27	C	38	10	10	37	0.361917	1	0	8
CL1723.Contig1_All	1049	T	Y	99	T	34	36	36	C	36	14	14	50	0.558362	1	0	111
CL1725.Contig1_All	341	G	R	31	G	38	26	28	A	35	6	6	34	0.0165583	1.05882	0	65
CL1725.Contig1_All	714	A	R	56	A	38	34	35	G	32	8	9	44	0.703444	1.04545	0	373
CL1726.Contig1_All	1800	T	Y	99	T	35	44	67	C	38	14	21	88	0.505341	2.02273	0	128
CL1726.Contig1_All	2457	G	R	99	G	33	29	40	A	26	24	41	81	6.50732e-08	1.34568	0	7
CL1726.Contig1_All	2530	G	K	99	G	35	51	60	T	35	29	43	103	0.146657	1.2233	0	45
CL1726.Contig1_All	2575	T	Y	99	T	38	52	52	C	37	26	28	80	0.211778	1.025	0	45
CL1726.Contig1_All	4188	A	W	99	A	38	12	12	T	38	10	10	22	0.563576	1	0	20
CL1726.Contig1_All	4208	T	Y	99	C	35	15	15	T	38	9	9	24	0.259741	1	0	20
CL1726.Contig1_All	4317	C	Y	71	C	38	10	13	T	33	7	7	20	0.208659	1.15	0	10
CL1726.Contig1_All	4327	G	R	84	G	39	9	12	A	40	6	6	18	0.613986	1.16667	0	10
CL1726.Contig2_All	43	G	R	99	A	39	12	12	G	38	12	12	24	0.594421	1	0	191
CL1726.Contig4_All	476	C	Y	99	C	34	75	129	T	37	17	42	173	0.000599199	1.45665	0	105
CL1726.Contig7_All	300	C	M	99	C	35	43	43	A	36	12	12	55	0.48797	1	0	52
CL1726.Contig7_All	352	A	R	69	A	37	35	44	G	38	8	8	52	0.385607	1.36538	0	52
CL1728.Contig1_All	207	C	Y	40	C	28	18	18	T	16	7	7	25	0.511855	1	0	119
CL172.Contig31_All	439	T	Y	82	T	33	6	6	C	29	6	7	13	0.349567	1.23077	0	253
CL172.Contig32_All	823	T	Y	99	T	35	26	26	C	32	14	14	40	0.0652239	1	0	3931
CL1731.Contig1_All	91	C	S	99	G	34	16	16	C	32	14	14	30	0.599921	1	0	1268
CL1731.Contig1_All	1359	G	R	99	A	35	44	44	G	34	29	29	73	0.186575	1	0	97
CL1731.Contig1_All	1456	C	M	99	A	38	34	34	C	35	21	21	55	0.502193	1	0	18
CL1731.Contig1_All	1589	T	Y	99	T	37	28	28	C	37	16	16	44	0.447231	1	0	113
CL1731.Contig1_All	1867	A	R	99	G	37	113	113	A	37	33	33	146	0.351482	1	0	6
CL1731.Contig1_All	1873	C	M	99	A	37	115	115	C	36	32	32	147	0.362403	1	0	6
CL1731.Contig1_All	1896	G	R	99	G	38	96	96	A	38	20	20	116	0.452006	1	0	23
CL1731.Contig1_All	1955	C	S	99	C	36	64	64	G	33	10	10	74	0.119409	1	0	6
CL1731.Contig1_All	2023	G	R	71	G	36	64	64	A	38	11	11	75	0.0774079	1	0	10
CL1731.Contig1_All	2046	G	R	99	A	37	41	41	G	37	35	35	76	0.454368	1	0	12
CL1731.Contig1_All	2075	A	R	99	A	37	55	55	G	36	43	43	98	0.324698	1	0	29
CL1731.Contig1_All	2129	C	Y	99	C	34	70	75	T	34	35	37	112	0.058974	1.0625	0	54
CL1731.Contig1_All	2275	T	Y	68	T	35	9	24	C	37	5	23	47	0.699301	1.70213	0	146
CL1733.Contig1_All	858	C	Y	79	C	38	33	33	T	38	8	11	44	0.733937	1.06818	0	399
CL1735.Contig1_All	179	G	R	52	G	36	21	21	A	36	6	6	27	0.744343	1	0	269
CL1735.Contig1_All	448	A	R	99	A	38	21	21	G	38	12	12	33	0.667858	1	0	101
CL1735.Contig1_All	796	G	R	99	A	37	24	24	G	35	17	17	41	0.571834	1	0	25
CL1735.Contig1_All	821	T	W	95	T	35	27	27	A	34	8	8	35	0.0894587	1	0	25
CL1735.Contig1_All	942	C	Y	99	C	37	80	80	T	36	15	15	95	0.057414	1	0	28
CL1735.Contig1_All	970	T	Y	99	C	36	34	34	T	38	30	30	64	0.321272	1	0	28
CL1735.Contig1_All	1024	G	R	99	G	36	50	52	A	35	13	13	65	0.682698	1.06154	0	54
CL1739.Contig1_All	1355	C	Y	99	C	38	43	43	T	37	16	16	59	0.542901	1	0	276
CL1739.Contig1_All	1631	T	Y	99	T	36	29	29	C	39	10	10	39	0.0295422	1	0	30
CL1742.Contig1_All	185	G	K	36	T	34	8	9	G	38	2	8	17	0.2	1.41176	0	502
CL1742.Contig2_All	196	T	K	99	G	38	16	22	T	38	7	8	30	0.704881	1.23333	0	55
CL1742.Contig2_All	251	A	G	59	G	36	22	27	A	0	0	0	27	1	1.18519	0	55
CL1743.Contig1_All	438	C	Y	99	C	38	43	43	T	39	11	11	54	0.548253	1	0	311
CL1744.Contig2_All	1701	C	G	57	G	34	22	27	C	0	0	0	27	1	1.18519	0	327
CL1744.Contig2_All	2322	G	R	22	G	34	12	12	A	39	5	5	17	0.0648028	1	0	56
CL1748.Contig1_All	793	C	Y	99	T	38	14	17	C	38	8	8	25	0.654086	1.12	0	55
CL1748.Contig1_All	848	C	M	72	A	34	7	14	C	25	4	7	21	0.540909	1.47619	0	55
CL174.Contig7_All	478	T	Y	99	T	34	33	33	C	38	10	10	43	0.539254	1	0	2658
CL1752.Contig2_All	1481	G	R	23	G	36	69	78	A	33	8	12	90	0.433707	1.14444	0	54
CL1752.Contig2_All	1535	C	Y	36	C	36	89	91	T	37	9	9	100	0.171765	1.02	0	54
CL1752.Contig2_All	1941	A	R	99	A	38	13	13	G	37	8	8	21	0.402221	1	0	406
CL1754.Contig1_All	1222	T	Y	99	T	38	26	503	C	38	9	321	824	0.660713	1.95752	0	590
CL1754.Contig2_All	984	T	Y	99	T	35	160	160	C	35	95	95	1891	0.00033506	1.41935	0	1174
CL1756.Contig2_All	1566	T	Y	99	T	35	32	34	C	37	12	12	46	0.512165	1.04348	0	108
CL1756.Contig2_All	1674	C	S	37	C	37	16	16	G	30	5	5	21	0.103985	1	0	102
CL1757.Contig1_All	1841	G	K	24	G	30	6	81	T	22	3	44	125	0.357143	2.856	0	288
CL1757.Contig2_All	139	G	K	99	G	36	27	148	T	39	8	55	203	0.530584	1.82759	0	104
CL1757.Contig2_All	243	C	Y	99	T	35	39	52	C	34	23	36	88	0.561452	1.29545	0	104
CL1757.Contig2_All	411	C	Y	94	C	36	8	132	T	34	8	43	175	0.117249	2.81143	0	24
CL1757.Contig3_All	139	G	K	99	G	38	113	226	T	39	24	68	294	0.0463082	1.53401	0	104
CL1757.Contig3_All	243	C	Y	99	C	32	147	154	T	33	93	104	259	0.154982	1.0695	0	104
CL1757.Contig3_All	396	T	Y	99	T	39	25	78	C	38	14	45	123	0.23901	1.68293	0	153
CL1758.Contig1_All	352	A	W	99	A	31	82	82	T	31	62	62	144	0.156086	1	0	218
CL1758.Contig1_All	570	G	R	99	G	38	62	63	A	38	59	59	122	0.307485	1.0082	0	9
CL1758.Contig1_All	579	G	R	99	A	36	61	61	G	36	55	57	118	0.05722	1.01695	0	9
CL1758.Contig1_All	837	T	Y	99	T	34	16	18	C	36	10	11	29	0.407968	1.10345	0	100
CL1758.Contig1_All	993	T	Y	99	C	37	57	57	T	38	11	11	68	0.385352	1	0	44
CL175.Contig1_All	616	G	S	99	C	38	140	141	G	37	115	115	354	0.0663863	1.00282	0	8462
CL1761.Contig2_All	197	C	T	54	T	38	20	27	C	0	0	2	29	1	1.31034	0	1815
CL1762.Contig1_All	971	G	K	99	G	35	14	14	T	33	8	8	22	0.678386	1	0	1483
CL1763.Contig1_All	296	C	T	31	T	32	12	36	C	0	0	0	36	1	1.66667	0	119
CL1763.Contig1_All	482	C	Y	87	T	32	7	7	C	39	5	5	12	0.00883838	1	0	54
CL1763.Contig1_All	536	C	Y	99	T	37	9	9	C	28	8	8	17	0.0997943	1	0	54
CL1763.Contig1_All	699	G	S	50	G	34	15	15	C	35	5	5	20	0.305792	1	0	28
CL1763.Contig1_All	727	C	Y	99	C	33	24	24	T	37	11	11	35	0.623553	1	0	23
CL1763.Contig1_All	750	A	W	99	A	37	28	28	T	36	13	13	41	0.677214	1	0	23
CL1763.Contig1_All	944	C	Y	99	T	35	22	22	C	36	12	12	34	0.266859	1	0	15
CL1763.Contig1_All	968	G	A	89	A	39	34	43	G	0	0	0	43	1	1.2093	0	15
CL1763.Contig1_All	983	C	Y	99	T	38	22	34	C	38	12	13	47	0.436542	1.2766	0	15
CL1763.Contig1_All	1014	G	R	59	G	37	14	78	A	33	6	15	93	0.19432	1.78495	0	31
CL1763.Contig1_All	1115	C	Y	64	C	35	6	160	T	37	5	30	191	0.214286	1.94241	0	101
CL1763.Contig2_All	505	T	Y	99	C	38	89	89	T	38	33	33	122	0.331729	1	0	23
CL1763.Contig2_All	528	C	Y	99	T	37	72	72	C	38	30	30	102	0.00800031	1	0	23
CL1763.Contig2_All	662	C	Y	99	C	35	143	143	T	37	42	42	185	0.0825659	1	0	26
CL1763.Contig2_All	688	G	R	99	G	33	160	160	A	33	36	36	196	0.30029	1	0	26
CL1763.Contig2_All	748	A	R	99	A	36	194	194	G	35	61	61	275	0.395236	1	0	50
CL1763.Contig2_All	798	A	R	99	A	34	129	129	G	33	107	107	236	0.378177	1	0	50
CL1763.Contig2_All	1219	G	R	99	A	39	220	222	G	39	35	35	280	0.316529	1.01429	0	33
CL1763.Contig2_All	1252	A	R	99	A	38	219	222	G	38	36	37	342	0.039369	1.05263	0	33
CL1763.Contig2_All	1483	A	R	99	A	35	181	191	G	34	31	33	224	0.432069	1.05357	0	15
CL1763.Contig2_All	1513	G	A	42	A	37	189	198	G	40	3	3	201	1	1.04478	0	15
CL1763.Contig2_All	1528	C	Y	99	T	37	152	164	C	37	29	30	194	0.474559	1.06701	0	15
CL1763.Contig2_All	1559	G	R	99	G	37	98	163	A	37	16	25	188	0.0108266	1.39362	0	31
CL1772.Contig2_All	950	G	R	99	A	39	35	35	G	38	13	117	152	0.210759	1.68421	0	1118
CL1779.Contig1_All	910	T	K	99	G	35	23	23	T	38	6	6	30	0.138874	1	0	376
CL1779.Contig1_All	1286	G	R	34	G	35	20	20	A	37	5	5	25	0.265217	1	0	376
CL1779.Contig2_All	2116	A	R	83	G	34	9	9	A	28	5	5	14	0.259241	1	0	1208
CL1779.Contig3_All	765	T	Y	99	T	37	23	23	C	36	11	11	34	0.456727	1	0	215
CL177.Contig1_All	735	C	S	99	G	39	31	31	C	37	26	26	57	0.083518	1	0	1423
CL1780.Contig5_All	1012	C	G	69	G	37	25	25	C	0	0	0	25	1	1	0	136
CL1780.Contig5_All	1148	G	R	99	G	37	36	36	A	38	10	10	46	0.473884	1	0	136
CL1780.Contig5_All	2627	A	W	99	A	37	30	39	T	36	10	14	53	0.68672	1.24528	0	533
CL1783.Contig3_All	531	A	M	99	C	38	16	93	A	38	9	41	134	0.380097	1.81343	0	27
CL1783.Contig3_All	558	C	Y	41	C	36	10	67	T	37	4	26	93	0.472527	1.84946	0	27
CL1783.Contig3_All	872	C	Y	99	C	37	90	176	T	37	61	96	276	0.20908	1.44928	0	19
CL1783.Contig3_All	891	G	R	99	G	37	118	183	A	36	73	99	282	0.253783	1.3227	0	19
CL1783.Contig3_All	910	G	R	99	A	35	157	206	G	36	53	86	293	0.22732	1.27986	0	19
CL1783.Contig3_All	992	A	M	99	A	37	192	193	C	35	63	63	291	0.0508297	1.00344	0	82
CL1783.Contig3_All	1522	G	S	99	G	33	11	11	C	31	8	8	19	0.664351	1	0	57
CL1783.Contig3_All	1579	A	R	99	G	37	16	16	A	39	7	7	23	0.154183	1	0	37
CL1783.Contig3_All	1616	C	Y	99	C	33	14	14	T	36	10	10	24	0.656274	1	0	37
CL1783.Contig3_All	1888	C	Y	99	C	35	43	43	T	36	28	28	71	0.450841	1	0	176
CL1783.Contig3_All	2064	G	R	99	A	36	32	32	G	39	11	11	43	0.0158884	1	0	176
CL1786.Contig2_All	1128	C	T	99	T	32	108	108	C	2	1	1	109	1	1	0	68
CL1786.Contig2_All	1196	T	Y	99	T	35	83	83	C	36	33	33	116	0.429574	1	0	68
CL1787.Contig1_All	105	C	Y	99	C	38	11	11	T	38	8	8	19	0.725973	1	0	814
CL1788.Contig1_All	330	T	Y	69	T	39	19	19	C	38	6	6	25	0.695119	1	0	336
CL1788.Contig1_All	876	C	Y	99	C	35	16	16	T	38	14	14	30	0.548347	1	0	36
CL1788.Contig1_All	912	T	K	99	T	38	10	10	G	36	9	9	19	0.624175	1	0	36
CL1788.Contig1_All	1131	C	M	96	C	35	15	15	A	29	9	9	24	0.00173231	1	0	111
CL1788.Contig1_All	1420	C	A	32	A	38	12	12	C	0	0	0	12	1	1	0	23
CL1788.Contig1_All	1474	T	K	99	G	34	8	8	T	34	8	8	16	0.439239	1	0	20
CL1788.Contig1_All	1494	T	K	54	T	37	13	13	G	35	5	5	18	0.103758	1	0	20
CL1789.Contig1_All	441	G	R	99	G	38	115	116	A	38	51	51	167	0.170532	1.00599	0	10
CL1789.Contig1_All	451	C	Y	99	C	36	117	118	T	37	50	50	168	0.0179385	1.00595	0	10
CL1789.Contig1_All	1498	T	Y	99	T	37	110	115	C	38	44	48	163	0.48644	1.05521	0	223
CL1789.Contig1_All	1738	T	Y	99	T	30	54	54	C	26	45	45	100	0.109391	1	0	17
CL1789.Contig2_All	853	A	R	28	A	36	7	7	G	40	4	5	12	0.0545455	1.08333	0	10
CL178.Contig11_All	738	A	G	66	G	39	31	89	A	0	0	0	89	1	1.65169	0	165
CL178.Contig1_All	2048	G	R	31	G	37	13	18	A	41	6	12	30	0.000257998	1.73333	0	469
CL178.Contig2_All	250	G	R	52	G	40	6	6	A	35	5	5	11	0.0151515	1	0	49
CL178.Contig6_All	855	T	Y	76	C	38	11	11	T	36	5	5	16	0.0448718	1	0	24
CL178.Contig6_All	879	C	Y	99	T	40	11	11	C	40	5	5	16	0.645833	1	0	24
CL178.Contig6_All	907	C	Y	99	T	34	10	10	C	40	5	5	15	0.500666	1	0	28
CL178.Contig6_All	1005	A	R	99	G	39	7	7	A	38	6	6	13	0.611305	1	0	9
CL178.Contig6_All	1539	A	R	96	A	38	24	24	G	38	8	8	32	0.201829	1	0	289
CL178.Contig6_All	1828	A	R	99	A	30	14	14	G	30	11	11	25	0.681684	1	0	289
CL178.Contig8_All	450	G	K	99	G	38	28	29	T	38	23	28	57	0.40002	1.21053	0	256
CL178.Contig8_All	706	G	R	99	G	33	95	95	A	30	31	31	127	0.114908	1	0	115
CL178.Contig8_All	821	G	R	87	G	35	22	22	A	38	8	8	30	0.0281815	1	0	115
CL1791.Contig2_All	1527	C	S	99	C	36	35	35	G	37	18	18	53	0.0845153	1	0	362
CL1791.Contig3_All	440	A	M	50	C	31	118	123	A	26	136	308	1028	1.52565e-05	2.28696	0	5
CL1791.Contig3_All	2449	T	Y	99	T	36	43	43	C	37	35	35	78	0.438127	1	0	268
CL1791.Contig3_All	2717	A	R	99	A	38	137	137	G	37	18	18	155	0.343795	1	0	268
CL1792.Contig2_All	104	G	R	60	A	35	5	9	G	23	4	7	16	0.527778	1.4375	0	5
CL1792.Contig2_All	109	C	Y	34	T	35	4	8	C	34	2	8	16	0.233333	1.625	0	5
CL1795.Contig1_All	95	A	R	63	A	34	26	26	G	34	6	6	32	0.6089	1	0	60
CL1796.Contig4_All	1028	G	R	60	A	34	5	14	G	34	3	12	26	0.75	1.69231	0	2579
CL1798.Contig1_All	598	T	W	99	A	37	5	5	T	35	5	5	10	0.636905	1	0	322
CL1798.Contig1_All	920	A	G	43	G	38	16	16	A	0	0	0	16	1	1	0	322
CL1799.Contig2_All	1306	A	W	99	A	37	47	47	T	37	12	12	59	0.125192	1	0	543
CL179.Contig2_All	96	A	R	99	G	38	9	9	A	38	6	6	15	0.715984	1	0	12
CL179.Contig2_All	108	A	R	99	G	37	11	11	A	39	6	6	17	0.564035	1	0	12
CL179.Contig2_All	185	A	R	99	G	35	23	23	A	38	12	12	35	0.562079	1	0	48
CL179.Contig2_All	233	G	R	99	A	38	46	46	G	37	37	37	83	0.294414	1	0	48
CL179.Contig2_All	434	A	W	99	T	34	38	38	A	32	15	15	54	0.225652	1	0	44
CL179.Contig2_All	478	T	W	99	T	35	28	28	A	38	17	17	45	0.511782	1	0	44
CL179.Contig2_All	776	G	R	99	A	38	23	23	G	38	12	12	35	0.274199	1	0	275
CL179.Contig2_All	1051	G	K	57	G	35	11	11	T	35	5	5	16	0.728251	1	0	101
CL179.Contig2_All	1197	G	R	85	G	36	7	7	A	37	6	6	13	0.708916	1	0	41
CL179.Contig2_All	1238	G	R	92	A	30	7	7	G	28	7	7	14	0.75	1	0	20
CL1800.Contig1_All	104	G	T	25	T	34	10	10	G	0	0	0	10	1	1	0	543
CL1800.Contig2_All	1930	T	Y	99	T	38	41	41	C	36	18	18	59	0.722441	1	0	21
CL1800.Contig2_All	1951	G	R	99	A	36	51	51	G	36	13	13	64	0.427181	1	0	21
CL1800.Contig2_All	2073	C	M	99	C	37	43	43	A	38	21	21	64	0.120503	1	0	70
CL1800.Contig2_All	2143	A	R	99	A	37	33	33	G	35	22	22	55	0.552143	1	0	70
CL1811.Contig1_All	303	G	R	71	G	36	6	6	A	36	5	5	11	0.534632	1	0	66
CL1814.Contig2_All	312	A	R	99	A	39	16	16	G	37	11	11	27	0.522216	1	0	814
CL1815.Contig1_All	516	G	R	99	A	36	20	20	G	36	8	8	28	0.73512	1	0	509
CL1816.Contig2_All	132	T	Y	99	T	37	39	39	C	36	28	28	67	0.0518497	1	0	158
CL1816.Contig2_All	290	T	K	99	T	40	34	89	G	40	11	35	124	0.392316	1.6371	0	158
CL1817.Contig1_All	141	A	R	99	A	35	22	55	G	35	10	18	73	0.476107	1.56164	0	754
CL1817.Contig2_All	2724	A	W	99	T	36	11	11	A	37	7	7	18	0.66475	1	0	869
CL1817.Contig2_All	3593	T	Y	99	T	37	33	33	C	37	15	15	48	0.613443	1	0	302
CL1817.Contig2_All	3895	A	R	99	A	34	15	15	G	36	10	10	25	0.118977	1	0	58
CL1817.Contig2_All	3953	A	R	99	A	37	15	15	G	38	9	9	24	0.681463	1	0	25
CL1817.Contig2_All	3978	G	R	99	G	38	18	18	A	34	8	8	26	0.571312	1	0	25
CL1817.Contig2_All	4304	G	R	89	G	36	14	14	A	40	7	7	21	0.00792914	1	0	34
CL1817.Contig2_All	4338	G	R	90	G	37	11	11	A	40	6	6	17	0.519554	1	0	34
CL1818.Contig4_All	720	G	R	57	G	38	4	17	A	38	4	7	24	0.621429	1.66667	0	23
CL1821.Contig2_All	2038	A	W	24	A	36	18	18	T	36	4	8	26	0.483527	1.30769	0	4038
CL1823.Contig1_All	1404	C	Y	99	C	34	33	37	T	31	20	22	59	0.15574	1.10169	0	1381
CL1823.Contig2_All	1067	T	Y	99	T	36	101	148	C	35	21	29	177	0.175527	1.31073	0	15
CL1823.Contig2_All	1100	G	S	99	G	32	72	119	C	35	36	54	173	0.00808976	1.37572	0	12
CL1825.Contig1_All	782	C	Y	58	C	38	19	19	T	38	6	6	25	0.320926	1	0	1050
CL1825.Contig2_All	842	C	Y	91	C	39	15	15	T	37	7	7	22	0.166098	1	0	267
CL1826.Contig1_All	46	G	A	24	A	37	9	9	G	0	0	0	9	1	1	0	267
CL1826.Contig1_All	589	G	A	32	A	35	12	12	G	0	0	0	12	1	1	0	14
CL1826.Contig1_All	603	T	C	31	C	33	12	12	T	0	0	0	12	1	1	0	14
CL1826.Contig1_All	1324	C	Y	99	T	37	21	21	C	37	7	7	28	0.688937	1	0	54
CL1826.Contig1_All	1585	G	R	80	G	29	9	9	A	29	7	7	16	0.378846	1	0	123
CL1829.Contig2_All	381	T	Y	99	T	37	41	63	C	37	31	73	136	0.231618	1.47059	0	45
CL1829.Contig2_All	426	T	C	91	C	34	89	149	T	0	0	0	149	1	1.40268	0	45
CL1833.Contig1_All	551	C	Y	99	T	34	6	6	C	33	6	6	12	0.468615	1	0	62
CL1833.Contig1_All	613	A	R	20	A	35	6	8	G	40	3	6	14	0.0238095	1.35714	0	62
CL1833.Contig1_All	2076	C	Y	99	C	36	18	18	T	26	11	11	29	0.500778	1	0	1463
CL1834.Contig1_All	3131	C	Y	99	C	32	177	177	T	35	78	78	1595	0.000563365	1	0	231
CL1834.Contig1_All	3362	A	M	99	C	32	135	135	A	34	50	50	185	3.6482e-05	1	0	8
CL1834.Contig2_All	145	A	R	99	A	34	14	14	G	35	8	8	22	0.308171	1	0	252
CL1834.Contig2_All	397	G	R	99	G	36	22	22	A	33	12	12	34	0.577309	1	0	252
CL1834.Contig2_All	1036	G	R	99	A	31	24	24	G	35	18	18	42	0.277126	1	0	147
CL1834.Contig2_All	1183	G	R	99	G	34	29	29	A	35	11	11	40	0.668991	1	0	147
CL1837.Contig4_All	865	C	Y	99	T	35	64	67	C	39	16	18	85	0.0235921	1.17647	0	295
CL1837.Contig4_All	1160	T	G	99	G	33	129	129	T	0	0	0	129	1	1	0	80
CL1837.Contig4_All	1240	G	R	99	G	37	40	40	A	37	10	10	50	0.103173	1	0	80
CL1839.Contig1_All	134	G	R	99	A	37	13	48	G	38	12	53	101	0.62583	1.75248	0	132
CL1839.Contig1_All	266	T	W	99	T	39	37	37	A	36	10	10	47	0.557684	1	0	132
CL1839.Contig2_All	246	C	Y	99	C	36	63	63	T	35	54	54	117	0.198372	1	0	155
CL1839.Contig2_All	490	G	R	99	G	39	47	47	A	39	47	47	94	0.263883	1	0	211
CL1839.Contig2_All	701	G	R	99	G	38	29	29	A	37	21	21	50	0.544155	1	0	211
CL1840.Contig1_All	157	T	Y	61	T	37	11	11	C	36	5	5	16	0.706731	1	0	54
CL1842.Contig1_All	38	C	M	99	C	35	11	11	A	36	7	7	21	0.73245	1	0	240
CL1842.Contig1_All	278	G	R	99	A	37	44	44	G	36	13	13	57	0.451413	1	0	240
CL1842.Contig1_All	605	C	Y	99	C	35	169	169	T	36	85	85	388	0.0915581	1	0	92
CL1846.Contig1_All	162	A	R	99	G	38	16	22	A	39	6	13	35	0.714433	1.37143	0	244
CL1846.Contig2_All	227	G	S	99	G	37	32	32	C	36	9	9	41	0.44464	1	0	105
CL1846.Contig2_All	372	A	R	99	A	39	34	34	G	39	13	13	47	0.41174	1	0	40
CL1846.Contig2_All	507	G	R	79	G	38	36	36	A	39	8	8	44	0.094714	1	0	135
CL1846.Contig2_All	986	C	Y	99	T	38	30	42	C	39	22	27	69	0.500379	1.24638	0	84
CL1846.Contig2_All	1070	C	Y	99	C	37	161	167	T	37	37	44	211	0.291015	1.06161	0	15
CL1846.Contig2_All	1085	C	Y	99	C	38	141	150	T	38	58	60	211	0.416337	1.05213	0	15
CL1846.Contig2_All	1152	T	K	99	T	34	194	198	G	34	61	61	283	0.118761	1.01413	0	66
CL1846.Contig2_All	1218	A	R	99	A	38	133	133	G	39	40	40	173	0.000795382	1	0	66
CL1846.Contig2_All	1497	C	Y	99	C	38	56	56	T	40	21	21	77	0.220043	1	0	208
CL1846.Contig2_All	1705	G	R	54	G	37	49	49	A	37	8	8	57	0.738771	1	0	83
CL1846.Contig2_All	1788	A	R	99	A	36	67	67	G	36	20	20	87	0.18599	1	0	83
CL1846.Contig2_All	2193	A	M	99	A	38	183	183	C	37	72	72	283	0.220503	1	0	116
CL1848.Contig1_All	229	A	G	99	G	36	82	82	A	0	0	0	82	1	1	0	4481
CL184.Contig2_All	383	C	S	99	C	37	39	46	G	36	12	12	58	0.696039	1.12069	0	330
CL1853.Contig2_All	1082	T	C	26	C	34	10	10	T	0	0	0	10	1	1	0	235
CL1853.Contig2_All	1317	A	R	93	A	32	9	9	G	37	6	6	15	0.516583	1	0	235
CL1853.Contig2_All	2319	A	G	28	G	38	21	21	A	37	1	1	22	1	1	0	213
CL1853.Contig2_All	2640	A	G	38	G	37	14	14	A	0	0	0	14	1	1	0	17
CL1853.Contig2_All	2657	G	R	99	A	35	8	8	G	38	6	6	14	0.0539461	1	0	10
CL1853.Contig2_All	2667	A	R	66	A	39	6	6	G	35	6	6	12	0.00108225	1	0	10
CL1853.Contig2_All	3282	T	C	40	C	37	25	25	T	39	1	1	26	1	1	0	303
CL1853.Contig2_All	3585	C	S	99	G	36	44	44	C	35	41	41	85	0.0404266	1	0	17
CL1854.Contig2_All	1450	G	C	40	C	30	17	17	G	0	0	0	17	1	1	0	172
CL1854.Contig2_All	1705	A	G	21	G	36	8	8	A	0	0	0	8	1	1	0	63
CL1857.Contig1_All	706	G	R	99	G	37	136	136	A	36	15	15	151	0.393346	1	0	1388
CL1858.Contig2_All	17	T	Y	64	C	36	13	13	T	38	5	5	18	0.316527	1	0	40
CL1858.Contig2_All	2236	C	Y	99	C	33	46	46	T	34	21	21	67	0.145885	1	0	497
CL1860.Contig1_All	1726	T	Y	99	T	34	72	72	C	32	22	22	94	0.00492906	1	0	27
CL1860.Contig1_All	1753	G	R	99	G	34	70	70	A	37	20	20	90	0.0700801	1	0	27
CL1861.Contig1_All	205	A	R	99	A	36	18	18	G	35	15	15	33	0.519849	1	0	105
CL1861.Contig1_All	310	A	G	79	G	39	32	34	A	0	0	0	34	1	1.05882	0	7
CL1861.Contig1_All	317	G	A	81	A	39	32	34	G	0	0	0	34	1	1.05882	0	7
CL1863.Contig1_All	682	A	R	95	A	36	19	22	G	39	7	11	33	0.501399	1.21212	0	2783
CL1865.Contig2_All	1066	C	Y	36	T	34	4	45	C	36	2	98	143	0.133333	1.95804	0	58
CL1867.Contig4_All	836	A	G	99	G	35	79	138	A	0	0	0	138	1	1.42754	0	1214
CL1868.Contig1_All	2004	T	Y	22	T	34	13	30	C	39	4	8	38	0.0113445	1.55263	0	1026
CL1868.Contig2_All	987	T	Y	99	T	36	136	194	C	37	30	57	251	0.21384	1.33865	0	134
CL1868.Contig2_All	1121	T	Y	99	T	35	134	134	C	35	31	31	165	0.222611	1	0	134
CL1876.Contig1_All	752	A	G	55	G	34	34	34	A	34	1	1	35	1	1	0	14
CL1876.Contig1_All	890	G	R	99	G	37	61	61	A	34	21	21	82	0.00771321	1	0	138
CL1876.Contig1_All	1283	T	Y	99	C	38	36	36	T	39	22	22	58	0.745246	1	0	195
CL1876.Contig1_All	2055	C	Y	99	T	37	63	63	C	38	54	54	117	0.000184043	1	0	20
CL1876.Contig1_All	2075	A	W	99	A	38	110	110	T	39	31	31	141	0.239814	1	0	20
CL1876.Contig1_All	2373	G	K	99	G	39	37	37	T	38	35	35	72	0.142235	1	0	85
CL1876.Contig1_All	2458	G	R	99	A	37	24	24	G	34	20	20	44	0.0484296	1	0	85
CL1876.Contig1_All	2751	C	Y	99	T	35	31	31	C	35	24	24	56	0.682507	1	0	215
CL1876.Contig1_All	2966	G	S	99	G	36	30	30	C	36	21	21	51	0.733	1	0	215
CL1876.Contig1_All	3343	A	R	99	G	33	25	25	A	33	25	25	50	0.262633	1	0	377
CL1876.Contig1_All	5769	G	R	99	G	33	128	128	A	32	126	126	1174	0.0556911	1	0	789
CL1880.Contig1_All	67	T	C	26	C	34	10	10	T	0	0	0	10	1	1	0	38
CL1880.Contig1_All	105	C	T	56	T	33	24	24	C	0	0	0	24	1	1	0	38
CL1882.Contig2_All	114	C	Y	99	C	37	12	23	T	35	7	11	34	0.541835	1.44118	0	297
CL1883.Contig1_All	49	C	S	99	G	37	18	18	C	35	18	18	36	0.537911	1	0	160
CL1883.Contig1_All	209	C	Y	99	C	35	42	42	T	34	30	30	72	0.232386	1	0	160
CL1884.Contig1_All	244	C	Y	77	C	36	11	11	T	37	6	6	17	0.262443	1	0	525
CL1885.Contig2_All	590	T	Y	99	T	34	82	82	C	34	71	71	153	0.231622	1	0	81
CL1885.Contig2_All	671	A	R	99	G	35	51	51	A	36	38	38	89	0.0542475	1	0	81
CL1885.Contig2_All	1232	C	Y	45	C	36	56	56	T	38	8	8	64	0.0952085	1	0	171
CL1885.Contig2_All	1403	G	R	99	G	36	218	218	A	36	37	37	307	0.232193	1	0	171
CL1886.Contig1_All	384	T	K	99	T	39	48	52	G	35	19	19	71	0.217995	1.05634	0	1244
CL1888.Contig2_All	684	A	G	52	G	33	23	86	A	0	0	0	86	1	1.73256	0	60
CL1888.Contig2_All	744	G	R	99	A	35	19	20	G	34	15	18	38	0.0446923	1.10526	0	60
CL1888.Contig3_All	1678	T	Y	99	C	35	35	116	T	35	14	58	174	0.124243	1.71839	0	3939
CL1891.Contig1_All	474	C	Y	99	C	34	13	13	T	34	11	11	24	0.304235	1	0	285
CL1891.Contig1_All	759	A	R	69	G	36	22	22	A	38	5	5	27	0.641125	1	0	285
CL1892.Contig1_All	319	G	R	99	G	34	100	100	A	35	48	48	148	0.281781	1	0	977
CL1896.Contig3_All	473	A	M	99	A	35	106	145	C	36	13	78	223	0.199515	1.46637	0	222
CL1896.Contig3_All	695	A	R	99	A	35	21	22	G	37	15	18	40	0.328628	1.1	0	90
CL1896.Contig3_All	785	T	Y	99	T	36	17	18	C	39	11	13	31	0.503149	1.09677	0	28
CL1896.Contig3_All	1089	G	K	82	G	33	17	17	T	36	7	7	24	0.056928	1	0	14
CL1897.Contig3_All	829	A	M	71	A	31	7	62	C	30	5	22	84	0.5	1.85714	0	2400
CL1904.Contig1_All	1271	G	R	40	G	37	18	18	A	37	5	5	23	0.293679	1	0	17
CL1905.Contig3_All	246	A	R	27	A	38	15	18	G	38	4	6	24	0.51935	1.375	0	2244
CL1905.Contig4_All	1761	G	R	99	G	38	13	13	A	38	9	9	22	0.422291	1	0	1509
CL1906.Contig2_All	98	G	T	25	T	31	10	35	G	0	0	39	74	1	1.86486	0	1154
CL1907.Contig1_All	401	T	Y	99	T	39	116	116	C	39	39	39	155	0.349916	1	0	54
CL1907.Contig1_All	693	G	R	99	G	37	31	31	A	39	22	22	53	0.0294067	1	0	8
CL190.Contig1_All	224	C	Y	99	C	36	58	65	T	38	11	43	108	0.302806	1.36111	0	191
CL1910.Contig1_All	130	T	W	99	T	36	11	11	A	34	9	9	20	0.251363	1	0	1069
CL1910.Contig1_All	1199	G	A	99	A	37	56	56	G	0	0	0	56	1	1	0	12
CL1910.Contig1_All	1211	A	G	99	G	36	59	59	A	0	0	0	59	1	1	0	12
CL1910.Contig1_All	1294	C	T	99	T	36	64	64	C	0	0	0	64	1	1	0	57
CL1910.Contig1_All	1351	G	T	55	T	37	20	20	G	0	0	0	20	1	1	0	57
CL1910.Contig1_All	2399	G	A	29	A	35	13	13	G	0	0	0	13	1	1	0	205
CL1916.Contig1_All	116	G	R	99	G	32	128	128	A	33	45	45	173	0.00358769	1	0	27
CL1916.Contig1_All	143	G	R	99	G	32	103	103	A	33	37	37	140	0.47833	1	0	27
CL1916.Contig1_All	185	A	R	99	A	33	120	120	G	35	41	41	161	0.00362571	1	0	42
CL1916.Contig1_All	383	T	K	99	T	34	38	38	G	35	11	11	49	0.257647	1	0	22
CL1916.Contig1_All	405	C	S	99	C	35	44	44	G	37	16	16	60	0.528709	1	0	22
CL1916.Contig1_All	432	C	Y	99	C	36	42	42	T	36	14	14	56	0.309936	1	0	27
CL1916.Contig1_All	523	G	K	99	G	35	161	161	T	34	13	13	174	0.142874	1	0	91
CL1916.Contig1_All	676	G	K	99	G	34	216	216	T	37	22	22	238	0.0102349	1	0	153
CL1916.Contig1_All	891	T	K	99	T	36	130	130	G	38	11	11	141	0.156034	1	0	215
CL1916.Contig1_All	1390	G	S	99	G	34	246	246	C	35	9	9	259	0.490822	1	0	42
CL1916.Contig1_All	1432	C	M	24	C	29	204	204	A	28	8	8	212	0.067418	1	0	42
CL1916.Contig1_All	1663	C	S	99	C	33	240	240	G	33	15	15	295	0.343717	1	0	84
CL1916.Contig1_All	1747	C	Y	99	C	38	209	209	T	39	46	46	3164	0.151746	1	0	84
CL1916.Contig1_All	2178	G	R	99	A	37	147	147	G	36	108	108	647	0.00886376	1	0	15
CL1916.Contig1_All	2193	C	Y	99	C	34	134	134	T	37	121	121	652	2.39301e-09	1	0	15
CL1916.Contig1_All	2362	C	M	99	C	36	201	201	A	33	54	54	357	0.159007	1	0	57
CL1916.Contig1_All	2430	A	R	99	A	33	183	183	G	34	72	72	898	0.018485	1	0	22
CL1916.Contig1_All	2452	G	R	99	G	35	219	219	A	31	35	35	1126	0.000334518	1	0	19
CL1916.Contig1_All	2471	C	S	99	C	35	133	133	G	35	122	122	1219	0.459386	1	0	19
CL1916.Contig1_All	2643	C	Y	99	C	35	215	215	T	36	40	40	601	0.298878	1	0	21
CL1916.Contig1_All	2664	C	Y	99	C	34	143	143	T	34	112	112	619	0.445232	1	0	21
CL1916.Contig1_All	2816	C	Y	99	C	37	173	173	T	37	82	82	506	0.013319	1	0	45
CL1916.Contig1_All	3406	G	R	99	A	34	220	220	G	33	34	34	2392	0.132982	1	0	294
CL1916.Contig1_All	3700	C	S	99	G	33	194	194	C	33	61	61	749	0.270599	1	0	9
CL1916.Contig1_All	3709	A	R	99	G	34	226	226	A	34	28	28	920	0.314661	1	0	9
CL1916.Contig1_All	4084	C	Y	99	C	34	154	154	T	35	100	100	801	0.089572	1	0	177
CL1916.Contig1_All	4261	G	R	99	G	36	230	230	A	36	25	25	648	0.266359	1	0	39
CL1916.Contig1_All	4300	T	Y	99	C	35	133	133	T	37	120	120	377	0.104875	1	0	18
CL1916.Contig1_All	4318	T	Y	99	C	36	138	138	T	37	117	117	337	0.0194971	1	0	18
CL1916.Contig1_All	5050	T	Y	99	C	34	216	216	T	32	39	39	767	0.0433959	1	0	297
CL1916.Contig1_All	5347	G	R	99	G	32	150	150	A	31	103	103	787	0.367872	1	0	297
CL1916.Contig1_All	5659	T	Y	99	C	39	211	211	T	37	44	44	794	0.0868267	1	0	21
CL1916.Contig1_All	5680	G	R	99	A	38	215	215	G	38	40	40	862	0.378531	1	0	21
CL1916.Contig1_All	6151	C	Y	99	C	37	155	155	T	36	100	100	391	0.0582697	1	0	225
CL1916.Contig1_All	6376	A	R	99	A	35	205	205	G	36	49	49	304	0.0706812	1	0	225
CL1916.Contig3_All	125	G	S	99	G	35	6	23	C	38	5	31	54	0.582251	2.55556	0	22
CL1916.Contig3_All	147	T	Y	46	T	38	10	45	C	39	4	18	63	0.317682	2.52381	0	22
CL1917.Contig2_All	253	G	R	99	A	35	66	66	G	34	67	67	133	0.397043	1	0	110
CL1917.Contig2_All	363	G	R	99	G	36	101	101	A	36	82	82	183	0.113513	1	0	110
CL1918.Contig1_All	593	A	R	99	A	35	120	120	G	35	17	17	137	0.496093	1	0	89
CL1918.Contig1_All	682	C	S	99	C	37	169	169	G	38	30	30	199	0.303523	1	0	89
CL1919.Contig3_All	3732	C	Y	98	C	37	16	16	T	38	7	7	23	0.154183	1	0	16
CL1919.Contig3_All	3748	G	R	50	G	35	15	15	A	37	5	5	20	0.152799	1	0	16
[truncated: 40,196 more rows]
